# Supplementary material for: A synthetic rainbow trout linkage map provides new insights into the salmonid whole genome duplication and the conservation of synteny among teleosts
Source: BMC Genet. 2012 Mar 16;13:15. doi: 10.1186/1471-2156-13-15 (PMC3368724; doi:10.1186/1471-2156-13-15)
Supplement: Additional file 1 — Raw INRA, ARS and UoG genotype files (worksheets 2 to 7); loci discarded in each data set (worksheet 8); loci located at the same linkage group and showing two different positions in two data sets (worksheet 9); new loci added in the updated INRA map (worksheet 10); full legends are given in worksheet 1. [file 1471-2156-13-15-S1.XLS]

## Sheet: 2 INRA
1	RT01_INRA
2	*Omy1339INRA		0	1	0	1	1	0	0	0	1	1	0	0	0	1	1	1	0	0	1	0	1	1	0	0	1	0	0	0	1	0	0	1	1	0	0	1	1	0	0	0	0	1	0	1	1	1	1
3	*OMM1665		-	-	-	-	-	-	-	-	-	-	-	-	-	-	-	-	-	-	-	-	-	-	-	-	-	-	-	-	-	-	-	-	-	-	-	-	-	-	-	-	-	-	-	-	-	-	-
4	*OmyS00587INRA		-	-	-	-	-	-	-	-	-	-	-	-	-	-	-	-	-	-	-	-	-	-	-	-	-	-	-	-	-	-	-	-	-	-	-	-	-	-	-	-	-	-	-	-	-	-	-
5	*OmyS00585INRA		-	-	-	-	-	-	-	-	-	-	-	-	-	-	-	-	-	-	-	-	-	-	-	-	-	-	-	-	-	-	-	-	-	-	-	-	-	-	-	-	-	-	-	-	-	-	-
6	*OmyFGT19TUF/1		1	0	0	1	1	0	0	0	0	1	0	0	0	1	1	1	0	0	1	0	1	1	0	0	0	0	0	0	1	0	0	1	1	0	0	1	1	0	0	0	0	1	0	1	1	-	1
7	*OMM1118		1	0	0	1	1	0	0	0	0	1	0	0	0	1	1	1	0	0	1	0	1	1	0	0	0	0	0	0	1	0	0	1	1	0	0	1	1	0	0	0	0	1	0	1	1	1	1
8	*Omi34TUF		1	0	-	1	1	0	0	0	0	1	0	0	0	1	1	1	0	0	1	-	1	1	0	0	0	0	0	0	1	-	0	1	1	0	0	1	1	0	0	0	0	0	0	1	1	1	1
9	*Omy1294INRA		1	0	0	1	1	0	0	0	0	1	0	0	0	1	0	1	0	0	1	0	1	0	0	0	0	0	0	0	1	0	0	0	0	0	0	1	1	1	0	0	0	0	0	1	1	1	1
10	*OMM1772		1	0	0	1	1	0	0	0	0	1	0	0	0	1	0	1	0	0	1	0	1	0	0	0	0	0	0	0	1	0	0	0	0	0	0	1	1	1	0	0	0	0	0	1	1	1	1
11	*Ots517NWFSC		1	0	0	0	1	0	0	0	0	1	0	0	0	1	0	0	0	0	1	0	1	0	0	0	0	0	0	0	1	0	0	0	0	0	0	1	1	1	0	0	0	0	0	1	1	1	1
12	*Omy1200INRA		1	0	0	0	1	0	0	0	0	1	0	0	0	1	0	0	0	0	1	0	1	0	0	0	0	0	0	0	1	0	0	0	0	0	0	1	1	1	0	0	0	0	0	1	1	1	1
13	*Ssa408UoS		1	0	0	0	1	0	0	0	0	1	0	1	0	1	0	0	0	0	1	1	1	0	0	0	0	0	0	0	1	0	0	-	0	0	0	1	1	1	0	-	0	0	0	1	1	1	1
14	*VIG_10		-	-	-	-	-	-	-	-	-	-	-	-	-	-	-	-	-	-	-	-	-	-	-	-	-	-	-	-	-	-	-	-	-	-	-	-	-	-	-	-	-	-	-	-	-	-	-
15	*OMM1372		1	0	0	0	1	0	0	0	0	1	0	1	0	1	0	0	0	0	1	1	1	0	1	0	0	1	0	0	1	0	0	0	0	0	0	0	1	1	0	1	0	0	0	0	1	1	1
16	*TGFB1		-	-	-	-	-	-	-	-	-	-	-	-	-	-	-	-	-	-	-	-	-	-	-	-	-	-	-	-	-	-	-	-	-	-	-	-	-	-	-	-	-	-	-	-	-	-	-
17	*OMM5136		-	-	-	-	-	-	-	-	-	-	-	-	-	-	-	-	-	-	-	-	-	-	-	-	-	-	-	-	-	-	-	-	-	-	-	-	-	-	-	-	-	-	-	-	-	-	-
18	*Omy1012UW		1	0	-	0	1	0	-	1	0	1	0	1	0	1	0	0	0	0	1	1	1	0	1	0	-	1	-	0	-	0	0	0	0	-	1	0	-	1	0	1	0	1	0	0	1	1	1
19	*Omy1367INRA		-	-	-	-	-	-	-	-	-	-	-	-	-	-	-	-	-	-	-	-	-	-	-	-	-	-	-	-	-	-	-	-	-	-	-	-	-	-	-	-	-	-	-	-	-	-	-
20	*OMM5267/1		1	0	0	0	1	0	0	1	0	1	0	1	0	1	0	0	0	0	1	1	1	0	1	0	0	1	1	0	1	0	0	0	0	0	1	0	1	1	0	1	0	1	0	0	1	1	0
21	*OMM1000		1	0	-	0	1	0	0	1	0	1	0	1	0	1	0	0	0	0	1	1	1	0	1	0	0	1	1	0	1	0	0	0	0	0	-	0	1	1	0	1	0	1	0	0	1	1	0
22	*OmyD00405INRA		1	0	0	0	1	0	0	1	0	1	0	-	0	1	0	0	0	0	1	1	1	0	1	0	0	1	1	0	1	0	0	0	0	0	1	0	1	1	0	1	0	1	0	0	1	1	0
23	*HMG-1		1	0	0	0	1	0	0	1	0	1	0	1	0	1	0	0	0	0	1	1	1	0	1	0	0	1	1	0	1	0	0	0	0	0	1	0	1	1	0	1	0	1	0	0	1	1	0
24	*Omy1282INRA		1	0	0	0	1	0	0	1	0	1	0	1	0	1	0	0	0	0	1	1	1	0	1	0	0	1	1	0	1	0	0	0	0	0	1	0	1	1	0	1	0	1	0	0	1	1	0
25	*Ots516NWFSC		1	0	0	0	1	0	0	1	0	1	0	1	0	1	0	0	0	0	1	1	1	0	1	0	0	1	1	0	0	0	0	0	0	0	1	0	1	1	0	1	0	1	0	0	1	1	-
26	*Omy1326INRA		1	0	0	0	1	0	0	1	0	1	0	1	0	1	0	0	0	0	1	1	1	0	1	0	0	1	1	0	0	0	0	0	0	0	1	0	1	1	0	1	0	1	0	0	1	1	0
27	*Omy17INRA/1		1	0	0	0	1	0	0	1	0	1	0	1	0	1	0	0	0	0	1	1	1	0	1	0	0	1	1	0	0	0	0	0	0	0	1	0	1	1	0	1	0	1	0	0	1	1	0
28	*Omy1396INRA/1		1	0	0	0	1	0	0	1	0	1	0	1	0	1	0	0	0	0	1	1	1	0	1	0	0	1	1	0	0	0	0	0	0	0	1	0	1	1	0	1	0	1	0	0	1	1	0
29	*OMM1026		1	0	0	0	1	0	0	1	0	1	0	1	0	1	0	0	0	0	1	1	1	0	1	0	0	1	-	1	0	0	0	0	0	0	-	0	1	1	-	1	0	-	0	-	-	-	-
30	*OmyS00571INRA		-	-	-	-	-	-	-	-	-	-	-	-	-	-	-	-	-	-	-	-	-	-	-	-	-	-	-	-	-	-	-	-	-	-	-	-	-	-	-	-	-	-	-	-	-	-	-
31	*SSsp2215		1	0	-	0	1	0	0	1	0	0	1	1	0	1	0	0	1	0	1	1	1	0	1	1	0	1	1	1	0	0	1	-	0	0	0	0	1	1	0	1	0	1	0	-	1	1	0
32
33	RT02_INRA
34	*Omy1145INRA/1		1	0	1	1	1	1	1	1	1	1	1	0	1	1	0	0	1	1	1	1	0	1	1	1	0	1	1	1	0	1	1	0	1	0	1	1	1	0	1	0	1	1	1	1	1	0	0
35	*Omy1130INRA/1(INRA)		1	0	1	1	1	1	1	1	1	1	1	0	1	1	0	0	1	1	1	1	0	1	1	1	0	1	1	1	0	1	1	0	1	0	1	1	1	0	1	0	1	1	1	1	1	0	0
36	*Omy1247INRA/1		-	-	-	-	-	-	-	-	-	-	-	-	-	-	-	-	-	-	-	-	-	-	-	-	-	-	-	-	-	-	-	-	-	-	-	-	-	-	-	-	-	-	-	-	-	-	-
37	*Omy1187INRA/1		1	0	1	1	1	1	1	1	1	1	1	0	1	1	0	0	1	1	1	1	0	1	1	1	0	1	1	1	0	1	1	0	1	0	1	1	1	0	1	0	1	1	1	1	1	0	0
38	*Omy1526INRA/1		1	0	1	1	1	1	1	1	1	1	1	0	1	1	0	0	1	1	1	1	0	1	1	1	0	1	1	1	0	1	1	0	1	0	1	1	1	0	1	0	1	1	1	1	1	0	0
39	*OMM1240/1		1	0	1	1	1	1	1	1	1	1	1	0	1	1	-	0	1	1	1	1	0	-	1	1	0	1	1	1	0	1	1	0	1	0	1	1	1	0	1	0	1	1	1	1	1	0	0
40	*Omy1079INRA/1		1	0	1	1	1	1	1	1	1	1	1	0	1	1	0	0	1	1	1	1	-	1	1	1	0	1	1	1	0	1	1	0	1	0	-	1	1	0	1	0	-	1	1	1	1	0	0
41	*Omy1476INRA/1		1	0	1	-	1	1	1	1	1	0	1	0	1	1	0	0	1	1	1	1	0	1	1	1	0	1	1	1	0	-	1	0	1	0	1	1	1	0	1	0	1	1	1	-	1	0	1
42	*Cocl-lav72/1		1	0	1	1	1	1	1	1	1	1	1	0	1	1	0	0	1	1	1	1	0	1	1	1	0	1	1	1	0	1	1	0	1	0	1	1	1	0	1	0	1	1	1	1	1	0	0
43	*Cocl-lav74/1		1	0	1	1	1	1	1	1	1	1	1	0	1	1	0	0	1	1	1	1	0	1	1	1	0	1	1	1	0	1	1	0	1	0	1	1	1	0	1	0	1	1	1	1	1	0	0
44	*Omy1418INRA/1		-	-	-	-	-	-	-	-	-	-	-	-	-	-	-	-	-	-	-	-	-	-	-	-	-	-	-	-	-	-	-	-	-	-	-	-	-	-	-	-	-	-	-	-	-	-	-
45	*Omy1046INRA/1		-	0	1	1	1	1	1	1	-	1	1	0	1	1	0	-	1	1	1	1	0	-	-	1	-	1	-	-	1	1	1	0	1	0	1	-	1	0	-	0	0	1	1	1	1	0	0
46	*OMM1330/1		1	0	-	1	1	1	1	1	0	1	1	0	1	1	0	0	1	1	1	1	0	-	1	1	0	1	1	1	-	1	1	0	1	0	1	-	1	0	1	0	0	1	1	1	1	0	0
47	*OMM1034/1(INRA)		1	0	-	1	1	1	-	1	0	1	1	0	-	1	0	-	1	1	1	1	0	1	1	1	0	1	1	-	-	1	1	0	1	0	-	1	1	0	-	0	0	-	1	1	1	0	0
48	*OMM1064/1		1	0	1	1	1	1	1	1	0	1	1	0	1	1	0	0	1	1	1	1	0	1	1	1	0	1	1	1	-	1	1	0	1	0	1	1	1	0	1	0	0	1	1	1	1	0	0
49	*Omy1197INRA/1		1	0	-	1	1	1	1	1	0	1	1	0	-	1	0	0	1	1	1	1	0	1	1	1	0	1	1	1	1	1	-	0	1	0	-	1	1	0	1	0	0	1	1	1	1	-	0
50	*OMM1361/1		-	-	-	-	-	-	-	-	-	-	-	-	-	-	-	-	-	-	-	-	-	-	-	-	-	-	-	-	-	-	-	-	-	-	-	-	-	-	-	-	-	-	-	-	-	-	-
51	*Omy1516INRA/1		1	0	1	1	1	1	1	1	0	1	1	0	1	1	0	0	1	1	1	1	0	1	1	1	0	1	1	1	-	1	1	0	1	0	1	1	1	0	1	0	0	1	1	1	1	0	0
52	*OMM5165/1		1	0	1	1	1	1	1	1	0	1	1	0	1	1	0	0	1	1	1	1	0	1	1	1	0	1	1	1	-	1	1	0	1	0	1	1	1	0	1	0	0	1	1	1	1	0	0
53	*Omy11INRA/1		-	-	-	-	-	-	-	-	-	-	-	-	-	-	-	-	-	-	-	-	-	-	-	-	-	-	-	-	-	-	-	-	-	-	-	-	-	-	-	-	-	-	-	-	-	-	-
54	*Ssa208/1		0	0	1	1	1	1	1	1	0	1	1	1	1	1	0	1	1	1	1	0	0	1	1	1	0	1	1	1	1	1	1	0	1	1	1	1	1	0	1	0	0	1	0	1	1	0	0
55	*Omy1126INRA/1		0	0	1	1	1	1	1	1	0	1	1	0	1	1	0	1	1	1	1	0	0	1	1	1	0	1	1	1	1	1	1	0	1	1	1	1	1	1	1	0	0	1	0	1	1	0	0
56	*Str1BFRO/1		0	0	1	1	1	1	-	1	-	1	1	0	1	1	0	1	1	1	1	0	0	1	1	1	0	1	1	1	1	1	-	0	1	1	1	1	1	1	-	0	0	1	0	1	1	0	0
57	*Ots2BML		0	0	-	1	1	1	-	1	-	1	1	0	-	-	0	1	1	-	1	-	0	-	1	1	0	-	1	1	1	1	-	0	1	1	-	1	1	-	1	0	0	1	0	-	1	-	0
58	*Omy1377INRA/1		0	0	0	0	1	0	1	1	0	0	0	1	0	1	1	1	1	0	1	0	1	1	1	0	1	0	1	0	1	1	1	1	1	1	1	1	1	1	0	1	0	1	0	1	1	0	1
59	*Omy1297INRA/1		-	-	-	-	-	-	-	-	-	-	-	-	-	-	-	-	-	-	-	-	-	-	-	-	-	-	-	-	-	-	-	-	-	-	-	-	-	-	-	-	-	-	-	-	-	-	-
60	*Omy1513INRA		1	0	0	0	1	0	1	1	0	0	0	1	0	1	1	1	1	0	1	0	1	1	1	0	1	0	1	0	1	1	1	1	1	1	1	1	1	1	0	1	0	1	0	1	1	0	1
61	*OMM5320		1	0	0	0	1	0	1	1	0	0	0	1	0	1	1	1	1	0	1	0	1	1	1	0	1	0	1	0	1	1	1	1	1	1	1	1	1	1	0	1	0	1	0	1	1	0	1
62	*Omy1415INRA/1		1	0	0	0	1	-	1	1	0	0	0	1	0	1	0	1	1	0	1	0	1	1	1	0	1	0	1	0	1	1	1	1	1	1	1	1	1	1	0	1	0	1	0	1	1	0	1
63	*OmyRGT40TUF/1		1	0	0	0	0	0	1	1	0	0	0	0	0	1	0	1	1	0	1	0	1	1	1	1	1	1	1	0	1	1	1	1	0	1	0	1	1	1	0	1	1	1	0	0	1	0	1
64	*Oki1/1		1	0	0	1	0	0	1	1	0	0	0	0	0	1	0	0	1	0	1	-	0	1	1	1	0	1	1	0	1	-	1	1	0	1	0	1	1	1	0	1	1	1	0	0	0	0	1
65	*Ots521NWFSC		1	0	0	1	0	0	1	1	0	1	0	0	0	1	0	0	1	0	1	0	0	1	1	1	0	1	1	0	1	1	1	1	0	0	0	1	1	1	0	1	1	1	0	0	0	0	1
66	*OmyFGT18TUF/1		1	0	0	1	0	0	1	1	0	1	0	-	1	1	0	0	1	0	1	0	0	1	1	1	0	0	1	0	1	1	-	-	0	0	0	1	1	1	0	1	1	-	0	-	0	0	-
67	*OMM1200/1		1	0	0	1	0	0	1	1	0	1	0	-	1	1	0	0	1	0	1	0	0	1	1	1	0	0	1	0	1	1	1	-	0	0	0	1	1	1	0	1	1	1	0	0	0	0	1
68	*Omy1480INRA/1		1	0	0	1	0	0	1	1	0	1	0	-	1	1	0	0	1	0	1	0	0	1	1	1	0	0	1	0	1	1	1	1	0	0	0	1	1	1	0	1	1	1	0	0	0	0	1
69	*Oki27/1		1	0	0	1	0	0	1	1	0	1	0	0	1	1	0	0	1	0	1	0	0	1	1	1	0	0	1	0	1	1	1	1	0	0	0	1	1	1	0	1	1	1	0	0	0	0	1
70	*OMM5185/1		1	0	-	1	0	0	1	1	0	1	0	0	1	1	0	0	1	0	1	0	0	1	1	1	0	0	1	0	1	1	1	1	0	0	0	1	1	1	0	1	1	1	0	-	0	0	1
71	*Oke1/1		1	0	0	1	0	0	1	1	0	1	0	0	1	1	0	0	1	0	1	0	0	0	1	1	0	0	1	0	1	1	1	1	0	0	0	1	1	1	0	1	1	1	0	0	0	0	1
72	*Omy1192INRA/1		1	0	-	1	-	-	1	1	-	1	-	0	1	1	0	-	1	0	1	-	0	-	1	1	-	-	1	0	1	1	1	1	0	0	-	1	1	1	0	1	1	1	0	-	0	-	1
73	*OMM1293/1		1	0	0	1	0	0	1	1	0	1	0	0	1	1	0	0	1	0	1	0	0	0	1	1	0	0	1	0	1	1	1	1	0	0	0	1	1	1	0	1	1	1	0	0	0	0	1
74	*Omy1419INRA/1		1	0	0	1	0	0	1	1	0	1	0	0	1	1	0	0	1	0	1	0	0	0	1	1	0	0	1	0	1	1	1	1	0	0	0	1	1	1	0	1	1	1	0	0	0	0	1
75	*Omy1375INRA/1		1	0	-	1	0	0	1	1	0	1	0	0	1	1	0	0	1	0	1	0	0	0	-	1	0	0	1	0	1	1	1	1	0	0	0	1	1	1	0	1	1	1	0	0	0	0	1
76	*Omy1439INRA/1		1	0	0	1	0	0	1	1	0	1	0	0	1	1	0	1	1	0	1	0	0	0	1	1	0	0	1	0	1	1	1	1	0	0	0	1	1	1	0	1	1	1	0	0	0	0	1
77	*OMM1218/1		1	0	0	1	0	0	1	1	0	1	0	-	1	1	0	0	1	0	1	0	0	0	1	1	0	0	1	0	1	1	1	-	0	0	0	1	1	1	0	1	1	1	0	0	0	0	1
78	*OMM1206/1		-	-	-	-	-	-	-	-	-	-	-	-	-	-	-	-	-	-	-	-	-	-	-	-	-	-	-	-	-	-	-	-	-	-	-	-	-	-	-	-	-	-	-	-	-	-	-
79	*OMM1262/1		-	-	-	-	-	-	-	-	-	-	-	-	-	-	-	-	-	-	-	-	-	-	-	-	-	-	-	-	-	-	-	-	-	-	-	-	-	-	-	-	-	-	-	-	-	-	-
80	*OMM5019/1		-	-	-	-	-	-	-	-	-	-	-	-	-	-	-	-	-	-	-	-	-	-	-	-	-	-	-	-	-	-	-	-	-	-	-	-	-	-	-	-	-	-	-	-	-	-	-
81	*OMM1274/1		-	-	-	-	-	-	-	-	-	-	-	-	-	-	-	-	-	-	-	-	-	-	-	-	-	-	-	-	-	-	-	-	-	-	-	-	-	-	-	-	-	-	-	-	-	-	-
82	*OMM5319/1		-	-	-	-	-	-	-	-	-	-	-	-	-	-	-	-	-	-	-	-	-	-	-	-	-	-	-	-	-	-	-	-	-	-	-	-	-	-	-	-	-	-	-	-	-	-	-
83
84	RT03_INRA
85	*Omy1441INRA		-	-	-	-	-	-	-	-	-	-	-	-	-	-	-	-	-	-	-	-	-	-	-	-	-	-	-	-	-	-	-	-	-	-	-	-	-	-	-	-	-	-	-	-	-	-	-
86	*Omy1165INRA		1	0	1	1	1	0	0	1	1	0	1	-	0	-	0	1	1	0	1	0	1	1	0	1	0	1	0	1	-	1	0	1	0	0	0	0	1	1	0	1	0	1	0	-	1	0	0
87	*Omi90TUF/1		1	0	1	0	1	0	0	1	-	0	1	-	0	1	0	1	1	0	1	0	1	1	0	1	-	1	0	1	1	1	1	1	0	0	0	0	1	1	0	1	0	1	0	1	1	0	0
88	*Omy1333INRA/1		1	0	1	0	1	0	0	1	1	0	1	0	0	1	0	0	1	0	1	0	1	0	0	1	0	1	0	1	1	0	0	1	0	0	0	0	1	1	0	1	0	1	0	1	1	0	0
89	*Omy1347INRA		1	0	1	0	1	0	0	1	1	0	1	0	0	1	0	0	1	0	1	0	1	0	0	1	0	1	0	1	1	0	0	1	0	0	0	0	1	1	0	1	0	1	0	1	1	0	0
90	*Omy1224INRA/1		1	0	1	0	1	0	0	1	1	0	1	0	0	1	0	0	1	0	1	0	1	0	-	1	0	1	0	1	1	0	0	-	0	0	0	0	1	1	0	1	0	1	0	1	1	0	0
91	*Omi161TUF		1	0	1	0	1	0	0	1	0	0	1	0	0	1	0	0	1	0	1	0	1	0	0	1	0	1	0	1	1	1	0	1	0	1	0	0	1	0	0	1	0	1	0	0	1	0	0
92	*OmyS00401INRA		1	0	1	0	1	0	0	1	1	0	1	0	0	1	0	0	1	0	1	0	1	0	0	1	0	1	0	1	1	1	0	1	0	1	0	0	1	0	0	1	0	1	0	0	1	0	0
93	*OMM1346		1	0	-	0	1	0	0	0	1	0	1	0	1	1	0	0	1	0	1	0	1	0	0	0	-	1	0	1	1	1	0	1	0	1	0	0	1	0	0	0	0	1	0	0	1	0	0
94	*BX084660		1	-	1	0	1	0	1	0	-	0	1	0	1	1	0	0	-	0	-	0	1	0	-	0	-	1	0	1	1	1	0	-	-	1	0	0	-	0	0	0	-	1	0	-	1	0	-
95	*Omy1443INRA		1	0	1	0	1	0	1	0	0	0	0	0	1	1	0	0	1	0	1	0	1	0	0	0	1	1	0	0	1	1	0	1	1	1	0	0	1	1	0	0	0	1	0	0	0	0	0
96	*Omy1018INRA		1	0	1	0	1	0	1	0	-	0	0	0	1	1	0	0	0	0	1	0	1	0	-	0	1	1	0	0	1	1	0	1	1	1	0	0	1	0	0	0	0	0	0	0	0	0	0
97	*OMM1230		1	0	1	0	1	0	1	0	0	0	0	0	1	1	0	0	0	0	1	0	1	0	0	0	1	1	0	0	1	1	-	1	1	1	0	0	0	0	0	0	0	0	0	0	0	0	0
98	*OmyS00037INRA		1	0	1	0	1	0	1	0	0	0	0	0	1	1	1	0	0	0	1	0	1	0	0	0	1	1	0	0	1	1	0	1	1	1	0	1	0	0	0	0	0	0	0	0	0	0	0
99	*OMM5199		1	0	1	0	1	0	1	0	0	0	0	0	1	1	1	0	0	0	1	0	1	0	0	0	1	1	0	0	1	1	0	1	1	1	0	1	0	0	0	0	0	0	0	0	0	0	0
100	*Ogo1UW		1	0	1	0	1	0	1	0	0	0	0	0	1	1	1	0	0	0	1	0	1	0	0	0	1	1	0	0	1	1	-	1	1	1	0	1	0	0	0	0	0	0	0	-	0	0	0
101	*OMM5271		1	0	1	0	1	0	1	0	0	0	0	0	1	1	1	0	0	0	1	0	1	0	0	0	1	1	0	0	1	1	0	1	1	1	0	1	0	0	0	0	0	0	0	0	0	0	0
102	*OmyS00238INRA		1	0	1	0	1	0	1	0	0	0	0	0	1	1	1	0	0	0	1	0	1	0	0	0	1	1	0	0	1	1	0	1	1	1	0	1	0	0	0	0	0	0	0	0	0	0	0
103	*Omy1170INRA		1	0	1	0	1	0	1	0	0	0	0	0	1	1	1	0	0	0	1	0	1	0	0	0	1	1	0	0	1	1	0	1	1	1	0	1	0	0	0	0	0	0	0	0	0	0	0
104	*OMM1189		1	0	1	0	1	0	1	0	0	0	0	0	1	1	1	0	0	0	1	0	1	0	0	0	1	1	0	0	1	1	0	1	1	1	0	1	0	0	0	0	0	0	0	0	0	0	0
105	*Omy1023INRA		1	0	1	0	1	0	1	0	0	0	0	0	1	1	1	0	0	0	1	0	-	0	0	0	1	1	0	0	1	1	0	1	1	1	0	1	0	0	0	0	0	0	0	0	0	0	0
106	*OmyUW1102/1		1	0	1	0	1	0	1	0	0	0	0	0	1	1	1	0	0	0	1	0	1	0	0	0	1	1	0	0	1	1	0	1	1	1	0	1	0	0	0	0	0	0	0	0	0	0	0
107	*OMM5264		1	0	1	0	1	0	1	0	0	0	0	0	1	1	1	0	0	0	1	0	1	0	0	0	1	1	0	0	1	1	0	1	1	1	0	1	0	0	0	0	0	0	0	0	0	0	0
108	*OMM1312		1	0	1	0	1	0	1	0	0	0	0	0	1	1	1	0	0	0	1	0	1	0	0	0	-	1	0	0	1	1	0	1	1	1	0	1	0	0	0	0	0	0	0	0	0	0	0
109	*Omy1263INRA		1	0	1	0	1	0	1	0	0	0	0	0	1	1	1	0	0	0	1	0	1	0	0	0	1	1	0	0	1	1	0	1	1	1	0	1	0	0	0	0	0	0	0	0	0	0	0
110	*OmyS00400INRA		1	0	1	0	1	0	1	0	0	0	0	0	1	1	1	0	0	0	1	0	1	0	0	0	1	1	0	0	1	1	0	1	1	1	0	1	0	0	0	0	0	0	0	0	0	0	0
111	*Omy1400INRA		1	0	1	0	1	0	1	0	0	0	0	0	1	1	1	0	0	0	1	0	1	0	0	0	1	1	0	0	1	1	0	1	1	1	0	1	0	0	0	0	0	0	0	0	0	0	0
112	*Ogo2UW/1		1	0	1	0	1	0	1	0	0	0	0	0	1	1	1	0	0	0	1	0	1	0	0	0	1	1	0	0	1	1	0	1	1	1	0	1	0	0	0	0	0	0	0	0	0	0	0
113	*Omy1099INRA		-	-	-	-	-	-	-	-	-	-	-	-	-	-	-	-	-	-	-	-	-	-	-	-	-	-	-	-	-	-	-	-	-	-	-	-	-	-	-	-	-	-	-	-	-	-	-
114	*Omy1137INRA		0	1	1	0	1	1	1	1	0	0	1	0	1	1	1	1	0	0	1	0	1	0	0	1	1	1	0	0	1	1	0	1	1	1	-	1	1	0	0	1	0	0	0	0	0	0	0
115	*OmyS00550INRA		-	-	-	-	-	-	-	-	-	-	-	-	-	-	-	-	-	-	-	-	-	-	-	-	-	-	-	-	-	-	-	-	-	-	-	-	-	-	-	-	-	-	-	-	-	-	-
116	*OMM5174		-	-	-	-	-	-	-	-	-	-	-	-	-	-	-	-	-	-	-	-	-	-	-	-	-	-	-	-	-	-	-	-	-	-	-	-	-	-	-	-	-	-	-	-	-	-	-
117	*Omy1097INRA		0	1	1	0	0	1	1	1	1	0	1	0	0	1	1	1	0	0	1	1	1	0	0	1	0	1	0	0	1	1	1	-	0	1	0	1	1	1	0	1	0	0	-	1	0	1	0
118	*OmyD00353INRA		0	1	1	0	0	1	1	1	1	0	1	-	0	1	1	1	0	0	1	1	1	0	0	1	0	0	0	0	1	1	1	1	0	1	0	1	1	1	0	1	0	0	0	1	0	1	0
119	*OmyS00551INRA		0	1	1	0	0	1	1	1	1	0	1	0	0	1	1	1	0	0	1	1	1	0	0	1	0	0	0	0	1	1	1	1	0	1	0	1	1	1	0	1	0	0	0	1	0	1	0
120
121	RT04_25_INRA
122	*Omy1351INRA		0	-	0	-	1	1	0	1	1	0	1	1	0	0	0	1	1	1	0	0	-	1	-	0	0	0	-	1	0	0	1	1	0	-	0	-	1	1	1	1	0	0	-	0	1	0	0
123	*One6ASC		-	-	-	-	-	-	-	-	-	-	-	-	-	-	-	-	-	-	-	-	-	-	-	-	-	-	-	-	-	-	-	-	-	-	-	-	-	-	-	-	-	-	-	-	-	-	-
124	*BHMS431		-	-	-	-	-	-	-	-	-	-	-	-	-	-	-	-	-	-	-	-	-	-	-	-	-	-	-	-	-	-	-	-	-	-	-	-	-	-	-	-	-	-	-	-	-	-	-
125	*OmyUW1191BIS		-	-	-	-	-	-	-	-	-	-	-	-	-	-	-	-	-	-	-	-	-	-	-	-	-	-	-	-	-	-	-	-	-	-	-	-	-	-	-	-	-	-	-	-	-	-	-
126	*OMM1193		-	0	0	0	1	0	0	1	1	0	0	1	0	1	-	1	1	1	-	0	0	0	-	0	0	0	0	1	0	0	1	1	1	1	0	-	1	1	1	1	0	0	0	-	1	0	0
127	*OmyS00555INRA		-	-	-	-	-	-	-	-	-	-	-	-	-	-	-	-	-	-	-	-	-	-	-	-	-	-	-	-	-	-	-	-	-	-	-	-	-	-	-	-	-	-	-	-	-	-	-
128	*OMM5137		-	-	-	-	-	-	-	-	-	-	-	-	-	-	-	-	-	-	-	-	-	-	-	-	-	-	-	-	-	-	-	-	-	-	-	-	-	-	-	-	-	-	-	-	-	-	-
129	*OmyD00553INRA		-	-	-	-	-	-	-	-	-	-	-	-	-	-	-	-	-	-	-	-	-	-	-	-	-	-	-	-	-	-	-	-	-	-	-	-	-	-	-	-	-	-	-	-	-	-	-
130	*Omy1149INRA		0	0	0	0	1	0	1	1	1	0	0	1	0	1	0	1	1	1	0	0	0	0	1	1	0	0	0	1	1	0	1	0	1	0	0	0	1	1	0	1	1	0	0	1	1	0	0
131	*Ssa412UoS		0	0	0	0	1	0	1	1	0	0	0	1	0	1	0	1	1	1	0	0	0	0	1	1	0	0	0	1	1	0	1	0	1	0	0	0	1	1	0	1	1	0	0	1	1	0	0
132	*OMM1301		0	0	0	0	1	0	1	1	0	0	0	1	0	1	0	1	1	1	0	0	0	0	1	1	-	0	0	1	1	0	1	0	1	0	0	0	1	1	0	1	1	0	0	1	1	0	0
133	*OmyD00122INRA		-	-	-	-	-	-	-	-	-	-	-	-	-	-	-	-	-	-	-	-	-	-	-	-	-	-	-	-	-	-	-	-	-	-	-	-	-	-	-	-	-	-	-	-	-	-	-
134	*Ogo2UW/2		-	-	-	-	-	-	-	-	-	-	-	-	-	-	-	-	-	-	-	-	-	-	-	-	-	-	-	-	-	-	-	-	-	-	-	-	-	-	-	-	-	-	-	-	-	-	-
135	*OMM1389		1	1	0	-	1	0	0	0	1	1	0	0	1	1	0	1	1	0	0	1	1	-	1	0	0	-	0	1	1	0	0	1	1	1	1	1	1	1	1	1	1	-	1	1	1	0	1
136	*Omy1467INRA		1	0	0	0	1	0	0	0	-	1	0	0	1	1	0	1	1	1	0	1	1	-	-	0	0	1	-	1	-	0	0	1	-	1	1	1	1	1	1	1	1	1	1	1	1	0	1
137	*OmyUW1102/2		1	0	0	0	1	0	0	0	1	1	0	0	1	1	0	1	1	1	0	1	1	0	1	0	1	1	0	1	1	1	0	1	1	1	1	1	1	1	1	1	0	1	1	1	1	0	1
138	*OMM1796/1		1	0	0	0	1	0	0	0	1	1	0	0	1	1	0	1	1	1	0	1	1	0	1	0	1	1	0	1	1	1	0	1	1	1	1	1	1	1	1	1	0	1	1	1	1	0	1
139	*OMM1797		-	-	-	-	-	-	-	-	-	-	-	-	-	-	-	-	-	-	-	-	-	-	-	-	-	-	-	-	-	-	-	-	-	-	-	-	-	-	-	-	-	-	-	-	-	-	-
140	*OmyS00559INRA		1	0	0	0	1	0	0	0	1	1	0	0	1	1	1	1	1	1	0	0	1	0	1	0	1	1	0	1	0	1	0	1	1	0	1	1	1	1	1	1	0	1	1	1	1	0	1
141	*Omy1259INRA		-	-	-	-	-	-	-	-	-	-	-	-	-	-	-	-	-	-	-	-	-	-	-	-	-	-	-	-	-	-	-	-	-	-	-	-	-	-	-	-	-	-	-	-	-	-	-
142	*OmyRGT7TUF		1	0	0	-	1	0	0	0	1	1	0	0	1	1	1	1	1	1	0	0	1	-	1	0	1	1	0	1	0	1	0	1	1	0	1	1	1	1	1	1	0	1	1	1	1	-	1
143	*Omy1014UW		-	-	-	-	-	-	-	-	-	-	-	-	-	-	-	-	-	-	-	-	-	-	-	-	-	-	-	-	-	-	-	-	-	-	-	-	-	-	-	-	-	-	-	-	-	-	-
144	*OMM1054		1	0	1	-	1	0	0	0	1	1	0	0	1	1	1	1	1	1	0	0	1	1	1	0	1	1	0	1	0	1	0	1	1	0	1	1	1	1	1	1	0	1	1	1	0	0	1
145
146	RT05_INRA
147	*Omy1413INRA		-	-	-	-	-	-	-	-	-	-	-	-	-	-	-	-	-	-	-	-	-	-	-	-	-	-	-	-	-	-	-	-	-	-	-	-	-	-	-	-	-	-	-	-	-	-	-
148	*OmyS00398INRA		-	-	-	-	-	-	-	-	-	-	-	-	-	-	-	-	-	-	-	-	-	-	-	-	-	-	-	-	-	-	-	-	-	-	-	-	-	-	-	-	-	-	-	-	-	-	-
149	*Omy1296INRA		0	1	0	1	1	0	0	0	0	1	1	0	0	1	0	1	1	1	1	1	0	0	0	1	0	0	0	0	0	1	1	1	1	1	0	1	1	1	1	0	0	0	1	0	1	1	1
150	*Omy1510INRA		0	1	0	1	1	1	0	0	0	1	1	0	0	1	0	1	1	1	0	1	0	0	0	1	1	0	0	0	0	1	1	1	1	0	0	1	1	1	1	0	1	0	1	0	1	1	0
151	*OMM1728		0	1	0	1	1	1	0	0	0	1	1	0	0	1	0	1	1	1	0	1	0	0	0	1	1	0	0	0	0	1	1	1	1	0	0	1	1	1	1	0	1	0	0	0	1	1	0
152	*Omy1167INRA		0	1	0	0	1	1	0	0	0	1	1	0	0	1	0	1	1	1	0	0	0	0	0	1	1	0	0	0	0	1	1	1	0	0	0	1	1	1	1	0	1	0	0	0	1	1	0
153	*OtsG249UCD		0	1	0	0	1	1	0	0	0	1	1	0	0	1	0	1	1	1	0	0	0	0	0	1	1	0	0	-	0	1	1	1	0	0	0	1	1	1	1	0	1	0	0	0	1	1	0
154	*OmyS00558INRA		-	-	-	-	-	-	-	-	-	-	-	-	-	-	-	-	-	-	-	-	-	-	-	-	-	-	-	-	-	-	-	-	-	-	-	-	-	-	-	-	-	-	-	-	-	-	-
155	*One107ADFG		0	1	-	0	1	1	0	0	0	1	1	0	0	1	0	1	1	1	0	0	0	0	0	1	1	0	0	0	0	1	1	1	0	0	-	1	1	1	1	0	1	0	0	0	1	1	0
156	*CA061336		0	0	0	0	1	1	0	1	0	1	1	0	0	1	1	1	1	1	1	1	0	0	0	1	1	1	-	0	0	-	0	1	0	0	0	1	1	1	1	0	1	0	0	0	1	1	0
157	*OMM1032		-	0	0	0	1	1	0	1	1	-	1	0	0	0	1	1	1	1	1	1	0	1	-	1	0	1	1	0	0	1	-	1	0	0	0	1	1	1	0	0	1	0	1	-	1	0	0
158	*OMM1007		0	0	-	0	1	1	0	1	1	0	1	0	0	0	1	1	1	1	1	1	0	1	0	-	0	1	1	-	0	1	0	1	0	0	0	1	1	0	0	0	1	0	1	0	1	0	0
159	*Oke3		-	-	-	-	-	-	-	-	-	-	-	-	-	-	-	-	-	-	-	-	-	-	-	-	-	-	-	-	-	-	-	-	-	-	-	-	-	-	-	-	-	-	-	-	-	-	-
160	*OMM1104(INRA)		0	0	0	0	1	1	0	1	1	0	0	0	0	0	0	1	1	1	1	1	1	1	0	1	0	1	1	0	0	1	0	0	0	0	0	1	0	0	0	0	1	0	1	0	1	0	0
161	*OMM1286		0	0	0	0	1	1	0	1	1	0	0	0	0	0	0	1	1	1	1	1	1	0	0	1	0	1	1	0	0	1	0	0	0	0	0	1	1	0	0	0	1	1	1	0	0	0	0
162	*Oki29		0	0	0	0	1	1	0	1	1	0	0	0	0	0	0	1	1	1	1	1	1	0	0	1	0	1	1	0	0	1	0	0	0	0	0	1	0	0	0	0	1	1	1	0	0	0	0
163	*OMM1011		0	0	0	0	1	1	0	1	1	0	0	0	0	0	0	1	1	1	1	1	1	0	0	1	0	1	1	0	0	1	0	0	0	0	0	1	0	0	0	0	1	1	1	0	0	0	0
164	*Omy1096INRA		-	0	0	0	1	1	0	1	1	0	0	0	0	0	0	1	1	1	1	1	1	0	0	1	0	1	1	0	0	1	0	0	0	0	0	1	0	0	0	0	1	1	1	0	0	0	0
165	*Omy1536INRA		0	0	0	0	1	1	0	1	1	0	0	0	0	0	-	1	1	1	1	1	1	0	0	1	0	1	1	0	0	1	0	0	0	0	0	1	0	0	0	0	1	1	1	0	0	0	0
166	*Omy1270INRA		0	0	0	0	1	1	0	1	1	0	0	0	0	0	0	1	1	1	1	1	1	0	1	1	0	1	1	1	0	1	0	0	0	0	0	1	0	0	0	0	1	1	1	0	0	0	0
167	*OMM1365		0	0	0	0	1	1	0	1	1	0	-	0	0	0	0	1	1	1	1	1	1	0	1	1	0	1	1	1	0	1	0	0	0	0	-	1	0	0	0	0	1	-	1	0	0	0	0
168	*CTLA4-4		-	-	-	-	-	-	-	-	-	-	-	-	-	-	-	-	-	-	-	-	-	-	-	-	-	-	-	-	-	-	-	-	-	-	-	-	-	-	-	-	-	-	-	-	-	-	-
169
170	RT06_INRA
171	*VIG-5		0	0	1	1	1	0	0	1	0	1	0	0	1	0	0	1	0	1	0	0	1	1	0	0	1	0	0	1	0	1	0	1	-	1	1	1	1	0	0	0	1	1	0	1	0	0	1
172	*Omy1354INRA		0	0	1	1	1	0	0	1	0	1	0	0	1	0	0	1	0	1	0	0	1	1	0	0	1	0	0	1	0	1	0	1	1	1	1	1	1	0	0	0	1	1	0	1	0	0	1
173	*Omy1515INRA		0	0	1	1	1	0	0	1	0	1	0	0	1	0	0	1	0	1	0	0	1	1	0	0	1	0	0	1	0	1	0	1	1	1	1	1	1	0	0	0	1	1	0	1	0	0	1
174	*OMM1231		1	0	1	1	1	0	1	1	0	1	0	0	1	0	1	1	0	1	0	0	1	1	0	0	1	0	0	1	0	1	0	1	1	1	1	1	1	0	0	0	1	1	0	1	1	1	1
175	*Ssa20.19NUIG/1		-	-	-	-	-	-	-	-	-	-	-	-	-	-	-	-	-	-	-	-	-	-	-	-	-	-	-	-	-	-	-	-	-	-	-	-	-	-	-	-	-	-	-	-	-	-	-
176	*OMM1081		1	0	-	1	1	0	1	1	0	0	0	0	1	-	1	1	0	1	-	0	0	-	0	-	1	0	0	1	0	1	0	1	1	1	1	1	1	0	0	0	1	1	0	1	1	1	1
177	*OMM1151		1	0	1	1	1	1	1	1	0	0	0	0	1	0	1	1	0	0	0	0	0	1	0	0	1	0	0	1	0	1	0	1	1	1	0	1	1	0	0	0	1	1	0	1	1	1	1
178	*OmyS00028INRA		-	-	-	-	-	-	-	-	-	-	-	-	-	-	-	-	-	-	-	-	-	-	-	-	-	-	-	-	-	-	-	-	-	-	-	-	-	-	-	-	-	-	-	-	-	-	-
179	*OMM1205		1	0	1	1	1	1	1	1	0	0	0	0	1	0	1	1	0	0	0	0	0	1	0	0	-	0	0	1	0	1	1	1	1	1	0	0	1	0	0	0	1	1	-	1	-	1	1
180	*Omy1143INRA		1	0	1	1	1	1	1	1	0	0	0	0	1	0	1	1	0	0	0	0	0	1	0	0	1	0	0	1	0	1	1	1	1	1	0	0	1	0	0	0	1	1	1	1	1	1	1
181	*AF483540		1	0	1	1	1	1	1	1	0	0	0	0	1	0	1	1	0	0	0	0	0	1	0	0	1	0	0	1	0	1	1	1	1	1	0	0	1	0	0	0	1	1	1	1	-	1	-
182	*OMM5147		1	0	-	1	1	1	1	1	0	0	0	0	1	0	1	-	0	0	0	0	0	1	0	0	1	0	0	1	0	1	1	1	1	1	-	0	1	0	0	0	1	-	1	1	1	1	-
183	*OMM5294/1		-	-	-	-	-	-	-	-	-	-	-	-	-	-	-	-	-	-	-	-	-	-	-	-	-	-	-	-	-	-	-	-	-	-	-	-	-	-	-	-	-	-	-	-	-	-	-
184	*Omy1185INRA		-	-	-	-	-	-	-	-	-	-	-	-	-	-	-	-	-	-	-	-	-	-	-	-	-	-	-	-	-	-	-	-	-	-	-	-	-	-	-	-	-	-	-	-	-	-	-
185	*OMM1780		1	0	0	1	0	1	1	1	0	0	0	0	1	1	1	1	0	0	0	0	0	0	1	0	1	0	1	1	0	1	1	1	1	1	0	0	1	0	0	0	1	1	-	0	1	1	1
186	*OmyS00260INRA		1	0	0	0	0	1	1	1	-	0	0	0	1	1	1	1	0	0	1	0	0	0	1	-	1	0	1	1	-	1	1	0	1	1	0	0	1	0	0	0	1	1	1	0	1	1	0
187	*OMM1804		1	0	0	0	0	1	1	1	0	0	0	0	1	1	1	1	0	0	1	0	0	1	1	0	1	0	1	1	0	1	1	0	1	1	0	0	1	0	0	0	1	1	1	0	1	1	0
188	*BHMS425		1	0	0	0	0	1	1	1	0	0	0	0	1	1	1	1	0	0	1	0	0	1	1	0	1	0	1	1	0	1	1	0	1	1	0	0	1	0	0	0	1	1	1	0	1	1	0
189	*OMM1454		1	0	0	0	0	1	1	1	0	0	0	0	1	1	1	1	0	0	1	0	0	1	1	0	1	0	1	1	0	1	1	0	1	1	0	0	1	0	0	0	1	1	1	0	1	1	0
190	*OMM1046		1	0	0	0	0	1	0	1	1	0	0	0	1	1	1	1	0	0	0	0	0	1	1	1	1	0	1	1	0	1	1	0	0	1	0	0	1	0	0	0	1	1	1	0	1	1	0
191	*Omy1276INRA		0	0	0	0	0	1	0	1	1	1	0	0	1	1	1	1	0	0	0	0	1	1	1	1	1	0	1	1	0	1	1	0	0	1	0	0	1	0	0	0	1	1	1	0	1	1	0
192	*OmyS00044INRA		0	0	0	0	0	1	0	1	1	1	0	1	1	1	1	1	0	0	0	0	1	-	1	1	1	1	1	1	0	1	1	1	0	1	0	0	1	0	0	0	1	1	1	0	1	1	0
193	*OMM1082		-	0	0	0	0	1	0	1	1	1	0	1	1	1	1	1	0	0	0	1	1	1	1	1	1	1	1	1	1	1	1	1	0	1	0	0	1	0	0	0	1	1	1	0	1	1	0
194	*Cocl-lav221		0	0	0	0	0	1	0	1	1	1	0	1	1	1	1	1	0	1	0	1	1	1	1	1	1	1	1	1	1	1	0	1	0	1	0	1	1	1	0	0	1	1	1	0	1	1	0
195	*OMM1776		0	0	-	1	0	1	0	1	1	1	0	1	0	1	0	-	0	1	0	1	1	1	1	1	0	1	1	1	1	1	0	1	0	1	0	1	1	1	0	0	1	1	1	0	0	0	0
196	*BX084962		-	-	-	-	-	-	-	-	-	-	-	-	-	-	-	-	-	-	-	-	-	-	-	-	-	-	-	-	-	-	-	-	-	-	-	-	-	-	-	-	-	-	-	-	-	-	-
197	*OMM1359		-	-	-	-	-	-	-	-	-	-	-	-	-	-	-	-	-	-	-	-	-	-	-	-	-	-	-	-	-	-	-	-	-	-	-	-	-	-	-	-	-	-	-	-	-	-	-
198	*OmyRGT55TUF		-	-	-	-	-	-	-	-	-	-	-	-	-	-	-	-	-	-	-	-	-	-	-	-	-	-	-	-	-	-	-	-	-	-	-	-	-	-	-	-	-	-	-	-	-	-	-
199	*Omy1166INRA/1		-	-	-	-	-	-	-	-	-	-	-	-	-	-	-	-	-	-	-	-	-	-	-	-	-	-	-	-	-	-	-	-	-	-	-	-	-	-	-	-	-	-	-	-	-	-	-
200	*OMM1400/1		0	0	0	1	0	1	0	1	1	1	1	1	0	1	0	1	0	1	0	1	1	1	1	1	0	1	1	1	1	1	0	1	0	1	0	1	0	1	0	0	0	1	0	1	0	0	0
201	*Omy16INRA		0	0	0	1	0	1	0	1	1	1	1	1	0	1	-	1	0	1	0	1	1	-	-	-	0	1	1	1	1	1	-	1	0	1	0	1	0	1	0	0	0	1	0	-	0	0	0
202	*Omy1302INRA/1		0	0	0	1	0	1	0	1	1	1	1	1	0	1	0	1	0	1	0	-	1	1	1	1	0	1	1	1	1	-	0	1	0	1	0	1	0	1	0	0	0	1	0	1	0	0	0
203	*BX871195/1		0	0	0	1	0	1	0	1	1	1	1	1	0	1	0	1	0	1	0	1	1	1	1	1	0	1	1	1	1	1	0	1	0	1	0	1	0	1	0	0	0	1	0	1	0	0	0
204	*OMM5242/1		0	0	0	1	0	1	0	1	1	1	1	1	0	1	0	1	0	1	0	1	1	1	1	1	0	1	1	1	1	1	0	1	0	1	0	1	0	1	0	0	0	1	0	1	0	0	0
205
206	RT07_INRA
207	*OMM1732		1	1	1	0	0	0	1	1	0	1	1	0	1	0	0	0	1	1	0	0	0	1	1	1	0	0	1	0	0	0	0	1	1	1	0	0	0	0	0	1	1	1	0	1	1	1	0
208	*Omy1207INRA		1	1	1	0	0	0	1	1	0	1	1	0	1	0	0	0	1	1	0	0	0	1	1	1	1	0	1	0	0	0	0	1	1	1	0	0	0	0	0	1	1	1	0	1	1	1	0
209	*OMM1280BIS		1	-	1	-	0	0	1	1	0	1	1	0	1	0	0	0	1	1	0	0	0	1	-	1	1	0	1	0	0	0	0	1	1	1	0	-	0	0	0	1	1	1	-	1	1	1	-
210	*Omy1105INRA		-	-	-	-	-	-	-	-	-	-	-	-	-	-	-	-	-	-	-	-	-	-	-	-	-	-	-	-	-	-	-	-	-	-	-	-	-	-	-	-	-	-	-	-	-	-	-
211	*OMM5160		-	-	-	-	-	-	-	-	-	-	-	-	-	-	-	-	-	-	-	-	-	-	-	-	-	-	-	-	-	-	-	-	-	-	-	-	-	-	-	-	-	-	-	-	-	-	-
212	*Ogo4UW		1	1	1	0	0	0	1	1	0	1	1	0	1	0	0	0	1	1	0	0	0	1	1	1	1	0	1	0	0	0	1	1	1	1	0	0	0	0	0	1	1	1	0	1	1	1	0
213	*OmyD00043INRA		1	1	1	0	0	0	1	0	1	1	1	0	0	0	0	0	1	1	0	0	0	1	1	1	1	0	1	0	0	0	0	1	1	1	0	1	0	0	0	1	1	-	0	1	1	1	0
214	*Omy207UoG		1	1	1	0	0	1	1	0	1	1	1	1	1	0	0	0	1	1	0	0	0	0	1	0	1	0	1	0	0	0	-	1	0	1	0	1	1	0	0	1	1	1	0	-	-	1	1
215	*OmyD00459INRA		1	1	-	-	0	1	1	0	1	1	1	1	-	0	0	0	1	1	0	0	0	1	1	0	1	0	1	0	0	0	1	1	0	1	0	1	1	0	0	1	1	1	1	1	-	1	1
216	*Omy1283INRA/1		-	-	-	-	-	-	-	-	-	-	-	-	-	-	-	-	-	-	-	-	-	-	-	-	-	-	-	-	-	-	-	-	-	-	-	-	-	-	-	-	-	-	-	-	-	-	-
217	*Omy003DIAS		1	1	-	1	0	1	1	0	1	1	1	1	1	0	0	1	1	1	0	-	0	0	0	0	1	0	1	0	0	-	1	1	0	1	0	1	1	1	0	1	1	1	1	1	1	1	1
218	*OmyRGT17TUF		1	1	1	1	0	1	1	0	1	1	1	1	1	0	0	1	1	1	0	0	0	0	0	0	1	0	1	0	0	0	1	1	0	1	0	1	1	1	0	1	1	0	1	1	1	1	1
219	*OMM1087		1	1	1	1	0	1	1	0	1	1	1	1	1	0	0	1	1	1	0	0	1	0	0	0	1	0	1	0	0	0	1	1	0	1	0	1	1	1	1	1	1	0	1	1	1	1	1
220	*OMM1832		1	1	1	1	0	1	1	0	1	1	1	1	1	0	0	1	1	1	1	0	1	0	0	0	1	0	1	0	0	0	1	1	0	1	0	1	1	1	1	1	1	0	1	1	1	1	1
221	*OMM1351		-	-	-	-	-	-	-	-	-	-	-	-	-	-	-	-	-	-	-	-	-	-	-	-	-	-	-	-	-	-	-	-	-	-	-	-	-	-	-	-	-	-	-	-	-	-	-
222	*Omy7INRA		-	-	-	-	-	-	-	-	-	-	-	-	-	-	-	-	-	-	-	-	-	-	-	-	-	-	-	-	-	-	-	-	-	-	-	-	-	-	-	-	-	-	-	-	-	-	-
223	*OMM1764/1		-	-	-	-	-	-	-	-	-	-	-	-	-	-	-	-	-	-	-	-	-	-	-	-	-	-	-	-	-	-	-	-	-	-	-	-	-	-	-	-	-	-	-	-	-	-	-
224	*One1ASC/1		0	1	0	1	0	1	1	1	0	0	1	1	1	1	1	1	0	1	0	0	0	0	0	1	0	0	1	1	0	0	1	0	0	0	0	0	1	0	1	1	0	0	1	0	1	0	1
225	*One1ASC/2		0	1	0	1	0	1	1	1	0	0	1	1	1	1	1	1	0	1	0	0	0	0	0	1	0	0	1	1	0	0	1	0	0	0	0	0	1	0	1	1	0	0	1	0	1	0	1
226	*OMM1112		-	-	-	-	-	-	-	-	-	-	-	-	-	-	-	-	-	-	-	-	-	-	-	-	-	-	-	-	-	-	-	-	-	-	-	-	-	-	-	-	-	-	-	-	-	-	-
227	*OMM1012		-	-	-	-	-	-	-	-	-	-	-	-	-	-	-	-	-	-	-	-	-	-	-	-	-	-	-	-	-	-	-	-	-	-	-	-	-	-	-	-	-	-	-	-	-	-	-
228	*Omy1474INRA		-	-	-	-	-	-	-	-	-	-	-	-	-	-	-	-	-	-	-	-	-	-	-	-	-	-	-	-	-	-	-	-	-	-	-	-	-	-	-	-	-	-	-	-	-	-	-
229	*OmyD00567INRA		-	-	-	-	-	-	-	-	-	-	-	-	-	-	-	-	-	-	-	-	-	-	-	-	-	-	-	-	-	-	-	-	-	-	-	-	-	-	-	-	-	-	-	-	-	-	-
230	*OMM1164/1		-	-	-	-	-	-	-	-	-	-	-	-	-	-	-	-	-	-	-	-	-	-	-	-	-	-	-	-	-	-	-	-	-	-	-	-	-	-	-	-	-	-	-	-	-	-	-
231	*OMM1077		-	-	-	-	-	-	-	-	-	-	-	-	-	-	-	-	-	-	-	-	-	-	-	-	-	-	-	-	-	-	-	-	-	-	-	-	-	-	-	-	-	-	-	-	-	-	-
232	*OMM1376		-	-	-	-	-	-	-	-	-	-	-	-	-	-	-	-	-	-	-	-	-	-	-	-	-	-	-	-	-	-	-	-	-	-	-	-	-	-	-	-	-	-	-	-	-	-	-
233	*OMM1196/1		0	0	-	1	0	1	0	1	0	0	0	1	1	1	1	0	0	1	0	0	0	0	0	1	0	0	0	1	0	0	1	0	0	0	0	0	1	0	1	1	0	0	1	0	1	0	1
234	*OMM1222/1		0	0	0	1	0	1	0	1	0	0	0	1	1	1	1	0	0	1	0	0	0	1	0	1	0	0	0	1	0	0	1	0	0	0	0	0	1	0	1	1	0	1	1	0	0	0	1
235	*OMM1800/1		0	0	0	1	0	1	0	1	0	0	0	1	1	1	1	0	0	1	0	0	0	1	0	1	0	0	0	1	0	0	1	0	0	0	0	0	1	0	1	1	0	1	1	-	0	0	1
236	*OMM1444/1		0	0	0	1	0	1	0	1	0	0	0	1	1	1	1	0	0	1	0	0	0	1	0	1	0	0	0	1	0	0	1	0	0	0	0	0	1	0	1	1	0	1	1	0	0	0	1
237	*Omy1352INRA/1		-	-	-	-	-	-	-	-	-	-	-	-	-	-	-	-	-	-	-	-	-	-	-	-	-	-	-	-	-	-	-	-	-	-	-	-	-	-	-	-	-	-	-	-	-	-	-
238	*OMM1769/1		0	0	0	1	0	1	0	1	0	0	0	1	1	1	1	0	0	1	0	0	0	1	0	1	0	0	0	1	0	0	1	-	0	0	0	0	1	0	1	1	0	1	1	0	0	0	1
239	*Omy1327INRA/1		0	0	0	1	0	1	0	1	0	0	0	1	1	1	1	0	0	1	0	0	0	1	0	1	0	0	0	1	0	0	1	0	0	0	0	0	1	0	1	1	0	1	1	0	0	0	1
240
241	RT08_INRA
242	*OmyS00020INRA		-	-	-	-	-	-	-	-	-	-	-	-	-	-	-	-	-	-	-	-	-	-	-	-	-	-	-	-	-	-	-	-	-	-	-	-	-	-	-	-	-	-	-	-	-	-	-
243	*OmyS00135INRA		-	-	-	-	-	-	-	-	-	-	-	-	-	-	-	-	-	-	-	-	-	-	-	-	-	-	-	-	-	-	-	-	-	-	-	-	-	-	-	-	-	-	-	-	-	-	-
244	*Ogo3UW		-	-	-	-	-	-	-	-	-	-	-	-	-	-	-	-	-	-	-	-	-	-	-	-	-	-	-	-	-	-	-	-	-	-	-	-	-	-	-	-	-	-	-	-	-	-	-
245	*OMM1075		1	1	-	1	1	0	0	0	0	0	1	1	0	1	1	0	0	1	0	0	1	1	1	0	0	0	1	0	1	0	1	-	0	1	0	0	0	1	1	1	1	1	1	0	1	0	0
246	*OMM5318		1	1	1	-	1	0	0	0	0	0	1	1	0	1	1	0	0	1	0	0	1	1	1	0	0	0	1	0	1	1	1	1	0	1	0	0	0	1	1	1	1	1	1	0	1	0	0
247	*OMM5205		1	1	-	1	1	0	0	0	0	-	1	1	0	1	1	0	0	1	0	-	1	1	1	0	0	0	1	0	1	-	1	1	0	1	-	0	0	1	1	1	1	1	1	-	1	0	0
248	*Oki26		-	-	-	-	-	-	-	-	-	-	-	-	-	-	-	-	-	-	-	-	-	-	-	-	-	-	-	-	-	-	-	-	-	-	-	-	-	-	-	-	-	-	-	-	-	-	-
249	*Omy1390INRA		1	1	1	1	1	1	0	0	1	0	1	1	1	1	1	0	0	1	1	0	1	1	1	0	0	0	1	0	1	1	1	1	0	1	0	0	0	1	1	1	1	1	1	0	1	0	1
250	*Omy1471INRA		-	-	-	-	-	-	-	-	-	-	-	-	-	-	-	-	-	-	-	-	-	-	-	-	-	-	-	-	-	-	-	-	-	-	-	-	-	-	-	-	-	-	-	-	-	-	-
251	*OmyUW1198		1	1	-	1	1	1	1	0	1	0	1	0	1	1	1	0	0	1	1	1	0	0	1	0	0	0	1	0	1	1	1	0	0	0	1	0	1	0	1	0	1	1	1	0	0	0	1
252	*OmyFGT12TUF		1	1	1	1	1	1	1	0	1	0	1	0	1	1	1	0	0	1	1	1	0	0	1	0	0	0	1	0	1	1	1	0	0	0	1	0	1	0	1	0	1	-	1	0	0	0	1
253	*OMM5181		1	1	1	1	1	1	1	0	1	0	1	0	1	1	1	0	0	1	1	1	0	0	1	0	0	0	1	0	1	1	1	0	0	0	1	0	1	0	1	0	1	1	1	0	0	0	1
254	*Omy1435INRA		1	1	-	1	1	1	1	0	1	0	1	0	1	1	1	0	0	1	1	-	0	0	1	0	0	0	1	0	1	1	1	0	0	0	1	0	1	0	1	0	1	1	1	0	0	0	1
255	*OMM1792		1	1	1	1	1	1	1	0	1	0	1	0	1	1	1	0	0	1	1	1	0	0	1	0	0	0	1	0	1	1	1	0	0	0	1	0	1	0	1	0	1	1	1	0	0	0	1
256	*OMM1793		1	1	1	1	1	1	1	0	1	0	1	0	1	1	1	0	0	1	1	1	0	0	1	0	0	0	1	0	1	1	1	0	0	0	1	0	1	0	1	0	1	1	1	0	0	0	1
257	*OMM1825/1		1	1	1	1	1	1	1	0	1	0	1	0	1	1	1	0	0	1	1	1	0	0	1	0	0	0	1	0	1	1	1	0	0	0	1	0	1	0	1	0	1	1	1	0	0	0	1
258	*Omy1266INRA		1	1	1	1	1	1	1	0	1	0	1	0	1	1	1	0	0	1	1	1	0	0	1	0	0	0	1	0	1	1	1	0	0	0	1	0	1	0	1	0	1	1	1	0	0	0	1
259	*Omy1169INRA		1	1	1	1	1	1	1	0	1	0	1	0	1	1	1	0	0	1	1	1	0	0	1	0	0	0	1	0	1	1	1	0	0	0	1	0	1	0	1	0	1	1	1	0	0	0	1
260	*CA060381		1	1	1	1	1	1	1	0	1	0	1	0	1	1	1	0	0	1	1	1	0	0	1	0	0	0	1	0	1	1	1	0	0	0	1	0	1	0	1	0	1	1	1	0	0	0	1
261	*Cl-B51		1	1	1	1	1	1	1	0	1	0	1	0	1	1	1	0	0	1	1	1	0	0	1	0	0	0	1	0	1	1	1	0	0	0	1	0	1	0	1	0	1	1	1	0	0	0	1
262	*Omi134TUF		1	1	1	1	1	1	1	0	1	0	1	0	1	1	1	0	0	1	1	1	0	0	1	0	0	0	1	0	1	1	1	0	0	0	1	0	1	0	1	0	1	1	1	0	0	0	1
263	*Omy1081INRA		1	1	1	1	1	1	1	0	1	0	1	0	1	1	1	0	0	1	1	1	0	0	1	0	0	0	1	0	1	1	1	0	0	0	1	0	1	0	1	0	1	1	1	0	0	0	1
264	*Omy1336INRA		1	1	1	1	1	1	1	0	1	0	1	0	1	1	1	0	0	1	1	1	0	0	1	0	0	0	1	0	1	1	1	0	0	0	1	0	1	0	1	0	1	1	1	0	0	0	1
265	*OMM1716		1	1	1	1	1	1	1	0	1	0	1	0	1	1	1	0	0	1	1	1	0	0	1	0	0	0	1	0	1	1	1	0	0	0	1	0	1	0	1	0	1	1	1	0	0	0	1
266	*OMM1667		1	1	1	1	1	1	1	0	1	0	1	0	1	1	1	0	0	1	1	1	0	0	1	0	0	0	1	0	1	1	1	0	0	0	1	0	1	0	1	0	1	1	1	0	0	0	1
267	*Omy1268INRA		1	1	1	1	1	1	1	0	1	0	1	0	1	1	1	0	0	1	1	1	0	0	1	0	0	0	1	0	1	1	1	0	0	0	1	0	1	0	1	0	1	1	1	0	0	0	1
268	*Cocl-Lav41		1	1	1	1	1	1	1	0	1	0	1	0	1	1	1	0	0	1	1	1	0	0	1	0	0	0	1	0	1	1	1	0	0	0	1	0	1	0	1	0	1	1	1	0	0	0	1
269	*OmyD00579INRA		1	1	1	1	1	1	1	0	1	0	1	0	1	1	1	0	0	1	1	1	0	0	1	0	0	0	1	0	1	1	1	0	0	0	1	0	1	0	1	0	1	1	1	0	0	0	1
270	*Omy18INRA		1	1	1	1	1	1	1	0	1	-	1	0	1	1	1	0	0	1	1	1	0	0	1	0	0	0	1	0	1	1	-	0	0	0	-	0	1	0	1	0	1	-	1	-	0	0	1
271	*OMM5213		1	1	1	1	1	1	1	0	1	0	1	0	1	1	1	0	0	1	1	1	0	0	1	0	0	0	1	0	1	1	1	0	0	0	1	0	1	0	1	0	1	1	1	0	0	0	1
272	*One112ADFG		1	1	-	1	1	1	1	0	1	0	1	0	1	1	1	0	0	1	1	1	0	0	1	0	0	0	1	0	1	1	1	0	0	0	1	0	1	0	1	0	1	1	1	0	0	0	1
273	*Omy1150INRA/1		1	-	1	1	1	1	1	-	1	0	1	0	1	1	1	0	0	1	1	-	0	0	1	0	0	0	1	0	1	1	1	0	0	0	1	0	1	0	1	0	1	1	1	-	0	0	1
274	*OMM1009		1	1	-	1	1	1	1	0	1	0	1	0	1	1	1	0	0	1	1	1	0	0	1	0	0	0	1	0	1	1	1	0	0	0	1	0	1	0	1	0	1	1	1	0	0	0	1
275	*OmyS00435INRA		1	1	1	1	1	1	1	0	1	0	1	0	1	1	1	0	1	1	1	1	0	0	1	0	0	0	1	0	1	1	1	1	0	0	1	1	1	0	1	0	1	1	1	0	0	1	1
276	*Omy1236INRA		-	-	-	-	-	-	-	-	-	-	-	-	-	-	-	-	-	-	-	-	-	-	-	-	-	-	-	-	-	-	-	-	-	-	-	-	-	-	-	-	-	-	-	-	-	-	-
277	*OmyS00424INRA		1	1	1	0	1	1	0	1	1	0	1	-	1	1	1	0	0	1	1	0	0	0	1	0	1	1	0	1	0	1	1	1	0	0	1	0	0	0	1	0	0	1	1	0	0	0	1
278	*Omy1042INRA		1	1	1	0	1	1	0	1	1	0	1	1	1	1	1	0	0	0	1	0	0	0	1	0	1	1	0	1	0	1	1	1	0	0	1	0	0	0	1	0	0	1	1	0	0	0	1
279
280	RT09_INRA
281	*Omy1044INRA		-	-	-	-	-	-	-	-	-	-	-	-	-	-	-	-	-	-	-	-	-	-	-	-	-	-	-	-	-	-	-	-	-	-	-	-	-	-	-	-	-	-	-	-	-	-	-
282	*OMM5319/2		-	-	-	-	-	-	-	-	-	-	-	-	-	-	-	-	-	-	-	-	-	-	-	-	-	-	-	-	-	-	-	-	-	-	-	-	-	-	-	-	-	-	-	-	-	-	-
283	*OMM1274/2		-	-	-	-	-	-	-	-	-	-	-	-	-	-	-	-	-	-	-	-	-	-	-	-	-	-	-	-	-	-	-	-	-	-	-	-	-	-	-	-	-	-	-	-	-	-	-
284	*OMM5019/2		-	-	-	-	-	-	-	-	-	-	-	-	-	-	-	-	-	-	-	-	-	-	-	-	-	-	-	-	-	-	-	-	-	-	-	-	-	-	-	-	-	-	-	-	-	-	-
285	*Omy1192INRA/2		1	0	-	1	-	-	1	1	-	1	-	0	0	0	0	-	0	0	0	-	0	-	0	1	-	-	1	0	0	0	0	1	0	0	-	0	0	1	0	0	0	1	0	-	0	-	1
286	*Omy1375INRA/2		1	0	-	1	1	1	1	1	1	1	1	0	0	0	0	1	0	0	0	1	0	1	-	1	1	1	1	0	0	0	0	1	0	0	1	0	0	1	0	0	0	1	0	1	0	1	1
287	*OMM5185/2		1	0	-	1	1	1	1	1	1	1	1	0	0	0	0	1	0	0	0	1	0	1	0	1	1	1	1	0	0	0	0	1	0	0	1	0	0	1	0	0	0	1	0	-	0	1	1
288	*OMM1206/2		1	0	1	1	1	1	1	1	1	1	1	0	0	0	0	1	0	0	0	1	0	1	0	1	1	1	1	0	0	0	0	1	0	0	1	0	0	1	0	0	0	1	0	1	0	1	1
289	*Omy1419INRA/2		1	0	-	1	1	1	1	1	1	1	1	0	0	0	0	1	0	0	0	1	0	1	0	1	1	1	1	0	0	0	0	1	0	0	1	0	0	1	0	0	0	1	0	1	0	1	1
290	*OMM1293/2		1	0	1	1	1	1	1	1	1	1	1	0	0	0	0	1	0	0	0	1	0	1	0	1	1	1	1	0	0	0	0	1	0	0	1	0	0	1	0	0	0	1	0	1	0	1	1
291	*Oke1/2		1	0	1	1	1	1	1	1	1	1	1	0	0	0	0	1	0	0	0	1	0	1	0	1	1	1	1	0	0	0	0	1	0	0	1	0	0	1	0	0	0	1	0	1	0	1	1
292	*Omy1439INRA/2		1	0	1	1	1	1	1	1	1	1	1	1	0	0	0	1	0	0	0	1	0	1	0	1	1	1	1	0	0	0	0	1	0	0	1	0	0	1	0	0	0	1	0	1	0	1	1
293	*Oki27/2		1	0	1	1	1	1	1	1	1	1	1	1	0	0	0	1	0	0	0	1	0	1	0	1	1	1	1	0	0	0	0	1	0	0	1	0	0	1	0	0	0	1	0	1	0	1	1
294	*Omy1480INRA/2		1	0	1	1	1	1	1	1	1	1	1	-	0	0	0	1	0	0	0	1	0	1	0	1	1	1	1	0	0	0	0	1	0	0	1	0	0	1	0	0	0	1	0	1	0	1	1
295	*OMM1002/2		1	0	1	1	1	1	1	1	1	1	1	-	0	0	0	1	0	0	0	1	0	1	0	1	1	1	1	0	0	0	0	-	0	0	1	0	0	1	0	0	0	0	0	1	1	1	1
296	*OMM1218/2		1	0	1	1	1	1	1	1	1	1	1	-	0	0	0	1	0	0	0	1	0	1	0	1	1	1	1	0	0	0	0	-	0	0	1	0	0	1	0	0	0	0	0	1	1	1	1
297	*OMM1200/2		1	0	1	1	1	1	1	1	1	1	1	-	0	0	0	1	0	0	0	1	0	1	0	1	1	1	1	0	0	0	0	-	0	0	1	0	0	1	0	0	0	0	0	1	1	1	1
298	*OmyFGT18TUF/2		1	1	1	1	1	1	1	1	1	1	1	-	0	0	0	1	0	0	0	1	0	1	0	1	1	1	1	0	0	0	-	-	0	0	1	0	0	1	0	0	0	-	0	-	1	1	-
299	*OMM5152		1	1	1	1	1	1	1	1	1	1	1	1	0	0	0	1	0	0	0	-	0	0	0	1	1	1	0	0	0	0	0	1	0	0	1	0	0	1	0	0	0	0	0	0	1	1	1
300	*Oki1/2		-	-	-	-	-	-	-	-	-	-	-	-	-	-	-	-	-	-	-	-	-	-	-	-	-	-	-	-	-	-	-	-	-	-	-	-	-	-	-	-	-	-	-	-	-	-	-
301	*OMM1161		1	1	1	1	1	1	1	0	1	1	1	1	0	0	0	1	0	0	0	1	0	0	0	1	1	1	0	0	0	0	0	1	0	0	1	0	0	1	0	0	0	0	0	0	1	1	1
302	*OmyRGT33TUF		1	1	0	1	1	1	1	0	1	1	1	1	0	0	0	1	0	0	0	1	0	0	0	1	1	1	0	0	1	0	0	1	0	0	1	0	0	1	0	0	0	0	0	0	1	1	1
303	*OmyFGT28TUF/1		1	1	0	1	1	1	1	0	1	1	1	1	0	0	0	1	1	0	0	1	0	0	0	1	1	1	0	0	1	0	0	1	0	0	1	0	1	1	0	0	0	0	0	0	1	1	1
304	*OMM1368		1	1	0	1	1	1	0	0	1	1	1	1	0	0	0	1	1	0	0	1	0	0	0	1	1	1	0	0	1	0	0	1	0	0	1	0	1	1	0	0	0	0	0	0	1	1	1
305	*Omy1415INRA/2		-	-	-	-	-	-	-	-	-	-	-	-	-	-	-	-	-	-	-	-	-	-	-	-	-	-	-	-	-	-	-	-	-	-	-	-	-	-	-	-	-	-	-	-	-	-	-
306	*OMM1396		1	1	-	1	1	1	0	0	1	1	1	1	0	0	0	1	1	0	0	1	0	0	0	1	1	1	0	0	1	1	0	0	0	0	0	0	1	1	0	0	0	0	0	0	1	1	1
307	*Omy1297INRA/2		1	1	0	1	1	1	0	0	1	1	1	1	0	0	0	1	1	0	0	1	0	0	0	1	1	1	0	0	1	1	0	0	0	0	0	0	1	1	0	0	0	0	0	0	1	1	1
308	*OMM1267		1	1	0	1	1	1	0	0	1	1	1	1	0	0	0	1	1	0	0	1	0	0	0	1	1	1	0	0	1	1	0	0	0	0	0	0	1	1	0	0	0	0	0	0	1	1	1
309	*Omy1377INRA/2		1	1	0	1	1	1	0	0	1	0	1	1	0	0	0	1	1	0	0	1	0	0	0	1	1	1	0	0	1	1	0	0	0	1	0	1	1	1	0	0	0	0	0	0	1	1	1
310	*OmyRGT30TUF		1	1	0	1	1	1	0	0	1	0	1	1	0	0	0	1	1	0	0	1	0	0	0	1	1	1	0	0	1	1	0	0	0	1	0	1	1	1	0	0	0	0	0	0	1	1	1
311	*OmyRGT4TUF		1	1	0	1	1	1	0	0	1	0	1	1	0	0	0	1	1	0	0	1	0	0	0	1	1	1	0	0	1	1	0	0	0	1	0	1	1	1	0	0	0	0	0	0	1	1	1
312	*Ots524NWFSC		-	-	-	-	-	-	-	-	-	-	-	-	-	-	-	-	-	-	-	-	-	-	-	-	-	-	-	-	-	-	-	-	-	-	-	-	-	-	-	-	-	-	-	-	-	-	-
313	*OMM1711		1	1	0	1	1	1	0	0	1	0	1	1	0	0	0	1	1	0	0	1	0	0	0	0	1	1	0	0	1	1	0	0	0	1	0	1	1	1	0	0	0	0	1	0	1	1	1
314	*OMM5200		1	-	-	1	-	-	0	-	0	0	1	-	0	0	1	1	1	0	0	1	0	0	0	0	-	1	0	0	1	1	0	0	1	1	0	1	-	1	0	0	0	0	1	-	1	-	1
315	*OMM1471		1	1	-	1	1	1	0	0	0	0	1	1	0	0	1	1	1	0	0	1	0	0	-	0	1	1	0	0	1	1	0	0	1	1	0	1	1	1	0	0	0	0	1	0	1	1	-
316	*Omy1231INRA/1		1	1	0	1	1	1	0	0	0	0	1	1	0	0	1	1	1	0	0	1	0	0	0	0	1	1	0	0	1	1	0	0	1	1	0	1	1	1	0	0	0	0	1	0	1	1	1
317	*Omy1287INRA/1		1	1	0	1	1	1	0	0	0	0	1	1	0	0	1	1	1	0	0	1	0	0	0	0	1	1	0	0	1	1	0	0	1	1	0	1	1	1	0	0	0	0	1	0	1	1	1
318	*Omy1094INRA		1	1	0	1	1	1	0	0	0	0	1	1	0	0	1	1	1	0	0	1	0	0	0	0	1	1	0	0	1	1	0	0	1	1	0	1	1	1	0	0	0	0	1	0	1	1	1
319	*OMM1121		1	1	0	1	1	1	0	0	0	0	1	1	0	0	1	1	1	0	0	1	0	0	0	0	1	1	0	0	1	1	0	0	1	1	0	1	1	1	0	0	0	0	-	0	1	1	1
320	*OMM5127/1(INRA)		1	1	0	1	1	1	0	0	0	0	1	1	0	0	1	1	1	0	0	1	0	0	0	0	1	1	0	0	1	1	0	0	1	1	0	1	1	1	0	0	0	0	1	0	1	1	1
321	*Str73INRA		-	-	-	-	-	-	-	-	-	-	-	-	-	-	-	-	-	-	-	-	-	-	-	-	-	-	-	-	-	-	-	-	-	-	-	-	-	-	-	-	-	-	-	-	-	-	-
322	*Omy1261INRA		1	1	0	1	1	1	0	0	0	0	1	1	0	0	1	1	1	0	0	1	0	0	0	0	1	1	0	0	1	1	0	0	1	1	0	1	1	1	0	0	0	0	1	0	1	1	1
323	*Omy1524INRA		-	-	-	-	-	-	-	-	-	-	-	-	-	-	-	-	-	-	-	-	-	-	-	-	-	-	-	-	-	-	-	-	-	-	-	-	-	-	-	-	-	-	-	-	-	-	-
324	*Omy1011INRA		1	1	-	1	1	1	0	0	0	0	1	1	0	0	1	1	1	0	0	1	0	0	0	0	1	1	0	0	1	1	0	0	1	1	0	1	1	1	0	0	0	0	1	0	1	1	1
325	*Omy1114INRA		1	1	0	1	1	1	0	0	0	0	1	1	0	0	1	1	1	0	1	1	0	0	0	0	1	1	0	0	1	1	0	0	1	1	0	1	1	0	0	0	0	0	1	0	1	1	1
326	*Omy1004UW		1	1	0	1	1	1	0	0	0	0	1	1	0	0	1	1	1	0	1	1	0	0	0	0	1	1	0	0	1	1	0	0	1	1	0	1	1	0	0	0	0	0	1	0	1	-	1
327	*OMM1469		1	1	0	1	1	1	0	0	0	0	1	1	0	0	1	1	1	0	1	1	0	0	0	0	1	1	0	0	1	1	0	0	1	1	0	1	1	0	0	0	0	0	1	0	1	1	1
328	*OMM1450		1	1	0	1	1	1	0	1	0	0	1	1	0	0	1	1	1	0	1	1	0	0	0	0	1	0	0	0	1	1	0	0	1	1	0	0	1	0	0	1	0	0	1	0	1	0	1
329	*Sssp2213		-	-	-	-	-	-	-	-	-	-	-	-	-	-	-	-	-	-	-	-	-	-	-	-	-	-	-	-	-	-	-	-	-	-	-	-	-	-	-	-	-	-	-	-	-	-	-
330	*Ots215		-	-	-	-	-	-	-	-	-	-	-	-	-	-	-	-	-	-	-	-	-	-	-	-	-	-	-	-	-	-	-	-	-	-	-	-	-	-	-	-	-	-	-	-	-	-	-
331	*OmyS00552INRA		-	-	-	-	-	-	-	-	-	-	-	-	-	-	-	-	-	-	-	-	-	-	-	-	-	-	-	-	-	-	-	-	-	-	-	-	-	-	-	-	-	-	-	-	-	-	-
332	*OMM1130		1	1	0	1	1	1	0	1	0	0	1	1	1	0	1	1	1	0	0	1	0	0	0	1	1	0	0	0	0	1	0	0	1	1	0	0	1	0	0	1	0	0	1	0	1	0	1
333	*OmyS00309INRA		1	1	0	1	1	0	0	1	0	0	1	1	1	0	1	1	1	0	0	1	0	0	0	1	1	0	0	0	0	1	0	0	1	1	0	0	1	0	0	1	0	0	1	0	1	0	1
334	*OMM1280		1	1	0	1	1	0	0	1	0	0	1	1	1	0	1	1	1	0	0	1	0	0	0	1	1	0	0	0	0	1	0	0	1	1	0	0	1	0	0	1	0	0	1	0	1	-	1
335	*OMM5007		1	1	0	1	1	0	0	1	0	0	1	1	1	0	1	1	1	0	0	1	0	0	0	1	1	0	0	0	0	1	0	0	1	1	0	0	1	0	0	1	0	0	1	0	1	0	1
336	*Omy1329INRA		1	1	0	1	1	0	0	1	0	0	1	1	1	1	1	1	1	0	0	1	0	0	0	1	1	0	0	0	0	1	0	0	1	1	0	0	1	0	0	1	0	0	1	0	1	0	1
337	*Omy1159INRA		1	1	0	1	1	0	0	1	0	0	1	1	1	1	1	1	1	0	0	1	0	0	0	1	1	0	0	0	0	1	0	0	1	1	0	0	1	0	0	1	0	0	-	1	1	0	1
338	*OMM1133		1	1	0	1	0	0	0	1	0	0	1	1	1	1	1	1	1	0	0	1	0	0	0	1	1	0	0	0	0	1	0	0	1	1	0	0	1	0	0	1	0	0	1	1	1	0	1
339	*OmyS00464INRA		1	1	0	1	0	0	0	1	0	0	1	1	1	1	1	1	1	0	0	1	0	0	0	1	1	0	0	0	0	1	0	0	1	1	0	0	1	0	0	1	0	0	1	1	1	0	0
340	*Omy1009UW		-	-	-	-	-	-	-	-	-	-	-	-	-	-	-	-	-	-	-	-	-	-	-	-	-	-	-	-	-	-	-	-	-	-	-	-	-	-	-	-	-	-	-	-	-	-	-
341	*Omy1301INRA		1	1	0	-	0	0	0	1	0	0	1	1	1	1	1	-	1	0	0	1	0	0	0	1	1	0	0	-	0	1	0	0	1	1	0	0	-	0	-	1	0	-	1	1	1	0	-
342	*OMM1379		1	1	-	1	0	0	0	1	0	0	1	1	-	1	1	0	1	0	0	1	0	0	0	1	1	0	1	0	0	1	0	0	1	1	0	0	1	0	0	1	0	0	1	1	1	0	0
343	*OMM1096		1	-	0	1	0	0	0	1	0	0	1	1	1	1	1	0	1	0	0	1	0	0	0	1	1	0	1	0	0	1	0	-	1	1	0	0	1	0	0	1	0	0	1	1	1	0	0
344	*OmyS00194INRA		-	-	-	-	-	-	-	-	-	-	-	-	-	-	-	-	-	-	-	-	-	-	-	-	-	-	-	-	-	-	-	-	-	-	-	-	-	-	-	-	-	-	-	-	-	-	-
345	*OMM1363		1	1	1	1	0	0	0	1	0	0	1	1	1	1	1	0	1	0	0	1	0	0	0	1	1	0	1	0	0	1	0	0	1	1	0	0	1	0	0	1	0	0	1	1	1	0	0
346	*Omy1238INRA		1	1	1	0	0	0	0	1	0	0	1	1	1	1	1	0	1	0	0	1	0	0	0	1	1	0	1	0	0	1	0	0	1	1	0	0	1	0	1	1	0	0	1	1	1	0	0
347	*Ots107SSBI		-	-	-	-	-	-	-	-	-	-	-	-	-	-	-	-	-	-	-	-	-	-	-	-	-	-	-	-	-	-	-	-	-	-	-	-	-	-	-	-	-	-	-	-	-	-	-
348	*OMM1825/2		1	1	1	0	0	0	0	1	0	0	1	1	1	1	1	0	1	0	0	1	0	0	0	1	1	0	1	0	0	1	0	0	1	1	0	0	1	0	1	1	0	0	1	1	1	0	0
349	*OMM1128		1	1	1	0	0	0	0	1	0	0	1	1	1	1	1	0	1	0	0	1	0	0	0	1	1	0	1	0	0	1	0	0	1	1	0	0	1	0	1	1	0	0	1	1	1	0	0
350	*Omy1399INRA		1	1	1	0	0	0	0	1	0	0	1	1	1	1	1	0	1	0	0	1	0	0	0	1	1	0	1	0	0	1	0	0	1	1	0	0	1	0	1	1	0	0	1	1	1	0	0
351	*OMM5008		1	1	1	0	0	0	0	1	0	0	1	1	1	1	1	0	1	0	0	1	0	0	0	1	1	0	1	0	0	1	-	0	1	1	0	0	1	0	-	1	0	-	1	1	1	0	-
352	*Och15		1	1	1	0	0	0	0	1	0	0	1	1	1	1	1	0	1	0	0	1	0	0	0	1	1	0	1	0	0	1	0	0	1	1	0	0	1	0	1	1	0	0	1	1	1	0	0
353	*Omy1133INRA		1	1	1	0	0	0	0	1	0	0	1	1	1	1	1	0	1	0	0	1	0	0	0	1	1	0	1	0	0	1	0	0	1	1	0	0	0	0	1	1	0	0	1	1	1	0	0
354	*OmyS00006INRA		-	-	-	-	-	-	-	-	-	-	-	-	-	-	-	-	-	-	-	-	-	-	-	-	-	-	-	-	-	-	-	-	-	-	-	-	-	-	-	-	-	-	-	-	-	-	-
355
356	RT10_INRA
357	*OMM1179		1	1	1	0	0	0	1	0	0	0	0	0	0	1	0	0	0	1	1	1	0	1	1	0	0	1	0	0	0	0	0	1	0	0	1	0	0	0	0	-	0	1	0	0	0	1	0
358	*OMM5306		1	1	1	0	0	0	1	0	0	0	0	0	0	1	0	0	0	1	1	1	0	1	1	0	0	1	0	0	0	0	0	1	0	0	1	0	0	0	0	0	0	1	0	0	0	1	0
359	*Omy1195INRA		1	1	1	0	0	0	1	0	0	0	0	0	0	1	0	0	0	1	1	1	0	1	1	0	0	1	0	0	0	0	0	1	0	0	1	0	0	0	0	0	0	1	0	0	0	1	0
360	*OmyD00573INRA		1	1	1	0	0	0	1	0	0	0	0	0	0	1	0	0	0	1	1	1	0	1	1	0	0	1	0	0	0	0	0	-	0	0	1	0	0	0	0	0	0	1	-	0	0	1	0
361	*Omy1322INRA		-	-	-	-	-	-	-	-	-	-	-	-	-	-	-	-	-	-	-	-	-	-	-	-	-	-	-	-	-	-	-	-	-	-	-	-	-	-	-	-	-	-	-	-	-	-	-
362	*One103		1	1	-	0	0	0	1	0	0	0	0	0	0	1	0	0	0	1	1	1	0	1	1	0	0	1	0	0	0	0	0	1	0	0	1	0	0	0	0	0	0	1	1	0	0	1	0
363	*OMM5254		1	1	1	0	0	0	1	0	0	0	0	0	0	0	1	0	0	1	1	1	0	1	1	0	0	1	0	0	0	0	0	1	0	-	1	0	0	0	0	0	0	1	1	1	0	1	0
364	*Omy1063INRA		1	1	1	0	0	0	1	0	0	1	0	0	0	0	1	0	1	1	1	1	0	1	1	0	0	1	1	0	0	0	0	1	0	0	1	1	0	1	0	0	0	1	1	1	0	1	0
365	*OmyS00564INRA		1	1	1	-	0	0	1	0	0	1	0	-	0	0	1	0	1	1	1	1	0	1	1	0	0	1	1	0	0	0	0	1	0	0	1	1	0	1	0	0	0	1	1	1	0	1	0
366	*Omy1332INRA		1	1	1	0	0	0	1	0	0	1	0	0	0	0	1	0	1	1	1	1	0	1	1	0	0	1	1	0	0	0	0	1	0	0	1	1	0	1	0	0	0	1	1	1	0	1	0
367	*Omy1160INRA		1	1	1	0	0	0	1	0	0	1	0	0	0	0	1	0	1	1	1	1	0	1	1	0	0	1	1	0	0	0	0	1	0	0	1	1	0	1	0	0	0	1	1	1	0	1	0
368	*OMM5004		1	1	1	0	0	0	1	0	0	1	0	0	0	0	1	0	1	1	1	1	0	1	1	0	0	1	1	0	0	0	0	1	0	0	1	1	0	1	0	0	0	1	1	1	0	1	0
369	*One111ADFG		-	1	-	0	0	0	1	0	-	1	0	0	-	0	1	0	1	1	1	1	0	1	-	0	0	1	-	-	0	0	0	1	0	0	-	1	0	1	-	-	0	1	1	1	-	1	-
370	*One10ASC		1	1	1	0	0	0	1	0	0	1	0	0	0	0	1	0	1	1	1	1	0	1	1	0	0	1	1	0	0	0	0	1	0	0	1	1	0	1	0	0	0	1	1	-	0	1	0
371	*Omy1394INRA		1	1	1	0	0	1	1	0	1	1	0	0	0	0	1	0	1	1	1	1	0	1	1	0	0	1	1	0	0	0	0	1	0	0	1	1	0	1	0	0	0	1	1	1	0	1	0
372	*Omy1477INRA		0	-	1	0	0	1	1	0	1	1	0	0	0	0	1	0	1	-	1	1	0	1	1	0	1	1	1	0	-	0	0	1	1	0	1	1	0	1	0	0	1	0	1	1	-	1	1
373	*Omy1288INRA		0	1	1	0	0	1	1	0	1	1	0	0	0	0	1	0	1	1	1	1	0	1	1	0	1	1	1	0	0	0	0	1	1	0	1	1	0	1	0	0	1	0	1	1	0	1	1
374	*Omy1141INRA		0	1	1	0	0	1	1	0	1	1	0	0	0	0	1	0	1	1	1	1	0	1	1	0	1	1	1	0	0	0	0	1	1	0	1	1	0	1	0	0	1	0	1	1	0	1	1
375	*OMM5013		0	1	1	0	0	1	1	0	1	1	0	0	0	0	1	0	1	1	1	1	0	1	1	0	1	1	1	0	0	0	0	1	1	0	1	1	0	1	0	0	1	0	1	1	0	1	1
376	*OmyRGT2TUF		0	1	1	0	0	1	1	0	1	1	0	0	0	0	1	0	1	1	1	1	0	0	1	0	1	1	1	0	0	0	-	1	1	0	1	1	0	1	0	0	1	0	1	1	-	1	1
377	*OmyUW1225		-	-	-	-	-	-	-	-	-	-	-	-	-	-	-	-	-	-	-	-	-	-	-	-	-	-	-	-	-	-	-	-	-	-	-	-	-	-	-	-	-	-	-	-	-	-	-
378	*Oki23		0	1	1	-	0	1	1	0	1	1	0	0	0	0	1	0	1	1	1	1	0	0	-	0	1	1	1	0	0	0	0	1	1	0	1	1	0	1	0	0	1	0	1	1	0	1	1
379	*OmyS00583INRA		-	-	-	-	-	-	-	-	-	-	-	-	-	-	-	-	-	-	-	-	-	-	-	-	-	-	-	-	-	-	-	-	-	-	-	-	-	-	-	-	-	-	-	-	-	-	-
380	*OMM1710		-	-	-	-	-	-	-	-	-	-	-	-	-	-	-	-	-	-	-	-	-	-	-	-	-	-	-	-	-	-	-	-	-	-	-	-	-	-	-	-	-	-	-	-	-	-	-
381	*Omi44TUF		0	1	-	0	0	1	1	0	1	1	0	0	0	0	1	0	1	1	1	1	0	0	0	0	1	1	1	0	0	0	0	1	1	0	-	1	0	1	0	0	1	0	1	1	0	1	1
382	*Ots505NWFSC		0	1	1	0	0	1	1	-	1	1	0	0	0	0	1	0	1	1	1	1	0	0	0	0	1	1	1	0	0	0	-	1	1	0	1	1	0	1	0	0	1	0	1	1	0	1	1
383	*BHMS117B		0	1	1	0	0	1	1	0	1	1	0	0	0	0	1	0	1	1	1	1	0	0	0	0	1	1	1	0	0	0	0	1	1	0	1	1	0	1	0	0	1	0	1	1	0	1	1
384	*OMM1768		0	1	1	0	0	1	1	0	1	1	0	0	0	0	1	0	1	1	1	1	0	0	0	0	1	1	1	0	0	0	0	1	1	0	1	1	0	1	0	0	1	0	1	1	0	1	1
385	*OMM1753		1	1	1	0	0	1	1	0	1	1	0	0	1	0	1	0	0	0	1	1	0	0	0	0	1	1	1	0	0	1	0	1	0	1	1	1	0	1	0	0	1	0	1	1	1	1	1
386	*OMM1294		1	1	-	0	0	1	1	0	1	1	0	0	1	0	1	0	0	0	1	1	0	0	1	0	1	1	1	0	0	1	0	1	0	1	1	1	0	1	0	0	1	0	0	1	1	1	-
387	*OMM1475		1	1	-	0	0	1	1	0	1	1	0	0	-	0	1	-	0	0	1	1	0	0	1	0	1	1	1	0	0	1	-	1	0	1	-	1	0	1	0	0	1	0	0	1	1	-	1
388	*Omy1427INRA/1		-	-	-	-	-	-	-	-	-	-	-	-	-	-	-	-	-	-	-	-	-	-	-	-	-	-	-	-	-	-	-	-	-	-	-	-	-	-	-	-	-	-	-	-	-	-	-
389	*OMM5186		1	1	-	0	0	0	1	0	1	1	0	0	1	0	0	0	0	0	1	1	0	0	1	0	1	1	1	0	0	1	0	1	0	1	1	1	1	1	0	0	1	0	0	1	1	1	0
390	*OMM1718		-	-	-	-	-	-	-	-	-	-	-	-	-	-	-	-	-	-	-	-	-	-	-	-	-	-	-	-	-	-	-	-	-	-	-	-	-	-	-	-	-	-	-	-	-	-	-
391	*Omy38DU/1		1	1	-	0	0	0	1	0	1	1	1	0	1	0	0	1	0	0	1	1	0	-	1	0	1	1	1	0	0	1	0	1	0	1	1	1	1	1	0	0	0	-	0	1	1	1	0
392	*OMM1213/1		1	1	-	0	0	0	1	1	1	1	1	0	1	0	0	1	0	0	1	1	0	0	1	0	1	1	1	0	0	1	0	0	0	1	0	1	1	0	0	1	0	0	0	1	1	1	0
393	*OMM1465		1	-	-	0	0	0	1	1	1	1	1	0	1	0	0	1	0	0	1	1	0	0	1	0	1	1	1	0	0	1	0	0	0	1	-	1	1	0	0	1	0	1	0	1	1	1	0
394	*OMM1393/1		-	-	-	-	-	-	-	-	-	-	-	-	-	-	-	-	-	-	-	-	-	-	-	-	-	-	-	-	-	-	-	-	-	-	-	-	-	-	-	-	-	-	-	-	-	-	-
395	*OmyS00490INRA		1	1	1	0	0	0	1	1	0	0	1	0	1	0	0	1	0	0	1	1	0	0	1	0	1	1	1	0	0	1	0	0	0	1	0	1	1	0	1	1	0	1	0	1	1	1	0
396	*OMM1202/1		1	1	1	0	0	0	1	1	0	0	1	0	1	0	0	1	0	0	1	1	0	0	1	0	1	1	1	0	0	1	0	0	0	1	0	1	1	0	1	1	0	1	0	1	1	1	0
397	*Omy1163INRA/1		1	1	1	0	0	0	1	1	0	0	1	0	1	0	0	1	0	0	1	1	0	0	1	0	1	1	1	0	0	1	0	0	0	1	0	1	1	0	1	1	0	1	0	1	1	1	0
398
399	RT11_INRA
400	*OMM5261		-	-	-	-	-	-	-	-	-	-	-	-	-	-	-	-	-	-	-	-	-	-	-	-	-	-	-	-	-	-	-	-	-	-	-	-	-	-	-	-	-	-	-	-	-	-	-
401	*Omy1469INRA		1	-	-	0	1	1	0	0	1	1	1	1	1	0	0	1	-	0	0	1	1	1	0	-	1	0	0	-	1	0	1	1	0	1	0	1	0	1	0	0	1	1	0	0	1	0	-
402	*Ots520NWFSC		1	1	1	0	1	1	0	0	1	1	1	1	1	0	0	1	1	1	0	1	1	1	0	0	1	0	0	0	1	0	1	1	0	1	0	1	0	1	0	0	1	1	0	0	1	0	0
403	*OMM1310		1	1	1	0	1	1	0	0	1	1	1	1	1	0	0	1	1	1	0	1	1	1	0	0	1	0	0	0	1	0	1	1	0	1	0	1	0	1	0	0	1	-	0	0	0	0	0
404	*Omy1249INRA		1	1	0	-	1	1	0	0	1	1	1	-	1	0	0	1	1	1	0	1	1	1	-	0	1	0	-	0	1	0	1	1	0	1	0	1	0	1	0	0	1	1	-	0	0	0	0
405	*OMM1154		1	1	0	0	1	1	0	0	1	1	1	1	1	0	0	1	1	1	0	1	1	1	0	0	1	0	0	0	1	0	1	1	0	1	0	1	0	1	0	0	1	-	0	0	0	0	0
406	*OMM5178		1	1	-	0	1	1	0	0	1	1	1	1	1	0	0	1	1	1	0	1	1	1	0	0	1	0	0	0	1	0	1	1	0	1	0	1	0	1	0	0	1	1	0	0	0	0	0
407	*Ocl1UW		1	1	0	0	1	1	0	0	1	1	1	1	1	0	0	1	1	1	0	1	1	1	0	0	1	0	0	0	1	0	1	1	0	1	0	1	0	1	0	0	1	0	0	0	0	0	0
408	*OMM1172		1	1	-	0	1	1	0	0	1	1	1	1	1	0	0	1	1	1	0	1	1	1	0	0	1	0	0	0	1	0	1	1	0	1	0	1	0	1	0	0	1	0	0	0	0	0	0
409	*Omy7DIAS		1	1	0	0	1	1	0	0	1	1	0	1	1	0	0	0	1	1	-	1	1	0	0	0	1	0	0	0	1	0	-	1	0	1	0	1	0	1	0	0	1	0	0	0	0	0	0
410	*OmyS00254INRA		-	-	-	-	-	-	-	-	-	-	-	-	-	-	-	-	-	-	-	-	-	-	-	-	-	-	-	-	-	-	-	-	-	-	-	-	-	-	-	-	-	-	-	-	-	-	-
411	*Omy1496INRA		1	-	0	0	1	1	0	0	1	1	0	1	1	0	0	0	1	1	0	1	1	0	0	0	1	0	0	0	1	0	1	1	0	1	0	1	0	1	0	0	1	1	0	0	0	0	-
412	*OMM1209		-	-	-	-	-	-	-	-	-	-	-	-	-	-	-	-	-	-	-	-	-	-	-	-	-	-	-	-	-	-	-	-	-	-	-	-	-	-	-	-	-	-	-	-	-	-	-
413	*OmyS00011INRA		-	-	-	-	-	-	-	-	-	-	-	-	-	-	-	-	-	-	-	-	-	-	-	-	-	-	-	-	-	-	-	-	-	-	-	-	-	-	-	-	-	-	-	-	-	-	-
414	*Omy13DIAS		1	1	0	0	1	0	1	0	1	1	0	1	1	0	0	0	1	1	0	1	0	0	1	0	1	0	0	0	1	0	1	1	0	0	0	1	0	1	0	0	1	1	1	0	0	0	0
415	*OMM1018(INRA)		1	1	0	0	1	0	1	0	1	1	0	1	1	0	0	0	1	1	0	1	0	0	1	0	1	0	0	0	1	0	1	1	0	0	0	1	0	1	0	0	1	1	1	0	0	0	0
416	*Omy1179INRA		1	1	0	0	1	0	1	0	1	1	0	1	1	0	0	0	0	1	0	1	0	0	1	0	0	0	0	0	1	0	1	1	0	0	0	1	0	1	0	0	1	1	1	0	0	0	0
417	*OMM1315		1	1	0	0	1	0	1	0	1	1	0	1	0	0	0	0	0	1	0	1	0	0	1	0	-	0	0	0	1	0	1	1	0	0	0	1	0	1	0	1	1	-	1	0	0	0	0
418	*OMM5006		1	1	-	0	1	0	1	0	1	1	0	1	0	0	0	0	0	1	0	1	0	0	1	0	0	0	0	0	1	0	1	1	0	0	0	1	0	1	0	1	1	1	1	0	0	0	0
419	*Omy1134INRA		1	1	0	0	1	0	1	0	1	1	0	1	0	0	0	0	0	1	0	1	0	0	1	0	0	0	0	0	1	0	1	1	0	0	0	1	0	1	0	1	1	1	1	0	0	0	0
420	*SSOSL32/1		-	-	-	-	-	-	-	-	-	-	-	-	-	-	-	-	-	-	-	-	-	-	-	-	-	-	-	-	-	-	-	-	-	-	-	-	-	-	-	-	-	-	-	-	-	-	-
421	*OMM1084		1	1	0	0	1	0	1	0	0	1	0	1	0	0	0	0	0	1	0	1	0	0	1	1	0	0	0	0	1	0	1	1	0	0	0	1	0	1	0	1	1	0	1	0	0	0	0
422	*Omy23INRA		1	1	0	0	1	0	1	0	-	1	0	1	0	0	-	-	0	1	-	1	0	-	1	1	0	0	0	0	1	1	-	-	0	0	0	1	0	1	0	1	1	0	1	-	0	0	0
423	*OMM1004		1	1	0	0	1	-	1	0	-	1	0	1	0	0	-	0	0	1	0	1	0	0	1	1	0	0	0	0	1	1	1	1	0	-	0	1	-	1	0	1	1	0	1	-	0	0	0
424	*Omy1017INRA		1	1	0	0	1	0	1	0	0	1	0	1	0	0	0	0	0	1	0	1	0	0	1	1	0	0	0	0	1	1	1	1	0	0	0	1	0	1	0	1	1	1	1	0	0	0	0
425	*Ots515NWFSC		1	1	-	0	1	0	1	0	0	1	0	1	0	0	0	0	0	1	0	1	0	0	1	1	0	0	0	0	1	1	1	1	0	0	0	1	0	1	0	1	1	1	1	0	0	0	0
426	*OmyS00058INRA		-	-	-	-	-	-	-	-	-	-	-	-	-	-	-	-	-	-	-	-	-	-	-	-	-	-	-	-	-	-	-	-	-	-	-	-	-	-	-	-	-	-	-	-	-	-	-
427
428	RT12_INRA
429	*Omy1212INRA/1		1	0	-	1	0	0	0	0	1	1	0	0	1	1	1	1	1	0	1	1	1	0	0	1	0	1	1	1	0	1	1	0	1	-	1	0	1	0	0	0	0	1	1	0	1	0	0
430	*Omy3INRA/1		-	-	-	-	-	-	-	-	-	-	-	-	-	-	-	-	-	-	-	-	-	-	-	-	-	-	-	-	-	-	-	-	-	-	-	-	-	-	-	-	-	-	-	-	-	-	-
431	*Omy1095INRA/1		1	0	0	1	0	0	0	0	1	1	0	0	1	1	1	1	1	0	1	1	1	0	1	1	0	1	0	1	0	1	1	0	1	0	1	0	1	0	0	0	0	0	1	0	1	0	0
432	*Ssa403UoS/1		1	0	0	1	0	0	0	0	1	1	0	0	1	1	1	1	1	0	1	1	1	0	1	1	0	1	0	1	0	1	1	0	1	0	1	0	1	0	0	0	0	0	1	0	1	0	0
433	*Ssa402UoS/1		1	0	0	1	0	0	0	0	1	1	0	0	1	1	1	1	1	0	1	1	1	0	1	1	0	1	0	1	0	1	1	0	1	0	1	0	1	0	0	0	0	0	1	0	1	0	0
434	*Ots100SSBI		1	0	-	1	0	0	0	0	1	1	0	0	1	1	1	1	1	0	1	1	1	0	1	1	0	1	0	1	0	1	1	0	1	0	1	0	1	0	0	0	0	0	1	0	1	0	0
435	*OMM5273/1		1	0	0	1	0	0	0	0	1	1	0	0	1	1	1	1	1	0	1	1	1	0	1	1	0	1	0	1	0	1	1	0	1	0	1	0	1	0	0	0	0	0	1	0	1	0	0
436	*Omy1008UW/1		1	0	0	1	0	0	0	0	1	1	0	0	1	1	1	1	1	0	1	1	1	0	1	1	0	1	0	1	0	1	1	0	1	0	1	0	1	0	0	0	0	0	1	0	1	0	0
437	*Omy1062INRA/1		-	-	-	-	-	-	-	-	-	-	-	-	-	-	-	-	-	-	-	-	-	-	-	-	-	-	-	-	-	-	-	-	-	-	-	-	-	-	-	-	-	-	-	-	-	-	-
438	*Omy1397INRA/1		1	0	0	1	0	0	0	0	1	1	0	0	1	1	1	1	1	0	1	1	1	0	1	1	0	1	0	1	0	1	1	0	1	0	1	0	1	0	0	0	0	0	1	0	1	0	0
439	*Omy1088INRA/1		1	0	0	-	0	0	-	0	1	1	0	0	1	1	1	1	1	0	1	-	-	-	-	1	0	1	0	1	0	-	1	0	-	0	1	0	1	0	0	-	0	0	-	0	1	0	0
440	*OMM1725/1		-	-	-	-	-	-	-	-	-	-	-	-	-	-	-	-	-	-	-	-	-	-	-	-	-	-	-	-	-	-	-	-	-	-	-	-	-	-	-	-	-	-	-	-	-	-	-
441	*OMM1127		1	0	0	1	0	0	0	0	1	1	0	0	1	1	1	1	1	0	1	1	1	0	1	1	0	1	0	1	1	1	1	0	1	0	1	0	0	0	0	0	0	0	1	-	1	0	0
442	*Omy1216INRA		-	-	-	-	-	-	-	-	-	-	-	-	-	-	-	-	-	-	-	-	-	-	-	-	-	-	-	-	-	-	-	-	-	-	-	-	-	-	-	-	-	-	-	-	-	-	-
443	*OMM1717/1		-	-	-	-	-	-	-	-	-	-	-	-	-	-	-	-	-	-	-	-	-	-	-	-	-	-	-	-	-	-	-	-	-	-	-	-	-	-	-	-	-	-	-	-	-	-	-
444	*Omy1507INRA/1		0	0	0	1	0	0	0	0	1	1	0	0	1	1	1	1	1	0	1	1	1	0	1	1	0	1	0	1	1	1	1	0	1	0	1	0	0	0	0	0	0	0	0	0	1	0	0
445	*OmyOGT5TUF/1		-	-	-	-	-	-	-	-	-	-	-	-	-	-	-	-	-	-	-	-	-	-	-	-	-	-	-	-	-	-	-	-	-	-	-	-	-	-	-	-	-	-	-	-	-	-	-
446	*Omy1446INRA/1		0	0	-	1	0	0	0	0	1	1	0	0	1	1	1	1	1	0	1	1	1	0	1	1	0	1	0	1	1	1	1	0	1	0	1	0	0	0	0	0	0	0	0	0	1	0	0
447	*Omy1396INRA/2		0	-	0	1	0	1	0	0	-	1	0	0	1	1	1	1	1	0	1	1	1	0	-	1	0	1	0	1	1	1	1	0	1	0	1	0	0	0	0	0	0	0	0	0	1	0	0
448	*OMM1478/1		0	-	-	1	0	1	0	0	1	1	0	0	-	1	1	1	1	0	1	-	1	0	1	1	0	1	0	-	1	-	-	0	1	0	-	0	0	0	-	0	0	0	0	-	1	-	-
449	*OMM5041		0	0	0	1	0	1	-	0	1	1	0	0	1	1	1	1	1	0	1	1	1	0	1	1	0	1	0	1	1	1	1	0	1	0	1	0	0	0	0	0	0	0	0	0	1	0	0
450	*OMM5233/1		0	0	0	1	0	1	0	0	1	1	0	0	1	1	1	1	1	0	1	1	1	0	1	1	0	1	0	1	1	1	1	0	1	0	1	0	0	0	0	0	0	0	0	0	1	1	0
451	*OMM1158		-	-	-	-	-	-	-	-	-	-	-	-	-	-	-	-	-	-	-	-	-	-	-	-	-	-	-	-	-	-	-	-	-	-	-	-	-	-	-	-	-	-	-	-	-	-	-
452	*OMM1345/1(INRA)		-	-	-	-	-	-	-	-	-	-	-	-	-	-	-	-	-	-	-	-	-	-	-	-	-	-	-	-	-	-	-	-	-	-	-	-	-	-	-	-	-	-	-	-	-	-	-
453	*Omy1071INRA/1		0	0	1	1	0	1	0	0	1	1	0	0	1	1	0	1	1	0	1	0	0	0	1	1	0	1	0	1	1	1	1	0	1	0	1	0	0	0	0	0	0	0	0	0	1	1	0
454	*OmyS_516		0	-	1	1	0	1	0	0	1	1	0	0	1	1	0	1	1	0	-	0	0	0	1	1	0	1	0	1	1	1	1	0	1	0	-	0	0	0	0	0	0	0	0	0	1	1	0
455	*OMM5161/1		0	0	1	1	0	1	0	0	1	1	0	0	1	1	0	1	1	0	1	0	0	0	1	1	0	1	0	1	1	1	1	0	1	0	1	0	0	0	0	0	0	0	0	0	1	1	0
456	*OmyFGT4TUF		0	0	1	1	0	1	0	0	1	1	0	0	1	1	0	1	1	0	1	0	0	1	1	1	0	1	0	1	1	1	-	0	1	0	1	0	0	0	0	0	0	1	0	-	1	1	0
457	*OMM1066		0	0	1	1	0	1	0	0	1	1	1	0	1	0	0	1	1	0	1	0	0	1	1	1	0	0	0	1	1	1	1	0	1	0	1	0	0	0	0	0	0	-	0	0	1	1	0
458	*OMM1030		0	0	1	1	0	1	0	0	1	1	1	0	1	0	0	1	1	0	1	0	0	1	1	1	0	0	0	1	1	1	-	0	1	0	1	0	0	0	0	0	0	-	0	-	1	1	0
459	*Omy1138INRA		-	-	-	-	-	-	-	-	-	-	-	-	-	-	-	-	-	-	-	-	-	-	-	-	-	-	-	-	-	-	-	-	-	-	-	-	-	-	-	-	-	-	-	-	-	-	-
460	*OMM1277		-	-	-	-	-	-	-	-	-	-	-	-	-	-	-	-	-	-	-	-	-	-	-	-	-	-	-	-	-	-	-	-	-	-	-	-	-	-	-	-	-	-	-	-	-	-	-
461	*CD28/1		0	0	1	1	0	1	1	0	1	1	1	0	0	0	0	1	1	0	1	0	0	1	1	1	0	0	1	1	1	0	1	0	1	0	1	0	0	0	0	0	0	0	0	-	1	1	0
462	*OMM1006		0	0	1	0	0	1	1	0	1	0	1	0	0	0	0	1	1	0	0	0	0	-	1	0	1	0	1	1	1	0	0	0	1	0	1	1	0	1	0	0	0	1	0	1	1	1	0
463	*OMM5328		-	-	-	-	-	-	-	-	-	-	-	-	-	-	-	-	-	-	-	-	-	-	-	-	-	-	-	-	-	-	-	-	-	-	-	-	-	-	-	-	-	-	-	-	-	-	-
464	*OMM3054		0	0	1	0	0	1	1	0	1	0	1	0	0	0	0	1	1	0	0	0	0	1	1	0	1	0	1	1	1	0	0	0	1	0	1	1	0	1	0	0	0	0	0	1	1	1	0
465	*OMM3061		0	0	1	0	0	1	1	0	1	0	1	0	0	0	0	1	1	0	0	0	0	1	1	0	1	0	1	1	1	0	0	0	1	0	1	1	0	1	0	0	0	0	0	1	1	1	0
466	*OMM3049		0	-	1	0	0	1	1	0	1	0	1	0	0	0	0	1	1	0	0	0	0	1	1	0	1	0	1	1	1	0	0	0	1	0	1	1	0	1	0	0	0	0	0	1	1	1	0
467	*Omy1202INRA		0	-	1	0	0	1	1	0	1	0	1	0	0	0	0	1	1	0	0	0	0	1	1	0	1	0	1	1	1	0	0	0	1	0	1	1	0	1	-	0	0	0	0	1	1	1	0
468	*OMM3050		0	0	1	0	0	1	1	0	1	0	1	0	0	0	0	1	1	0	0	0	0	-	1	0	1	0	1	1	1	0	0	0	1	0	1	1	0	1	0	0	0	0	0	1	1	1	0
469	*OMM3048		0	0	-	0	0	1	1	0	1	0	1	0	0	0	0	1	1	0	0	0	0	1	1	0	1	0	1	-	1	0	0	0	1	0	-	1	0	1	-	0	0	0	0	1	1	1	0
470	*OMM1136		-	-	-	-	-	-	-	-	-	-	-	-	-	-	-	-	-	-	-	-	-	-	-	-	-	-	-	-	-	-	-	-	-	-	-	-	-	-	-	-	-	-	-	-	-	-	-
471	*Omy1487INRA		-	-	-	-	-	-	-	-	-	-	-	-	-	-	-	-	-	-	-	-	-	-	-	-	-	-	-	-	-	-	-	-	-	-	-	-	-	-	-	-	-	-	-	-	-	-	-
472	*OMM1809		0	0	0	0	0	1	-	1	1	0	1	0	0	1	1	1	1	0	-	0	1	1	1	0	1	0	1	0	1	0	0	1	1	0	1	1	1	-	0	0	1	0	0	0	1	1	0
473	*Omy16DIAS		0	0	0	0	0	1	1	1	1	0	1	0	0	1	1	1	1	0	0	0	1	1	1	0	1	0	1	0	1	0	0	1	1	0	1	1	1	0	0	0	1	0	0	0	1	1	0
474	*Omy1313INRA		0	0	0	0	0	1	1	1	1	0	1	0	0	1	1	1	1	0	0	0	1	1	1	0	1	0	1	0	1	0	0	1	1	0	1	1	1	0	0	0	1	0	0	0	1	1	1
475	*OmyD00574INRA		0	0	0	0	0	1	1	1	1	0	1	0	0	1	1	1	1	0	0	0	1	1	1	0	1	0	1	0	1	0	0	1	1	0	1	1	1	0	0	0	1	0	0	0	1	1	1
476	*Omy1384INRA		0	0	0	0	0	1	1	1	1	0	1	0	0	1	1	1	1	0	0	0	1	1	1	0	1	0	1	0	1	0	0	1	1	0	1	1	1	0	0	0	1	0	0	0	1	1	1
477	*OMM1381		-	0	0	0	0	1	1	1	1	0	1	0	0	1	-	1	1	0	-	0	1	1	-	0	1	0	1	0	1	0	0	1	1	0	1	-	1	0	0	0	1	0	0	-	1	1	1
478	*OmyS00013INRA		-	-	-	-	-	-	-	-	-	-	-	-	-	-	-	-	-	-	-	-	-	-	-	-	-	-	-	-	-	-	-	-	-	-	-	-	-	-	-	-	-	-	-	-	-	-	-
479	*Omy1521INRA		0	0	0	0	0	1	1	1	1	1	1	0	0	1	1	1	1	0	0	0	1	1	1	0	1	0	1	0	1	0	0	1	1	0	1	0	1	0	0	0	1	0	0	0	1	1	1
480	*OMM1662		0	0	0	0	0	1	1	1	1	1	1	0	0	1	1	1	1	0	0	0	1	1	1	0	1	0	1	0	1	0	0	0	1	0	1	0	1	0	0	0	1	0	0	0	1	1	1
481	*Omy1118INRA		0	0	0	0	0	1	1	1	1	1	1	0	0	1	1	1	1	0	0	0	1	1	1	0	1	0	1	0	1	0	0	1	1	0	1	0	1	0	0	0	1	0	0	0	1	1	1
482	*Omy1210INRA		0	0	0	0	0	1	1	1	1	1	0	0	0	-	1	1	1	0	0	0	1	1	1	0	1	0	1	0	1	0	0	1	1	0	1	0	1	0	0	0	1	0	0	0	1	1	1
483	*CD8		-	-	-	-	-	-	-	-	-	-	-	-	-	-	-	-	-	-	-	-	-	-	-	-	-	-	-	-	-	-	-	-	-	-	-	-	-	-	-	-	-	-	-	-	-	-	-
484	*Omy1430INRA		0	0	-	0	0	1	1	1	1	1	0	0	0	1	1	1	1	0	0	-	1	1	1	0	1	0	1	0	0	-	0	1	1	1	-	0	1	0	0	0	1	0	0	0	0	1	1
485	*Omy1440INRA		0	0	0	0	0	1	1	1	1	1	0	0	0	1	1	1	1	1	0	0	1	1	1	0	1	0	1	0	0	0	0	1	1	1	1	0	1	0	0	0	1	0	0	0	0	1	1
486	*OMM5210		-	-	-	-	-	-	-	-	-	-	-	-	-	-	-	-	-	-	-	-	-	-	-	-	-	-	-	-	-	-	-	-	-	-	-	-	-	-	-	-	-	-	-	-	-	-	-
487	*OmyS00049INRA		-	-	-	-	-	-	-	-	-	-	-	-	-	-	-	-	-	-	-	-	-	-	-	-	-	-	-	-	-	-	-	-	-	-	-	-	-	-	-	-	-	-	-	-	-	-	-
488	*OMM1239		0	0	-	0	0	1	1	1	1	1	0	0	1	1	1	1	1	1	0	0	1	-	1	0	1	0	1	0	0	0	0	1	1	1	-	0	1	0	0	0	1	-	0	0	0	1	1
489	*OMM1234		0	0	-	0	0	1	1	1	1	1	0	0	1	1	1	1	1	1	0	0	1	1	1	0	1	0	1	0	0	0	0	1	1	1	-	0	1	0	0	0	1	-	0	0	0	1	1
490	*OMM1740		0	0	0	0	0	1	1	1	1	1	0	0	1	1	1	1	1	1	0	0	1	1	-	0	1	0	1	0	0	0	0	1	1	1	1	0	1	0	0	0	1	0	0	0	0	1	1
491	*OmyS00081INRA		0	0	0	0	0	1	1	1	1	1	0	0	1	1	1	1	1	1	0	0	1	1	1	0	1	0	1	0	0	0	0	1	1	1	1	0	1	0	0	0	1	0	0	0	0	1	1
492	*OMM1468		-	-	-	-	-	-	-	-	-	-	-	-	-	-	-	-	-	-	-	-	-	-	-	-	-	-	-	-	-	-	-	-	-	-	-	-	-	-	-	-	-	-	-	-	-	-	-
493
494	RT13_INRA
495	*Omy1039INRA		1	1	0	0	1	1	0	1	0	1	1	1	1	0	0	1	0	1	0	-	1	1	1	1	1	0	1	1	1	0	0	1	0	0	1	0	1	0	1	0	0	1	1	0	1	0	1
496	*Ssa417UoS		1	1	0	0	1	1	0	1	0	1	1	1	1	0	0	1	0	1	0	1	1	1	1	1	1	0	1	1	1	0	0	1	0	0	1	0	1	0	1	0	0	1	1	0	1	0	1
497	*OMM1216		-	1	0	0	1	1	0	1	0	1	1	1	0	0	-	1	0	1	-	1	1	1	-	1	1	0	1	1	1	0	0	1	0	0	1	-	1	0	1	0	0	1	1	1	1	0	1
498	*OMM1762		1	1	0	0	1	1	0	1	0	1	1	1	0	0	0	1	0	1	0	1	1	0	1	1	0	0	1	1	1	0	0	1	0	0	1	0	1	0	1	0	0	1	1	1	1	0	1
499	*OMM1388		1	1	1	0	1	1	0	1	0	1	1	1	0	0	0	1	0	1	0	1	1	0	1	1	0	0	1	1	1	0	0	1	1	0	1	0	1	0	1	0	0	1	1	1	1	0	1
500	*BX870052/1		1	1	1	0	1	1	0	1	0	1	1	1	0	0	0	1	0	1	0	1	1	0	1	1	0	0	1	1	1	0	0	1	1	0	1	0	1	0	1	0	0	1	1	1	1	0	1
501	*OmyS00060INRA		1	1	1	0	1	1	0	1	0	1	1	1	0	0	-	1	0	1	0	1	1	0	1	1	0	1	1	1	0	0	0	1	1	0	1	0	1	1	1	1	0	1	1	1	0	0	1
502	*OMM1020		1	0	1	1	0	1	0	1	0	1	1	1	0	0	1	0	0	1	0	1	1	0	1	0	0	1	1	0	0	1	0	0	1	0	1	0	1	1	1	1	1	1	1	1	0	0	1
503	*Omy1479INRA		1	0	-	1	0	1	0	1	0	1	1	1	0	0	1	0	0	1	0	1	0	0	1	0	0	1	1	0	0	1	0	0	1	0	1	0	1	1	1	1	1	1	1	1	0	0	1
504	*OmyRGT46TUF		1	0	-	1	0	-	0	-	0	-	1	1	0	0	1	0	0	1	0	1	0	0	-	0	0	1	0	0	-	1	0	0	1	1	1	0	-	1	1	1	-	1	1	1	0	0	0
505	*Ocl4UW		1	0	1	1	0	1	0	1	0	1	1	1	0	0	1	0	0	1	0	1	0	0	1	0	0	1	0	0	0	1	0	0	1	1	1	0	1	1	1	1	1	1	1	1	0	0	0
506	*OmyRGT14TUF		-	-	-	-	-	-	-	-	-	-	-	-	-	-	-	-	-	-	-	-	-	-	-	-	-	-	-	-	-	-	-	-	-	-	-	-	-	-	-	-	-	-	-	-	-	-	-
507	*OmyS00397INRA		1	0	1	1	0	1	1	1	0	1	1	-	0	0	1	0	0	1	0	1	0	0	1	0	0	1	0	0	0	1	0	0	1	1	1	0	1	1	1	1	1	1	1	1	0	0	0
508	*OMM1783		0	0	1	1	0	1	1	1	0	1	1	1	0	0	1	0	0	1	0	1	0	0	1	0	0	1	0	0	0	1	0	0	1	1	1	0	1	1	1	1	1	1	1	1	0	0	0
509	*BX084497		-	0	1	1	0	1	1	1	0	1	1	1	0	0	1	0	0	1	0	1	0	0	1	0	0	-	0	0	0	1	-	0	1	1	1	0	1	1	1	1	1	1	1	1	0	0	0
510	*Omy1061INRA/1		-	-	-	-	-	-	-	-	-	-	-	-	-	-	-	-	-	-	-	-	-	-	-	-	-	-	-	-	-	-	-	-	-	-	-	-	-	-	-	-	-	-	-	-	-	-	-
511	*OMM5325/1		0	0	1	-	0	1	1	1	-	1	1	1	0	0	1	0	0	1	1	-	0	0	1	0	0	1	0	0	0	1	0	0	1	1	1	0	1	1	1	-	1	1	-	1	0	0	0
512	*Omy1194INRA		0	0	-	1	0	1	1	1	0	1	1	1	0	0	1	0	0	1	1	1	0	0	1	0	0	1	0	0	0	1	0	0	1	-	1	0	1	1	1	1	1	1	1	1	0	0	0
513	*Omy1211INRA		0	0	1	1	0	1	1	1	0	1	1	1	0	0	1	0	0	1	1	1	0	0	1	0	0	1	0	0	0	1	0	0	1	1	1	0	0	1	1	1	1	1	1	1	0	0	0
514	*Omy1265INRA		0	0	1	1	0	1	1	1	0	1	1	1	0	0	1	0	0	1	1	1	0	0	1	0	0	1	0	0	0	1	0	0	1	1	1	0	0	1	1	1	1	1	1	1	0	0	0
515	*OmyS00118INRA		-	-	-	-	-	-	-	-	-	-	-	-	-	-	-	-	-	-	-	-	-	-	-	-	-	-	-	-	-	-	-	-	-	-	-	-	-	-	-	-	-	-	-	-	-	-	-
516	*Omy1013UW		-	-	-	-	-	-	-	-	-	-	-	-	-	-	-	-	-	-	-	-	-	-	-	-	-	-	-	-	-	-	-	-	-	-	-	-	-	-	-	-	-	-	-	-	-	-	-
517	*OmyRGT51TUF		0	0	-	1	0	1	1	1	0	1	1	1	0	0	1	0	0	1	1	1	0	0	1	0	0	1	0	0	0	1	0	0	1	1	1	0	0	1	1	1	1	1	1	1	0	0	0
518	*OmyRGT47TUF		0	0	1	1	0	1	1	1	0	1	1	1	0	0	1	0	0	1	1	1	0	0	1	0	0	1	0	0	0	1	0	0	1	1	1	0	0	1	1	1	1	1	1	1	0	0	0
519	*Omy1173INRA		0	0	1	1	0	1	1	1	0	1	1	1	0	0	1	0	0	1	1	1	0	0	1	0	0	1	0	0	0	1	0	0	1	1	1	0	0	1	1	1	1	1	1	1	0	0	0
520	*Omy1307INRA		0	0	1	1	0	1	1	1	0	1	1	1	0	-	1	0	0	1	1	1	-	0	1	0	0	1	0	0	0	1	0	0	1	1	1	0	-	1	1	1	1	1	1	1	0	0	0
521
522	RT14_INRA
523	*Ssa410UoS		1	0	1	1	1	0	0	0	0	1	0	1	1	1	0	1	0	0	0	1	0	1	0	1	0	1	0	0	1	1	0	1	0	0	1	0	1	1	0	1	1	1	0	1	1	1	1
524	*Omy1305INRA		-	-	-	-	-	-	-	-	-	-	-	-	-	-	-	-	-	-	-	-	-	-	-	-	-	-	-	-	-	-	-	-	-	-	-	-	-	-	-	-	-	-	-	-	-	-	-
525	*OMM1241		-	0	0	1	1	0	0	0	0	1	0	1	1	1	-	1	0	0	-	1	0	1	-	1	0	1	0	0	1	1	0	1	0	0	1	-	1	1	0	1	1	1	0	-	1	1	1
526	*Omy19DIAS		1	0	0	1	1	0	0	0	0	1	0	1	1	1	0	1	0	0	0	1	0	1	0	1	0	1	0	0	1	1	0	1	0	0	1	0	1	1	0	1	1	1	0	1	1	1	1
527	*Omy1127INRA		-	-	-	-	-	-	-	-	-	-	-	-	-	-	-	-	-	-	-	-	-	-	-	-	-	-	-	-	-	-	-	-	-	-	-	-	-	-	-	-	-	-	-	-	-	-	-
528	*Omy1113INRA		-	-	-	-	-	-	-	-	-	-	-	-	-	-	-	-	-	-	-	-	-	-	-	-	-	-	-	-	-	-	-	-	-	-	-	-	-	-	-	-	-	-	-	-	-	-	-
529	*OMM5327		1	0	0	1	1	0	0	0	0	1	0	1	0	1	0	1	1	1	0	1	1	1	1	1	0	1	1	0	0	1	1	1	0	0	1	1	1	1	0	1	1	1	0	1	0	1	1
530	*OMM1374		1	0	0	1	1	0	0	0	0	1	0	1	0	1	0	1	1	1	0	1	1	1	1	1	0	1	1	0	0	1	1	1	0	0	1	1	1	1	0	1	1	1	0	1	0	1	1
531	*OmyD00415INRA		1	0	0	1	1	0	0	0	0	1	0	-	0	1	0	1	1	1	0	1	1	1	1	1	0	1	1	0	0	1	1	1	0	0	1	1	1	1	0	1	1	1	0	1	0	1	1
532	*OmyD00554INRA		1	0	0	1	1	0	0	0	0	1	0	1	0	1	0	1	1	1	0	0	1	1	1	1	0	1	1	0	0	1	1	1	0	0	1	1	1	1	1	1	1	1	0	1	0	1	0
533	*Omy1214INRA		1	0	0	1	1	0	0	0	0	1	0	1	0	1	0	1	1	1	0	0	1	1	1	1	0	1	1	0	0	1	1	1	0	0	1	1	1	1	1	1	1	1	0	1	0	1	0
534	*OMM1086		-	-	-	-	-	-	-	-	-	-	-	-	-	-	-	-	-	-	-	-	-	-	-	-	-	-	-	-	-	-	-	-	-	-	-	-	-	-	-	-	-	-	-	-	-	-	-
535	*OmyD00151INRA		1	0	0	-	1	-	0	0	0	1	-	1	0	-	0	-	-	1	-	0	1	1	1	1	0	1	1	0	0	1	-	1	-	0	1	1	1	1	1	1	1	0	0	1	0	-	-
536	*OmyS00221INRA		1	0	0	1	1	0	0	0	0	1	0	1	0	1	0	1	1	1	0	0	1	1	1	1	0	1	1	0	0	1	1	1	0	0	1	1	1	1	1	1	1	0	0	1	0	1	0
537	*OmyD00021INRA		1	0	0	-	1	0	-	0	0	1	0	-	0	1	0	1	1	1	1	0	1	1	1	1	0	1	1	0	0	1	1	1	0	0	1	1	1	1	1	1	1	0	1	1	0	1	0
538	*Omy1372INRA		1	0	0	1	1	0	1	0	0	1	0	1	0	1	0	1	1	1	1	0	1	1	1	1	0	1	1	0	0	1	1	1	0	0	1	1	1	1	1	1	1	0	1	1	0	1	0
539	*Omy1077INRA		-	0	0	1	1	0	1	0	0	1	0	1	0	1	0	1	1	1	1	0	1	1	1	1	0	1	1	0	0	1	1	1	0	0	1	1	1	1	1	1	1	0	1	1	0	1	0
540	*Omy1182INRA		1	0	0	1	1	0	1	0	0	1	0	1	0	1	0	1	1	1	1	0	1	0	1	1	0	1	1	0	0	1	1	1	0	0	1	1	1	1	1	1	1	0	1	1	0	1	0
541	*OmyS00191INRA		-	-	-	-	-	-	-	-	-	-	-	-	-	-	-	-	-	-	-	-	-	-	-	-	-	-	-	-	-	-	-	-	-	-	-	-	-	-	-	-	-	-	-	-	-	-	-
542	*OmyRGT43TUF		1	0	-	1	1	0	1	0	0	1	0	1	0	1	0	1	1	1	1	0	1	0	1	0	0	1	1	0	0	0	1	1	0	0	1	1	1	1	1	1	1	0	1	1	0	1	0
543	*OMM5216		1	0	0	1	1	0	1	0	0	1	0	1	0	1	0	1	1	1	1	0	1	0	1	0	0	1	1	0	0	0	1	1	0	0	1	1	1	1	1	0	1	0	1	1	0	1	0
544	*Omy1407INRA		1	0	0	1	1	0	1	0	0	1	0	1	0	1	0	1	1	1	1	0	1	0	1	0	0	1	1	0	0	0	1	1	0	0	1	1	1	1	1	0	1	0	1	1	0	1	0
545	*SSa14DU		1	0	0	1	0	0	1	0	0	1	0	1	0	1	0	1	1	1	1	0	1	0	1	0	0	1	1	0	0	0	1	1	0	0	1	1	1	0	1	0	1	0	1	1	0	1	0
546	*Omy1374INRA		1	0	0	1	0	0	1	0	1	1	0	1	1	0	0	1	0	0	1	0	1	0	0	0	1	1	1	0	0	0	1	1	0	0	0	1	1	1	0	1	1	0	0	1	0	1	0
547	*OMM5168/1		1	0	0	1	0	0	1	0	1	1	0	1	1	0	0	1	0	0	0	0	1	0	0	0	1	1	1	1	0	0	0	0	0	0	0	1	1	1	0	1	1	1	0	1	0	1	0
548	*OMM1134/1		1	0	0	1	0	0	1	1	1	1	0	1	1	0	0	1	0	0	0	0	1	0	0	0	1	1	1	1	0	0	0	0	0	0	0	1	1	1	0	1	1	1	0	1	0	1	0
549	*OMM5017/1		1	0	0	1	0	0	1	1	1	1	0	-	1	0	0	1	0	0	0	0	1	0	0	0	1	1	1	1	0	0	0	0	0	0	0	1	1	1	0	1	1	1	0	1	0	1	0
550	*OMM1657/1		-	-	-	-	-	-	-	-	-	-	-	-	-	-	-	-	-	-	-	-	-	-	-	-	-	-	-	-	-	-	-	-	-	-	-	-	-	-	-	-	-	-	-	-	-	-	-
551	*Omy1328INRA/1		1	0	0	1	0	0	1	1	1	1	0	1	1	0	0	1	0	0	0	0	1	0	0	0	1	1	1	1	0	0	0	0	0	0	0	1	1	0	0	1	1	1	0	1	0	1	0
552	*OMM1174/1(INRA)		-	-	-	-	-	-	-	-	-	-	-	-	-	-	-	-	-	-	-	-	-	-	-	-	-	-	-	-	-	-	-	-	-	-	-	-	-	-	-	-	-	-	-	-	-	-	-
553	*Omy1242INRA/1		-	-	-	-	-	-	-	-	-	-	-	-	-	-	-	-	-	-	-	-	-	-	-	-	-	-	-	-	-	-	-	-	-	-	-	-	-	-	-	-	-	-	-	-	-	-	-
554	*Omy120INRA/1(INRA)		1	0	0	1	0	0	1	1	1	1	0	1	1	0	0	1	0	0	0	0	1	0	-	0	1	1	0	1	0	0	0	0	0	0	0	1	1	0	0	1	1	1	0	1	0	1	0
555	*Omy1391INRA/1		1	0	0	1	0	0	1	1	1	1	0	1	1	0	0	1	0	0	0	0	1	0	0	0	1	1	0	1	0	0	0	0	0	0	0	1	1	0	0	1	1	1	0	1	0	1	0
556	*Omy1486INRA/1		-	-	-	-	-	-	-	-	-	-	-	-	-	-	-	-	-	-	-	-	-	-	-	-	-	-	-	-	-	-	-	-	-	-	-	-	-	-	-	-	-	-	-	-	-	-	-
557	*OMM1124/1		-	-	-	-	-	-	-	-	-	-	-	-	-	-	-	-	-	-	-	-	-	-	-	-	-	-	-	-	-	-	-	-	-	-	-	-	-	-	-	-	-	-	-	-	-	-	-
558	*Omy1016UW/1		1	0	-	1	0	0	1	1	1	-	0	1	1	0	0	1	0	0	0	0	1	1	0	0	1	0	0	-	1	0	0	0	0	0	-	1	0	0	0	1	1	1	0	1	0	1	-
559	*OMM1227/1		1	0	1	1	0	0	1	1	1	1	0	1	1	0	0	1	0	0	0	0	1	1	0	0	1	0	0	1	1	0	0	0	0	0	0	1	0	0	0	1	1	1	0	1	0	1	0
560	*Omy1232INRA/1		1	0	1	1	0	0	1	1	1	1	0	1	1	0	0	1	0	0	0	0	1	1	0	0	1	0	0	1	1	0	0	0	0	0	0	1	0	0	0	1	1	1	0	1	0	1	0
561	*Omy4INRA/1		-	-	-	-	-	-	-	-	-	-	-	-	-	-	-	-	-	-	-	-	-	-	-	-	-	-	-	-	-	-	-	-	-	-	-	-	-	-	-	-	-	-	-	-	-	-	-
562	*Ots512NWFSC/1		1	0	1	1	0	0	1	1	1	1	0	1	1	0	0	1	0	0	0	0	1	1	0	0	1	0	0	1	1	0	0	0	0	0	0	1	0	0	0	1	1	1	0	1	0	1	0
563	*Oki13/1		1	0	1	1	0	0	1	1	1	1	0	1	1	0	0	1	0	0	0	0	1	1	0	0	1	0	0	1	1	0	0	0	0	0	0	1	0	0	0	1	1	1	0	1	0	1	0
564	*OmyUW1177/1		1	0	1	1	0	0	1	1	1	1	0	1	1	0	0	1	0	0	0	-	1	1	0	0	1	0	0	1	1	0	0	0	-	0	0	1	0	0	0	1	1	1	0	1	0	1	0
565
566	RT15_INRA
567	*Omy1327INRA/2		1	1	1	0	1	1	0	0	0	0	0	0	1	0	1	0	0	1	0	0	1	0	1	0	0	0	0	1	0	0	1	0	1	0	0	0	0	1	1	0	1	1	1	1	1	1	0
568	*OMM1769/2		1	1	1	0	1	1	0	0	0	0	0	0	1	0	1	0	0	1	0	0	1	0	1	0	0	0	0	1	0	0	1	-	1	0	0	0	0	1	1	0	1	1	1	1	1	1	0
569	*Omy1352INRA/2		-	-	-	-	-	-	-	-	-	-	-	-	-	-	-	-	-	-	-	-	-	-	-	-	-	-	-	-	-	-	-	-	-	-	-	-	-	-	-	-	-	-	-	-	-	-	-
570	*OMM1222/2		1	1	1	0	1	1	0	0	0	1	0	0	1	0	1	0	0	1	0	0	1	0	1	0	0	0	0	1	0	0	1	1	1	0	0	0	0	1	1	0	0	1	1	1	1	1	0
571	*OMM1196/2		1	1	-	0	1	1	0	0	0	1	0	0	1	0	1	0	0	1	0	0	1	0	1	0	0	0	0	1	0	0	1	1	1	0	0	0	0	1	1	0	0	1	-	1	1	1	-
572	*OMM1444/2		1	1	1	0	1	1	0	0	0	1	0	0	1	0	1	0	0	1	0	0	1	0	1	0	0	0	0	1	0	0	1	1	1	0	0	0	0	1	1	0	0	1	1	1	1	1	0
573	*OMM1800/2		1	1	1	0	1	1	0	0	0	1	0	0	1	0	1	0	0	1	0	0	1	0	1	0	0	0	0	1	0	0	1	1	1	0	0	0	0	1	1	0	0	1	1	-	1	1	0
574	*OMM1455		1	1	1	0	1	1	0	0	0	1	0	0	1	0	1	0	0	1	0	0	1	0	1	0	0	0	0	1	0	0	1	1	1	0	0	0	1	1	1	0	0	1	1	1	1	1	0
575	*Omy1004INRA		1	0	1	0	1	1	0	0	1	1	0	0	1	0	1	0	0	1	0	0	1	0	1	0	0	1	0	1	0	0	1	1	1	0	0	0	1	1	1	0	0	1	1	1	1	1	0
576	*OMM1820		1	0	1	0	1	1	0	0	1	1	0	0	1	0	1	0	0	1	0	0	1	0	1	0	0	1	0	1	0	0	1	1	1	0	0	0	1	1	1	0	0	1	1	1	1	1	0
577	*OMM1164/2		1	0	1	0	1	1	0	0	1	1	0	0	1	0	1	0	0	1	0	0	1	0	1	1	0	1	0	1	0	0	1	1	1	0	0	0	1	1	1	0	0	1	1	1	1	1	0
578	*VIG_6		-	-	-	-	-	-	-	-	-	-	-	-	-	-	-	-	-	-	-	-	-	-	-	-	-	-	-	-	-	-	-	-	-	-	-	-	-	-	-	-	-	-	-	-	-	-	-
579	*OMM1036		1	0	1	0	1	1	0	0	1	1	0	0	1	0	1	0	0	1	0	0	1	0	1	1	0	1	0	1	0	0	1	1	1	0	0	0	1	1	1	0	0	1	1	1	1	1	0
580	*Omy1356INRA		1	0	-	-	1	1	0	0	1	1	0	0	1	0	0	0	0	1	0	0	1	0	1	1	-	1	0	1	0	0	1	1	1	0	0	0	1	1	1	0	0	1	1	1	1	1	0
581	*Omy1070INRA		1	0	1	0	1	1	0	0	1	1	0	0	1	0	0	0	0	1	0	0	1	0	1	1	0	1	0	1	0	0	1	1	1	0	0	0	1	1	1	0	0	1	1	1	1	1	0
582	*OMM1745/2		1	0	1	0	1	1	0	0	1	1	0	0	1	0	0	0	0	0	0	1	0	0	1	1	0	1	0	1	0	0	1	1	1	0	0	-	1	1	1	1	0	1	1	1	1	1	0
583	*OMM1051		1	0	0	0	0	1	0	0	1	1	0	0	1	0	0	0	0	0	1	1	0	0	1	1	1	1	0	1	0	0	1	1	1	0	0	0	1	1	1	1	0	1	1	1	1	1	0
584	*Omy1378INRA		1	0	0	0	0	1	0	0	1	1	0	0	1	0	0	0	0	0	1	1	0	0	1	1	1	1	0	1	0	0	1	1	1	0	0	0	1	1	1	1	0	1	1	1	1	1	0
585	*OMM1067		-	-	-	-	-	-	-	-	-	-	-	-	-	-	-	-	-	-	-	-	-	-	-	-	-	-	-	-	-	-	-	-	-	-	-	-	-	-	-	-	-	-	-	-	-	-	-
586	*Ots1BML		1	0	0	0	0	1	0	0	1	1	0	0	1	0	0	0	0	0	1	1	0	0	1	1	1	1	0	1	0	0	1	1	1	0	0	0	1	1	1	1	0	1	1	1	0	1	0
587	*OMM1166/2		1	0	0	0	0	1	0	0	1	1	0	0	1	0	0	0	0	0	1	1	0	0	1	1	1	1	0	1	0	0	1	1	1	0	0	1	1	1	1	1	0	1	0	1	0	1	0
588	*OMM1028		1	0	0	0	0	1	0	0	1	1	0	0	1	0	0	0	0	0	1	1	0	0	1	1	-	1	0	1	0	0	1	1	1	0	0	1	1	1	1	1	0	1	0	1	0	1	0
589	*Omy1112INRA		1	0	0	0	0	1	0	0	0	1	0	0	1	0	0	0	0	0	1	1	0	0	1	1	1	1	0	0	0	1	0	1	1	0	0	0	1	1	1	1	1	0	0	1	0	1	0
590	*Str11INRA		1	0	0	1	0	1	0	0	0	-	0	0	1	0	0	0	0	0	1	1	0	0	1	1	1	1	0	0	0	1	0	0	0	0	0	0	1	1	1	1	1	0	0	-	0	1	0
591	*Omy14INRA		-	-	-	-	-	-	-	-	-	-	-	-	-	-	-	-	-	-	-	-	-	-	-	-	-	-	-	-	-	-	-	-	-	-	-	-	-	-	-	-	-	-	-	-	-	-	-
592	*Omy1248INRA		1	0	0	1	0	1	0	0	0	1	0	0	1	0	0	0	0	0	1	1	0	0	1	1	1	1	0	0	0	1	0	0	0	0	0	0	1	1	1	1	1	0	0	1	0	1	0
593	*OMM5298		1	0	0	1	0	1	0	0	0	0	0	1	1	0	0	0	0	0	1	1	0	0	1	1	1	1	0	0	0	1	0	0	0	0	0	0	1	1	1	1	1	0	0	1	0	1	0
594	*Omy1330INRA		1	0	0	-	0	1	0	0	0	0	0	1	1	0	0	0	0	0	1	1	0	0	1	1	1	1	0	0	0	1	0	0	0	0	0	0	1	1	1	1	1	0	0	1	0	1	0
595	*Omy1383INRA		1	0	0	1	0	1	0	0	0	0	0	1	0	0	0	0	0	0	1	1	0	0	1	1	1	0	0	0	0	1	0	0	0	1	0	0	1	1	1	1	1	0	0	0	0	1	0
596	*OMM5266		1	0	0	1	0	1	0	0	0	0	0	1	0	0	0	0	0	0	1	1	0	0	1	1	1	0	0	0	0	1	0	0	0	1	0	0	1	1	1	1	1	0	-	0	0	1	0
597	*OMY6877INRA		-	-	-	-	-	-	-	-	-	-	-	-	-	-	-	-	-	-	-	-	-	-	-	-	-	-	-	-	-	-	-	-	-	-	-	-	-	-	-	-	-	-	-	-	-	-	-
598	*Omy1058INRA		-	0	0	1	0	0	0	0	0	0	0	1	0	0	0	0	0	1	1	1	0	0	1	1	1	0	0	0	0	1	0	0	0	1	0	0	1	1	1	0	1	0	0	0	0	1	0
599	*OMM1729		-	-	-	-	-	-	-	-	-	-	-	-	-	-	-	-	-	-	-	-	-	-	-	-	-	-	-	-	-	-	-	-	-	-	-	-	-	-	-	-	-	-	-	-	-	-	-
600	*OmyRGT21TUF		-	-	-	-	-	-	-	-	-	-	-	-	-	-	-	-	-	-	-	-	-	-	-	-	-	-	-	-	-	-	-	-	-	-	-	-	-	-	-	-	-	-	-	-	-	-	-
601
602	RT16_INRA
603	*OMM1352		0	1	0	1	1	0	1	0	1	-	1	0	1	0	1	1	0	1	-	-	1	0	0	0	0	0	1	0	0	-	0	1	1	1	0	1	0	0	0	0	1	0	1	0	0	0	0
604	*OmyUW1211		0	1	0	1	1	1	1	0	1	1	1	0	1	0	1	1	0	1	0	1	1	0	0	0	0	0	1	0	0	0	-	1	1	1	0	1	0	0	0	0	1	0	1	0	0	0	0
605	*Omi102TUF/1		0	1	-	1	1	1	1	0	1	1	1	0	1	0	1	1	0	1	0	1	1	0	0	0	0	0	1	0	0	0	0	1	1	1	0	1	0	0	0	0	1	0	1	0	0	0	0
606	*Omy1499INRA		-	-	-	-	-	-	-	-	-	-	-	-	-	-	-	-	-	-	-	-	-	-	-	-	-	-	-	-	-	-	-	-	-	-	-	-	-	-	-	-	-	-	-	-	-	-	-
607	*OmyD00204INRA		1	1	0	1	1	1	1	0	1	1	1	0	1	0	-	1	0	-	0	1	1	0	0	0	0	0	1	0	0	0	0	-	1	1	0	1	0	-	1	0	-	0	1	-	0	0	0
608	*OMM1102		1	1	0	1	0	1	1	0	1	1	1	0	1	0	1	1	0	1	-	1	1	0	0	0	0	0	1	0	0	0	0	1	1	1	0	1	0	0	1	0	1	0	1	1	0	0	0
609	*OMM1101		1	1	0	1	0	1	1	0	1	1	1	0	0	0	1	1	0	1	0	1	1	0	-	0	0	0	1	0	0	0	-	1	1	1	0	1	0	0	1	0	1	0	-	-	0	0	0
610	*Och11		1	1	-	1	0	1	1	0	1	1	1	0	0	0	1	1	0	1	0	1	1	0	0	0	0	0	1	0	0	0	0	1	1	1	0	1	0	0	1	0	1	0	1	1	0	0	0
611	*Omy1224INRA/2		1	1	0	1	0	1	1	0	1	1	1	0	0	0	1	1	0	0	0	1	1	0	0	0	0	0	0	0	0	0	0	1	1	1	0	1	0	0	1	0	1	0	1	1	0	0	0
612	*Omy1045INRA		1	1	0	1	0	0	1	0	1	1	1	0	0	0	1	1	0	0	0	1	1	0	0	0	0	0	0	0	0	0	0	1	1	1	0	1	0	0	1	0	1	0	1	1	0	0	0
613	*OmyS00206INRA		1	1	0	1	0	0	1	0	1	1	1	0	0	0	1	1	0	0	0	1	1	0	0	0	0	0	0	0	-	0	0	1	1	-	0	1	0	0	1	0	1	0	1	1	0	0	1
614	*OMM5002		-	-	-	-	-	-	-	-	-	-	-	-	-	-	-	-	-	-	-	-	-	-	-	-	-	-	-	-	-	-	-	-	-	-	-	-	-	-	-	-	-	-	-	-	-	-	-
615	*Omy1333INRA/2		-	-	-	-	-	-	-	-	-	-	-	-	-	-	-	-	-	-	-	-	-	-	-	-	-	-	-	-	-	-	-	-	-	-	-	-	-	-	-	-	-	-	-	-	-	-	-
616	*Ots518NWFSC		1	1	-	1	0	1	1	0	1	1	1	0	0	0	1	1	0	0	0	1	1	0	0	0	0	0	0	0	0	1	0	1	0	1	0	1	0	0	1	0	1	1	1	1	0	0	1
617	*Omy1038INRA		1	1	0	1	0	1	1	0	1	1	1	0	0	0	1	1	0	0	0	1	1	0	0	0	0	0	0	0	0	1	0	1	0	1	0	1	0	0	1	1	1	1	1	1	0	0	1
618	*OmyS00115INRA		1	1	0	1	0	1	1	0	0	1	1	0	0	1	1	0	0	0	0	1	1	0	0	1	0	0	0	0	0	1	0	1	0	1	0	1	0	0	1	1	1	1	1	1	0	0	1
619	*OmyS00580INRA		1	0	0	1	0	1	1	0	0	1	1	1	0	1	1	0	0	0	0	1	-	0	0	1	0	0	0	0	0	1	0	1	0	1	0	1	1	0	1	1	1	1	1	1	0	0	1
620	*OmyRGT3TUF		1	0	0	1	0	-	1	0	0	1	1	1	0	1	1	0	0	0	0	1	1	1	0	1	0	0	0	1	0	1	0	1	0	1	0	1	1	0	1	1	1	1	1	1	0	0	1
621	*Omy1227INRA		1	0	0	1	0	1	1	0	0	1	1	1	0	1	1	0	0	0	0	1	1	1	0	1	0	0	0	1	0	1	0	1	0	1	0	1	1	0	1	1	1	1	1	1	0	0	1
622	*OMM1746		1	0	0	1	0	1	1	0	0	1	1	1	0	1	1	0	0	0	0	1	1	1	0	1	0	0	0	1	0	1	0	0	0	1	0	1	1	0	1	1	1	1	1	1	0	1	1
623	*Omy1298INRA		1	0	0	1	0	1	1	0	0	1	1	1	0	1	1	0	0	0	0	1	1	1	0	1	0	0	0	1	0	1	0	0	0	1	0	1	1	0	1	1	1	1	1	1	0	1	1
624	*Omy1051INRA		1	0	0	1	0	1	1	0	0	1	1	1	0	1	1	0	0	0	0	1	1	1	0	1	0	0	0	1	0	-	0	0	0	1	0	1	1	0	1	1	1	1	1	1	0	1	1
625	*Omy1110INRA		1	0	0	1	0	1	1	0	0	1	1	1	0	1	1	0	0	0	0	1	1	1	0	1	0	0	0	1	0	1	0	0	0	1	0	1	1	0	1	1	1	1	1	1	0	1	1
626	*OMM1830		1	0	0	1	0	1	1	0	0	1	1	1	0	1	1	0	0	0	0	1	1	1	0	1	0	0	0	1	0	1	0	0	0	1	0	1	1	0	1	1	1	1	1	1	0	1	1
627	*Omy8INRA		1	0	-	1	0	1	1	0	0	1	0	1	0	1	1	0	0	0	0	1	1	1	0	1	1	0	0	1	0	1	0	0	0	1	0	1	1	0	1	1	1	1	1	1	0	1	1
628	*CD28/2		-	-	-	-	-	-	-	-	-	-	-	-	-	-	-	-	-	-	-	-	-	-	-	-	-	-	-	-	-	-	-	-	-	-	-	-	-	-	-	-	-	-	-	-	-	-	-
629	*OMM1088		1	0	0	1	0	1	1	0	0	1	0	1	0	1	1	0	0	0	-	1	1	1	0	1	1	0	0	1	0	1	0	0	0	1	0	1	1	0	1	1	1	1	1	1	0	1	1
630	*OMM1013		-	0	0	1	0	1	1	0	0	1	0	1	0	1	-	0	0	0	-	1	1	1	-	1	1	0	0	1	0	1	-	0	0	1	0	-	1	0	1	1	1	1	1	1	0	1	1
631	*OMM1713/2		1	0	0	1	0	1	1	0	0	1	0	1	0	1	1	0	0	0	0	1	1	1	0	1	1	0	0	1	0	1	0	0	0	1	0	1	1	0	1	1	1	1	1	1	0	1	1
632	*OMM1815/1		1	0	1	1	0	1	1	0	0	1	0	1	0	1	1	0	0	0	0	1	1	1	0	1	1	0	0	1	0	1	0	0	0	1	0	1	1	0	1	1	1	1	1	1	0	1	1
633	*OMM5161/2		1	0	1	1	0	1	1	0	0	1	0	1	0	1	1	0	0	0	0	1	1	0	0	1	1	0	0	1	0	1	0	1	0	1	0	1	1	0	1	1	1	1	1	1	0	0	0
634	*Omy1318INRA		1	0	1	1	0	1	1	0	0	1	0	1	0	1	0	0	0	0	0	1	1	0	0	1	1	1	1	1	0	1	0	1	0	1	0	1	1	0	1	1	1	1	1	1	0	0	0
635	*Omy1071INRA/2		1	0	1	1	0	1	1	0	0	1	0	1	0	1	0	0	0	0	0	1	1	0	0	1	1	1	1	1	0	1	0	1	0	1	0	1	1	0	1	1	1	1	1	1	0	0	0
636	*Omy77DU		0	0	1	1	0	1	1	0	0	1	0	0	0	1	0	0	1	0	0	1	1	0	0	1	1	1	1	1	0	1	-	-	1	1	0	1	1	1	1	1	1	1	1	-	0	0	-
637	*OMM1156		0	0	1	1	0	1	1	0	0	1	0	0	0	1	0	0	1	0	0	1	1	0	0	1	1	1	1	1	0	1	0	1	1	1	0	1	1	1	1	1	1	1	1	0	0	0	0
638	*OMM1345/2		0	0	-	1	-	1	1	0	0	1	0	0	0	1	0	0	1	0	-	1	1	0	0	-	-	1	1	1	0	-	0	1	1	1	0	1	1	1	1	1	1	1	1	0	0	0	0
639	*OMM1714		0	0	1	1	0	1	1	0	0	1	0	0	0	1	0	0	1	0	0	1	1	1	0	1	1	1	1	1	0	1	0	1	1	1	0	1	1	1	1	1	1	1	1	0	0	0	0
640	*OmyOGT5TUF/2		0	0	1	1	0	1	1	0	0	1	0	0	0	1	0	0	1	0	0	1	1	1	0	1	1	1	1	1	0	1	0	1	1	1	0	1	1	1	1	1	1	1	1	0	0	0	0
641	*CA345149		0	0	1	1	0	1	1	0	0	1	0	0	0	1	0	0	1	0	0	1	1	1	0	1	1	1	1	1	0	1	0	1	1	1	0	1	1	1	1	1	1	1	1	0	0	0	0
642	*Omy1446INRA/2		-	-	-	-	-	-	-	-	-	-	-	-	-	-	-	-	-	-	-	-	-	-	-	-	-	-	-	-	-	-	-	-	-	-	-	-	-	-	-	-	-	-	-	-	-	-	-
643	*Omy1539INRA		0	0	1	1	0	1	1	0	-	-	0	0	1	1	-	-	1	0	-	1	1	1	-	1	1	1	1	1	-	1	-	1	1	1	1	1	1	1	1	1	1	1	1	0	1	0	-
644	*Omy1190INRA		-	-	-	-	-	-	-	-	-	-	-	-	-	-	-	-	-	-	-	-	-	-	-	-	-	-	-	-	-	-	-	-	-	-	-	-	-	-	-	-	-	-	-	-	-	-	-
645	*Omy1507INRA/2		0	0	1	1	0	1	1	0	0	0	0	0	1	1	0	0	1	0	0	1	1	1	0	1	1	1	1	1	0	1	0	1	1	1	1	1	1	1	1	1	1	1	1	0	1	0	0
646	*OmyFGT19TUF/2		-	-	-	-	-	-	-	-	-	-	-	-	-	-	-	-	-	-	-	-	-	-	-	-	-	-	-	-	-	-	-	-	-	-	-	-	-	-	-	-	-	-	-	-	-	-	-
647	*OMM1717/2		0	0	1	1	1	1	1	0	1	0	0	0	1	1	0	0	1	0	0	1	1	1	0	1	1	1	1	1	0	1	0	1	1	1	1	1	1	1	1	1	1	1	1	0	1	0	0
648	*OMM1226/2(INRA)		0	0	-	1	1	1	1	0	1	0	0	0	1	1	0	0	1	0	0	1	1	1	0	1	1	1	1	1	0	1	0	1	1	1	-	1	1	1	1	1	1	1	1	0	1	0	0
649	*OMM1403		0	0	-	1	1	1	1	0	1	0	0	0	1	1	0	0	1	0	0	-	1	1	0	1	1	1	1	1	0	1	0	1	1	1	1	1	1	1	1	1	1	-	1	0	1	0	0
650	*Omy1397INRA/2		-	-	-	-	-	-	-	-	-	-	-	-	-	-	-	-	-	-	-	-	-	-	-	-	-	-	-	-	-	-	-	-	-	-	-	-	-	-	-	-	-	-	-	-	-	-	-
651	*Omy1088INRA/2		0	0	1	-	1	1	-	0	1	0	0	0	1	1	0	0	1	0	0	-	-	-	0	1	1	1	1	1	0	-	0	1	-	1	1	1	1	1	1	-	1	1	-	0	1	0	0
652	*Ssa402UoS/2		0	0	1	1	1	1	1	0	1	0	0	0	1	1	0	0	1	0	0	0	1	1	0	1	1	1	1	1	0	1	0	1	1	1	1	1	1	1	1	1	1	1	1	0	1	0	0
653	*Omy1095INRA/2		0	0	1	1	1	1	1	0	1	0	0	0	1	1	0	0	1	0	0	0	1	1	0	1	1	1	1	1	0	1	0	1	1	1	1	1	1	1	1	1	1	1	1	0	1	0	0
654	*OMM1725/2		0	0	1	1	1	1	1	0	1	0	0	0	1	1	0	0	1	0	0	0	1	1	0	1	1	1	1	1	0	1	0	1	1	1	1	1	1	1	1	1	1	1	1	0	1	0	0
655	*Omy1062INRA/2		-	-	-	-	-	-	-	-	-	-	-	-	-	-	-	-	-	-	-	-	-	-	-	-	-	-	-	-	-	-	-	-	-	-	-	-	-	-	-	-	-	-	-	-	-	-	-
656	*OmyS00165INRA		-	-	-	-	-	-	-	-	-	-	-	-	-	-	-	-	-	-	-	-	-	-	-	-	-	-	-	-	-	-	-	-	-	-	-	-	-	-	-	-	-	-	-	-	-	-	-
657	*Omy1008UW/2		0	0	1	1	1	1	1	0	1	0	0	0	1	1	0	0	1	0	0	0	1	1	0	1	1	1	1	1	0	1	-	1	1	1	1	1	1	1	1	1	1	1	1	0	1	0	0
658	*OMM5273/2		0	0	1	1	1	1	1	0	1	0	0	0	1	1	0	0	1	0	0	0	1	1	0	1	1	1	1	1	0	1	0	1	1	1	1	1	1	1	1	1	1	1	1	0	1	0	0
659	*Omy3INRA/2		-	-	-	-	-	-	-	-	-	-	-	-	-	-	-	-	-	-	-	-	-	-	-	-	-	-	-	-	-	-	-	-	-	-	-	-	-	-	-	-	-	-	-	-	-	-	-
660	*Ssa403UoS/2		0	0	1	1	1	1	1	0	-	0	0	0	1	1	0	0	1	0	0	0	1	1	0	-	1	-	-	1	0	1	0	1	1	-	1	1	1	1	1	1	1	-	1	0	-	-	0
661	*Omy1212INRA/2		0	0	-	1	1	1	1	0	1	0	0	0	1	1	0	1	1	0	0	0	1	1	0	1	1	1	1	1	0	1	0	1	1	-	1	1	1	1	1	1	1	1	1	0	1	0	0
662
663	RT17_INRA
664	*OMM1090		1	1	-	1	0	0	0	1	1	0	1	1	1	0	1	0	0	1	0	-	0	1	0	1	0	1	0	1	1	0	1	1	0	0	0	0	1	0	-	1	0	1	0	0	0	0	-
665	*OMM5269		1	1	1	1	0	0	0	1	1	0	1	1	1	0	1	0	0	1	0	0	0	0	1	1	0	1	0	1	1	0	1	1	0	0	0	0	1	0	0	1	0	0	0	0	1	0	0
666	*Omy1456INRA		1	0	1	1	0	0	0	1	1	1	1	1	1	-	1	0	0	1	0	0	0	0	1	1	0	1	0	1	1	0	1	1	0	0	0	1	1	0	0	1	0	0	-	0	1	0	0
667	*OMM1076		1	0	1	1	0	0	0	1	1	1	1	1	1	0	1	0	0	1	0	0	0	1	1	1	0	1	0	-	1	0	1	1	0	0	0	1	1	0	0	1	0	1	-	0	0	0	-
668	*OMM1139		1	0	1	1	0	0	0	1	1	1	1	1	1	0	1	0	0	1	0	0	0	1	1	1	0	1	0	1	1	0	1	1	0	0	0	1	1	0	0	1	0	1	0	0	0	0	0
669	*OtsG85UCD		1	0	1	1	0	0	0	1	1	1	1	1	0	1	1	1	0	1	0	0	0	0	1	1	0	0	1	1	1	0	1	1	0	0	0	1	1	0	0	1	0	0	0	0	1	0	0
670	*OtsG422UCD		1	0	-	0	0	0	0	1	0	1	1	1	0	1	1	1	0	1	0	0	0	0	1	1	1	0	1	1	1	1	1	1	0	0	1	1	1	1	-	1	1	1	0	1	1	0	1
671	*Omy1389INRA		1	0	1	0	0	0	0	1	0	1	1	1	0	1	1	1	0	1	0	0	0	0	1	1	1	0	1	1	1	1	1	1	0	0	1	1	1	1	0	1	1	1	0	0	1	0	1
672	*OMM1117		1	0	1	0	0	0	0	1	0	1	1	1	0	1	1	1	0	1	0	0	0	1	1	1	1	0	1	1	1	1	1	1	0	0	1	1	1	1	0	1	1	1	0	0	1	0	1
673	*OMM1116		-	-	-	-	-	-	-	-	-	-	-	-	-	-	-	-	-	-	-	-	-	-	-	-	-	-	-	-	-	-	-	-	-	-	-	-	-	-	-	-	-	-	-	-	-	-	-
674	*Oki06		-	-	-	-	-	-	-	-	-	-	-	-	-	-	-	-	-	-	-	-	-	-	-	-	-	-	-	-	-	-	-	-	-	-	-	-	-	-	-	-	-	-	-	-	-	-	-
675	*Omy1151INRA		-	-	-	-	-	-	-	-	-	-	-	-	-	-	-	-	-	-	-	-	-	-	-	-	-	-	-	-	-	-	-	-	-	-	-	-	-	-	-	-	-	-	-	-	-	-	-
676	*OmyD00565INRA		1	0	1	0	0	0	0	1	0	1	1	1	0	1	1	1	0	1	0	0	0	0	1	1	1	0	1	1	1	1	1	1	0	0	1	1	1	1	0	1	1	1	0	0	1	1	1
677	*Omy1376INRA		1	0	1	0	0	0	0	1	0	1	1	1	0	1	1	1	0	1	0	1	0	0	1	1	1	0	1	0	1	1	1	1	0	0	1	1	1	1	0	1	1	1	1	0	1	1	1
678	*VIG_4		1	0	1	0	0	0	0	1	0	1	1	1	-	1	1	1	0	1	0	1	0	-	1	0	1	0	1	-	1	1	1	1	0	0	1	-	1	1	0	-	1	1	1	0	1	1	1
679	*OMM5149		1	1	-	0	0	0	0	1	0	1	1	1	0	1	0	1	0	1	0	-	0	0	1	0	1	0	1	0	1	-	1	1	0	0	-	1	1	1	0	0	1	1	1	0	1	1	1
680	*Omy1401INRA/1		1	1	0	0	0	0	0	1	0	1	1	1	0	1	0	1	0	1	0	1	0	0	1	0	1	0	1	0	1	1	1	1	0	0	1	1	1	1	0	0	1	1	1	0	1	1	1
681	*OMM5244		-	-	-	-	-	-	-	-	-	-	-	-	-	-	-	-	-	-	-	-	-	-	-	-	-	-	-	-	-	-	-	-	-	-	-	-	-	-	-	-	-	-	-	-	-	-	-
682	*Omy1064INRA		1	1	0	0	0	0	0	1	0	1	1	1	0	1	0	1	0	1	0	1	0	0	1	0	1	0	1	0	1	1	1	1	0	0	1	1	1	1	0	0	1	1	1	0	1	1	1
683	*OMM1360		-	-	-	-	-	-	-	-	-	-	-	-	-	-	-	-	-	-	-	-	-	-	-	-	-	-	-	-	-	-	-	-	-	-	-	-	-	-	-	-	-	-	-	-	-	-	-
684	*OMM1775		1	1	0	0	0	1	0	1	0	1	1	1	0	1	0	1	1	1	0	1	0	1	1	0	1	0	0	1	1	1	1	1	0	0	1	1	1	1	0	0	1	0	1	1	1	1	1
685	*Omy1108INRA		-	-	-	-	-	-	-	-	-	-	-	-	-	-	-	-	-	-	-	-	-	-	-	-	-	-	-	-	-	-	-	-	-	-	-	-	-	-	-	-	-	-	-	-	-	-	-
686	*BHMS322		1	1	0	0	0	1	0	1	0	1	1	1	0	1	0	1	1	1	0	1	0	1	1	0	1	0	0	1	1	1	1	1	0	0	1	1	1	1	0	0	1	0	1	1	1	1	1
687
688	RT18_INRA
689	*OmyRGT12TUF		0	1	1	1	0	1	1	0	0	0	0	1	1	0	0	0	1	0	1	0	1	0	1	0	1	0	1	1	1	0	1	0	0	0	0	0	0	0	1	0	0	0	1	0	1	0	1
690	*Omy1427INRA/2		0	1	-	1	0	1	1	0	0	0	1	1	1	0	0	1	1	0	0	0	1	0	1	0	1	0	1	1	1	0	1	1	0	0	0	1	0	0	1	0	0	0	1	0	-	0	1
691	*OMM1384/2		0	1	-	1	0	1	-	0	0	0	1	1	1	0	0	1	1	0	0	0	1	0	1	0	1	1	0	1	1	1	1	1	0	0	0	1	0	0	1	1	0	0	1	0	0	-	1
692	*OMM1159		0	1	0	1	0	1	1	0	0	0	1	1	1	0	0	1	1	0	0	0	1	0	1	-	1	1	0	1	1	-	0	1	0	0	0	1	0	0	0	1	1	0	1	0	0	0	1
693	*OMM1512/2		-	-	-	-	-	-	-	-	-	-	-	-	-	-	-	-	-	-	-	-	-	-	-	-	-	-	-	-	-	-	-	-	-	-	-	-	-	-	-	-	-	-	-	-	-	-	-
694	*OmyRGT44TUF		-	-	-	-	-	-	-	-	-	-	-	-	-	-	-	-	-	-	-	-	-	-	-	-	-	-	-	-	-	-	-	-	-	-	-	-	-	-	-	-	-	-	-	-	-	-	-
695	*Omy1DIAS		0	1	0	1	0	1	1	1	0	0	1	0	1	1	1	1	1	0	0	1	1	0	1	1	1	1	0	1	1	1	0	1	0	0	1	1	0	0	0	1	1	0	1	0	0	0	1
696	*OmyD00500INRA		-	-	-	-	-	-	-	-	-	-	-	-	-	-	-	-	-	-	-	-	-	-	-	-	-	-	-	-	-	-	-	-	-	-	-	-	-	-	-	-	-	-	-	-	-	-	-
697	*Omy1001UW		-	-	-	-	-	-	-	-	-	-	-	-	-	-	-	-	-	-	-	-	-	-	-	-	-	-	-	-	-	-	-	-	-	-	-	-	-	-	-	-	-	-	-	-	-	-	-
698	*OMM1311		0	0	0	1	0	1	1	1	0	0	1	0	1	1	1	1	1	0	0	1	1	0	1	1	1	1	0	1	1	1	-	1	0	0	1	1	0	0	0	1	1	0	1	0	0	0	1
699	*OMM1393/2		0	0	-	1	0	1	1	1	0	0	1	0	1	1	1	1	1	1	0	1	1	0	1	1	1	1	0	1	1	1	0	1	0	0	1	1	0	0	0	1	1	0	1	-	0	0	1
700	*OMM1213/2		0	0	0	1	0	1	1	1	0	0	1	0	1	1	1	1	1	1	0	1	1	0	1	1	1	1	0	1	1	1	0	1	0	0	1	1	0	0	0	1	1	0	1	0	0	0	1
701	*Omi187TUF		0	0	-	1	0	1	1	1	0	0	1	0	1	1	1	-	1	1	0	1	1	0	1	1	1	1	0	1	1	1	0	1	0	0	1	1	0	0	0	1	1	1	1	0	0	1	1
702	*OMM1202/2		0	0	0	1	1	1	1	1	0	0	1	0	1	1	1	1	1	1	0	1	1	0	1	1	1	1	0	1	1	1	0	1	0	0	1	1	0	0	0	1	1	1	1	0	0	1	1
703	*Omy1163INRA/2		0	0	0	1	1	1	1	1	0	0	1	0	1	1	1	1	1	1	0	1	1	0	1	1	1	1	0	1	1	1	0	1	0	0	1	1	0	0	0	1	1	1	1	0	0	1	1
704	*Omy335UOG		-	-	-	-	-	-	-	-	-	-	-	-	-	-	-	-	-	-	-	-	-	-	-	-	-	-	-	-	-	-	-	-	-	-	-	-	-	-	-	-	-	-	-	-	-	-	-
705
706	RT19_INRA
707	*Ocl8UW		0	1	1	0	1	1	0	1	0	-	1	1	1	1	1	0	0	1	1	1	0	1	0	0	0	1	1	0	0	0	0	1	0	1	0	1	0	1	1	1	1	-	1	-	1	0	0
708	*Omi127TUF		0	1	1	0	1	1	0	1	0	1	1	1	1	1	1	0	0	1	1	1	0	1	0	0	0	1	1	0	0	0	0	1	0	1	0	1	0	1	1	1	1	0	1	1	1	0	0
709	*OMM1458		0	1	-	0	1	1	0	1	0	1	1	1	1	1	1	0	0	1	1	1	-	1	0	0	0	1	1	0	0	0	0	1	0	1	0	1	0	1	1	1	1	0	1	1	1	0	0
710	*OmyS00090INRA		-	-	-	-	-	-	-	-	-	-	-	-	-	-	-	-	-	-	-	-	-	-	-	-	-	-	-	-	-	-	-	-	-	-	-	-	-	-	-	-	-	-	-	-	-	-	-
711	*Omi174TUF		0	1	1	0	1	0	0	1	0	1	0	0	1	1	1	0	0	1	0	1	0	0	0	0	0	1	1	0	0	0	0	0	0	0	0	1	1	1	1	1	1	0	1	1	1	1	0
712	*OMM1375(INRA)		0	1	-	0	1	0	0	1	0	1	0	0	1	1	1	0	0	1	0	1	0	0	0	0	0	1	1	0	0	0	0	0	0	0	0	1	1	1	1	1	1	-	1	1	1	1	0
713	*Omy1068INRA		0	0	1	0	1	0	0	1	0	0	0	0	1	1	0	1	0	1	0	1	0	0	0	0	0	0	1	0	1	0	1	0	-	0	0	1	1	1	-	1	1	0	1	1	1	1	0
714	*Omy1235INRA		-	-	-	-	-	-	-	-	-	-	-	-	-	-	-	-	-	-	-	-	-	-	-	-	-	-	-	-	-	-	-	-	-	-	-	-	-	-	-	-	-	-	-	-	-	-	-
715	*OMM5307		0	0	-	0	0	0	0	1	0	0	0	0	1	1	0	1	0	1	0	1	0	0	0	1	0	0	1	0	1	0	1	0	1	0	0	1	1	1	0	1	1	0	1	1	1	1	0
716	*OMM1025		0	0	-	0	0	0	0	1	0	0	0	0	1	1	0	1	0	1	0	1	0	0	0	1	0	0	1	0	1	0	1	0	1	0	0	1	1	1	0	1	1	0	1	1	1	1	0
717	*OMM5018		-	-	-	-	-	-	-	-	-	-	-	-	-	-	-	-	-	-	-	-	-	-	-	-	-	-	-	-	-	-	-	-	-	-	-	-	-	-	-	-	-	-	-	-	-	-	-
718	*Omy1283INRA/2		0	0	1	0	0	0	0	1	0	0	0	0	1	1	0	1	0	1	0	1	0	0	0	1	0	0	1	0	1	0	1	0	1	0	0	1	1	1	0	1	1	0	1	1	1	1	0
719	*OMM1035		0	0	-	0	0	0	0	1	0	0	0	0	1	1	0	1	0	1	0	1	0	0	0	1	0	0	1	0	1	0	1	0	1	0	0	1	1	1	0	1	1	0	1	1	1	1	0
720	*OmyS00126INRA		-	-	-	-	-	-	-	-	-	-	-	-	-	-	-	-	-	-	-	-	-	-	-	-	-	-	-	-	-	-	-	-	-	-	-	-	-	-	-	-	-	-	-	-	-	-	-
721	*Ots209		0	0	-	0	0	0	0	1	0	0	0	1	1	1	0	1	0	1	0	0	0	0	0	1	0	0	1	0	1	0	1	0	1	0	0	0	1	1	0	1	1	0	1	1	1	1	0
722	*BX073473		0	0	1	1	0	0	0	1	0	0	0	1	1	1	0	1	0	1	0	0	0	1	0	1	0	1	1	0	1	0	0	0	0	0	0	0	1	1	0	1	1	0	1	1	1	1	0
723	*Omy1279INRA		0	0	1	1	0	0	0	1	0	0	0	1	1	1	0	1	0	1	0	0	0	1	0	1	0	1	1	0	1	0	0	0	0	0	0	0	1	1	0	1	1	0	1	1	1	1	0
724	*OmyD00259INRA		0	0	1	1	0	0	0	1	0	0	0	1	1	1	0	1	0	1	0	0	0	1	0	1	0	1	1	0	1	0	0	0	0	0	0	0	1	1	0	1	1	0	0	1	1	1	-
725	*OMM1313		0	0	1	1	0	0	0	1	0	0	0	1	1	1	0	1	0	1	0	0	0	1	0	1	0	1	1	0	1	0	0	0	0	1	0	0	1	1	0	1	1	0	0	1	1	1	1
726	*BX087958		0	0	1	-	0	0	0	1	-	1	1	1	1	1	0	1	-	-	0	0	0	0	0	0	0	1	1	1	1	-	0	0	0	1	0	0	-	1	1	1	0	0	0	0	-	1	1
727	*Omy1363INRA		0	0	1	1	0	0	0	1	0	1	1	1	1	1	0	1	0	1	0	0	0	1	0	0	0	1	1	1	1	0	0	0	0	1	0	0	1	1	1	1	0	0	0	1	1	1	1
728	*Omy1286INRA		-	-	-	-	-	-	-	-	-	-	-	-	-	-	-	-	-	-	-	-	-	-	-	-	-	-	-	-	-	-	-	-	-	-	-	-	-	-	-	-	-	-	-	-	-	-	-
729	*OmyS00470INRA		-	-	-	-	-	-	-	-	-	-	-	-	-	-	-	-	-	-	-	-	-	-	-	-	-	-	-	-	-	-	-	-	-	-	-	-	-	-	-	-	-	-	-	-	-	-	-
730	*Omy1362INRA		0	0	1	1	0	0	0	1	0	1	1	1	1	1	0	1	0	1	0	0	0	1	0	0	0	1	1	1	1	0	0	0	0	1	0	0	1	1	1	1	0	0	0	1	1	1	1
731	*OMM1008		-	-	-	-	-	-	-	-	-	-	-	-	-	-	-	-	-	-	-	-	-	-	-	-	-	-	-	-	-	-	-	-	-	-	-	-	-	-	-	-	-	-	-	-	-	-	-
732	*VIG_3		0	0	1	1	0	0	0	1	0	1	1	1	1	1	0	1	0	1	0	0	0	1	-	0	0	1	1	1	1	0	0	0	0	-	0	0	1	1	1	0	0	0	0	1	1	1	1
733	*OMM5289(INRA)		0	0	1	1	0	0	0	1	0	1	1	1	1	1	0	1	0	1	0	-	0	1	0	0	0	1	1	1	0	0	0	0	0	1	0	0	1	1	1	0	0	0	0	1	1	1	1
734	*OmyUW1191		0	0	1	1	0	0	0	1	0	1	1	1	1	1	0	1	0	1	0	0	0	1	0	0	0	1	1	1	0	0	0	0	0	1	0	0	1	1	1	0	0	0	0	1	1	1	1
735	*OmyS00268INRA		-	-	-	-	-	-	-	-	-	-	-	-	-	-	-	-	-	-	-	-	-	-	-	-	-	-	-	-	-	-	-	-	-	-	-	-	-	-	-	-	-	-	-	-	-	-	-
736	*Oki10		0	0	1	1	0	0	0	1	0	1	1	1	1	1	0	1	0	1	0	0	0	1	0	0	0	1	0	1	0	0	0	0	0	1	0	0	1	1	1	0	0	0	0	1	1	0	1
737	*OMM1333		0	0	1	1	0	0	0	1	0	1	1	1	1	1	0	1	0	1	0	0	0	1	0	0	0	1	0	1	0	0	-	0	0	1	0	0	1	0	1	0	0	-	0	-	0	0	1
738	*II_Beta_2		-	0	1	1	0	0	0	-	0	1	1	1	-	1	0	1	0	1	0	0	0	1	0	0	0	1	0	1	0	0	0	0	0	1	-	0	1	0	1	-	0	0	0	-	1	0	1
739	*Omy1155INRA		0	0	1	1	0	0	0	1	0	1	1	1	1	1	0	1	0	1	0	0	0	1	0	0	0	1	0	1	0	0	0	0	0	1	0	0	1	0	1	0	0	0	0	0	1	0	1
740	*Omy103INRA		0	0	-	1	0	0	0	1	0	1	1	1	1	1	0	1	0	1	0	0	0	1	0	0	0	1	0	1	0	0	0	0	0	1	0	0	1	0	-	0	0	0	0	0	1	0	1
741	*OmyUW1052		0	0	1	1	0	0	0	1	0	-	1	1	-	1	0	1	0	1	0	0	0	1	0	0	0	1	0	1	0	0	-	0	0	1	-	0	1	0	-	0	0	0	0	0	1	-	1
742	*Omy1132INRA		0	0	1	1	0	0	0	1	0	1	1	1	1	1	0	1	0	1	0	0	0	1	0	0	0	1	0	1	0	0	0	0	0	1	0	0	1	0	1	0	-	0	0	0	1	0	1
743	*One3ASC		-	-	-	-	-	-	-	-	-	-	-	-	-	-	-	-	-	-	-	-	-	-	-	-	-	-	-	-	-	-	-	-	-	-	-	-	-	-	-	-	-	-	-	-	-	-	-
744
745	RT20_INRA
746	*OMM1107		0	1	0	1	0	1	1	0	1	0	0	0	1	1	1	1	1	1	1	1	0	0	0	0	1	0	0	0	0	0	0	0	1	1	1	1	1	0	1	0	0	1	1	0	0	0	0
747	*OMM1120		0	-	0	1	0	1	1	0	-	0	0	0	1	1	1	1	1	1	1	1	0	0	0	0	1	0	0	0	0	0	0	0	1	1	1	1	1	0	1	0	0	1	1	0	0	-	0
748	*Omy1348INRA		0	1	0	1	0	1	1	0	1	0	0	0	1	1	1	1	1	1	1	1	0	1	0	0	1	0	0	0	0	0	0	0	1	1	1	1	1	0	-	0	0	1	1	0	1	0	0
749	*Omy1289INRA		0	1	0	1	0	1	1	0	1	0	0	0	1	1	1	1	1	1	1	1	0	1	0	0	1	0	0	0	0	0	0	0	1	1	1	1	1	0	1	0	0	1	1	0	1	0	0
750	*OMM5267/2		0	1	0	1	0	1	1	0	1	0	0	0	1	1	1	1	1	1	1	1	0	1	0	0	1	0	0	0	0	0	0	0	1	1	1	1	1	0	1	0	0	1	1	0	1	0	0
751	*OMM1448		0	1	0	1	0	1	1	0	1	0	0	0	1	1	1	1	1	1	1	1	0	1	0	0	1	0	0	0	0	0	0	0	1	1	1	1	1	0	1	0	0	1	1	0	1	0	0
752	*Omy1020INRA		0	1	0	1	0	1	1	0	1	0	0	0	1	1	1	1	1	1	1	1	0	1	0	0	1	0	0	0	0	1	0	0	1	1	1	1	1	0	1	0	0	1	1	1	1	0	0
753	*OMM1050		0	1	0	1	0	1	1	0	1	0	0	0	1	1	1	1	1	1	1	1	0	1	0	0	0	0	1	0	0	1	0	0	-	1	1	1	1	0	1	0	0	1	1	1	1	1	0
754	*SsaN82LEE		0	1	0	1	0	0	1	0	-	-	0	0	1	1	1	0	0	0	1	1	0	1	0	0	0	0	1	0	0	1	0	0	0	1	1	0	1	1	1	0	0	1	1	1	1	1	0
755	*Omi90TUF/2		0	1	0	1	0	0	1	0	0	1	0	0	1	1	1	0	0	0	1	1	0	1	0	0	0	0	1	0	0	1	0	0	0	1	1	0	1	1	1	0	0	1	1	1	0	1	0
756	*OmyS00575INRA		-	-	-	-	-	-	-	-	-	-	-	-	-	-	-	-	-	-	-	-	-	-	-	-	-	-	-	-	-	-	-	-	-	-	-	-	-	-	-	-	-	-	-	-	-	-	-
757	*OmyS00152INRA		1	1	-	1	0	0	1	-	0	1	0	0	-	0	1	0	0	0	-	1	0	1	1	0	0	0	1	0	-	-	0	0	0	1	-	0	1	1	1	1	0	1	1	1	0	-	0
758	*OMM1544		1	1	0	1	0	0	1	1	0	1	0	0	1	0	1	0	0	0	0	1	0	1	1	0	0	0	1	0	0	1	0	0	0	1	1	0	1	1	1	1	0	1	1	1	0	1	0
759	*Omy1382INRA		1	1	0	1	0	0	1	1	0	1	0	0	1	0	1	0	0	0	0	1	0	1	1	0	0	0	1	0	0	1	0	0	0	1	1	0	1	1	1	1	0	1	1	1	1	1	0
760	*Omy8DIAS		1	1	0	1	0	0	1	1	0	1	0	0	1	0	1	0	0	0	0	1	0	1	1	0	0	0	1	0	0	1	0	0	0	1	1	0	1	1	1	1	0	1	1	1	1	1	0
761	*Omy1412INRA		-	-	-	-	-	-	-	-	-	-	-	-	-	-	-	-	-	-	-	-	-	-	-	-	-	-	-	-	-	-	-	-	-	-	-	-	-	-	-	-	-	-	-	-	-	-	-
762	*Omy1254INRA		-	-	-	-	-	-	-	-	-	-	-	-	-	-	-	-	-	-	-	-	-	-	-	-	-	-	-	-	-	-	-	-	-	-	-	-	-	-	-	-	-	-	-	-	-	-	-
763	*BX087759		-	-	-	-	-	-	-	-	-	-	-	-	-	-	-	-	-	-	-	-	-	-	-	-	-	-	-	-	-	-	-	-	-	-	-	-	-	-	-	-	-	-	-	-	-	-	-
764	*Omy1002INRA		1	1	0	1	0	0	1	1	0	1	0	0	1	0	1	0	0	0	0	1	0	1	1	0	0	1	1	0	1	1	0	0	0	1	1	0	1	1	0	1	0	1	1	1	0	1	0
765	*Omy1150INRA/2		1	-	0	1	0	0	1	-	1	1	0	0	1	0	1	0	0	0	0	-	0	1	0	0	0	1	1	0	1	1	0	0	0	1	1	0	1	1	0	1	0	1	0	-	0	1	0
766	*OMM1174/2(INRA)		-	-	-	-	-	-	-	-	-	-	-	-	-	-	-	-	-	-	-	-	-	-	-	-	-	-	-	-	-	-	-	-	-	-	-	-	-	-	-	-	-	-	-	-	-	-	-
767	*OmyS00160INRA		0	1	0	1	0	0	1	1	1	1	0	0	0	0	1	0	1	0	0	1	0	1	0	1	0	1	1	0	1	1	0	0	0	1	1	0	1	1	0	1	0	1	0	1	0	1	0
768	*Omi102TUF/2		0	-	-	1	0	0	1	1	1	-	0	0	0	0	1	0	1	0	0	-	0	1	0	1	0	1	1	0	1	-	0	0	0	1	-	0	1	1	0	1	0	1	0	-	0	1	0
769	*Omy17DIAS		-	-	-	-	-	-	-	-	-	-	-	-	-	-	-	-	-	-	-	-	-	-	-	-	-	-	-	-	-	-	-	-	-	-	-	-	-	-	-	-	-	-	-	-	-	-	-
770	*OMM5017/2		0	1	0	1	0	0	1	1	1	0	0	-	0	0	1	0	1	0	0	1	0	1	0	1	0	1	1	0	1	1	0	0	0	1	0	0	1	1	0	1	0	1	0	1	0	1	0
771	*Omy1116INRA		0	1	0	1	0	0	1	1	1	0	0	1	0	0	1	0	1	0	0	1	0	1	0	1	0	1	1	0	1	1	0	0	0	1	0	0	1	1	0	1	0	1	0	1	0	1	0
772	*OMM5168/2		-	-	-	-	-	-	-	-	-	-	-	-	-	-	-	-	-	-	-	-	-	-	-	-	-	-	-	-	-	-	-	-	-	-	-	-	-	-	-	-	-	-	-	-	-	-	-
773	*OMM1134/2		-	-	-	-	-	-	-	-	-	-	-	-	-	-	-	-	-	-	-	-	-	-	-	-	-	-	-	-	-	-	-	-	-	-	-	-	-	-	-	-	-	-	-	-	-	-	-
774	*OMM1657/2		0	1	0	1	0	0	1	1	1	0	0	1	0	0	1	0	1	0	0	1	0	1	0	1	0	1	1	1	1	1	0	0	0	1	0	0	1	1	0	1	0	1	0	1	0	1	0
775	*Omy1242INRA/2		-	-	-	-	-	-	-	-	-	-	-	-	-	-	-	-	-	-	-	-	-	-	-	-	-	-	-	-	-	-	-	-	-	-	-	-	-	-	-	-	-	-	-	-	-	-	-
776	*Omy120INRA/2		0	1	0	1	0	0	1	1	1	0	0	1	0	0	1	0	1	0	0	1	0	0	-	1	0	1	1	1	1	1	0	0	1	0	0	0	1	0	0	1	0	1	0	1	0	1	0
777	*Omy1391INRA/2		0	1	0	1	0	0	1	1	1	0	0	1	0	0	1	0	1	0	0	1	0	0	0	1	0	1	1	1	1	1	0	0	1	0	0	0	1	0	0	1	0	1	0	1	0	1	0
778	*Omy1486INRA/2		0	-	-	0	1	0	1	1	1	-	0	1	0	0	1	0	1	0	0	1	0	0	0	1	0	1	1	-	1	1	0	0	1	0	0	0	1	0	0	1	0	1	0	-	0	1	-
779	*OMM1124/2		-	-	-	-	-	-	-	-	-	-	-	-	-	-	-	-	-	-	-	-	-	-	-	-	-	-	-	-	-	-	-	-	-	-	-	-	-	-	-	-	-	-	-	-	-	-	-
780	*Omy1016UW/2		-	-	-	-	-	-	-	-	-	-	-	-	-	-	-	-	-	-	-	-	-	-	-	-	-	-	-	-	-	-	-	-	-	-	-	-	-	-	-	-	-	-	-	-	-	-	-
781	*OMM1227/2		0	1	0	0	1	0	1	1	1	0	0	1	0	0	1	0	1	0	0	1	0	0	0	1	0	1	1	1	1	1	0	0	1	0	0	0	1	0	0	1	0	1	0	1	0	1	0
782	*Omy1232INRA/2		0	1	0	0	1	0	1	1	1	0	0	1	0	0	1	0	1	0	0	1	0	0	0	1	0	1	1	1	1	1	0	0	1	0	0	0	1	0	0	1	0	1	0	1	0	1	0
783	*Ots512NWFSC/2		0	1	0	0	1	0	1	1	1	0	0	1	0	0	1	0	1	0	0	1	0	0	0	1	0	1	1	1	1	1	0	0	1	0	0	0	1	0	0	1	0	1	0	1	0	1	0
784	*Oki13/2		0	1	0	0	1	0	1	1	1	0	0	1	0	0	1	0	1	0	0	1	0	0	0	1	0	1	1	1	1	1	0	0	1	0	0	0	1	0	0	1	0	1	0	1	0	1	0
785	*OmyUW1177/2		0	1	0	0	1	0	1	1	1	0	0	1	0	0	1	0	1	0	0	-	0	0	0	1	0	1	1	1	1	1	0	0	-	0	0	1	1	0	0	1	0	1	0	1	0	1	0
786	*Omy4INRA/2		-	-	-	-	-	-	-	-	-	-	-	-	-	-	-	-	-	-	-	-	-	-	-	-	-	-	-	-	-	-	-	-	-	-	-	-	-	-	-	-	-	-	-	-	-	-	-
787
788	RT21_INRA
789	*OMM1060		1	0	-	1	1	1	0	0	1	1	0	0	0	0	0	0	0	1	0	0	0	0	1	1	1	1	1	0	0	0	1	1	0	0	1	0	0	0	0	1	1	1	0	0	0	0	1
790	*Omy325UoG/2		1	0	1	1	1	1	0	0	1	1	0	0	0	0	0	0	0	1	0	0	0	0	1	1	1	1	1	0	0	0	1	1	0	0	1	0	0	0	0	1	1	1	0	0	0	0	1
791	*Omy10INRA		1	0	-	1	1	1	0	0	-	1	0	0	0	0	0	0	0	1	0	0	0	0	1	1	1	1	1	0	0	0	1	1	0	0	-	0	-	0	0	1	1	1	0	0	0	0	-
792	*Omy1260INRA		1	0	1	1	1	1	0	0	1	1	0	0	0	0	0	0	0	1	0	0	0	0	1	1	1	1	1	0	0	0	1	1	0	-	1	0	0	0	0	1	1	1	0	0	0	0	1
793	*Omy1059INRA		1	0	1	1	1	1	0	0	1	1	0	0	0	0	0	0	0	1	0	0	0	0	1	1	1	1	1	0	0	0	1	1	0	0	1	0	0	0	0	1	1	1	0	0	0	0	1
794	*SSsp1605		-	-	-	-	-	-	-	-	-	-	-	-	-	-	-	-	-	-	-	-	-	-	-	-	-	-	-	-	-	-	-	-	-	-	-	-	-	-	-	-	-	-	-	-	-	-	-
795	*Omy1359INRA		1	1	1	1	1	1	0	0	1	1	0	0	0	0	0	0	0	1	0	0	0	0	1	1	1	1	1	0	0	0	1	1	0	0	1	1	0	0	0	1	1	1	0	0	0	0	1
796	*OmyS00234INRA		-	-	-	-	-	-	-	-	-	-	-	-	-	-	-	-	-	-	-	-	-	-	-	-	-	-	-	-	-	-	-	-	-	-	-	-	-	-	-	-	-	-	-	-	-	-	-
797	*OMM1491		-	-	-	-	-	-	-	-	-	-	-	-	-	-	-	-	-	-	-	-	-	-	-	-	-	-	-	-	-	-	-	-	-	-	-	-	-	-	-	-	-	-	-	-	-	-	-
798	*Ssa405UoS		-	-	-	-	-	-	-	-	-	-	-	-	-	-	-	-	-	-	-	-	-	-	-	-	-	-	-	-	-	-	-	-	-	-	-	-	-	-	-	-	-	-	-	-	-	-	-
799	*OMM5132		1	1	1	1	1	1	0	0	1	1	0	0	0	0	0	0	1	1	0	0	0	0	1	1	1	1	1	0	0	0	1	1	0	1	1	1	0	0	0	1	1	1	0	0	0	0	1
800	*OMM1367		-	-	-	-	-	-	-	-	-	-	-	-	-	-	-	-	-	-	-	-	-	-	-	-	-	-	-	-	-	-	-	-	-	-	-	-	-	-	-	-	-	-	-	-	-	-	-
801	*OmyFGT2TUF		0	1	1	1	1	1	0	0	0	1	0	0	0	0	0	0	1	1	0	0	0	0	1	1	0	1	1	0	0	0	0	1	0	1	1	1	0	0	0	1	1	1	0	1	1	0	1
802	*Omy301UoG		0	1	1	1	1	1	0	0	0	1	0	0	0	0	0	0	1	1	0	0	0	0	1	1	0	1	1	0	0	0	0	1	0	1	1	1	0	0	0	1	1	1	0	0	1	0	1
803	*Omy1075INRA		-	1	1	1	0	1	0	0	-	1	0	0	1	-	0	0	1	1	0	-	0	1	-	1	0	1	1	1	0	-	0	1	-	1	1	-	1	0	0	1	1	1	-	0	0	1	1
804	*Omy1013INRA		0	1	1	1	0	1	0	0	0	1	0	0	1	0	0	0	1	1	0	1	0	1	1	1	0	1	1	1	0	0	0	1	0	1	1	1	1	0	0	1	1	1	0	0	0	1	1
805	*Omy1219INRA		0	1	1	1	0	1	1	0	0	1	0	0	1	0	0	0	1	1	0	1	0	1	-	1	-	1	1	1	0	0	0	1	0	1	1	1	1	0	0	1	1	1	0	0	1	1	1
806	*OmyRGT26TUF		0	1	1	1	0	1	1	0	0	1	0	0	1	0	0	0	1	1	0	1	0	1	1	1	0	1	1	1	0	-	0	0	0	1	-	1	1	0	0	1	1	1	0	0	1	1	1
807	*OmyFGT27TUF		0	1	1	1	0	1	1	0	0	1	0	0	1	0	0	0	1	1	0	1	0	1	1	1	0	1	1	1	0	0	0	0	0	1	1	1	1	0	0	1	1	1	0	0	1	1	1
808	*OMM1145		-	-	-	-	-	-	-	-	-	-	-	-	-	-	-	-	-	-	-	-	-	-	-	-	-	-	-	-	-	-	-	-	-	-	-	-	-	-	-	-	-	-	-	-	-	-	-
809	*Omy1093INRA		0	1	1	1	0	1	1	0	0	1	0	0	1	0	0	0	1	1	0	1	0	1	1	1	0	1	1	1	0	0	0	0	0	1	1	1	1	0	0	1	1	1	0	0	1	1	1
810	*OMM1824		0	1	1	1	0	1	1	0	0	0	0	0	1	0	0	0	1	1	0	1	0	1	1	1	0	1	1	1	0	0	0	0	0	1	1	1	1	0	0	1	1	1	0	0	1	1	1
811	*Omy1519INRA		-	-	-	-	-	-	-	-	-	-	-	-	-	-	-	-	-	-	-	-	-	-	-	-	-	-	-	-	-	-	-	-	-	-	-	-	-	-	-	-	-	-	-	-	-	-	-
812	*Oki8		0	1	1	1	0	1	1	0	0	0	0	0	1	0	0	0	1	1	1	1	0	1	1	1	0	1	1	1	0	0	0	0	1	1	1	1	1	0	0	0	1	1	0	0	1	1	1
813	*OMM1736		0	1	1	1	0	1	1	0	0	0	0	0	1	0	0	0	1	1	1	1	0	1	1	1	0	1	1	1	1	0	0	0	1	1	1	1	1	0	0	0	1	1	0	0	1	1	1
814	*Omy1035INRA		0	1	1	1	0	1	1	0	0	-	0	0	1	0	0	0	1	1	1	1	0	1	1	1	0	1	1	1	1	0	0	0	1	1	1	1	1	0	0	0	1	1	0	0	1	1	1
815	*OmyD00306INRA		-	-	-	-	-	-	-	-	-	-	-	-	-	-	-	-	-	-	-	-	-	-	-	-	-	-	-	-	-	-	-	-	-	-	-	-	-	-	-	-	-	-	-	-	-	-	-
816	*OMM5014		0	1	1	0	0	0	1	0	0	0	0	0	1	0	0	0	0	1	1	0	0	1	1	1	0	1	1	1	1	0	0	0	1	1	1	1	1	1	0	1	0	1	0	0	1	1	1
817	*OmyUW1090		0	1	-	0	1	0	1	0	-	0	0	0	1	0	0	0	0	1	1	0	1	1	1	1	1	1	1	1	1	0	0	0	0	1	1	1	1	1	0	1	0	1	0	0	1	1	1
818	*OMM1059		0	1	-	0	1	0	1	0	0	1	0	0	-	0	0	0	0	1	1	0	1	1	1	1	1	1	1	1	1	1	-	0	0	1	-	1	1	1	0	1	0	0	0	0	1	-	1
819	*OMM5179		0	1	1	0	1	0	1	0	0	1	0	0	1	0	0	0	0	1	1	0	1	1	1	1	1	1	1	1	1	1	0	0	0	1	1	1	1	1	0	1	0	0	0	0	1	1	1
820	*OMM5197		0	1	1	0	1	0	1	0	0	1	0	0	1	0	0	0	0	1	1	0	1	1	1	1	1	1	1	1	1	1	0	0	0	1	1	1	1	1	0	1	0	0	1	0	0	1	1
821	*OMM5207		0	1	1	0	1	0	1	0	0	1	0	0	1	0	0	0	0	1	1	0	1	1	1	1	1	1	1	1	1	1	0	0	0	1	1	1	1	1	0	1	0	0	1	0	0	1	1
822	*Omy1403INRA		0	1	1	0	1	0	1	0	0	1	0	0	1	0	1	0	0	1	1	0	1	1	1	1	1	1	1	1	1	1	0	0	0	1	1	1	1	1	0	1	0	0	1	0	0	1	1
823	*OMM1089		0	1	1	0	1	0	1	0	0	1	0	0	1	0	1	0	0	1	1	0	1	0	1	1	1	1	1	1	1	1	0	0	0	1	1	1	1	1	0	1	0	1	1	0	0	1	1
824	*Omy1252INRA		-	-	-	-	-	-	-	-	-	-	-	-	-	-	-	-	-	-	-	-	-	-	-	-	-	-	-	-	-	-	-	-	-	-	-	-	-	-	-	-	-	-	-	-	-	-	-
825	*OMM5129		0	1	1	0	1	0	1	0	0	1	0	0	1	0	1	0	0	1	1	0	1	1	1	1	1	1	1	1	1	1	0	0	0	1	1	1	1	1	0	1	0	0	1	0	0	1	1
826	*Omy1529INRA		-	-	-	-	-	-	-	-	-	-	-	-	-	-	-	-	-	-	-	-	-	-	-	-	-	-	-	-	-	-	-	-	-	-	-	-	-	-	-	-	-	-	-	-	-	-	-
827	*OMM5126/2		0	1	-	0	1	0	1	0	0	1	0	0	1	0	1	0	0	1	1	0	1	1	1	1	1	1	1	1	1	1	0	0	0	0	1	1	1	1	0	1	0	0	1	0	0	1	-
828	*Omy1512INRA		0	1	1	0	1	0	1	0	0	1	0	0	1	0	1	0	0	1	1	0	1	1	1	1	1	1	1	1	1	1	0	0	0	1	1	1	1	1	0	1	0	0	1	0	0	1	1
829	*OMM1271		0	1	-	0	1	0	1	0	0	1	0	0	-	0	1	0	0	1	1	0	1	1	1	1	1	1	1	1	1	1	0	0	0	1	-	1	1	1	0	1	0	0	1	0	0	1	1
830	*OMM1453		0	1	1	0	1	0	1	0	0	1	0	0	1	0	1	0	0	1	1	0	1	1	1	1	1	1	1	1	1	1	0	0	0	1	1	1	1	1	0	1	0	0	1	0	0	1	1
831
832	RT22_INRA
833	*OmyS00387INRA		-	-	-	-	-	-	-	-	-	-	-	-	-	-	-	-	-	-	-	-	-	-	-	-	-	-	-	-	-	-	-	-	-	-	-	-	-	-	-	-	-	-	-	-	-	-	-
834	*OmyD00578INRA		-	-	-	-	-	-	-	-	-	-	-	-	-	-	-	-	-	-	-	-	-	-	-	-	-	-	-	-	-	-	-	-	-	-	-	-	-	-	-	-	-	-	-	-	-	-	-
835	*OMM1362		-	-	-	-	-	-	-	-	-	-	-	-	-	-	-	-	-	-	-	-	-	-	-	-	-	-	-	-	-	-	-	-	-	-	-	-	-	-	-	-	-	-	-	-	-	-	-
836	*OMM1023		0	1	1	0	1	1	1	0	1	0	0	0	0	0	1	1	0	0	0	0	0	0	0	1	0	1	0	0	1	0	-	0	0	0	0	0	1	1	0	1	0	0	0	-	0	1	-
837	*OmyS00229INRA		0	1	1	0	1	1	1	0	1	0	0	0	0	0	1	1	0	0	0	0	0	0	0	1	0	1	0	0	1	0	0	0	0	0	0	0	0	1	0	1	0	0	0	1	0	1	1
838	*Omy1401INRA/2		0	1	1	0	1	1	1	0	1	0	0	0	0	0	1	1	0	0	0	0	0	0	0	1	0	1	0	0	1	0	0	0	0	0	0	0	1	1	0	1	0	0	0	1	0	1	1
839	*Omi65TUF		0	1	-	0	1	1	1	0	1	0	0	0	0	0	1	1	0	0	0	0	0	0	0	1	0	1	0	0	1	0	0	0	0	0	0	0	1	1	0	1	0	0	0	1	0	1	1
840	*OmyS00168INRA		-	-	-	-	-	-	-	-	-	-	-	-	-	-	-	-	-	-	-	-	-	-	-	-	-	-	-	-	-	-	-	-	-	-	-	-	-	-	-	-	-	-	-	-	-	-	-
841	*Omy1016INRA		-	-	-	-	-	-	-	-	-	-	-	-	-	-	-	-	-	-	-	-	-	-	-	-	-	-	-	-	-	-	-	-	-	-	-	-	-	-	-	-	-	-	-	-	-	-	-
842	*OMM1744		0	1	1	0	1	1	1	0	1	0	1	0	1	0	0	1	0	0	1	1	0	0	0	1	0	1	-	0	0	0	0	0	1	0	1	0	1	1	0	0	0	0	0	0	0	1	1
843	*BX084534		-	-	-	-	-	-	-	-	-	-	-	-	-	-	-	-	-	-	-	-	-	-	-	-	-	-	-	-	-	-	-	-	-	-	-	-	-	-	-	-	-	-	-	-	-	-	-
844	*Omi20TUF		0	1	1	0	1	1	0	0	1	0	1	0	1	0	0	1	0	0	1	1	0	0	0	1	0	1	1	0	0	0	1	0	1	0	1	0	1	1	0	0	0	0	0	0	1	1	0
845	*Omy1164INRA		0	1	1	0	1	1	0	0	1	0	1	0	1	0	0	1	0	0	1	1	0	0	0	1	0	1	1	0	0	0	1	0	1	0	1	0	1	1	0	0	0	0	0	0	1	1	0
846	*CA040745		0	1	1	0	1	1	0	0	1	0	1	0	1	0	0	1	0	0	1	1	0	0	0	1	0	1	-	0	0	0	1	0	1	0	1	0	1	1	0	0	0	0	0	0	1	1	0
847	*Omi126TUF		0	1	1	1	1	1	0	1	1	0	1	0	1	1	0	1	0	0	1	1	0	0	-	1	0	1	1	1	0	0	1	0	1	0	1	0	1	1	0	0	1	0	0	0	1	1	0
848	*Str58CNRS		0	1	1	1	1	1	0	1	0	0	1	0	1	1	0	1	0	0	1	1	0	0	0	1	0	1	1	1	0	0	1	0	1	0	1	0	1	1	0	0	1	0	0	0	1	1	0
849	*Omy1508INRA		0	1	0	0	1	1	0	1	0	0	1	0	1	1	0	0	0	0	1	1	1	0	0	1	0	1	1	0	0	0	1	0	1	0	1	0	1	1	0	0	1	0	1	0	1	1	0
850	*OmyUW1552(INRA)		0	1	0	0	1	1	0	1	0	0	0	0	1	1	1	0	0	0	1	1	1	0	0	1	0	1	1	0	0	0	1	0	1	0	1	0	1	1	0	0	1	0	1	0	1	1	0
851	*OmyS00379INRA		-	-	-	-	-	-	-	-	-	-	-	-	-	-	-	-	-	-	-	-	-	-	-	-	-	-	-	-	-	-	-	-	-	-	-	-	-	-	-	-	-	-	-	-	-	-	-
852	*OmyS00078INRA		0	1	0	0	1	1	0	1	0	0	0	0	1	1	1	0	0	0	1	1	1	0	0	1	0	1	1	0	0	0	1	0	1	0	1	0	1	1	0	0	1	0	1	0	1	1	0
853	*OMM1445		0	1	0	0	1	1	0	1	0	0	0	0	1	1	1	0	0	0	1	1	1	0	0	1	0	1	1	0	0	0	1	0	1	0	1	0	1	1	0	0	1	0	1	0	1	1	0
854	*OMM5133		0	1	0	0	1	0	0	1	0	0	0	0	1	1	1	0	0	0	1	1	1	0	0	1	0	1	1	0	0	0	1	0	1	0	1	0	1	1	0	0	1	0	1	0	1	1	0
855	*Omy1387INRA		0	1	0	0	1	0	0	1	0	0	0	0	1	1	1	0	0	0	1	1	1	0	-	1	0	1	1	0	0	0	1	0	1	0	1	0	1	1	0	0	1	0	1	0	1	1	0
856	*OmyD00487INRA		0	1	0	-	0	0	-	0	0	-	0	-	1	1	-	0	1	0	1	1	1	0	-	0	0	0	1	0	0	0	1	0	1	0	1	0	-	1	1	0	1	1	1	0	1	1	0
857	*Omy1191INRA		0	1	0	0	0	0	0	0	0	1	0	1	1	1	1	0	1	0	1	1	1	0	0	0	0	0	1	0	0	0	1	0	1	0	1	0	1	1	1	0	1	1	1	0	1	1	0
858	*Ssa420UoS		0	1	0	0	0	0	0	0	0	1	0	1	1	1	1	0	1	0	1	1	1	0	1	0	0	0	1	0	0	0	1	0	1	0	1	0	1	1	1	0	1	1	1	0	1	1	0
859	*Oki8BIS		0	1	0	0	0	0	0	0	0	1	0	1	1	1	1	0	1	0	1	1	1	0	1	0	1	0	1	0	0	1	1	0	1	0	1	0	1	0	1	0	1	1	1	0	1	1	1
860	*OMM5281		0	1	0	0	0	0	0	0	0	1	0	1	1	1	1	0	1	0	1	1	1	0	1	0	1	0	1	0	0	1	1	0	1	0	0	1	1	0	1	0	1	1	1	0	0	1	1
861	*OMM5209		0	1	0	0	0	0	0	0	0	1	0	1	1	1	1	0	1	0	1	1	1	0	1	0	1	0	1	0	0	1	1	0	1	1	0	1	1	0	1	0	1	1	1	0	0	1	1
862	*OmyD00499INRA		-	-	-	-	-	-	-	-	-	-	-	-	-	-	-	-	-	-	-	-	-	-	-	-	-	-	-	-	-	-	-	-	-	-	-	-	-	-	-	-	-	-	-	-	-	-	-
863	*OMM1264		-	-	-	-	-	-	-	-	-	-	-	-	-	-	-	-	-	-	-	-	-	-	-	-	-	-	-	-	-	-	-	-	-	-	-	-	-	-	-	-	-	-	-	-	-	-	-
864	*Omy1158INRA		-	-	-	-	-	-	-	-	-	-	-	-	-	-	-	-	-	-	-	-	-	-	-	-	-	-	-	-	-	-	-	-	-	-	-	-	-	-	-	-	-	-	-	-	-	-	-
865
866	RT23_INRA
867	*OMM1538		0	0	1	0	0	0	0	0	0	1	1	0	1	1	1	1	0	0	1	0	1	1	0	1	0	0	1	1	0	-	1	1	1	1	1	1	1	0	0	1	1	1	1	0	1	1	0
868	*OMM5274		-	-	-	-	-	-	-	-	-	-	-	-	-	-	-	-	-	-	-	-	-	-	-	-	-	-	-	-	-	-	-	-	-	-	-	-	-	-	-	-	-	-	-	-	-	-	-
869	*Ssa401UoS		-	-	-	-	-	-	-	-	-	-	-	-	-	-	-	-	-	-	-	-	-	-	-	-	-	-	-	-	-	-	-	-	-	-	-	-	-	-	-	-	-	-	-	-	-	-	-
870	*Omy1125INRA		-	-	-	-	-	-	-	-	-	-	-	-	-	-	-	-	-	-	-	-	-	-	-	-	-	-	-	-	-	-	-	-	-	-	-	-	-	-	-	-	-	-	-	-	-	-	-
871	*SsaT47LEE		0	0	1	0	0	0	0	0	0	1	1	0	1	1	1	1	0	0	1	0	1	1	0	1	0	0	1	1	0	1	1	1	1	1	1	1	1	0	0	1	1	1	1	0	1	1	-
872	*OMM1459		0	0	-	0	0	0	0	-	0	1	1	0	1	1	-	1	0	0	1	-	1	1	0	1	0	0	1	1	0	1	1	1	1	1	1	1	1	0	0	-	1	1	1	0	1	1	-
873	*OMM1069		0	0	1	0	0	0	0	0	0	1	1	0	1	1	1	1	0	0	1	0	1	1	0	1	0	0	1	1	0	1	1	1	1	1	1	1	1	0	0	1	1	1	1	0	-	1	0
874	*Omy1069INRA		-	-	-	-	-	-	-	-	-	-	-	-	-	-	-	-	-	-	-	-	-	-	-	-	-	-	-	-	-	-	-	-	-	-	-	-	-	-	-	-	-	-	-	-	-	-	-
875	*OMM1097		0	-	1	0	1	0	0	0	0	1	1	0	1	1	1	1	0	1	1	0	1	1	-	1	0	0	1	1	0	1	1	1	1	1	1	1	0	0	0	1	1	1	1	0	0	1	-
876	*Omy1502INRA		0	1	1	0	1	0	-	0	0	1	0	0	1	0	1	-	0	1	1	0	1	1	0	1	0	0	1	1	1	0	1	1	1	1	1	1	0	0	1	1	1	1	1	0	1	1	0
877	*Omy1475INRA		0	1	-	0	1	0	0	0	0	1	0	0	1	0	1	1	0	1	1	0	1	1	0	1	0	0	0	1	1	0	1	1	1	1	-	1	0	0	1	0	1	1	1	0	1	1	0
878	*OmyS00051INRA		0	1	1	-	1	1	0	0	0	1	0	0	1	0	1	1	0	1	1	0	0	1	0	1	0	0	0	1	1	0	1	1	1	1	0	1	0	0	1	0	1	1	1	0	1	1	0
879	*Omy27INRA/1		0	1	1	0	1	1	0	0	0	1	0	0	1	0	1	1	0	1	1	0	0	1	0	1	0	0	0	1	1	0	1	1	1	0	0	1	0	0	1	0	1	1	1	0	1	1	-
880	*Omy1501INRA		-	-	-	-	-	-	-	-	-	-	-	-	-	-	-	-	-	-	-	-	-	-	-	-	-	-	-	-	-	-	-	-	-	-	-	-	-	-	-	-	-	-	-	-	-	-	-
881	*Omy1358INRA		0	1	1	0	1	1	0	0	0	1	0	0	1	0	1	1	0	1	1	0	0	1	0	1	0	0	0	1	1	0	1	1	1	0	0	1	0	0	1	0	-	1	1	0	1	1	0
882	*OMM1109		0	1	1	0	1	1	0	0	0	1	0	0	1	0	1	1	0	1	1	0	0	1	0	1	0	0	0	1	1	0	1	1	1	0	0	1	0	0	1	0	1	1	1	0	0	1	0
883	*OmyRGT10TUF		-	-	-	-	-	-	-	-	-	-	-	-	-	-	-	-	-	-	-	-	-	-	-	-	-	-	-	-	-	-	-	-	-	-	-	-	-	-	-	-	-	-	-	-	-	-	-
884	*Omy1124INRA		0	1	1	0	1	1	0	0	0	1	0	0	1	0	1	-	0	1	1	0	0	1	0	0	0	0	0	1	1	0	1	1	1	0	0	0	0	0	1	0	1	1	1	1	1	1	0
885	*OMM1719		1	1	1	0	1	1	0	0	0	1	0	0	1	0	1	0	0	1	1	0	0	1	0	0	0	0	0	0	1	0	1	1	1	0	0	0	0	0	1	0	1	1	1	1	1	1	0
886	*OmyS00488INRA		1	1	1	0	1	1	0	0	0	1	0	0	1	0	1	0	0	1	1	0	0	1	0	0	1	0	0	0	1	0	1	1	1	0	0	0	0	0	1	0	1	1	1	1	1	1	0
887	*Omy1184INRA		1	1	1	-	1	1	0	0	0	1	0	0	1	0	1	0	0	1	1	0	0	1	0	0	1	0	0	0	1	0	1	1	1	0	0	0	0	0	1	0	1	1	1	1	1	1	0
888	*OMM1339		1	1	1	0	1	1	0	0	0	1	0	0	1	0	1	0	0	1	1	0	0	1	0	0	1	0	0	0	1	0	1	1	1	0	0	0	0	0	1	0	1	1	1	1	1	1	0
889	*Ots212		1	1	1	0	1	1	0	0	0	1	0	0	1	0	1	0	0	1	1	0	0	1	0	0	1	0	0	0	1	0	1	1	1	0	0	0	0	0	1	1	1	1	1	1	1	1	0
890	*OMM5003		1	1	1	0	1	1	0	0	0	1	0	0	1	0	1	0	0	1	1	0	0	1	0	0	1	-	0	0	1	0	1	1	1	0	0	-	0	1	1	1	1	1	1	1	1	1	0
891	*Omy1061INRA/2		-	-	-	-	-	-	-	-	-	-	-	-	-	-	-	-	-	-	-	-	-	-	-	-	-	-	-	-	-	-	-	-	-	-	-	-	-	-	-	-	-	-	-	-	-	-	-
892	*Ots506NWFSC(INRA)		1	1	1	0	1	1	0	0	0	-	0	0	1	0	1	0	1	1	1	0	0	1	1	0	1	0	0	1	1	0	1	1	1	0	0	0	0	1	1	1	1	1	-	1	1	1	0
893	*OMM5222		1	1	1	0	1	1	0	1	0	1	0	0	1	0	1	0	0	1	1	0	0	1	1	0	1	0	0	1	1	0	1	1	1	0	0	0	0	1	1	1	1	1	1	1	1	1	0
894	*OMM1190		1	1	1	0	1	1	0	1	0	1	0	0	0	0	1	0	0	1	1	0	0	1	1	0	1	0	0	1	1	0	1	1	1	1	0	0	0	1	1	1	1	1	1	1	0	1	0
895	*Omy1368INRA		1	1	1	0	1	1	0	1	0	1	0	0	0	0	1	0	0	1	1	0	0	1	1	0	1	0	0	1	1	0	1	1	1	1	0	0	0	1	1	1	1	1	1	1	1	1	0
896	*Omy1361INRA		1	1	1	0	1	1	0	1	0	1	0	0	0	0	1	0	0	0	1	0	0	1	1	0	1	0	0	1	1	0	1	1	1	1	-	1	0	1	1	1	1	1	1	1	1	1	0
897	*Omy1278INRA		1	1	1	0	1	0	0	1	0	0	0	0	0	0	1	0	0	0	1	0	0	1	1	0	0	0	0	1	1	0	1	1	0	1	1	1	1	1	1	1	1	1	0	1	1	1	0
898	*Cl_B143		1	0	1	1	1	0	0	1	0	-	0	0	0	0	0	0	1	0	1	1	0	1	1	1	0	0	1	1	0	0	1	1	0	1	1	-	1	1	1	1	1	1	0	1	1	1	0
899	*BX870052/2		1	0	1	1	1	0	0	1	0	0	0	0	0	0	0	0	1	0	1	1	0	1	1	1	0	0	1	1	0	0	1	1	0	1	1	1	1	1	1	1	1	1	0	1	1	1	0
900	*OMM5010		1	0	-	1	1	0	0	1	0	0	0	0	0	0	0	0	1	0	1	1	0	1	1	1	0	0	1	1	0	0	1	1	0	1	-	1	1	1	1	1	1	1	0	1	1	1	0
901	*NKEF		1	0	1	1	1	0	0	1	0	0	0	0	0	0	0	0	1	0	1	1	0	1	1	1	0	0	1	1	0	0	1	1	0	1	1	1	1	1	1	1	1	1	0	1	1	1	0
902	*Ots522NWFSC		1	0	1	1	1	0	0	1	0	0	0	0	0	0	0	0	1	0	1	1	0	0	1	1	0	0	1	1	0	0	1	1	0	1	1	1	1	1	1	1	1	1	0	1	1	1	0
903	*Omy1103INRA		1	0	1	1	1	0	0	1	-	0	0	0	0	0	0	0	1	0	1	1	0	0	-	1	0	0	-	1	0	0	1	1	0	1	1	-	-	1	1	1	1	1	-	1	1	1	0
904	*OMM5125/2		1	0	1	1	1	0	0	1	1	0	0	0	0	0	0	0	1	0	1	1	0	0	1	1	0	0	1	1	0	0	1	1	0	1	1	1	1	1	1	1	1	1	0	1	1	1	0
905	*ATP1A2		1	0	-	1	1	0	0	1	1	0	0	0	0	0	0	0	1	0	1	1	0	0	1	1	0	0	1	1	0	0	1	1	0	1	1	1	1	1	1	1	1	1	0	1	1	1	0
906	*Omy1366INRA		1	0	1	1	1	0	0	1	1	0	0	0	0	0	0	0	1	0	1	1	0	0	1	1	0	0	1	1	0	0	1	1	0	1	1	1	1	1	1	1	1	1	0	1	1	1	0
907	*OmyRGT9TUF		1	0	1	1	1	0	0	1	-	0	0	-	0	0	0	0	1	0	1	1	0	0	1	1	0	0	1	1	0	0	1	1	0	1	1	1	1	1	1	1	1	1	0	1	1	1	0
908	*OMM1178		1	0	1	1	1	0	0	1	1	0	0	0	0	0	0	0	1	0	1	1	0	0	1	1	0	0	1	1	0	0	1	1	0	1	1	1	1	1	1	1	1	0	0	1	0	1	0
909	*OmyFGT23TUF		1	0	1	1	1	0	0	1	1	0	0	0	0	0	0	0	1	0	1	1	0	0	1	1	0	0	1	1	0	0	-	1	0	1	1	1	1	1	1	1	1	0	0	1	0	1	0
910	*OMM1276		-	-	-	-	-	-	-	-	-	-	-	-	-	-	-	-	-	-	-	-	-	-	-	-	-	-	-	-	-	-	-	-	-	-	-	-	-	-	-	-	-	-	-	-	-	-	-
911	*OMM1095		-	-	-	-	-	-	-	-	-	-	-	-	-	-	-	-	-	-	-	-	-	-	-	-	-	-	-	-	-	-	-	-	-	-	-	-	-	-	-	-	-	-	-	-	-	-	-
912
913	RT24_INRA
914	*OMM1194		0	0	-	0	-	1	1	0	1	1	1	1	0	0	1	0	1	1	0	1	0	0	0	0	1	0	1	1	1	1	1	1	0	1	0	1	0	1	0	0	1	1	1	0	1	0	1
915	*OmyFGT16TUF		0	0	0	0	0	1	1	0	1	1	1	1	0	0	1	0	1	1	0	1	0	0	0	0	1	0	1	1	1	1	-	1	0	1	0	1	0	1	0	0	1	1	1	0	1	0	1
916	*Omy1335INRA		-	-	-	-	-	-	-	-	-	-	-	-	-	-	-	-	-	-	-	-	-	-	-	-	-	-	-	-	-	-	-	-	-	-	-	-	-	-	-	-	-	-	-	-	-	-	-
917	*Omi58TUF		0	0	-	0	0	1	1	0	1	1	1	1	0	0	1	0	1	1	0	1	0	0	0	0	1	0	1	1	1	1	1	1	0	1	0	1	0	1	0	0	1	1	1	0	1	0	1
918	*OMM1727		0	0	0	0	0	-	1	0	1	1	1	1	0	0	1	0	1	1	0	1	0	0	0	0	1	0	1	1	1	1	1	1	0	0	0	1	0	1	0	0	1	0	1	0	1	0	1
919	*OmyS00252INRA		-	-	-	-	-	-	-	-	-	-	-	-	-	-	-	-	-	-	-	-	-	-	-	-	-	-	-	-	-	-	-	-	-	-	-	-	-	-	-	-	-	-	-	-	-	-	-
920	*OMM1045		0	0	0	0	0	1	1	0	1	1	1	1	0	0	1	0	1	1	0	1	0	-	0	0	1	0	0	1	1	1	1	1	0	0	0	1	0	1	0	0	1	0	1	0	1	0	1
921	*Omy1393INRA		0	0	0	0	0	1	0	0	1	1	1	1	0	0	1	0	1	1	0	1	0	0	0	0	1	0	0	1	1	1	1	1	0	0	0	1	0	1	0	0	1	0	1	0	1	0	1
922	*OMM1690		0	0	0	0	0	1	0	0	1	1	1	1	0	0	1	0	1	1	0	1	0	0	0	0	1	0	0	1	1	1	1	1	0	0	0	1	0	1	0	0	1	0	1	0	1	0	1
923	*OMM1211		0	0	0	0	0	1	0	0	1	1	1	1	0	0	1	0	1	1	0	1	1	0	0	0	1	0	0	1	1	1	1	1	0	0	0	1	0	1	1	0	1	0	1	-	1	0	1
924	*OmyS00442INRA		-	-	-	-	-	-	-	-	-	-	-	-	-	-	-	-	-	-	-	-	-	-	-	-	-	-	-	-	-	-	-	-	-	-	-	-	-	-	-	-	-	-	-	-	-	-	-
925	*OmyS00274INRA		0	0	0	0	0	1	0	0	1	1	1	1	0	0	1	0	1	1	0	1	1	0	0	0	1	0	0	1	1	1	1	1	0	0	0	1	0	1	1	0	1	0	1	0	1	0	1
926	*Omy1342INRA		-	-	-	-	-	-	-	-	-	-	-	-	-	-	-	-	-	-	-	-	-	-	-	-	-	-	-	-	-	-	-	-	-	-	-	-	-	-	-	-	-	-	-	-	-	-	-
927	*OmyRGT36TUF		-	-	-	-	-	-	-	-	-	-	-	-	-	-	-	-	-	-	-	-	-	-	-	-	-	-	-	-	-	-	-	-	-	-	-	-	-	-	-	-	-	-	-	-	-	-	-
928	*OMM1402/2		-	-	-	-	-	-	-	-	-	-	-	-	-	-	-	-	-	-	-	-	-	-	-	-	-	-	-	-	-	-	-	-	-	-	-	-	-	-	-	-	-	-	-	-	-	-	-
929	*OmyS00426INRA		-	-	-	-	-	-	-	-	-	-	-	-	-	-	-	-	-	-	-	-	-	-	-	-	-	-	-	-	-	-	-	-	-	-	-	-	-	-	-	-	-	-	-	-	-	-	-
930	*Ssa85DU		0	0	0	1	1	0	0	0	1	1	1	0	0	0	1	1	1	1	1	0	1	0	0	0	0	0	0	1	1	1	1	1	0	0	0	1	1	1	1	1	1	0	1	-	1	0	1
931	*OmyPupupy		0	0	0	1	1	0	0	0	1	-	1	0	0	0	-	1	1	-	1	0	1	0	0	0	0	0	0	1	1	1	1	1	0	0	0	1	1	1	1	1	1	0	1	-	1	0	1
932	*Omy1287INRA/2		0	0	0	1	1	0	0	0	1	1	1	0	0	0	1	1	0	1	1	0	1	0	0	0	0	1	0	1	1	1	0	0	0	0	0	1	1	0	1	1	1	0	1	1	0	0	1
933	*Omy1231INRA/2		0	0	0	1	1	0	0	0	1	1	1	0	0	0	1	1	0	1	1	0	1	0	0	0	0	1	0	1	1	1	0	0	0	0	0	1	1	0	1	1	1	0	1	1	0	0	1
934	*BX296674/2		0	0	0	1	1	0	0	0	1	1	1	0	0	0	1	1	0	1	1	0	1	0	0	0	0	1	0	1	1	1	0	0	0	0	0	1	1	0	1	1	1	0	1	1	0	0	1
935	*OmyS00361INRA		-	-	-	-	-	-	-	-	-	-	-	-	-	-	-	-	-	-	-	-	-	-	-	-	-	-	-	-	-	-	-	-	-	-	-	-	-	-	-	-	-	-	-	-	-	-	-
936	*Omy1080INRA		0	0	-	1	1	0	0	0	1	1	1	0	0	0	1	-	0	1	1	0	1	0	0	0	0	1	0	1	1	1	0	0	0	0	-	1	1	0	1	1	1	0	1	1	0	0	1
937	*Omy1233INRA		0	0	0	1	1	0	0	0	1	1	1	0	0	0	1	1	0	1	1	0	1	0	0	0	0	1	0	1	1	1	0	0	0	0	0	1	1	0	1	1	1	0	1	1	0	0	1
938	*OMM1397		-	-	-	-	-	-	-	-	-	-	-	-	-	-	-	-	-	-	-	-	-	-	-	-	-	-	-	-	-	-	-	-	-	-	-	-	-	-	-	-	-	-	-	-	-	-	-
939	*Omy4DIAS		-	-	-	-	-	-	-	-	-	-	-	-	-	-	-	-	-	-	-	-	-	-	-	-	-	-	-	-	-	-	-	-	-	-	-	-	-	-	-	-	-	-	-	-	-	-	-
940	*One108ADFG		0	0	-	1	1	0	1	0	1	1	1	0	1	0	1	1	0	1	1	0	1	0	0	0	0	1	0	1	1	1	0	0	0	0	0	1	1	0	0	0	1	1	1	1	1	1	1
941	*OMM1105		0	0	0	1	1	0	1	0	1	1	1	0	1	0	1	1	0	1	1	0	1	0	0	0	0	1	0	1	1	1	0	0	0	0	0	1	1	0	0	0	1	1	1	1	1	1	1
942	*OMM1322		1	0	-	1	-	0	1	1	1	1	1	1	1	1	0	0	0	1	1	0	1	-	0	0	0	1	0	1	0	1	0	0	0	0	0	1	1	0	0	-	1	1	1	1	1	1	1
943	*Omy1306INRA		1	1	0	1	1	0	1	1	1	1	1	1	1	1	0	0	0	1	1	0	1	0	0	0	0	1	0	1	0	1	0	0	0	0	0	1	1	0	0	0	1	1	1	1	1	1	1
944	*Omy27INRA/2		1	1	0	1	1	1	1	1	0	1	1	1	1	1	0	0	0	0	0	0	1	0	0	0	0	1	1	1	0	1	0	1	0	0	0	1	1	1	0	0	1	1	0	1	1	1	-
945	*OmyS00579INRA		-	-	-	-	-	-	-	-	-	-	-	-	-	-	-	-	-	-	-	-	-	-	-	-	-	-	-	-	-	-	-	-	-	-	-	-	-	-	-	-	-	-	-	-	-	-	-
946
947	RT26_INRA
948	*Omy1398INRA		-	-	-	-	-	-	-	-	-	-	-	-	-	-	-	-	-	-	-	-	-	-	-	-	-	-	-	-	-	-	-	-	-	-	-	-	-	-	-	-	-	-	-	-	-	-	-
949	*Omy1321INRA		1	1	1	1	1	1	1	0	1	1	0	1	0	0	1	0	1	1	0	1	0	1	1	1	1	0	0	0	0	0	0	0	0	1	0	1	1	0	1	1	0	0	0	1	1	1	1
950	*Omy1420INRA		1	1	1	1	1	1	1	0	1	1	0	1	0	0	1	0	1	1	0	1	0	1	1	1	1	0	0	0	0	0	0	0	0	1	0	1	1	0	1	1	0	0	0	1	1	1	1
951	*Cocl-lav69		1	1	1	1	1	1	1	0	1	1	0	1	0	0	1	0	1	1	0	1	0	1	1	1	1	0	0	0	0	0	0	0	0	1	0	1	1	0	1	1	0	0	0	1	1	1	1
952	*Omy1517INRA		1	1	0	1	0	1	1	0	1	1	0	1	0	1	1	0	1	1	0	1	1	0	1	1	1	0	0	1	0	0	0	0	0	1	0	1	1	0	1	1	1	0	0	1	1	1	0
953	*OMM1767/2		0	1	0	1	0	1	0	1	1	1	0	1	0	1	1	0	1	1	0	0	1	0	1	1	1	0	0	1	0	0	0	1	0	1	0	1	1	0	1	1	1	1	0	1	1	1	0
954	*Omy1511INRA		0	1	0	1	0	1	0	1	1	1	0	1	0	1	-	0	1	1	0	0	1	0	1	1	1	0	0	1	0	0	0	1	0	1	0	1	1	0	1	1	1	1	0	1	1	1	0
955	*OmyRGT39TUF(INRA)		0	1	-	1	0	1	0	1	1	1	0	1	0	1	1	0	1	1	0	0	1	0	1	1	1	0	0	1	0	0	0	1	0	1	0	1	1	0	1	1	1	1	0	1	1	1	0
956	*OMM1734		0	1	0	1	0	1	0	1	1	1	0	1	0	1	1	0	1	1	0	0	1	0	1	1	1	0	0	1	0	0	0	1	0	1	0	1	1	0	1	1	1	1	0	1	1	1	0
957	*Omy111DU		0	1	0	1	0	1	0	1	1	1	0	1	0	1	1	-	1	1	1	0	1	0	1	1	1	0	0	1	0	0	0	1	0	1	0	1	1	0	1	1	1	1	0	1	1	1	0
958	*OMM3000		0	1	0	1	0	1	0	1	1	1	0	1	0	1	1	0	1	1	1	0	1	0	1	1	1	0	0	1	0	0	0	1	0	1	0	1	1	0	1	1	1	1	0	1	1	1	0
959	*OmyS00570INRA		0	1	0	1	0	1	0	1	0	0	0	1	0	1	0	0	0	1	1	0	1	0	1	1	1	0	0	1	0	0	0	1	0	1	0	0	1	0	1	1	1	1	0	1	1	1	0
960	*OMM1756		0	1	0	1	0	1	0	1	0	0	0	1	0	1	0	0	0	1	1	0	1	0	1	1	1	0	0	1	0	0	0	1	0	1	0	0	1	0	1	1	1	1	0	1	1	1	0
961	*Omi66TUF		-	-	-	-	-	-	-	-	-	-	-	-	-	-	-	-	-	-	-	-	-	-	-	-	-	-	-	-	-	-	-	-	-	-	-	-	-	-	-	-	-	-	-	-	-	-	-
962	*OmyD00563INRA		-	-	-	-	-	-	-	-	-	-	-	-	-	-	-	-	-	-	-	-	-	-	-	-	-	-	-	-	-	-	-	-	-	-	-	-	-	-	-	-	-	-	-	-	-	-	-
963	*OMM1015		0	0	-	1	0	1	0	-	0	0	0	1	0	1	0	-	0	1	-	0	1	0	1	1	0	0	0	-	0	0	0	1	-	1	0	0	0	-	1	0	1	-	0	1	0	1	0
964	*OmyFGT24TUF		0	0	0	1	0	1	0	1	0	0	0	1	0	1	0	0	0	1	1	0	1	0	-	1	0	0	0	1	0	0	0	1	0	1	0	0	0	0	1	1	1	1	0	1	0	1	0
965	*Omy1284INRA		0	0	0	1	0	1	0	1	0	0	0	1	1	1	0	0	0	1	1	0	1	0	1	1	0	0	0	1	0	0	0	1	0	1	0	0	0	0	1	1	1	1	1	1	0	1	0
966	*Omy1350INRA		0	0	0	1	0	1	0	1	0	0	0	1	1	1	0	0	0	1	1	0	1	0	1	1	0	0	0	1	0	0	0	1	0	1	0	0	0	0	1	1	1	1	1	1	0	1	0
967	*OMM1288		0	0	0	1	0	1	0	1	0	0	0	1	1	1	0	0	0	1	1	0	1	0	1	1	0	0	0	1	0	0	0	1	0	1	0	0	0	0	1	1	1	1	1	1	0	1	0
968	*SSOSL32/2		-	-	-	-	-	-	-	-	-	-	-	-	-	-	-	-	-	-	-	-	-	-	-	-	-	-	-	-	-	-	-	-	-	-	-	-	-	-	-	-	-	-	-	-	-	-	-
969
970	RT27_INRA
971	*OMM5270		-	-	-	-	-	-	-	-	-	-	-	-	-	-	-	-	-	-	-	-	-	-	-	-	-	-	-	-	-	-	-	-	-	-	-	-	-	-	-	-	-	-	-	-	-	-	-
972	*Omy1060INRA/1		-	-	-	-	-	-	-	-	-	-	-	-	-	-	-	-	-	-	-	-	-	-	-	-	-	-	-	-	-	-	-	-	-	-	-	-	-	-	-	-	-	-	-	-	-	-	-
973	*OMM1016B/1		1	1	-	1	0	0	1	0	0	1	1	0	0	0	1	0	0	0	1	1	1	0	1	1	1	1	1	1	1	1	1	1	0	1	0	0	0	0	1	0	0	0	0	1	0	1	0
974	*Omi105TUF/1		1	1	0	1	0	0	1	0	0	1	1	0	0	0	1	0	0	0	1	1	1	0	1	1	1	1	1	1	1	1	1	1	1	1	0	0	0	0	1	1	1	0	0	1	0	1	0
975	*Omy29INRA		1	1	1	1	0	0	1	-	0	1	1	1	0	0	1	0	1	1	1	1	1	-	1	1	1	1	1	1	1	1	-	1	-	1	0	1	0	0	1	-	1	0	0	-	0	1	0
976	*Omi210TUF/1		1	1	1	1	0	0	1	0	0	1	1	0	0	0	1	0	0	0	1	1	1	0	1	1	1	1	1	1	1	1	1	1	1	1	0	0	0	0	1	1	1	0	0	1	0	1	0
977	*Oke12		1	1	1	0	0	0	1	0	0	1	1	0	0	0	1	0	0	0	1	1	1	0	1	1	1	1	1	1	1	1	1	1	1	1	0	0	0	0	1	1	1	0	0	1	0	1	0
978	*Omy1426INRA/1		1	1	-	0	0	0	1	0	0	1	1	0	0	0	1	0	0	0	1	1	1	0	1	1	1	1	1	1	1	1	1	1	1	1	0	0	0	0	1	1	1	0	0	1	0	1	-
979	*OMM1778/1		1	1	1	0	0	0	1	0	0	1	1	0	0	0	1	0	0	0	1	1	1	0	1	1	1	1	1	1	1	1	1	1	1	1	0	0	0	0	1	1	1	0	0	1	0	1	0
980	*OMM1131		-	-	-	-	-	-	-	-	-	-	-	-	-	-	-	-	-	-	-	-	-	-	-	-	-	-	-	-	-	-	-	-	-	-	-	-	-	-	-	-	-	-	-	-	-	-	-
981	*OtsG423UCD		1	1	1	0	0	0	1	0	0	1	1	0	0	0	1	0	0	0	1	1	1	0	1	1	1	1	1	1	1	1	1	1	1	1	0	0	0	0	1	1	1	0	0	1	0	1	0
982	*OMM5000/1		1	1	1	0	0	0	1	0	0	1	1	0	0	0	1	0	0	0	1	1	1	0	1	1	1	1	1	1	1	1	1	1	1	1	0	0	0	1	1	1	1	0	0	1	0	1	0
983	*OmyRGT13TUF/1		-	-	-	-	-	-	-	-	-	-	-	-	-	-	-	-	-	-	-	-	-	-	-	-	-	-	-	-	-	-	-	-	-	-	-	-	-	-	-	-	-	-	-	-	-	-	-
984	*Omy21DIAS		1	1	-	0	0	0	1	0	0	1	1	0	0	0	1	0	0	0	1	1	1	0	1	1	1	1	1	1	1	1	1	1	1	1	-	0	0	1	1	1	1	-	0	1	0	1	0
985	*Omy1204INRA		1	1	1	0	0	0	1	0	0	1	1	0	0	0	1	0	0	0	1	1	1	0	1	1	1	1	1	1	1	1	1	1	1	1	0	0	0	1	1	1	-	0	0	1	0	1	0
986	*OmyFGT8TUF/1		-	-	-	-	-	-	-	-	-	-	-	-	-	-	-	-	-	-	-	-	-	-	-	-	-	-	-	-	-	-	-	-	-	-	-	-	-	-	-	-	-	-	-	-	-	-	-
987	*OMM5188		1	1	1	0	0	0	1	0	0	1	1	0	0	0	1	0	0	0	1	1	1	0	1	1	1	1	1	1	1	1	1	1	1	1	0	0	0	1	1	1	1	0	0	1	0	1	0
988	*Omy1472INRA		1	1	1	0	0	0	1	0	0	1	1	0	0	0	1	0	0	0	1	1	1	0	1	1	1	1	1	1	1	1	1	1	1	1	0	0	0	1	1	1	1	0	0	1	0	1	0
989	*One18ASC/1		-	-	-	-	-	-	-	-	-	-	-	-	-	-	-	-	-	-	-	-	-	-	-	-	-	-	-	-	-	-	-	-	-	-	-	-	-	-	-	-	-	-	-	-	-	-	-
990	*Omi175TUF/1		0	1	1	0	0	0	1	0	0	1	1	0	0	0	1	1	0	0	1	1	1	0	1	1	0	1	1	1	1	1	1	-	1	1	0	0	0	1	1	1	1	0	0	1	0	1	1
991	*Str4INRA/1		0	1	1	0	0	0	0	0	0	1	-	0	0	1	1	1	0	0	1	1	1	1	1	1	0	1	1	0	1	1	1	1	1	1	1	0	0	1	1	1	1	0	0	1	0	1	1
992	*OMM1108		0	1	1	0	0	0	0	1	1	1	1	0	0	1	1	1	0	0	1	1	1	1	1	1	0	1	1	0	1	1	1	1	1	1	1	0	0	1	1	1	1	0	1	0	0	1	1
993	*OMM5246/1		-	-	-	-	-	-	-	-	-	-	-	-	-	-	-	-	-	-	-	-	-	-	-	-	-	-	-	-	-	-	-	-	-	-	-	-	-	-	-	-	-	-	-	-	-	-	-
994	*Omy1429INRA		0	1	1	0	0	0	0	1	1	1	1	0	0	1	1	1	0	0	1	1	1	1	1	1	0	1	1	0	1	1	1	1	1	1	1	0	0	1	1	1	1	1	1	0	0	1	1
995	*Ssa403UoS/3		-	-	-	-	-	-	-	-	-	-	-	-	-	-	-	-	-	-	-	-	-	-	-	-	-	-	-	-	-	-	-	-	-	-	-	-	-	-	-	-	-	-	-	-	-	-	-
996	*Omy1300INRA/1		-	-	-	-	-	-	-	-	-	-	-	-	-	-	-	-	-	-	-	-	-	-	-	-	-	-	-	-	-	-	-	-	-	-	-	-	-	-	-	-	-	-	-	-	-	-	-
997	*OmyUW1119		0	1	1	0	0	0	0	1	1	1	1	0	0	1	1	1	0	0	1	1	1	1	0	0	0	1	1	0	1	1	1	1	1	1	1	0	0	1	1	1	1	1	1	0	0	1	1
998	*Omy1065INRA		0	1	1	0	0	0	0	1	1	1	1	0	0	1	1	1	0	0	1	1	1	1	0	0	0	1	1	0	1	1	1	1	1	1	1	0	0	1	1	1	1	1	1	0	0	1	1
999	*Ocl2UW		0	1	1	0	0	0	0	1	1	1	1	0	0	1	1	1	0	0	1	1	1	1	0	0	0	1	1	0	1	1	1	1	1	1	1	0	0	1	1	1	1	1	1	0	0	1	1
1000	*Omy272UoG/1		0	1	1	0	0	0	0	1	1	1	1	0	0	1	1	1	0	0	1	0	1	1	0	0	0	0	1	0	1	1	1	1	1	1	1	0	0	1	1	1	1	1	1	0	0	1	1
1001	*Omy1323INRA/1		0	1	1	0	0	0	0	1	1	1	1	0	0	1	1	1	0	0	1	0	1	1	0	0	0	0	1	0	1	1	1	1	1	1	1	0	1	1	1	1	1	1	1	0	0	1	1
1002	*OMM1364		-	-	-	-	-	-	-	-	-	-	-	-	-	-	-	-	-	-	-	-	-	-	-	-	-	-	-	-	-	-	-	-	-	-	-	-	-	-	-	-	-	-	-	-	-	-	-
1003	*Omy1428INRA		0	1	1	0	0	0	0	1	1	1	1	0	1	1	0	1	0	0	1	0	1	1	0	0	0	0	1	0	1	1	1	1	0	1	1	0	1	1	-	1	1	1	1	0	0	1	1
1004	*Str15INRA		0	1	1	0	0	0	0	1	1	1	1	0	1	1	0	1	0	0	1	0	1	1	0	0	0	0	1	0	1	1	1	1	0	1	1	0	1	1	-	1	1	-	1	0	0	1	-
1005	*OMM1070		0	1	1	0	0	1	0	1	1	1	1	0	1	1	0	1	0	1	1	0	1	1	-	-	0	0	1	0	1	1	-	1	0	1	1	0	1	1	1	0	1	1	1	-	0	1	1
1006	*Omy1015INRA		0	1	1	0	0	1	0	1	1	1	1	1	1	1	0	1	0	1	1	0	1	1	0	0	0	0	1	0	1	1	1	1	0	1	1	0	1	1	1	0	1	1	1	0	0	1	1
1007	*Omy1423INRA		0	1	-	0	0	1	0	1	1	1	1	1	1	1	0	1	0	1	1	0	1	1	0	0	0	0	1	0	1	1	1	1	0	1	-	0	1	1	1	0	1	1	1	0	0	1	1
1008	*Oke04		0	1	1	0	0	1	0	1	1	1	1	1	1	1	0	1	0	1	1	0	1	1	0	0	0	0	1	0	1	1	1	1	0	1	1	0	1	1	1	0	1	1	1	0	0	1	1
1009	*OMM1039		-	1	-	-	-	-	-	-	-	1	-	-	-	-	0	-	0	-	-	-	1	-	1	-	-	-	-	1	0	-	-	-	-	1	-	-	1	-	-	-	-	-	-	-	-	-	1
1010	*OMM5203		-	1	1	-	0	1	0	1	0	1	1	1	1	1	0	1	0	1	0	-	1	0	1	0	-	0	1	1	0	1	1	-	1	-	1	0	1	1	1	0	0	1	1	0	1	1	1
1011	*OmyS00266INRA		0	1	1	-	1	1	-	0	0	1	1	1	1	1	0	1	0	1	0	1	1	0	1	1	0	-	1	1	0	1	1	1	1	1	1	0	1	1	1	0	0	1	1	0	1	1	1
1012	*Omy1148INRA		-	1	-	-	-	-	-	-	-	1	-	-	-	-	0	-	0	-	-	-	1	-	1	-	-	-	-	1	0	-	-	-	-	1	-	-	1	-	-	-	-	-	-	-	-	-	1
1013	*OmyS00562INRA		0	1	1	0	1	1	0	0	0	1	1	-	1	1	0	1	0	1	0	1	1	0	1	1	0	0	1	1	0	1	1	1	1	1	1	0	1	1	1	0	0	1	1	0	1	1	1
1014	*Omy1264INRA		0	1	1	0	1	1	0	0	0	1	0	1	1	1	0	1	0	1	0	1	1	0	1	1	0	0	1	1	0	1	1	1	1	1	1	0	1	1	1	0	0	1	1	0	1	1	1
1015	*OMM5294/2		0	1	1	0	1	1	0	0	0	1	0	1	1	1	0	1	0	1	0	1	1	0	1	1	0	0	1	1	0	1	1	1	1	1	1	0	1	1	1	0	0	1	1	0	1	1	1
1016	*OmyS00498INRA		-	-	-	-	-	-	-	-	-	-	-	-	-	-	-	-	-	-	-	-	-	-	-	-	-	-	-	-	-	-	-	-	-	-	-	-	-	-	-	-	-	-	-	-	-	-	-
1017	*Omy25INRA		0	1	1	0	1	1	0	0	0	1	0	1	1	1	0	0	0	1	0	1	1	0	1	1	0	1	0	1	0	1	1	0	1	1	1	0	1	0	1	0	0	1	1	0	1	1	0
1018	*OmyS00557INRA		1	1	1	0	1	0	0	0	0	1	0	1	1	1	0	0	0	1	0	1	1	0	1	1	0	1	0	1	0	1	0	0	1	1	1	0	1	0	1	0	0	1	1	0	1	1	0
1019	*BX863380(UoG)		1	1	1	0	1	0	0	0	0	1	0	1	1	1	0	0	0	1	0	1	1	0	1	1	0	1	0	1	0	1	0	0	1	1	1	0	1	0	1	0	0	1	1	0	1	1	0
1020	*OMM1228		1	1	-	0	1	0	0	0	1	1	0	1	1	1	0	0	0	1	0	1	1	0	1	1	0	1	0	1	0	1	0	0	1	1	-	0	1	0	1	0	0	1	1	0	1	1	0
1021	*Omy1178INRA		1	1	1	0	1	0	0	0	0	1	0	1	1	1	0	0	0	1	0	1	1	0	1	1	0	1	0	1	0	1	0	-	1	1	1	0	1	0	1	0	0	1	1	0	1	1	0
1022	*OmyD00411INRA		-	-	-	-	-	-	-	-	-	-	-	-	-	-	-	-	-	-	-	-	-	-	-	-	-	-	-	-	-	-	-	-	-	-	-	-	-	-	-	-	-	-	-	-	-	-	-
1023
1024	RT29_INRA
1025	*Och16		1	0	1	0	0	0	1	1	1	1	0	1	0	0	1	0	1	0	1	0	0	1	1	0	1	0	1	1	0	1	0	1	0	0	0	1	1	0	1	0	0	1	0	0	0	1	1
1026	*Omy1293INRA		-	-	-	-	-	-	-	-	-	-	-	-	-	-	-	-	-	-	-	-	-	-	-	-	-	-	-	-	-	-	-	-	-	-	-	-	-	-	-	-	-	-	-	-	-	-	-
1027	*OMM1033		1	0	1	0	0	0	1	1	1	1	0	1	0	0	1	0	1	0	1	0	0	1	1	0	1	0	1	1	0	1	0	1	0	0	0	1	1	0	1	0	0	1	0	0	0	1	1
1028	*Omy1025INRA		1	0	1	0	0	0	1	1	1	1	0	1	0	0	1	0	1	0	1	0	0	1	1	0	1	0	1	1	0	1	0	1	0	0	0	1	1	0	1	0	0	1	0	0	0	1	1
1029	*OMM1751		1	0	1	0	0	0	1	1	1	1	0	1	0	0	1	0	1	0	1	0	0	1	1	0	1	0	1	1	0	1	0	1	0	0	0	1	1	0	1	0	0	1	0	0	0	1	1
1030	*OMM1607		1	0	1	0	0	0	1	1	1	1	0	1	0	0	1	0	1	0	1	0	0	1	1	0	1	0	1	1	0	1	0	1	0	0	0	1	1	0	1	0	0	1	0	0	0	1	1
1031	*OmyS00568INRA		1	0	1	0	0	0	1	1	1	1	0	-	0	0	1	0	1	0	1	0	0	1	1	0	1	0	1	1	0	1	0	1	0	0	0	1	1	0	1	0	0	1	0	0	0	1	1
1032	*OMM1812		-	-	-	-	-	-	-	-	-	-	-	-	-	-	-	-	-	-	-	-	-	-	-	-	-	-	-	-	-	-	-	-	-	-	-	-	-	-	-	-	-	-	-	-	-	-	-
1033	*OmyS00477INRA		1	0	1	0	0	0	1	1	1	1	0	1	0	0	1	0	0	1	1	0	0	1	1	0	1	0	1	1	0	1	0	1	0	0	0	1	1	0	1	0	0	1	0	0	0	1	1
1034	*OmyRGT19TUF		1	0	1	0	1	0	1	1	1	1	0	1	0	0	0	0	0	1	1	0	0	1	0	0	1	1	1	1	0	-	1	1	0	0	0	1	1	0	0	0	1	1	0	0	0	1	1
1035	*Ots108SSBI		1	0	1	0	1	0	1	1	1	1	0	1	0	0	0	0	0	1	1	0	0	1	0	0	1	1	1	1	0	1	1	1	0	0	0	1	1	0	0	0	1	1	0	0	0	1	1
1036	*OMM3047		-	-	-	-	-	-	-	-	-	-	-	-	-	-	-	-	-	-	-	-	-	-	-	-	-	-	-	-	-	-	-	-	-	-	-	-	-	-	-	-	-	-	-	-	-	-	-
1037	*OMM3062		-	-	-	-	-	-	-	-	-	-	-	-	-	-	-	-	-	-	-	-	-	-	-	-	-	-	-	-	-	-	-	-	-	-	-	-	-	-	-	-	-	-	-	-	-	-	-
1038	*OMM3063		-	-	-	-	-	-	-	-	-	-	-	-	-	-	-	-	-	-	-	-	-	-	-	-	-	-	-	-	-	-	-	-	-	-	-	-	-	-	-	-	-	-	-	-	-	-	-
1039	*Pr_Mx		-	-	-	-	-	-	-	-	-	-	-	-	-	-	-	-	-	-	-	-	-	-	-	-	-	-	-	-	-	-	-	-	-	-	-	-	-	-	-	-	-	-	-	-	-	-	-
1040	*OtsG243UCD		1	0	1	0	1	0	1	1	1	1	0	1	0	0	0	0	0	1	1	0	0	0	0	0	1	1	1	1	0	1	1	1	0	0	0	1	-	0	0	0	1	-	0	1	0	1	1
1041	*Omy1271INRA		1	0	1	0	1	0	1	0	1	1	0	1	0	0	0	0	0	1	1	0	0	0	0	0	1	1	0	1	0	1	1	1	0	0	1	0	1	0	0	0	1	1	0	1	0	1	1
1042	*OMM1201		1	0	1	1	1	0	1	0	1	1	0	1	0	0	0	0	0	1	1	0	0	0	0	0	1	1	0	1	0	1	1	1	0	0	1	0	1	0	0	0	1	1	0	1	0	1	1
1043	*Omi111TUF		1	0	1	1	1	0	1	0	1	1	0	1	0	0	0	0	0	-	1	0	0	0	0	0	1	1	0	1	0	1	1	1	0	0	1	0	1	0	0	0	1	1	0	1	0	1	1
1044	*OmyFGT3TUF		1	0	1	1	1	0	1	0	1	-	0	1	0	1	0	1	0	1	1	0	-	0	0	1	1	1	0	1	0	1	-	1	0	0	1	0	1	0	0	0	1	0	0	-	0	1	1
1045	*OmyD00246INRA		-	-	-	-	-	-	-	-	-	-	-	-	-	-	-	-	-	-	-	-	-	-	-	-	-	-	-	-	-	-	-	-	-	-	-	-	-	-	-	-	-	-	-	-	-	-	-
1046	*OmyS00045INRA		1	0	1	1	1	0	1	0	1	1	0	1	0	1	0	1	0	1	1	0	0	0	0	1	1	1	0	1	0	1	1	1	0	0	1	0	1	0	0	1	1	0	0	1	1	1	1
1047	*OMM1073		1	0	1	1	1	0	1	0	1	1	0	1	1	1	0	1	0	1	1	0	0	0	0	1	1	1	0	1	0	1	1	1	0	0	1	0	1	0	0	1	1	0	0	1	0	1	1
1048	*OMM1712		1	0	0	1	1	0	1	0	1	1	0	1	1	1	0	1	0	1	1	0	0	0	0	1	1	1	0	1	0	1	1	1	0	0	1	0	1	0	0	1	1	0	0	1	1	1	1
1049	*Omy1468INRA		1	-	-	1	1	0	1	0	1	-	0	1	1	1	-	1	0	1	1	0	0	-	0	1	1	1	0	1	0	-	1	1	0	0	1	0	1	0	0	1	-	0	0	1	1	-	-
1050	*Omy1040INRA		1	0	0	1	1	0	1	0	1	1	0	1	1	1	0	1	0	1	1	0	0	0	0	1	1	1	0	1	0	1	1	1	0	0	1	0	1	0	0	1	1	0	0	1	1	1	1
1051	*OmyUW1223		1	0	0	1	1	0	1	0	1	1	0	1	1	1	0	1	0	1	1	0	0	0	0	1	1	1	0	1	0	1	1	1	0	0	1	0	1	0	0	1	1	0	0	1	1	1	1
1052	*OMM1705		1	0	0	1	1	0	1	0	1	1	0	1	1	1	0	1	0	1	1	0	0	0	0	1	0	1	0	1	0	1	1	1	0	0	1	0	1	0	0	1	-	0	0	1	1	1	1
1053	*Omy1371INRA		1	0	0	1	1	0	1	0	1	1	0	1	1	1	0	1	0	1	1	0	0	0	0	1	0	1	0	1	0	1	1	1	0	0	1	0	1	0	0	1	1	0	0	1	1	1	1
1054	*Ifn_inducib_pr		1	1	0	1	1	-	1	-	1	1	0	1	-	1	0	1	0	1	1	0	0	0	0	1	0	1	0	1	0	1	1	0	0	0	-	0	1	-	0	-	1	0	0	1	1	1	1
1055	*Ifn_inducib		1	1	0	1	1	0	1	0	-	1	0	1	1	1	0	1	0	1	1	0	0	0	0	1	0	1	0	1	-	1	1	0	0	0	1	-	1	0	0	1	1	0	0	1	1	1	1
1056	*OtsG43UCD		1	1	0	1	1	0	1	0	1	1	0	1	1	1	0	1	0	1	1	0	0	0	0	1	0	1	0	1	-	1	1	0	0	0	1	0	1	0	0	1	1	0	0	1	1	1	1
1057	*OMM5043		-	-	-	-	-	-	-	-	-	-	-	-	-	-	-	-	-	-	-	-	-	-	-	-	-	-	-	-	-	-	-	-	-	-	-	-	-	-	-	-	-	-	-	-	-	-	-
1058	*OMM1505		-	-	-	-	-	-	-	-	-	-	-	-	-	-	-	-	-	-	-	-	-	-	-	-	-	-	-	-	-	-	-	-	-	-	-	-	-	-	-	-	-	-	-	-	-	-	-
1059	*VIG_2		1	1	0	0	1	1	1	0	1	1	0	1	1	-	0	1	1	1	1	0	0	0	0	0	0	1	0	1	0	1	1	0	0	1	1	0	1	0	0	1	1	1	0	1	1	1	1
1060	*OmyD00096INRA		1	1	0	0	1	1	1	0	1	1	0	1	1	1	0	1	1	1	1	0	0	0	0	0	0	1	0	1	0	1	1	0	0	1	1	0	1	0	0	1	1	1	0	1	1	1	1
1061	*Omy21INRA		1	1	0	0	1	1	1	0	1	1	0	1	1	1	0	1	1	1	1	1	0	0	0	0	0	1	0	1	0	1	1	0	0	1	1	0	1	0	0	1	1	1	0	1	1	1	1
1062	*OMM3006/2		-	-	-	-	-	-	-	-	-	-	-	-	-	-	-	-	-	-	-	-	-	-	-	-	-	-	-	-	-	-	-	-	-	-	-	-	-	-	-	-	-	-	-	-	-	-	-
1063	*OMM1162		-	-	-	-	-	-	-	-	-	-	-	-	-	-	-	-	-	-	-	-	-	-	-	-	-	-	-	-	-	-	-	-	-	-	-	-	-	-	-	-	-	-	-	-	-	-	-
1064	*OMM1808/2		-	-	-	-	-	-	-	-	-	-	-	-	-	-	-	-	-	-	-	-	-	-	-	-	-	-	-	-	-	-	-	-	-	-	-	-	-	-	-	-	-	-	-	-	-	-	-
1065	*Str1BFRO/2		-	-	-	-	-	-	-	-	-	-	-	-	-	-	-	-	-	-	-	-	-	-	-	-	-	-	-	-	-	-	-	-	-	-	-	-	-	-	-	-	-	-	-	-	-	-	-
1066	*OmyS00556INRA		-	-	-	-	-	-	-	-	-	-	-	-	-	-	-	-	-	-	-	-	-	-	-	-	-	-	-	-	-	-	-	-	-	-	-	-	-	-	-	-	-	-	-	-	-	-	-
1067	*Omy1310INRA		-	-	-	-	-	-	-	-	-	-	-	-	-	-	-	-	-	-	-	-	-	-	-	-	-	-	-	-	-	-	-	-	-	-	-	-	-	-	-	-	-	-	-	-	-	-	-
1068	*Ssa208/2		1	1	0	0	0	1	1	0	1	1	0	1	1	1	1	1	1	0	1	1	0	0	0	0	0	1	0	1	0	1	1	0	0	1	1	0	1	0	0	1	1	1	0	1	1	1	1
1069	*OMM1720		1	1	0	0	0	1	1	0	1	1	0	1	1	1	1	1	1	0	1	1	0	0	0	0	0	1	0	1	0	1	1	0	0	1	1	0	1	0	0	1	1	1	0	1	1	1	1
1070	*OMM1743		1	1	0	0	0	1	1	0	1	1	0	1	1	1	1	1	1	0	1	1	0	0	0	0	0	1	0	1	0	1	1	0	0	1	1	0	1	0	0	1	1	1	0	1	1	1	1
1071	*Omy1126INRA/2		1	1	0	0	0	1	1	0	1	1	0	1	1	1	1	1	1	0	1	1	0	0	0	0	0	1	0	1	0	1	1	0	0	1	1	0	1	0	0	1	1	1	0	1	1	1	1
1072	*Ssa407UoSasp		-	-	-	-	-	-	-	-	-	-	-	-	-	-	-	-	-	-	-	-	-	-	-	-	-	-	-	-	-	-	-	-	-	-	-	-	-	-	-	-	-	-	-	-	-	-	-
1073	*OMM5227		-	-	-	-	-	-	-	-	-	-	-	-	-	-	-	-	-	-	-	-	-	-	-	-	-	-	-	-	-	-	-	-	-	-	-	-	-	-	-	-	-	-	-	-	-	-	-
1074	*Omy1197INRA/2		1	1	-	0	0	1	1	0	1	1	0	1	-	1	1	1	1	0	1	1	0	0	0	0	0	1	0	1	0	0	-	0	0	1	-	0	0	0	0	1	1	1	0	1	1	-	1
1075	*OMM5165/2		1	1	0	0	0	1	1	0	1	1	0	1	1	1	1	1	1	0	1	1	0	0	0	0	0	1	0	1	-	0	0	0	0	1	1	0	0	0	0	1	1	1	0	1	1	1	1
1076	*OMM1064/2		1	1	0	0	0	1	1	0	1	1	0	1	1	1	1	1	1	0	1	1	0	0	0	0	0	1	0	1	0	0	0	0	0	1	1	0	0	0	0	1	1	1	0	1	1	1	1
1077	*Omy11INRA/2		-	-	-	-	-	-	-	-	-	-	-	-	-	-	-	-	-	-	-	-	-	-	-	-	-	-	-	-	-	-	-	-	-	-	-	-	-	-	-	-	-	-	-	-	-	-	-
1078	*OMM1330/2		1	1	-	0	0	1	1	0	1	1	0	1	1	1	1	1	1	0	1	1	0	-	0	0	0	1	0	1	-	0	0	0	0	1	1	-	0	0	0	1	1	1	0	1	1	-	1
1079	*OMM1034/2(INRA)		1	1	0	0	0	1	-	0	1	1	0	1	-	1	1	-	1	0	1	1	0	0	0	0	0	1	0	-	1	0	0	0	0	1	-	0	0	0	-	1	1	-	0	1	1	1	-
1080	*Omy1516INRA/2		1	1	1	0	0	1	1	0	1	1	0	1	1	1	1	1	1	0	1	1	0	0	0	0	0	1	0	1	1	0	0	0	0	1	0	0	0	0	0	1	1	1	0	1	1	1	1
1081	*OMM1361/2		-	-	-	-	-	-	-	-	-	-	-	-	-	-	-	-	-	-	-	-	-	-	-	-	-	-	-	-	-	-	-	-	-	-	-	-	-	-	-	-	-	-	-	-	-	-	-
1082	*Omy1046INRA/2		-	1	0	0	0	1	1	0	-	1	0	1	1	1	1	-	1	0	1	1	0	-	-	0	-	1	-	-	1	0	0	0	0	1	1	-	0	0	-	1	1	1	0	1	1	1	1
1083	*Omy1418INRA/2		-	-	-	-	-	-	-	-	-	-	-	-	-	-	-	-	-	-	-	-	-	-	-	-	-	-	-	-	-	-	-	-	-	-	-	-	-	-	-	-	-	-	-	-	-	-	-
1084	*Omy1145INRA/2		1	1	0	0	0	1	1	0	1	1	0	1	1	1	1	1	1	0	1	1	0	0	0	0	0	1	0	1	1	0	0	0	0	1	1	0	0	0	0	1	1	1	0	1	1	1	1
1085	*Cocl-lav72/2		1	1	0	0	0	1	1	0	1	1	0	1	1	1	1	1	1	0	1	1	0	0	0	0	0	1	0	1	1	0	0	0	0	1	1	0	0	0	0	1	1	1	0	1	1	1	1
1086	*Omy1476INRA/2		1	1	0	0	0	1	1	0	1	1	0	1	1	1	1	1	1	0	1	1	0	0	0	0	0	1	0	1	1	-	0	0	0	1	1	0	0	0	0	1	1	1	0	1	1	1	1
1087	*Omy1079INRA/2		1	1	0	0	0	1	1	0	1	1	0	1	1	1	1	1	1	0	1	1	-	0	0	0	0	1	0	1	1	0	0	0	0	1	-	0	0	0	0	1	-	1	0	1	1	1	1
1088	*OMM1240/2		0	1	0	0	0	1	1	0	1	1	0	1	1	1	-	1	1	0	1	1	0	-	0	0	0	1	0	1	1	0	0	0	0	1	1	0	0	0	0	1	1	1	0	1	1	1	1
1089	*Omy1187INRA/2		0	1	0	0	0	1	1	0	1	1	0	1	1	1	1	1	1	0	1	1	0	0	0	0	0	1	0	1	1	0	0	0	0	1	1	0	0	0	0	1	1	1	0	1	1	1	1
1090	*Omy1247INRA/2		0	1	0	0	0	1	1	0	1	1	0	1	1	1	1	1	1	0	1	1	0	0	0	0	0	1	0	1	1	0	0	0	0	1	1	0	0	0	0	1	1	1	0	1	1	1	1
1091	*Omy1526INRA/2		0	1	0	0	0	1	1	0	1	1	0	1	1	1	1	1	1	0	1	1	0	0	0	0	0	1	0	1	1	0	0	0	0	1	1	0	0	0	0	1	1	1	0	1	1	1	1
1092	*Omy1130INRA/2(INRA)		0	1	0	0	0	1	1	0	1	1	0	1	1	1	1	1	1	0	1	1	0	0	0	0	0	1	0	1	1	0	0	0	0	1	1	0	0	0	0	1	1	1	0	1	1	1	1
1093	*Cocl-lav74/2		-	-	-	-	-	-	-	-	-	-	-	-	-	-	-	-	-	-	-	-	-	-	-	-	-	-	-	-	-	-	-	-	-	-	-	-	-	-	-	-	-	-	-	-	-	-	-
1094
1095	RT30_INRA
1096	*OmyD00580INRA		-	-	-	-	-	-	-	-	-	-	-	-	-	-	-	-	-	-	-	-	-	-	-	-	-	-	-	-	-	-	-	-	-	-	-	-	-	-	-	-	-	-	-	-	-	-	-
1097	*Omy1380INRA		1	1	0	1	1	0	1	1	0	0	1	1	0	1	0	1	1	1	0	1	1	1	1	0	0	1	1	0	1	0	1	1	1	1	0	1	0	1	1	1	1	1	1	0	0	1	1
1098	*BHMS247		-	-	-	-	-	-	-	-	-	-	-	-	-	-	-	-	-	-	-	-	-	-	-	-	-	-	-	-	-	-	-	-	-	-	-	-	-	-	-	-	-	-	-	-	-	-	-
1099	*OmyD00082INRA		1	-	0	-	1	0	-	1	0	0	1	-	0	1	0	1	1	1	0	1	1	1	1	0	1	1	1	0	1	0	1	1	1	1	0	1	1	1	-	1	1	0	1	0	0	1	1
1100	*OMM5011		1	1	0	1	1	0	1	1	0	0	1	1	0	1	0	1	1	1	0	1	1	1	1	0	1	1	1	0	1	0	1	1	0	1	0	1	1	1	1	1	1	0	1	0	0	1	1
1101	*Omy005DIAS		1	1	-	1	1	0	1	1	0	0	1	1	1	1	0	1	1	1	0	1	1	0	1	0	1	1	0	0	1	0	1	1	0	1	0	1	1	1	1	1	1	0	1	0	0	1	1
1102	*OMM1395		-	-	-	-	-	-	-	-	-	-	-	-	-	-	-	-	-	-	-	-	-	-	-	-	-	-	-	-	-	-	-	-	-	-	-	-	-	-	-	-	-	-	-	-	-	-	-
1103	*OMM5242/2		-	-	-	-	-	-	-	-	-	-	-	-	-	-	-	-	-	-	-	-	-	-	-	-	-	-	-	-	-	-	-	-	-	-	-	-	-	-	-	-	-	-	-	-	-	-	-
1104	*OmyRGT24TUF		1	1	1	1	1	0	1	0	0	0	1	1	1	1	0	1	1	1	0	1	1	0	1	0	1	0	0	0	1	0	1	1	0	1	0	1	1	1	1	1	1	0	1	0	0	1	1
1105	*Omy108INRA		1	1	1	1	1	0	1	0	0	0	1	1	1	1	0	1	1	1	0	1	1	0	1	0	1	0	0	0	1	0	1	1	0	0	0	1	1	1	0	1	1	0	1	0	0	1	1
1106	*OMM1019		1	1	-	1	1	0	1	0	0	0	1	1	1	1	0	-	1	1	0	1	1	0	1	0	1	0	0	-	1	0	1	1	0	0	0	1	1	1	-	1	1	0	1	0	0	1	1
1107	*OmyRGT34TUF		-	-	-	-	-	-	-	-	-	-	-	-	-	-	-	-	-	-	-	-	-	-	-	-	-	-	-	-	-	-	-	-	-	-	-	-	-	-	-	-	-	-	-	-	-	-	-
1108	*Omy1014INRA		1	1	1	1	1	0	1	0	0	0	1	1	1	1	0	1	1	1	0	1	1	0	1	0	1	0	0	0	1	0	1	1	0	0	0	1	1	1	0	1	1	0	1	0	0	1	1
1109	*Omy1049INRA		-	-	-	-	-	-	-	-	-	-	-	-	-	-	-	-	-	-	-	-	-	-	-	-	-	-	-	-	-	-	-	-	-	-	-	-	-	-	-	-	-	-	-	-	-	-	-
1110	*Omi84TUF(INRA)		-	-	-	-	-	-	-	-	-	-	-	-	-	-	-	-	-	-	-	-	-	-	-	-	-	-	-	-	-	-	-	-	-	-	-	-	-	-	-	-	-	-	-	-	-	-	-
1111	*OMM1238		1	1	1	1	1	0	0	0	1	1	0	0	1	1	0	0	1	1	1	1	1	0	0	0	1	0	0	0	1	0	1	1	0	0	-	0	1	1	0	0	1	0	1	0	0	1	1
1112	*OMM1826		-	-	-	-	-	-	-	-	-	-	-	-	-	-	-	-	-	-	-	-	-	-	-	-	-	-	-	-	-	-	-	-	-	-	-	-	-	-	-	-	-	-	-	-	-	-	-
1113	*Omy1302INRA/2		1	1	1	1	1	0	0	0	1	1	0	0	1	1	1	0	1	1	1	1	1	0	0	0	1	0	0	0	1	0	1	1	0	0	1	0	1	1	0	0	0	0	0	0	0	1	1
1114	*OMM1723/2		1	1	1	1	1	0	0	0	1	1	0	0	1	1	1	0	1	1	1	1	1	0	0	0	1	0	0	0	1	0	1	1	0	0	1	0	1	1	0	0	0	0	0	0	0	1	1
1115	*OMM1400/2		1	1	-	1	1	0	0	0	1	1	0	0	-	1	1	0	1	1	-	1	1	0	0	0	-	0	0	0	1	-	-	1	-	0	-	0	1	1	0	-	-	0	0	0	-	-	1
1116	*BX871195/2		-	-	-	-	-	-	-	-	-	-	-	-	-	-	-	-	-	-	-	-	-	-	-	-	-	-	-	-	-	-	-	-	-	-	-	-	-	-	-	-	-	-	-	-	-	-	-
1117	*Omy1166INRA/2		-	-	-	-	-	-	-	-	-	-	-	-	-	-	-	-	-	-	-	-	-	-	-	-	-	-	-	-	-	-	-	-	-	-	-	-	-	-	-	-	-	-	-	-	-	-	-
1118
1119	RT31_INRA
1120	*Ots526NWFSC		-	-	-	-	-	-	-	-	-	-	-	-	-	-	-	-	-	-	-	-	-	-	-	-	-	-	-	-	-	-	-	-	-	-	-	-	-	-	-	-	-	-	-	-	-	-	-
1121	*Omi105TUF/2		-	-	-	-	-	-	-	-	-	-	-	-	-	-	-	-	-	-	-	-	-	-	-	-	-	-	-	-	-	-	-	-	-	-	-	-	-	-	-	-	-	-	-	-	-	-	-
1122	*Omy1060INRA/2		-	-	-	-	-	-	-	-	-	-	-	-	-	-	-	-	-	-	-	-	-	-	-	-	-	-	-	-	-	-	-	-	-	-	-	-	-	-	-	-	-	-	-	-	-	-	-
1123	*Omi210TUF/2		1	1	0	1	1	1	0	0	0	0	1	1	0	1	1	1	0	1	0	1	0	1	1	0	0	0	1	1	1	0	0	0	0	1	1	0	1	0	0	0	0	0	1	0	1	0	0
1124	*Omy1426INRA/2		-	-	-	-	-	-	-	-	-	-	-	-	-	-	-	-	-	-	-	-	-	-	-	-	-	-	-	-	-	-	-	-	-	-	-	-	-	-	-	-	-	-	-	-	-	-	-
1125	*OMM1778/2		0	0	0	1	1	1	0	0	0	1	1	1	0	0	1	1	0	1	0	1	0	1	1	0	0	0	1	1	1	0	0	0	0	1	1	0	1	0	0	0	0	0	1	0	1	0	0
1126	*OmyS00561INRA		0	0	0	1	1	1	0	0	0	1	1	-	0	0	1	1	0	1	0	1	0	1	1	0	0	0	1	1	1	0	0	0	0	1	1	0	1	0	0	0	0	0	1	0	1	0	0
1127	*OMM5000/2		0	0	0	1	1	1	0	0	0	1	1	1	0	0	1	1	0	1	0	1	0	1	1	0	0	0	1	1	1	0	0	0	0	1	1	0	1	0	0	0	0	0	1	0	1	0	0
1128	*OmyS00001INRA		0	0	0	-	1	1	-	0	0	1	1	-	0	0	1	1	0	1	0	1	0	1	1	0	0	0	1	1	1	0	0	1	0	1	1	0	1	0	0	0	0	0	1	0	1	0	0
1129	*OMM5121		0	0	0	1	1	1	0	0	0	1	1	1	0	0	1	1	0	1	0	1	0	1	1	0	0	0	1	1	1	0	0	1	0	1	1	0	1	0	0	0	0	0	1	0	1	0	0
1130	*OmyRGT13TUF/2		0	0	0	1	1	1	0	0	0	1	1	1	0	0	1	1	0	1	0	1	0	1	1	0	0	0	1	1	1	0	0	1	0	1	1	0	1	0	0	0	0	0	1	0	0	0	0
1131	*OmyFGT8TUF/2		0	0	0	1	1	1	0	0	0	1	1	1	0	0	1	1	0	1	0	1	0	1	1	0	0	0	1	1	1	0	-	1	-	1	1	0	1	0	0	0	0	0	1	-	0	0	0
1132	*OMM1138		0	0	0	1	1	1	0	0	0	1	1	1	0	0	1	1	0	1	0	1	0	1	1	0	0	0	1	1	1	0	0	1	0	1	1	0	1	0	0	0	0	0	1	0	0	0	0
1133	*One18ASC/2		-	-	-	-	-	-	-	-	-	-	-	-	-	-	-	-	-	-	-	-	-	-	-	-	-	-	-	-	-	-	-	-	-	-	-	-	-	-	-	-	-	-	-	-	-	-	-
1134	*Omi175TUF/2		-	-	-	-	-	-	-	-	-	-	-	-	-	-	-	-	-	-	-	-	-	-	-	-	-	-	-	-	-	-	-	-	-	-	-	-	-	-	-	-	-	-	-	-	-	-	-
1135	*Omy272UoG/2		0	0	0	1	0	1	0	0	0	1	1	1	0	0	1	1	0	1	0	1	0	1	1	0	0	0	1	1	1	0	0	1	1	1	1	0	1	0	0	0	0	0	1	0	0	0	0
1136	*Str4INRA/2		0	0	0	1	0	1	0	0	0	1	-	1	0	0	1	1	0	1	0	1	0	1	1	0	0	0	1	1	1	0	0	1	1	1	1	0	1	0	0	0	0	0	1	0	0	0	0
1137	*OMM5246/2		0	0	0	1	0	1	0	0	0	1	1	1	0	0	1	-	0	1	0	1	0	1	1	0	0	0	1	1	1	0	0	1	1	1	1	0	1	0	0	0	0	0	1	0	0	0	0
1138	*OmyUW1077		-	-	-	-	-	-	-	-	-	-	-	-	-	-	-	-	-	-	-	-	-	-	-	-	-	-	-	-	-	-	-	-	-	-	-	-	-	-	-	-	-	-	-	-	-	-	-
1139	*One102ADFG/2		0	0	-	1	0	1	0	0	0	1	1	1	0	0	1	1	0	1	0	1	0	1	1	0	0	0	1	1	1	0	0	1	1	1	1	0	1	0	0	0	0	0	1	0	0	0	0
1140	*Omy1300INRA/2		-	-	-	-	-	-	-	-	-	-	-	-	-	-	-	-	-	-	-	-	-	-	-	-	-	-	-	-	-	-	-	-	-	-	-	-	-	-	-	-	-	-	-	-	-	-	-
1141	*Omy1308INRA		0	0	0	0	0	1	0	0	0	1	1	1	0	0	1	1	0	1	0	0	0	1	1	1	0	0	1	1	1	1	0	1	1	1	1	0	1	0	1	0	0	0	1	0	0	1	0
1142	*Omy1323INRA/2		0	0	0	0	0	1	0	0	0	1	1	1	0	0	1	1	0	1	0	0	0	1	1	1	0	0	1	1	1	1	0	1	1	1	1	0	1	0	1	0	0	0	1	1	0	1	0
1143	*Omy1006UW		-	-	-	-	-	-	-	-	-	-	-	-	-	-	-	-	-	-	-	-	-	-	-	-	-	-	-	-	-	-	-	-	-	-	-	-	-	-	-	-	-	-	-	-	-	-	-
1144	*CI_B191		-	-	-	-	-	-	-	-	-	-	-	-	-	-	-	-	-	-	-	-	-	-	-	-	-	-	-	-	-	-	-	-	-	-	-	-	-	-	-	-	-	-	-	-	-	-	-
1145	*Omy1373INRA		0	0	1	-	0	1	0	0	0	1	1	1	0	0	1	1	0	1	0	0	0	1	1	1	0	1	1	1	1	1	0	1	1	1	1	0	1	0	1	0	0	0	1	1	0	1	0
1146	*OMM1765		0	0	1	0	0	1	0	0	0	1	1	0	0	0	1	1	0	1	0	0	0	1	1	1	0	1	1	1	1	1	0	1	1	1	1	0	0	0	1	0	0	0	0	1	0	1	0
1147	*Omy1027INRA		0	0	1	0	0	1	0	0	0	1	1	0	0	0	1	1	0	1	0	0	0	1	1	1	0	1	1	1	1	1	0	1	1	1	1	0	0	0	1	0	0	0	0	1	0	1	0
1148	*OMM1058		0	0	-	0	0	1	0	0	1	1	0	0	0	0	1	1	0	1	0	0	0	0	1	1	0	1	1	1	1	1	0	1	1	1	1	0	0	0	1	1	1	1	0	1	0	1	0
1149	*OMM1083		0	0	1	0	0	1	0	0	1	1	0	0	0	0	1	1	0	1	0	0	0	0	1	1	0	1	1	1	1	1	0	1	1	1	1	0	0	1	1	1	1	1	0	1	0	1	0
1150	*BHMS129		-	-	-	-	-	-	-	-	-	-	-	-	-	-	-	-	-	-	-	-	-	-	-	-	-	-	-	-	-	-	-	-	-	-	-	-	-	-	-	-	-	-	-	-	-	-	-
1151	*OMM5146		-	-	-	-	-	-	-	-	-	-	-	-	-	-	-	-	-	-	-	-	-	-	-	-	-	-	-	-	-	-	-	-	-	-	-	-	-	-	-	-	-	-	-	-	-	-	-
1152	*Omy1349INRA		0	0	1	0	1	1	0	0	1	1	0	1	0	0	1	1	0	1	0	0	1	0	1	0	0	1	1	1	1	1	0	1	1	1	1	1	0	0	1	1	0	0	1	1	0	1	0
1153	*OMM5164		0	0	-	0	1	1	0	0	1	1	0	1	0	0	1	0	0	1	0	0	1	0	1	0	0	1	1	1	1	1	0	1	1	1	1	1	0	0	1	1	0	0	1	1	0	1	0
1154	*OmyS00399INRA		0	0	1	1	1	1	0	0	1	1	0	1	0	0	1	0	0	1	0	0	1	0	1	0	0	1	1	1	1	1	0	1	1	1	1	1	0	0	1	1	0	0	1	1	0	1	0
1155	*OMM1053		1	0	0	1	1	1	0	0	1	1	0	1	0	0	1	0	0	1	0	0	1	0	-	0	0	1	0	1	1	0	-	1	1	1	1	1	0	0	1	1	0	-	1	-	0	1	0
1156	*Omy1009INRA		1	1	0	1	1	1	0	0	1	1	0	1	0	0	1	0	1	1	0	0	1	0	1	-	0	1	0	1	1	0	0	1	0	1	1	1	0	0	1	1	0	0	1	1	0	1	1
1157	*Omy1067INRA		1	1	0	1	1	1	0	0	1	1	0	1	0	0	1	0	1	1	0	0	1	0	1	0	0	1	0	1	1	0	0	1	0	1	1	1	0	0	1	1	0	0	1	1	0	1	1
1158	*Omy1136INRA		1	1	0	1	1	1	1	0	1	1	0	1	0	0	1	0	1	1	0	0	1	0	1	0	0	1	0	1	1	0	0	1	0	1	1	1	1	0	1	1	0	0	1	1	0	0	1
1159	*Omy1241INRA		-	-	-	-	-	-	-	-	-	-	-	-	-	-	-	-	-	-	-	-	-	-	-	-	-	-	-	-	-	-	-	-	-	-	-	-	-	-	-	-	-	-	-	-	-	-	-
1160	*OMM5005		1	1	0	1	1	1	1	0	1	1	0	1	0	0	1	0	1	1	0	0	1	0	1	0	0	1	0	1	1	0	0	0	0	1	0	1	1	0	1	0	0	0	1	1	0	0	1
1161	*OMM1599		1	1	0	1	1	1	1	0	1	1	0	1	0	0	1	0	1	1	0	0	1	0	1	0	0	1	0	1	1	0	0	0	0	1	0	1	1	0	1	0	0	0	1	1	0	0	1
1162	*Omy1392INRA		1	1	0	1	1	1	1	0	1	1	0	1	0	0	1	0	1	1	0	0	1	0	1	0	0	1	0	1	1	0	0	0	0	1	0	1	1	0	1	0	0	0	1	1	0	0	1
1163	*OmyS00566INRA		1	1	0	1	1	1	1	0	1	1	0	1	0	0	1	0	1	1	0	0	1	0	1	0	0	1	0	1	1	0	0	0	0	1	0	1	1	0	1	0	0	0	1	1	0	0	1
1164	*OmyS00172INRA		1	1	0	1	1	1	1	0	1	1	0	1	0	0	1	0	1	1	0	0	1	0	1	0	0	1	0	1	1	0	0	0	0	1	0	1	1	0	1	0	0	0	1	1	0	0	1
1165	*OmyS00471INRA		1	1	0	1	1	1	1	0	1	1	0	1	0	0	1	0	1	1	0	0	1	0	1	0	0	1	0	1	-	0	0	0	0	1	0	1	1	0	1	0	0	0	1	1	0	0	1
[truncated: 73 more columns]

## Sheet: 3 UoG_F25
1	*FEMALE25	Recombination rate	Linkage Group	Nb recombinant	1	2	3	4	5	6	7	8	9	10	11	12	13	14	15	16	17	18	19	20	21	22	23	24	25	26	27	28	29	30	31	32	33	34	35	36	37	38	39	40	41	42	43	44	45
2	RT-1f																												1	2	3	4	5	6	7	8	9	10	11	12	13	14	15	16	17	18	19	20	21
3	*OMM5136	0	RT-1f	0	0	0	0	0	0	0	0	0	0	0	0	0	0	0	0	0	0	0	0	0	0	0	0	0	1	1	1	1	1	1	1	1	1	1	1	1	1	1	1	1	1	1	1	1	1
4	*OMM5031	0	RT-1f	0	0	0	0	0	0	0	0	0	0	0	0	0	0	0	0	0	0	0	0	0	0	0	0	0	1	1	1	1	1	1	1	1	1	1	1	1	1	1	1	1	1	1	1	1	1
5	*OMM5295	0	RT-1f	0	0	0	0	0	0	0	0	0	0	0	0	0	0	0	0	0	0	0	0	0	0	0	0	0	1	1	1	1	1	1	1	1	1	1	1	1	1	1	1	1	1	1	1	1	1
6	*sSOD-1*	0	RT-1f	0	0	0	0	0	0	0	0	0	0	0	0	0	0	0	0	0	0	0	0	0	0	0	0	0	1	1	1	1	1	1	1	1	1	1	1	1	1	1	1	1	1	1	1	1	1
7	*Omy17INRA/1	0	RT-1f	0	0	0	0	0	0	0	0	0	0	0	0	0	0	0	0	0	0	0	0	0	0	0	0	0	1	1	1	1	1	1	1	1	1	1	1	1	1	1	1	1	1	1	1	1	1
8
9	*RT-2f
10	*OMM1330/1	0	RT-2f	0	0	0	0	0	0	0	0	0	0	0	0	0	0	0	0	0	0	0	0	0	0	0	0	0	1	1	1	1	1	1	1	1	1	1	1	1	1	1	1	1	1	1	1	1	1
11	*OMM1064/1	12.5	RT-2f	6	1	1	1	0	0	0	0	0	0	0	0	0	0	0	0	0	0	0	0	0	0	0	0	0	0	0	0	1	1	1	1	1	1	1	1	1	1	1	1	1	1	1	1	1	1
12	*Omy1247INRA/1	16.6	RT-2f	8	1	1	1	1	0	0	0	0	0	0	0	0	0	0	0	0	0	0	0	0	0	0	0	0	0	0	0	0	1	1	1	1	1	1	1	1	1	1	1	1	1	1	1	1	1
13	*BX885263/1	16.6	RT-2f	8	1	1	1	1	0	0	0	0	0	0	0	0	0	0	0	0	0	0	0	0	0	0	0	0	0	0	0	0	1	1	1	1	1	1	1	1	1	1	1	1	1	1	1	1	1
14	*CA358173/1	18.7	RT-2f	9	1	1	1	1	1	0	0	0	0	0	0	0	0	0	0	0	0	0	0	0	0	0	0	0	0	0	0	0	1	1	1	1	1	1	1	1	1	1	1	1	1	1	1	1	1
15	*Ssa55BSFU	18.7	RT-2f	9	1	1	1	1	1	0	0	0	0	0	0	0	0	0	0	0	0	0	0	0	0	0	0	0	0	0	0	0	1	1	1	1	1	1	1	1	1	1	1	1	1	1	1	1	1
16	*Omy11INRA/1	20.8	RT-2f	10	1	1	1	1	1	0	0	0	0	0	0	0	0	0	0	0	0	0	0	0	0	0	0	0	0	0	0	0	0	1	1	1	1	1	1	1	1	1	1	1	1	1	1	1	1
17	*CL11428/1	20.8	RT-2f	10	1	1	1	1	1	0	0	0	0	0	0	0	0	0	0	0	0	0	0	0	0	0	0	0	0	0	0	0	0	1	1	1	1	1	1	1	1	1	1	1	1	1	1	1	1
18	*OmyFGT25TUF/1	27	RT-2f	13	1	1	1	1	1	1	1	0	0	0	0	0	0	0	0	0	0	0	0	0	0	0	0	0	0	0	0	0	0	0	1	1	1	1	1	1	1	1	1	1	1	1	1	1	1
19	*Omi164TUF/1	29.1	RT-2f	14	1	1	1	1	1	1	1	0	0	0	0	0	0	0	0	0	0	0	0	0	0	0	0	0	0	0	0	0	0	0	0	1	1	1	1	1	1	1	1	1	1	1	1	1	1
20	*Ots2BML	45.8	RT-2f	22	1	1	1	1	1	1	1	1	1	1	1	0	0	0	0	0	0	0	0	0	0	0	0	0	0	0	0	0	0	0	0	0	0	0	0	1	1	1	1	1	1	1	1	1	1
21	*Str1BFRO/1	45.8	RT-2f	22	1	1	1	1	1	1	1	1	1	1	1	0	0	0	0	0	0	0	0	0	0	0	0	0	0	0	0	0	0	0	0	0	0	0	0	1	1	1	1	1	1	1	1	1	1
22	*Omy27DU	45.8	RT-2f	22	1	1	1	1	1	1	1	1	1	1	1	0	0	0	0	0	0	0	0	0	0	0	0	0	0	0	0	0	0	0	0	0	0	0	0	1	1	1	1	1	1	1	1	1	1
23	*Omy1UoG	45.8	RT-2f	22	1	1	1	1	1	1	1	1	1	1	1	0	0	0	0	0	0	0	0	0	0	0	0	0	0	0	0	0	0	0	0	0	0	0	0	1	1	1	1	1	1	1	1	1	1
24	*CA345680	47.9	RT-2f	23	1	1	1	1	1	1	1	1	1	1	1	1	0	0	0	0	0	0	0	0	0	0	0	0	0	0	0	0	0	0	0	0	0	0	0	1	1	1	1	1	1	1	1	1	1
25	*Omi120TUF	52	RT-2f	25	1	1	1	1	1	1	1	1	1	1	1	1	1	0	0	0	0	0	0	0	0	0	0	0	0	0	0	0	0	0	0	0	0	0	0	0	1	1	1	1	1	1	1	1	1
26	*CA341677	60.4	RT-2f	29	1	1	1	1	1	1	1	1	1	1	1	1	1	1	1	0	0	0	0	0	0	0	0	0	0	0	0	0	0	0	0	0	0	0	0	0	0	0	1	1	1	1	1	1	1
27	*OMM5092	64.5	RT-2f	31	1	1	1	1	1	1	1	1	1	1	1	1	1	1	1	1	0	0	0	0	0	0	0	0	0	0	0	0	0	0	0	0	0	0	0	0	0	0	0	1	1	1	1	1	1
28	*OMM1037	83.3	RT-2f	40	1	1	1	1	1	1	1	1	1	1	1	1	1	1	1	1	1	1	1	1	0	0	0	0	0	0	0	0	0	0	0	0	0	0	0	0	0	0	0	0	0	0	0	0	1
29	*AANAT2/1	95.8	RT-2f	46	1	1	1	1	1	1	1	1	1	1	1	1	1	1	1	1	1	1	1	1	1	1	1	0	0	0	0	0	0	0	0	0	0	0	0	0	0	0	0	0	0	0	0	0	0
30	*OmyUW1212	97.9	RT-2f	47	1	1	1	1	1	1	1	1	1	1	1	1	1	1	1	1	1	1	1	1	1	1	1	1	0	0	0	0	0	0	0	0	0	0	0	0	0	0	0	0	0	0	0	0	0
31	*BX890355/1	97.9	RT-2f	47	1	1	1	1	1	1	1	1	1	1	1	1	1	1	1	1	1	1	1	1	1	1	1	1	0	0	0	0	0	0	0	0	0	0	0	0	0	0	0	0	0	0	0	0	0
32	*OMM5037/1	118.7	RT-2f	57	0	0	0	0	0	1	1	1	1	1	1	1	1	1	1	1	1	1	1	1	1	1	1	1	1	1	1	1	0	0	0	0	0	0	0	0	0	0	0	0	0	0	0	0	0
33	*OMM1258/1	120.8	RT-2f	58	0	0	0	0	0	1	1	1	1	1	1	1	1	1	1	1	1	1	1	1	1	1	1	1	1	1	1	1	1	0	0	0	0	0	0	0	0	0	0	0	0	0	0	0	0
34	*OMM1274/1	120.8	RT-2f	58	0	0	0	0	0	1	1	1	1	1	1	1	1	1	1	1	1	1	1	1	1	1	1	1	1	1	1	1	1	0	0	0	0	0	0	0	0	0	0	0	0	0	0	0	0
35	*OMM5154/1	122.9	RT-2f	59	0	0	0	0	0	0	1	1	1	1	1	1	1	1	1	1	1	1	1	1	1	1	1	1	1	1	1	1	1	0	0	0	0	0	0	0	0	0	0	0	0	0	0	0	0
36	*OMM1218/1	127	RT-2f	61	0	0	0	0	0	0	0	1	1	1	1	1	1	1	1	1	1	1	1	1	1	1	1	1	1	1	1	1	1	1	0	0	0	0	0	0	0	0	0	0	0	0	0	0	0
37	*Omy1192INRA/1	127	RT-2f	61	0	0	0	0	0	0	0	1	1	1	1	1	1	1	1	1	1	1	1	1	1	1	1	1	1	1	1	1	1	1	0	0	0	0	0	0	0	0	0	0	0	0	0	0	0
38	*CL25555	127	RT-2f	61	0	0	0	0	0	0	0	1	1	1	1	1	1	1	1	1	1	1	1	1	1	1	1	1	1	1	1	1	1	1	0	0	0	0	0	0	0	0	0	0	0	0	0	0	0
39	*SsaI84LEE/1	129.1	RT-2f	62	0	0	0	0	0	0	0	1	1	1	1	1	1	1	1	1	1	1	1	1	1	1	1	1	1	1	1	1	1	1	1	0	0	0	0	0	0	0	0	0	0	0	0	0	0
40	*IgH	135.4	RT-2f	65	0	0	0	0	0	0	0	0	0	1	1	1	1	1	1	1	1	1	1	1	1	1	1	1	1	1	1	1	1	1	1	1	0	0	0	0	0	0	0	0	0	0	0	0	0
41	*IgM/1	137.5	RT-2f	66	0	0	0	0	0	0	0	0	0	1	1	1	1	1	1	1	1	1	1	1	1	1	1	1	1	1	1	1	1	1	1	1	1	0	0	0	0	0	0	0	0	0	0	0	0
42	*BHMS211	137.5	RT-2f	66	0	0	0	0	0	0	0	0	0	1	1	1	1	1	1	1	1	1	1	1	1	1	1	1	1	1	1	1	1	1	1	1	1	0	0	0	0	0	0	0	0	0	0	0	0
43	*Ots534NWFSC	150	RT-2f	72	0	0	0	0	0	0	0	0	0	0	0	0	1	1	1	1	1	1	1	1	1	1	1	1	1	1	1	1	1	1	1	1	1	1	1	1	0	0	0	0	0	0	0	0	0
44
45	*RT-3f
46	*OMM5174	0	RT-3f	0	0	0	0	0	0	0	0	0	0	0	0	0	0	0	0	0	0	0	0	0	0	0	0	0	1	1	1	1	1	1	1	1	1	1	1	1	1	1	1	1	1	1	1	1	1
47	*Omy1097INRA	0	RT-3f	0	0	0	0	0	0	0	0	0	0	0	0	0	0	0	0	0	0	0	0	0	0	0	0	0	1	1	1	1	1	1	1	1	1	1	1	1	1	1	1	1	1	1	1	1	1
48	*Omy1137INRA	4.1	RT-3f	2	1	0	0	0	0	0	0	0	0	0	0	0	0	0	0	0	0	0	0	0	0	0	0	0	0	1	1	1	1	1	1	1	1	1	1	1	1	1	1	1	1	1	1	1	1
49	*OMM1297	4.1	RT-3f	2	1	0	0	0	0	0	0	0	0	0	0	0	0	0	0	0	0	0	0	0	0	0	0	0	0	1	1	1	1	1	1	1	1	1	1	1	1	1	1	1	1	1	1	1	1
50	*Omy1099INRA	8.3	RT-3f	4	1	1	0	0	0	0	0	0	0	0	0	0	0	0	0	0	0	0	0	0	0	0	0	0	0	0	1	1	1	1	1	1	1	1	1	1	1	1	1	1	1	1	1	1	1
51	*Ogo2UW/1	22.9	RT-3f	11	1	1	1	1	1	1	0	0	0	0	0	0	0	0	0	0	0	0	0	0	0	0	0	0	0	0	0	0	0	1	1	1	1	1	1	1	1	1	1	1	1	1	1	1	1
52	*CL15589/1	22.9	RT-3f	11	1	1	1	1	1	1	0	0	0	0	0	0	0	0	0	0	0	0	0	0	0	0	0	0	0	0	0	0	0	1	1	1	1	1	1	1	1	1	1	1	1	1	1	1	1
53	*OMM1312	27	RT-3f	13	1	1	1	1	1	1	1	0	0	0	0	0	0	0	0	0	0	0	0	0	0	0	0	0	0	0	0	0	0	0	1	1	1	1	1	1	1	1	1	1	1	1	1	1	1
54	*Omy26INRA	29.1	RT-3f	14	1	1	1	1	1	1	1	0	0	0	0	0	0	0	0	0	0	0	0	0	0	0	0	0	0	0	0	0	0	0	0	1	1	1	1	1	1	1	1	1	1	1	1	1	1
55	*OmyRT2TUF	29.1	RT-3f	14	1	1	1	1	1	1	1	0	0	0	0	0	0	0	0	0	0	0	0	0	0	0	0	0	0	0	0	0	0	0	0	1	1	1	1	1	1	1	1	1	1	1	1	1	1
56	*BHMS206	29.1	RT-3f	14	1	1	1	1	1	1	1	0	0	0	0	0	0	0	0	0	0	0	0	0	0	0	0	0	0	0	0	0	0	0	0	1	1	1	1	1	1	1	1	1	1	1	1	1	1
57	*OmyFGT5TUF	37.5	RT-3f	18	1	1	1	1	1	1	1	1	1	0	0	0	0	0	0	0	0	0	0	0	0	0	0	0	0	0	0	0	0	0	0	0	0	1	1	1	1	1	1	1	1	1	1	1	1
58	*OMM5192/1	37.5	RT-3f	18	1	1	1	1	1	1	1	1	1	0	0	0	0	0	0	0	0	0	0	0	0	0	0	0	0	0	0	0	0	0	0	0	0	1	1	1	1	1	1	1	1	1	1	1	1
59	*OmyUW1102/1	37.5	RT-3f	18	1	1	1	1	1	1	1	1	1	0	0	0	0	0	0	0	0	0	0	0	0	0	0	0	0	0	0	0	0	0	0	0	0	1	1	1	1	1	1	1	1	1	1	1	1
60	*OmyRGT41TUF	43.7	RT-3f	21	1	1	1	1	1	1	1	1	1	1	1	0	0	0	0	0	0	0	0	0	0	0	0	0	0	0	0	0	0	0	0	0	0	0	1	1	1	1	1	1	1	1	1	1	1
61	*Ssa60BSFU	47.9	RT-3f	23	1	1	1	1	1	1	1	1	1	1	1	1	0	0	0	0	0	0	0	0	0	0	0	0	0	0	0	0	0	0	0	0	0	0	0	1	1	1	1	1	1	1	1	1	1
62	*CA378164/1	47.9	RT-3f	23	1	1	1	1	1	1	1	1	1	1	1	1	0	0	0	0	0	0	0	0	0	0	0	0	0	0	0	0	0	0	0	0	0	0	0	1	1	1	1	1	1	1	1	1	1
63	*BX084966	52	RT-3f	25	1	1	1	1	1	1	1	1	1	1	1	1	1	0	0	0	0	0	0	0	0	0	0	0	0	0	0	0	0	0	0	0	0	0	0	0	1	1	1	1	1	1	1	1	1
64	*BHMS429	62.5	RT-3f	30	1	1	1	1	1	1	1	1	1	1	1	1	1	1	1	0	0	0	0	0	0	0	0	0	0	0	0	0	0	0	0	0	0	0	0	0	0	0	0	1	1	1	1	1	1
65	*RT-3+2f
66	*OMM5153	0	RT-3+2f	0	0	1	0	0	1	0	1	0	1	0	0	1	1	0	0	1	0	1	1	1	0	0	0	1	0	0	0	0	1	1	1	1	0	1	1	1	0	0	1	1	0	0	1	1	0
67	*OMM5143	0	RT-3+2f	0	0	1	0	0	1	0	1	0	1	0	0	1	1	0	0	1	0	1	1	1	0	0	0	1	0	0	0	0	1	1	1	1	0	1	1	1	0	0	1	1	0	0	1	1	0
68	*Omy1443INRA	10.4	RT-3+2f	5	0	1	0	0	1	0	1	0	1	0	0	1	1	0	0	1	0	1	1	0	1	0	0	0	0	1	0	0	1	1	1	1	0	1	1	1	0	1	1	1	0	0	1	1	0
69	*Omy1018INRA	10.4	RT-3+2f	5	0	1	0	0	1	0	1	0	1	0	0	1	1	0	0	1	0	1	1	0	1	0	0	0	0	1	0	0	1	1	1	1	0	1	1	1	0	1	1	1	0	0	1	1	0
70	*CR374305	10.4	RT-3+2f	5	0	1	0	0	1	0	1	0	1	0	0	1	1	0	0	1	0	1	1	0	1	0	0	0	0	1	0	0	1	1	1	1	0	1	1	1	0	1	1	1	0	0	1	1	0
71	*OMM1038	18.7	RT-3+2f	9	0	1	0	0	1	0	1	0	1	0	0	1	1	0	0	1	0	1	1	0	1	0	0	0	0	1	1	0	1	0	1	1	0	1	1	1	0	1	1	1	0	1	1	0	0
72	*BHMS185	31.2	RT-3+2f	15	0	0	0	0	0	1	1	0	1	0	0	1	1	0	0	1	0	1	0	0	1	0	1	0	0	1	1	0	1	0	1	1	0	1	1	1	0	1	1	1	0	1	1	0	0
73
74
75	*RT-5f
76	*Sal6UoG	0	RT-5f	0	0	0	0	0	0	0	0	0	0	0	0	0	0	0	0	0	0	0	0	0	0	0	0	0	1	1	1	1	1	1	1	1	1	1	1	1	1	1	1	1	1	1	1	1	1
77	*CL16851	4.1	RT-5f	2	1	0	0	0	0	0	0	0	0	0	0	0	0	0	0	0	0	0	0	0	0	0	0	0	0	1	1	1	1	1	1	1	1	1	1	1	1	1	1	1	1	1	1	1	1
78	*CA061336	10.4	RT-5f	5	1	1	1	0	0	0	0	0	0	0	0	0	0	0	0	0	0	0	0	0	0	0	0	0	0	0	1	1	1	1	1	1	1	1	1	1	1	1	1	1	1	1	1	1	1
79	*CA359625	10.4	RT-5f	5	1	1	1	0	0	0	0	0	0	0	0	0	0	0	0	0	0	0	0	0	0	0	0	0	0	0	0	1	1	1	1	1	1	1	1	1	1	1	1	1	1	1	1	1	1
80	*OMM1273	12.5	RT-5f	6	1	1	1	0	0	0	0	0	0	0	0	0	0	0	0	0	0	0	0	0	0	0	0	0	0	0	0	1	1	1	1	1	1	1	1	1	1	1	1	1	1	1	1	1	1
81	*OtsG249UCD	12.5	RT-5f	6	1	1	1	0	0	0	0	0	0	0	0	0	0	0	0	0	0	0	0	0	0	0	0	0	0	0	0	1	1	1	1	1	1	1	1	1	1	1	1	1	1	1	1	1	1
82	*BX910798	12.5	RT-5f	6	1	1	1	0	0	0	0	0	0	0	0	0	0	0	0	0	0	0	0	0	0	0	0	0	0	0	0	1	1	1	1	1	1	1	1	1	1	1	1	1	1	1	1	1	1
83	*Myostatin1	12.5	RT-5f	6	1	1	1	0	0	0	0	0	0	0	0	0	0	0	0	0	0	0	0	0	0	0	0	0	0	0	0	1	1	1	1	1	1	1	1	1	1	1	1	1	1	1	1	1	1
84	*Myostatin1	12.5	RT-5f	6	1	1	1	0	0	0	0	0	0	0	0	0	0	0	0	0	0	0	0	0	0	0	0	0	0	0	0	1	1	1	1	1	1	1	1	1	1	1	1	1	1	1	1	1	1
85	*BX913059	12.5	RT-5f	6	1	1	1	0	0	0	0	0	0	0	0	0	0	0	0	0	0	0	0	0	0	0	0	0	0	0	0	1	1	1	1	1	1	1	1	1	1	1	1	1	1	1	1	1	1
86	*BHMS321	14.5	RT-5f	7	1	1	1	1	0	0	0	0	0	0	0	0	0	0	0	0	0	0	0	0	0	0	0	0	0	0	0	1	1	1	1	1	1	1	1	1	1	1	1	1	1	1	1	1	1
87	*Omy1510INRA	16.6	RT-5f	8	1	1	1	1	0	0	0	0	0	0	0	0	0	0	0	0	0	0	0	0	0	0	0	0	0	0	0	0	1	1	1	1	1	1	1	1	1	1	1	1	1	1	1	1	1
88	*Omy1253INRA	20.8	RT-5f	10	1	1	1	1	1	0	0	0	0	0	0	0	0	0	0	0	0	0	0	0	0	0	0	0	0	0	0	0	0	1	1	1	1	1	1	1	1	1	1	1	1	1	1	1	1
89	*OMM1316	27	RT-5f	13	1	1	1	1	1	1	1	0	0	0	0	0	0	0	0	0	0	0	0	0	0	0	0	0	0	0	0	0	0	0	1	1	1	1	1	1	1	1	1	1	1	1	1	1	1
90
91	*RT-6f
92	*CL17363	0	RT-6f	0	0	0	0	0	0	0	0	0	0	0	0	0	0	0	0	0	0	0	0	0	0	0	0	0	1	1	1	1	1	1	1	1	1	1	1	1	1	1	1	1	1	1	1	1	1
93	*Cocl3LAV	0	RT-6f	0	0	0	0	0	0	0	0	0	0	0	0	0	0	0	0	0	0	0	0	0	0	0	0	0	1	1	1	1	1	1	1	1	1	1	1	1	1	1	1	1	1	1	1	1	1
94	*ATP1B1A	0	RT-6f	0	0	0	0	0	0	0	0	0	0	0	0	0	0	0	0	0	0	0	0	0	0	0	0	0	1	1	1	1	1	1	1	1	1	1	1	1	1	1	1	1	1	1	1	1	1
95	*OMM5015	4.2	RT-6f	2	1	0	0	0	0	0	0	0	0	0	0	0	0	0	0	0	0	0	0	0	0	0	0	0	0	1	1	1	1	1	1	1	1	1	1	1	1	1	1	1	1	1	1	1	1
96	*Ssa20.19NUIG/1	6.3	RT-6f	3	1	1	0	0	0	0	0	0	0	0	0	0	0	0	0	0	0	0	0	0	0	0	0	0	0	1	1	1	1	1	1	1	1	1	1	1	1	1	1	1	1	1	1	1	1
97	*BX309396	23	RT-6f	11	1	1	1	1	1	1	0	0	0	0	0	0	0	0	0	0	0	0	0	0	0	0	0	0	0	0	0	0	0	1	1	1	1	1	1	1	1	1	1	1	1	1	1	1	1
98	*OMM1302	25	RT-6f	12	1	1	1	1	1	1	0	0	0	0	0	0	0	0	0	0	0	0	0	0	0	0	0	0	0	0	0	0	0	0	1	1	1	1	1	1	1	1	1	1	1	1	1	1	1
99	*OMM5147	25	RT-6f	12	1	1	1	1	1	1	0	0	0	0	0	0	0	0	0	0	0	0	0	0	0	0	0	0	0	0	0	0	0	0	1	1	1	1	1	1	1	1	1	1	1	1	1	1	1
100	*CL16548	35.5	RT-6f	17	1	1	1	1	1	1	1	1	1	0	0	0	0	0	0	0	0	0	0	0	0	0	0	0	0	0	0	0	0	0	0	0	0	0	1	1	1	1	1	1	1	1	1	1	1
101	*OMM5069	43.8	RT-6f	21	1	1	1	1	1	1	1	1	1	1	1	0	0	0	0	0	0	0	0	0	0	0	0	0	0	0	0	0	0	0	0	0	0	0	1	1	1	1	1	1	1	1	1	1	1
102	*SalD39SFU	43.8	RT-6f	21	1	1	1	1	1	1	1	1	1	1	1	0	0	0	0	0	0	0	0	0	0	0	0	0	0	0	0	0	0	0	0	0	0	0	1	1	1	1	1	1	1	1	1	1	1
103	*BHMS425	48	RT-6f	23	1	1	1	1	1	1	1	1	1	1	1	1	0	0	0	0	0	0	0	0	0	0	0	0	0	0	0	0	0	0	0	0	0	0	0	1	1	1	1	1	1	1	1	1	1
104	*OMM1046	56.3	RT-6f	27	1	1	1	1	1	1	1	1	1	1	1	1	1	1	0	0	0	0	0	0	0	0	0	0	0	0	0	0	0	0	0	0	0	0	0	0	0	1	1	1	1	1	1	1	1
105	*OmyUW1032	70.9	RT-6f	34	1	1	1	1	1	1	1	1	1	1	1	1	1	1	1	1	1	0	0	0	0	0	0	0	0	0	0	0	0	0	0	0	0	0	0	0	0	0	0	0	0	1	1	1	1
106	*OMM1152	73	RT-6f	35	1	1	1	1	1	1	1	1	1	1	1	1	1	1	1	1	1	1	0	0	0	0	0	0	0	0	0	0	0	0	0	0	0	0	0	0	0	0	0	0	0	1	1	1	1
107	*OMM1082	87.5	RT-6f	42	1	1	1	1	1	1	1	1	1	1	1	1	1	1	1	1	1	1	1	1	1	0	0	0	0	0	0	0	0	0	0	0	0	0	0	0	0	0	0	0	0	0	0	0	0
108	*OMM1355	102.1	RT-6f	49	0	1	1	1	1	1	1	1	1	1	1	1	1	1	1	1	1	1	1	1	1	1	1	1	0	0	0	0	0	0	0	0	0	0	0	0	0	0	0	0	0	0	0	0	0
109	*OMM1359	102.1	RT-6f	49	0	1	1	1	1	1	1	1	1	1	1	1	1	1	1	1	1	1	1	1	1	1	1	1	0	0	0	0	0	0	0	0	0	0	0	0	0	0	0	0	0	0	0	0	0
110	*Str7INRA	102.1	RT-6f	49	0	1	1	1	1	1	1	1	1	1	1	1	1	1	1	1	1	1	1	1	1	1	1	1	0	0	0	0	0	0	0	0	0	0	0	0	0	0	0	0	0	0	0	0	0
111	*Omy16INRA	102.1	RT-6f	49	0	1	1	1	1	1	1	1	1	1	1	1	1	1	1	1	1	1	1	1	1	1	1	1	0	0	0	0	0	0	0	0	0	0	0	0	0	0	0	0	0	0	0	0	0
112	*BX871195/1	104.2	RT-6f	50	0	1	1	1	1	1	1	1	1	1	1	1	1	1	1	1	1	1	1	1	1	1	1	1	1	0	0	0	0	0	0	0	0	0	0	0	0	0	0	0	0	0	0	0	0
113
114	*RT-7+2f
115	*One1ASC/1	0	RT-7+2f	0	0	0	0	0	0	0	0	0	0	0	0	0	0	0	0	0	0	0	0	0	0	0	0	0	1	1	1	1	1	1	1	1	1	1	1	1	1	1	1	1	1	1	1	1	1
116	*OMM1220	10.4	RT-7+2f	5	1	1	1	0	0	0	0	0	0	0	0	0	0	0	0	0	0	0	0	0	0	0	0	0	0	0	1	1	1	1	1	1	1	1	1	1	1	1	1	1	1	1	1	1	1
117	*OMM1318	12.5	RT-7+2f	6	1	1	1	0	0	0	0	0	0	0	0	0	0	0	0	0	0	0	0	0	0	0	0	0	0	0	0	1	1	1	1	1	1	1	1	1	1	1	1	1	1	1	1	1	1
118	*OMM1305	12.5	RT-7+2f	6	1	1	1	0	0	0	0	0	0	0	0	0	0	0	0	0	0	0	0	0	0	0	0	0	0	0	0	1	1	1	1	1	1	1	1	1	1	1	1	1	1	1	1	1	1
119	*OMM1077	14.5	RT-7+2f	7	1	1	1	1	0	0	0	0	0	0	0	0	0	0	0	0	0	0	0	0	0	0	0	0	0	0	0	1	1	1	1	1	1	1	1	1	1	1	1	1	1	1	1	1	1
120	*OMM1164/1	14.5	RT-7+2f	7	1	1	1	1	0	0	0	0	0	0	0	0	0	0	0	0	0	0	0	0	0	0	0	0	0	0	0	1	1	1	1	1	1	1	1	1	1	1	1	1	1	1	1	1	1
121	*CL67680	16.6	RT-7+2f	8	1	1	1	1	0	0	0	0	0	0	0	0	0	0	0	0	0	0	0	0	0	0	0	0	0	0	0	0	1	1	1	1	1	1	1	1	1	1	1	1	1	1	1	1	1
122	*Omy1217INRA	16.6	RT-7+2f	8	1	1	1	1	0	0	0	0	0	0	0	0	0	0	0	0	0	0	0	0	0	0	0	0	0	0	0	0	1	1	1	1	1	1	1	1	1	1	1	1	1	1	1	1	1
123	*CA045004	16.6	RT-7+2f	8	1	1	1	1	0	0	0	0	0	0	0	0	0	0	0	0	0	0	0	0	0	0	0	0	0	0	0	0	1	1	1	1	1	1	1	1	1	1	1	1	1	1	1	1	1
124	*CA057924	16.6	RT-7+2f	8	1	1	1	1	0	0	0	0	0	0	0	0	0	0	0	0	0	0	0	0	0	0	0	0	0	0	0	0	1	1	1	1	1	1	1	1	1	1	1	1	1	1	1	1	1
125	*Sal8UoG/1	20.8	RT-7+2f	10	1	1	1	1	1	0	0	0	0	0	0	0	0	0	0	0	0	0	0	0	0	0	0	0	0	0	0	0	0	1	1	1	1	1	1	1	1	1	1	1	1	1	1	1	1
126	*BHMS124/1	22.9	RT-7+2f	11	1	1	1	1	1	1	0	0	0	0	0	0	0	0	0	0	0	0	0	0	0	0	0	0	0	0	0	0	0	1	1	1	1	1	1	1	1	1	1	1	1	1	1	1	1
127	*OMM5102/1	22.9	RT-7+2f	11	1	1	1	1	1	1	0	0	0	0	0	0	0	0	0	0	0	0	0	0	0	0	0	0	0	0	0	0	0	1	1	1	1	1	1	1	1	1	1	1	1	1	1	1	1
128	*BX868221/1	22.9	RT-7+2f	11	1	1	1	1	1	1	0	0	0	0	0	0	0	0	0	0	0	0	0	0	0	0	0	0	0	0	0	0	0	1	1	1	1	1	1	1	1	1	1	1	1	1	1	1	1
129
130	*RT-7f
131	*Omy003DIAS	0	RT-7f	0	1	0	0	0	0	0	0	1	0	0	0	1	1	0	1	1	0	0	0	0	1	1	1	1	1	1	0	1	0	1	1	1	0	1	0	1	0	1	1	1	0	1	1	1	0
132	*OMM1087	6.2	RT-7f	3	1	0	0	0	0	0	0	1	0	0	0	1	1	0	1	1	1	0	0	0	1	1	1	1	1	1	0	1	0	1	1	1	0	1	0	1	1	1	0	1	0	1	1	1	0
133	*OmyFGT26TUF	14.5	RT-7f	7	1	0	0	0	0	0	0	1	0	0	0	1	0	0	1	1	1	0	0	0	1	1	1	1	1	1	1	1	0	1	0	1	0	1	0	1	1	1	0	1	1	1	1	1	0
134	*Omy7INRA	25	RT-7f	12	1	0	0	0	0	0	0	0	0	1	0	1	0	0	1	1	1	0	0	0	1	1	1	0	0	1	1	1	0	1	0	1	0	1	1	1	1	1	0	1	1	1	1	1	0
135	*Omy1119INRA	25	RT-7f	12	1	0	0	0	0	0	0	0	0	1	0	1	0	0	1	1	1	0	0	0	1	1	1	0	0	1	1	1	0	1	0	1	0	1	1	1	1	1	0	1	1	1	1	1	0
136	*ATP1B3B	25	RT-7f	12	1	0	0	0	0	0	0	0	0	1	0	1	0	0	1	1	1	0	0	0	1	1	1	0	0	1	1	1	0	1	0	1	0	1	1	1	1	1	0	1	1	1	1	1	0
137
138	*RT-8f
139	*OmyFGT13TUF	22.9	RT-8f	11	1	1	1	1	1	1	0	0	0	0	0	0	0	0	0	0	0	0	0	0	0	0	0	0	0	0	0	0	0	1	1	1	1	1	1	1	1	1	1	1	1	1	1	1	1
140	*BX299451	16.6	RT-8f	8	1	1	1	1	0	0	0	0	0	0	0	0	0	0	0	0	0	0	0	0	0	0	0	0	0	0	0	0	1	1	1	1	1	1	1	1	1	1	1	1	1	1	1	1	1
141	*OMM1195	12.5	RT-8f	6	1	1	1	0	0	0	0	0	0	0	0	0	0	0	0	0	0	0	0	0	0	0	0	0	0	0	0	1	1	1	1	1	1	1	1	1	1	1	1	1	1	1	1	1	1
142	*Omy1236INRA	12.5	RT-8f	6	1	1	1	0	0	0	0	0	0	0	0	0	0	0	0	0	0	0	0	0	0	0	0	0	0	0	0	1	1	1	1	1	1	1	1	1	1	1	1	1	1	1	1	1	1
143	*OMM5091	8.3	RT-8f	4	1	1	0	0	0	0	0	0	0	0	0	0	0	0	0	0	0	0	0	0	0	0	0	0	0	0	1	1	1	1	1	1	1	1	1	1	1	1	1	1	1	1	1	1	1
144	*OMM5265	0	RT-8f	0	0	0	0	0	0	0	0	0	0	0	0	0	0	0	0	0	0	0	0	0	0	0	0	0	1	1	1	1	1	1	1	1	1	1	1	1	1	1	1	1	1	1	1	1	1
145
146	*RT-8+2f
147	*OMM5181	0	RT-8+2f	0	1	1	0	0	0	0	1	0	1	1	1	0	0	0	1	1	1	0	0	1	0	0	1	1	1	0	1	0	0	0	0	1	1	0	1	1	0	1	0	1	1	1	1	0	0
148	*OmyFGT12TUF	0	RT-8+2f	0	1	1	0	0	0	0	1	0	1	1	1	0	0	0	1	1	1	0	0	1	0	0	1	1	1	0	1	0	0	0	0	1	1	0	1	1	0	1	0	1	1	1	1	0	0
149	*Clock	0	RT-8+2f	0	1	1	0	0	0	0	1	0	1	1	1	0	0	0	1	1	1	0	0	1	0	0	1	1	1	0	1	0	0	0	0	1	1	0	1	1	0	1	0	1	1	1	1	0	0
150	*Omy1213INRA	0	RT-8+2f	0	1	1	0	0	0	0	1	0	1	1	1	0	0	0	1	1	1	0	0	1	0	0	1	1	1	0	1	0	0	0	0	1	1	0	1	1	0	1	0	1	1	1	1	0	0
151	*OMM5166	0	RT-8+2f	0	1	1	0	0	0	0	1	0	1	1	1	0	0	0	1	1	1	0	0	1	0	0	1	1	1	0	1	0	0	0	0	1	1	0	1	1	0	1	0	1	1	1	1	0	0
152	*OMM5035	0	RT-8+2f	0	1	1	0	0	0	0	1	0	1	1	1	0	0	0	1	1	1	0	0	1	0	0	1	1	1	0	1	0	0	0	0	1	1	0	1	1	0	1	0	1	1	1	1	0	0
153	*GS03	0	RT-8+2f	0	1	1	0	0	0	0	1	0	1	1	1	0	0	0	1	1	1	0	0	1	0	0	1	1	1	0	1	0	0	0	0	1	1	0	1	1	0	1	0	1	1	1	1	0	0
154	*OMM5060	0	RT-8+2f	0	1	1	0	0	0	0	1	0	1	1	1	0	0	0	1	1	1	0	0	1	0	0	1	1	1	0	1	0	0	0	0	1	1	0	1	1	0	1	0	1	1	1	1	0	0
155	*Omy1336INRA	0	RT-8+2f	0	1	1	0	0	0	0	1	0	1	1	1	0	0	0	1	1	1	0	0	1	0	0	1	1	1	0	1	0	0	0	0	1	1	0	1	1	0	1	0	1	1	1	1	0	0
156	*CA358745	0	RT-8+2f	0	1	1	0	0	0	0	1	0	1	1	1	0	0	0	1	1	1	0	0	1	0	0	1	1	1	0	1	0	0	0	0	1	1	0	1	1	0	1	0	1	1	1	1	0	0
157	*Omi134TUF	0	RT-8+2f	0	1	1	0	0	0	0	1	0	1	1	1	0	0	0	1	1	1	0	0	1	0	0	1	1	1	0	1	0	0	0	0	1	1	0	1	1	0	1	0	1	1	1	1	0	0
158	*Ssa2DIAS	0	RT-8+2f	0	1	1	0	0	0	0	1	0	1	1	1	0	0	0	1	1	1	0	0	1	0	0	1	1	1	0	1	0	0	0	0	1	1	0	1	1	0	1	0	1	1	1	1	0	0
159	*BHMS426	0	RT-8+2f	0	1	1	0	0	0	0	1	0	1	1	1	0	0	0	1	1	1	0	0	1	0	0	1	1	1	0	1	0	0	0	0	1	1	0	1	1	0	1	0	1	1	1	1	0	0
160	*OMM1009	0	RT-8+2f	0	1	1	0	0	0	0	1	0	1	1	1	0	0	0	1	1	1	0	0	1	0	0	1	1	1	0	1	0	0	0	0	1	1	0	1	1	0	1	0	1	1	1	1	0	0
161	*CA060381	0	RT-8+2f	0	1	1	0	0	0	0	1	0	1	1	1	0	0	0	1	1	1	0	0	1	0	0	1	1	1	0	1	0	0	0	0	1	1	0	1	1	0	1	0	1	1	1	1	0	0
162	*BHMS331	0	RT-8+2f	0	1	1	0	0	0	0	1	0	1	1	1	0	0	0	1	1	1	0	0	1	0	0	1	1	1	0	1	0	0	0	0	1	1	0	1	1	0	1	0	1	1	1	1	0	0
163
164	*RT-8+3f
165	*OMM1304	2	RT-8+3f	1	1	0	0	1	0	1	0	0	1	0	0	1	1	0	0	0	0	1	0	0	1	0	0	0	1	1	1	0	0	1	1	1	1	0	1	0	1	1	1	1	0	0	1	1	1
166	*CL15841	6.2	RT-8+3f	3	1	1	0	1	1	1	0	0	1	0	0	1	1	0	0	0	0	1	0	0	1	0	0	0	1	1	1	0	0	1	1	1	1	0	1	0	1	1	1	1	0	0	1	0	1
167	*One114ADFG	8.3	RT-8+3f	4	1	1	0	1	1	1	0	0	1	0	0	0	1	0	0	0	0	1	0	0	1	0	0	0	1	1	1	0	0	1	1	1	1	0	1	0	1	1	1	1	0	0	1	0	1
168	*OMM1075	8.3	RT-8+3f	4	1	1	0	1	1	1	0	0	1	0	0	0	1	0	0	0	0	1	0	0	1	0	0	0	1	1	1	0	0	1	1	1	1	0	1	0	1	1	1	1	0	0	1	0	1
169	*OtsG83bUCD	8.3	RT-8+3f	4	1	1	0	1	1	1	0	0	1	0	0	0	1	0	0	0	0	1	0	0	1	0	0	0	1	1	1	0	0	1	1	1	1	0	1	0	1	1	1	1	0	0	1	0	1
170
171	*RT-9f
172	*OMM5185/2	0	RT-9f	0	0	0	0	0	0	0	0	0	0	0	0	0	0	0	0	0	0	0	0	0	0	0	0	0	1	1	1	1	1	1	1	1	1	1	1	1	1	1	1	1	1	1	1	1	1
173	*OMM5154/2	0	RT-9f	0	0	0	0	0	0	0	0	0	0	0	0	0	0	0	0	0	0	0	0	0	0	0	0	0	1	1	1	1	1	1	1	1	1	1	1	1	1	1	1	1	1	1	1	1	1
174	*OMM1274/2	10.4	RT-9f	5	1	1	1	0	0	0	0	0	0	0	0	0	0	0	0	0	0	0	0	0	0	0	0	0	0	0	1	1	1	1	1	1	1	1	1	1	1	1	1	1	1	1	1	1	1
175	*OMM1002/2	10.4	RT-9f	5	1	1	1	0	0	0	0	0	0	0	0	0	0	0	0	0	0	0	0	0	0	0	0	0	0	0	1	1	1	1	1	1	1	1	1	1	1	1	1	1	1	1	1	1	1
176	*Ogo7UW	10.4	RT-9f	5	1	1	1	0	0	0	0	0	0	0	0	0	0	0	0	0	0	0	0	0	0	0	0	0	0	0	1	1	1	1	1	1	1	1	1	1	1	1	1	1	1	1	1	1	1
177	*OMM1258/2	10.4	RT-9f	5	1	1	1	0	0	0	0	0	0	0	0	0	0	0	0	0	0	0	0	0	0	0	0	0	0	0	1	1	1	1	1	1	1	1	1	1	1	1	1	1	1	1	1	1	1
178	*OMM5037/2	10.4	RT-9f	5	1	1	1	0	0	0	0	0	0	0	0	0	0	0	0	0	0	0	0	0	0	0	0	0	0	0	1	1	1	1	1	1	1	1	1	1	1	1	1	1	1	1	1	1	1
179	*OMM1218/2	10.4	RT-9f	5	1	1	1	0	0	0	0	0	0	0	0	0	0	0	0	0	0	0	0	0	0	0	0	0	0	0	1	1	1	1	1	1	1	1	1	1	1	1	1	1	1	1	1	1	1
180	*SsaI84LEE/2	18.7	RT-9f	9	1	1	1	1	1	0	0	0	0	0	0	0	0	0	0	0	0	0	0	0	0	0	0	0	0	0	0	0	1	1	1	1	1	1	1	1	1	1	1	1	1	1	1	1	1
181	*OmyFGT18TUF/2	18.7	RT-9f	9	1	1	1	1	1	0	0	0	0	0	0	0	0	0	0	0	0	0	0	0	0	0	0	0	0	0	0	0	1	1	1	1	1	1	1	1	1	1	1	1	1	1	1	1	1
182	*OMM5152	22.9	RT-9f	11	1	1	1	1	1	1	0	0	0	0	0	0	0	0	0	0	0	0	0	0	0	0	0	0	0	0	0	0	0	1	1	1	1	1	1	1	1	1	1	1	1	1	1	1	1
183	*IgM/2	22.9	RT-9f	11	1	1	1	1	1	1	0	0	0	0	0	0	0	0	0	0	0	0	0	0	0	0	0	0	0	0	0	0	0	1	1	1	1	1	1	1	1	1	1	1	1	1	1	1	1
184	*OmyRGT40TUF/2	27	RT-9f	13	1	1	1	1	1	1	1	0	0	0	0	0	0	0	0	0	0	0	0	0	0	0	0	0	0	0	0	0	0	0	1	1	1	1	1	1	1	1	1	1	1	1	1	1	1
185	*BX890355/2	27	RT-9f	13	1	1	1	1	1	1	1	0	0	0	0	0	0	0	0	0	0	0	0	0	0	0	0	0	0	0	0	0	0	0	1	1	1	1	1	1	1	1	1	1	1	1	1	1	1
186	*OmyRGT33TUF	27	RT-9f	13	1	1	1	1	1	1	1	0	0	0	0	0	0	0	0	0	0	0	0	0	0	0	0	0	0	0	0	0	0	0	1	1	1	1	1	1	1	1	1	1	1	1	1	1	1
187	*OMM5140/2	29.1	RT-9f	14	1	1	1	1	1	1	1	0	0	0	0	0	0	0	0	0	0	0	0	0	0	0	0	0	0	0	0	0	0	0	0	1	1	1	1	1	1	1	1	1	1	1	1	1	1
188	*AANAT2/2	29.1	RT-9f	14	1	1	1	1	1	1	1	0	0	0	0	0	0	0	0	0	0	0	0	0	0	0	0	0	0	0	0	0	0	0	0	1	1	1	1	1	1	1	1	1	1	1	1	1	1
189	*OMM1268	31.2	RT-9f	15	1	1	1	1	1	1	1	1	0	0	0	0	0	0	0	0	0	0	0	0	0	0	0	0	0	0	0	0	0	0	0	1	1	1	1	1	1	1	1	1	1	1	1	1	1
190	*OMM1267	31.2	RT-9f	15	1	1	1	1	1	1	1	1	0	0	0	0	0	0	0	0	0	0	0	0	0	0	0	0	0	0	0	0	0	0	0	1	1	1	1	1	1	1	1	1	1	1	1	1	1
191	*OMM5055	31.2	RT-9f	15	1	1	1	1	1	1	1	1	0	0	0	0	0	0	0	0	0	0	0	0	0	0	0	0	0	0	0	0	0	0	0	1	1	1	1	1	1	1	1	1	1	1	1	1	1
192	*Hsp70A	31.2	RT-9f	15	1	1	1	1	1	1	1	1	0	0	0	0	0	0	0	0	0	0	0	0	0	0	0	0	0	0	0	0	0	0	0	1	1	1	1	1	1	1	1	1	1	1	1	1	1
193	*OMM5063	33.3	RT-9f	16	1	1	1	1	1	1	1	1	0	0	0	0	0	0	0	0	0	0	0	0	0	0	0	0	0	0	0	0	0	0	0	0	1	1	1	1	1	1	1	1	1	1	1	1	1
194	*GH1	33.3	RT-9f	16	1	1	1	1	1	1	1	1	0	0	0	0	0	0	0	0	0	0	0	0	0	0	0	0	0	0	0	0	0	0	0	0	1	1	1	1	1	1	1	1	1	1	1	1	1
195	*OmyRGT30TUF	33.3	RT-9f	16	1	1	1	1	1	1	1	1	0	0	0	0	0	0	0	0	0	0	0	0	0	0	0	0	0	0	0	0	0	0	0	0	1	1	1	1	1	1	1	1	1	1	1	1	1
196	*HoxB4a/2	33.3	RT-9f	16	1	1	1	1	1	1	1	1	0	0	0	0	0	0	0	0	0	0	0	0	0	0	0	0	0	0	0	0	0	0	0	0	1	1	1	1	1	1	1	1	1	1	1	1	1
197	*OMM1341(UoG)	37.5	RT-9f	18	1	1	1	1	1	1	1	1	1	0	0	0	0	0	0	0	0	0	0	0	0	0	0	0	0	0	0	0	0	0	0	0	0	1	1	1	1	1	1	1	1	1	1	1	1
198	*OMM5127/1(INRA)	39.5	RT-9f	19	1	1	1	1	1	1	1	1	1	1	0	0	0	0	0	0	0	0	0	0	0	0	0	0	0	0	0	0	0	0	0	0	0	1	1	1	1	1	1	1	1	1	1	1	1
199	*OMM5047	39.5	RT-9f	19	1	1	1	1	1	1	1	1	1	1	0	0	0	0	0	0	0	0	0	0	0	0	0	0	0	0	0	0	0	0	0	0	0	1	1	1	1	1	1	1	1	1	1	1	1
200	*Omy1261INRA	45.8	RT-9f	22	1	1	1	1	1	1	1	1	1	1	1	0	0	0	0	0	0	0	0	0	0	0	0	0	0	0	0	0	0	0	0	0	0	0	0	1	1	1	1	1	1	1	1	1	1
201	*Omy1004UW	47.9	RT-9f	23	1	1	1	1	1	1	1	1	1	1	1	1	0	0	0	0	0	0	0	0	0	0	0	0	0	0	0	0	0	0	0	0	0	0	0	1	1	1	1	1	1	1	1	1	1
202	*OmyUW1036	47.9	RT-9f	23	1	1	1	1	1	1	1	1	1	1	1	1	0	0	0	0	0	0	0	0	0	0	0	0	0	0	0	0	0	0	0	0	0	0	0	1	1	1	1	1	1	1	1	1	1
203	*Ssa8BSFU	52	RT-9f	25	1	1	1	1	1	1	1	1	1	1	1	1	1	0	0	0	0	0	0	0	0	0	0	0	0	0	0	0	0	0	0	0	0	0	0	0	1	1	1	1	1	1	1	1	1
204	*OMM5057	56.2	RT-9f	27	1	1	1	1	1	1	1	1	1	1	1	1	1	1	0	0	0	0	0	0	0	0	0	0	0	0	0	0	0	0	0	0	0	0	0	0	0	1	1	1	1	1	1	1	1
205	*Ssa15BSFU	68.7	RT-9f	33	1	1	1	1	1	1	1	1	1	1	1	1	1	1	1	1	1	0	0	0	0	0	0	0	0	0	0	0	0	0	0	0	0	0	0	0	0	0	0	0	1	1	1	1	1
206	*OMM5007	83.3	RT-9f	40	1	1	1	1	1	1	1	1	1	1	1	1	1	1	1	1	1	1	1	1	0	0	0	0	0	0	0	0	0	0	0	0	0	0	0	0	0	0	0	0	0	0	0	0	1
207	*Omy1009UW	85.4	RT-9f	41	1	1	1	1	1	1	1	1	1	1	1	1	1	1	1	1	1	1	1	1	1	0	0	0	0	0	0	0	0	0	0	0	0	0	0	0	0	0	0	0	0	0	0	0	1
208	*OMM3103	85.4	RT-9f	41	1	1	1	1	1	1	1	1	1	1	1	1	1	1	1	1	1	1	1	1	1	0	0	0	0	0	0	0	0	0	0	0	0	0	0	0	0	0	0	0	0	0	0	0	1
209	*Omy1301INRA	85.4	RT-9f	41	1	1	1	1	1	1	1	1	1	1	1	1	1	1	1	1	1	1	1	1	1	0	0	0	0	0	0	0	0	0	0	0	0	0	0	0	0	0	0	0	0	0	0	0	1
210	*ATP1B2	85.4	RT-9f	41	1	1	1	1	1	1	1	1	1	1	1	1	1	1	1	1	1	1	1	1	1	0	0	0	0	0	0	0	0	0	0	0	0	0	0	0	0	0	0	0	0	0	0	0	1
211	*BX873441/1	85.4	RT-9f	41	1	1	1	1	1	1	1	1	1	1	1	1	1	1	1	1	1	1	1	1	1	0	0	0	0	0	0	0	0	0	0	0	0	0	0	0	0	0	0	0	0	0	0	0	1
212	*OMM1363	89.5	RT-9f	43	1	1	1	1	1	1	1	1	1	1	1	1	1	1	1	1	1	1	1	1	1	1	0	0	0	0	0	0	0	0	0	0	0	0	0	0	0	0	0	0	0	0	0	0	0
213	*OMM1096	89.5	RT-9f	43	1	1	1	1	1	1	1	1	1	1	1	1	1	1	1	1	1	1	1	1	1	1	0	0	0	0	0	0	0	0	0	0	0	0	0	0	0	0	0	0	0	0	0	0	0
214	*One14ASC	91.6	RT-9f	44	1	1	1	1	1	1	1	1	1	1	1	1	1	1	1	1	1	1	1	1	1	1	0	0	0	0	0	0	0	0	0	0	0	0	0	0	0	0	0	0	0	0	0	0	0
215	*Omy105INRA	102	RT-9f	49	0	1	1	1	1	1	1	1	1	1	1	1	1	1	1	1	1	1	1	1	1	1	1	1	0	0	0	0	0	0	0	0	0	0	0	0	0	0	0	0	0	0	0	0	0
216	*OMM1192	104.1	RT-9f	50	0	1	1	1	1	1	1	1	1	1	1	1	1	1	1	1	1	1	1	1	1	1	1	1	0	0	0	0	0	0	0	0	0	0	0	0	0	0	0	0	0	0	0	0	0
217	*OMM5008	108.3	RT-9f	52	0	0	1	1	1	1	1	1	1	1	1	1	1	1	1	1	1	1	1	1	1	1	1	1	1	1	0	0	0	0	0	0	0	0	0	0	0	0	0	0	0	0	0	0	0
218	*Omy1399INRA	110.4	RT-9f	53	0	0	1	1	1	1	1	1	1	1	1	1	1	1	1	1	1	1	1	1	1	1	1	1	1	1	0	0	0	0	0	0	0	0	0	0	0	0	0	0	0	0	0	0	0
219
220	*RT-10f
221	*OMM1179	0	RT-10f	0	0	0	0	0	0	0	0	0	0	0	0	0	0	0	0	0	0	0	0	0	0	0	0	0	1	1	1	1	1	1	1	1	1	1	1	1	1	1	1	1	1	1	1	1	1
222	*BX867246	12.5	RT-10f	6	1	1	1	0	0	0	0	0	0	0	0	0	0	0	0	0	0	0	0	0	0	0	0	0	0	0	0	1	1	1	1	1	1	1	1	1	1	1	1	1	1	1	1	1	1
223	*Omy1063INRA	14.6	RT-10f	7	1	1	1	1	0	0	0	0	0	0	0	0	0	0	0	0	0	0	0	0	0	0	0	0	0	0	0	1	1	1	1	1	1	1	1	1	1	1	1	1	1	1	1	1	1
224	*Omy1160INRA	20.9	RT-10f	10	1	1	1	1	1	0	0	0	0	0	0	0	0	0	0	0	0	0	0	0	0	0	0	0	0	0	0	0	0	1	1	1	1	1	1	1	1	1	1	1	1	1	1	1	1
225	*OMM5004	20.9	RT-10f	10	1	1	1	1	1	0	0	0	0	0	0	0	0	0	0	0	0	0	0	0	0	0	0	0	0	0	0	0	0	1	1	1	1	1	1	1	1	1	1	1	1	1	1	1	1
226	*One111ADFG	20.9	RT-10f	10	1	1	1	1	1	0	0	0	0	0	0	0	0	0	0	0	0	0	0	0	0	0	0	0	0	0	0	0	0	1	1	1	1	1	1	1	1	1	1	1	1	1	1	1	1
227	*OMM5013	37.5	RT-10f	18	1	1	1	1	1	1	1	1	1	0	0	0	0	0	0	0	0	0	0	0	0	0	0	0	0	0	0	0	0	0	0	0	0	1	1	1	1	1	1	1	1	1	1	1	1
228	*OMM5039	37.5	RT-10f	18	1	1	1	1	1	1	1	1	1	0	0	0	0	0	0	0	0	0	0	0	0	0	0	0	0	0	0	0	0	0	0	0	0	1	1	1	1	1	1	1	1	1	1	1	1
229	*OmyFGT11TUF	39.6	RT-10f	19	1	1	1	1	1	1	1	1	1	1	0	0	0	0	0	0	0	0	0	0	0	0	0	0	0	0	0	0	0	0	0	0	0	1	1	1	1	1	1	1	1	1	1	1	1
230	*OmyUW1225	45.9	RT-10f	22	1	1	1	1	1	1	1	1	1	1	1	0	0	0	0	0	0	0	0	0	0	0	0	0	0	0	0	0	0	0	0	0	0	0	0	1	1	1	1	1	1	1	1	1	1
231	*OMM1204	52.1	RT-10f	25	1	1	1	1	1	1	1	1	1	1	1	1	1	0	0	0	0	0	0	0	0	0	0	0	0	0	0	0	0	0	0	0	0	0	0	0	0	0	1	1	1	1	1	1	1
232	*OmyIL1B(DIAS)	58.4	RT-10f	28	1	1	1	1	1	1	1	1	1	1	1	1	1	1	0	0	0	0	0	0	0	0	0	0	0	0	0	0	0	0	0	0	0	0	0	0	0	0	1	1	1	1	1	1	1
233	*OMM1157	58.4	RT-10f	28	1	1	1	1	1	1	1	1	1	1	1	1	1	1	0	0	0	0	0	0	0	0	0	0	0	0	0	0	0	0	0	0	0	0	0	0	0	0	1	1	1	1	1	1	1
234	*OmyUW1120	58.4	RT-10f	28	1	1	1	1	1	1	1	1	1	1	1	1	1	1	0	0	0	0	0	0	0	0	0	0	0	0	0	0	0	0	0	0	0	0	0	0	0	0	1	1	1	1	1	1	1
235	*BHMS117B	58.4	RT-10f	28	1	1	1	1	1	1	1	1	1	1	1	1	1	1	0	0	0	0	0	0	0	0	0	0	0	0	0	0	0	0	0	0	0	0	0	0	0	0	1	1	1	1	1	1	1
236	*UBC100-2.13	60.4	RT-10f	29	1	1	1	1	1	1	1	1	1	1	1	1	1	1	1	0	0	0	0	0	0	0	0	0	0	0	0	0	0	0	0	0	0	0	0	0	0	0	1	1	1	1	1	1	1
237	*CR363293	64.6	RT-10f	31	1	1	1	1	1	1	1	1	1	1	1	1	1	1	1	1	0	0	0	0	0	0	0	0	0	0	0	0	0	0	0	0	0	0	0	0	0	0	0	1	1	1	1	1	1
238	*OmyFGT10TUF	72.9	RT-10f	35	1	1	1	1	1	1	1	1	1	1	1	1	1	1	1	1	1	1	0	0	0	0	0	0	0	0	0	0	0	0	0	0	0	0	0	0	0	0	0	0	0	1	1	1	1
239	*OMM1294	77.1	RT-10f	37	1	1	1	1	1	1	1	1	1	1	1	1	1	1	1	1	1	1	1	0	0	0	0	0	0	0	0	0	0	0	0	0	0	0	0	0	0	0	0	0	0	0	1	1	1
240	*CA366526	87.5	RT-10f	42	1	1	1	1	1	1	1	1	1	1	1	1	1	1	1	1	1	1	1	1	1	0	0	0	0	0	0	0	0	0	0	0	0	0	0	0	0	0	0	0	0	0	0	0	0
241	*Omy38DU/1	91.7	RT-10f	44	1	1	1	1	1	1	1	1	1	1	1	1	1	1	1	1	1	1	1	1	1	1	0	0	0	0	0	0	0	0	0	0	0	0	0	0	0	0	0	0	0	0	0	0	0
242	*OMM1512/1	95.9	RT-10f	46	1	1	1	1	1	1	1	1	1	1	1	1	1	1	1	1	1	1	1	1	1	1	1	0	0	0	0	0	0	0	0	0	0	0	0	0	0	0	0	0	0	0	0	0	0
243	*Omy1002UW	108.4	RT-10f	52	0	0	1	1	1	1	1	1	1	1	1	1	1	1	1	1	1	1	1	1	1	1	1	1	1	1	0	0	0	0	0	0	0	0	0	0	0	0	0	0	0	0	0	0	0
244	*OMM5009/1	114.6	RT-10f	55	0	0	0	0	1	1	1	1	1	1	1	1	1	1	1	1	1	1	1	1	1	1	1	1	1	1	1	0	0	0	0	0	0	0	0	0	0	0	0	0	0	0	0	0	0
245	*BX867151/1	116.7	RT-10f	56	0	0	0	0	1	1	1	1	1	1	1	1	1	1	1	1	1	1	1	1	1	1	1	1	1	1	1	1	0	0	0	0	0	0	0	0	0	0	0	0	0	0	0	0	0
246	*CA039640/1	118.8	RT-10f	57	0	0	0	0	0	1	1	1	1	1	1	1	1	1	1	1	1	1	1	1	1	1	1	1	1	1	1	1	0	0	0	0	0	0	0	0	0	0	0	0	0	0	0	0	0
247	*OmyMYODDIAS/1(UoG)	118.8	RT-10f	57	0	0	0	0	0	1	1	1	1	1	1	1	1	1	1	1	1	1	1	1	1	1	1	1	1	1	1	1	0	0	0	0	0	0	0	0	0	0	0	0	0	0	0	0	0
248	*OMM1197/1	120.9	RT-10f	58	0	0	0	0	0	1	1	1	1	1	1	1	1	1	1	1	1	1	1	1	1	1	1	1	1	1	1	1	1	0	0	0	0	0	0	0	0	0	0	0	0	0	0	0	0
249	*OMM1214	122.9	RT-10f	59	0	0	0	0	0	0	1	1	1	1	1	1	1	1	1	1	1	1	1	1	1	1	1	1	1	1	1	1	1	0	0	0	0	0	0	0	0	0	0	0	0	0	0	0	0
250
251	*RT-11f
252	*Ots520NWFSC	0	RT-11f	0	0	0	0	0	0	0	0	0	0	0	0	0	0	0	0	0	0	0	0	0	0	0	0	0	1	1	1	1	1	1	1	1	1	1	1	1	1	1	1	1	1	1	1	1	1
253	*OMM1310	6.3	RT-11f	3	1	1	0	0	0	0	0	0	0	0	0	0	0	0	0	0	0	0	0	0	0	0	0	0	0	1	1	1	1	1	1	1	1	1	1	1	1	1	1	1	1	1	1	1	1
254	*Ocl1UW	6.3	RT-11f	3	1	1	0	0	0	0	0	0	0	0	0	0	0	0	0	0	0	0	0	0	0	0	0	0	0	1	1	1	1	1	1	1	1	1	1	1	1	1	1	1	1	1	1	1	1
255	*OMM5178	6.3	RT-11f	3	1	1	0	0	0	0	0	0	0	0	0	0	0	0	0	0	0	0	0	0	0	0	0	0	0	1	1	1	1	1	1	1	1	1	1	1	1	1	1	1	1	1	1	1	1
256	*OMM1172	8.4	RT-11f	4	1	1	0	0	0	0	0	0	0	0	0	0	0	0	0	0	0	0	0	0	0	0	0	0	0	0	1	1	1	1	1	1	1	1	1	1	1	1	1	1	1	1	1	1	1
257	*Omy7DIAS	14.6	RT-11f	7	1	1	1	1	0	0	0	0	0	0	0	0	0	0	0	0	0	0	0	0	0	0	0	0	0	0	0	1	1	1	1	1	1	1	1	1	1	1	1	1	1	1	1	1	1
258	*OMM1209	20.9	RT-11f	10	1	1	1	1	1	0	0	0	0	0	0	0	0	0	0	0	0	0	0	0	0	0	0	0	0	0	0	0	0	1	1	1	1	1	1	1	1	1	1	1	1	1	1	1	1
259	*Omy13DIAS	33.4	RT-11f	16	1	1	1	1	1	1	1	1	0	0	0	0	0	0	0	0	0	0	0	0	0	0	0	0	0	0	0	0	0	0	0	0	1	1	1	1	1	1	1	1	1	1	1	1	1
260	*SL	45.9	RT-11f	22	1	1	1	1	1	1	1	1	1	1	1	0	0	0	0	0	0	0	0	0	0	0	0	0	0	0	0	0	0	0	0	0	0	0	0	1	1	1	1	1	1	1	1	1	1
261	*CA347214	45.9	RT-11f	22	1	1	1	1	1	1	1	1	1	1	1	0	0	0	0	0	0	0	0	0	0	0	0	0	0	0	0	0	0	0	0	0	0	0	0	1	1	1	1	1	1	1	1	1	1
262	*Omi33TUF	54.2	RT-11f	26	1	1	1	1	1	1	1	1	1	1	1	1	1	0	0	0	0	0	0	0	0	0	0	0	0	0	0	0	0	0	0	0	0	0	0	0	0	1	1	1	1	1	1	1	1
263	*OMM1315	54.2	RT-11f	26	1	1	1	1	1	1	1	1	1	1	1	1	1	0	0	0	0	0	0	0	0	0	0	0	0	0	0	0	0	0	0	0	0	0	0	0	0	1	1	1	1	1	1	1	1
264	*Ots509NWFSC	54.2	RT-11f	26	1	1	1	1	1	1	1	1	1	1	1	1	1	0	0	0	0	0	0	0	0	0	0	0	0	0	0	0	0	0	0	0	0	0	0	0	0	1	1	1	1	1	1	1	1
265	*OMM1084	60.4	RT-11f	29	1	1	1	1	1	1	1	1	1	1	1	1	1	1	1	0	0	0	0	0	0	0	0	0	0	0	0	0	0	0	0	0	0	0	0	0	0	0	1	1	1	1	1	1	1
266	*Omy1017INRA	60.4	RT-11f	29	1	1	1	1	1	1	1	1	1	1	1	1	1	1	1	0	0	0	0	0	0	0	0	0	0	0	0	0	0	0	0	0	0	0	0	0	0	0	1	1	1	1	1	1	1
267	*Omi69TUF	62.5	RT-11f	30	1	1	1	1	1	1	1	1	1	1	1	1	1	1	1	0	0	0	0	0	0	0	0	0	0	0	0	0	0	0	0	0	0	0	0	0	0	0	0	1	1	1	1	1	1
268	*Omy1011UW	62.5	RT-11f	30	1	1	1	1	1	1	1	1	1	1	1	1	1	1	1	0	0	0	0	0	0	0	0	0	0	0	0	0	0	0	0	0	0	0	0	0	0	0	0	1	1	1	1	1	1
269	*Ots515NWFSC	62.5	RT-11f	30	1	1	1	1	1	1	1	1	1	1	1	1	1	1	1	0	0	0	0	0	0	0	0	0	0	0	0	0	0	0	0	0	0	0	0	0	0	0	0	1	1	1	1	1	1
270
271	*RT-13f
272	*ATP1B3A	0	RT-13f	0	0	0	0	0	0	0	0	0	0	0	0	0	0	0	0	0	0	0	0	0	0	0	0	0	1	1	1	1	1	1	1	1	1	1	1	1	1	1	1	1	1	1	1	1	1
273	*OMM5053	2	RT-13f	1	1	0	0	0	0	0	0	0	0	0	0	0	0	0	0	0	0	0	0	0	0	0	0	0	1	1	1	1	1	1	1	1	1	1	1	1	1	1	1	1	1	1	1	1	1
274	*Omy1307INRA	4.1	RT-13f	2	1	0	0	0	0	0	0	0	0	0	0	0	0	0	0	0	0	0	0	0	0	0	0	0	0	1	1	1	1	1	1	1	1	1	1	1	1	1	1	1	1	1	1	1	1
275	*OmyRGT47TUF	4.1	RT-13f	2	1	0	0	0	0	0	0	0	0	0	0	0	0	0	0	0	0	0	0	0	0	0	0	0	0	1	1	1	1	1	1	1	1	1	1	1	1	1	1	1	1	1	1	1	1
276	*Omy1013UW	4.1	RT-13f	2	1	0	0	0	0	0	0	0	0	0	0	0	0	0	0	0	0	0	0	0	0	0	0	0	0	1	1	1	1	1	1	1	1	1	1	1	1	1	1	1	1	1	1	1	1
277	*CR373404	8.3	RT-13f	4	1	1	0	0	0	0	0	0	0	0	0	0	0	0	0	0	0	0	0	0	0	0	0	0	0	0	1	1	1	1	1	1	1	1	1	1	1	1	1	1	1	1	1	1	1
278	*Ocl3UW	10.4	RT-13f	5	1	1	1	0	0	0	0	0	0	0	0	0	0	0	0	0	0	0	0	0	0	0	0	0	0	0	1	1	1	1	1	1	1	1	1	1	1	1	1	1	1	1	1	1	1
279	*Omi51TUF/1	10.4	RT-13f	5	1	1	1	0	0	0	0	0	0	0	0	0	0	0	0	0	0	0	0	0	0	0	0	0	0	0	1	1	1	1	1	1	1	1	1	1	1	1	1	1	1	1	1	1	1
280	*OmyRGT14TUF	10.4	RT-13f	5	1	1	1	0	0	0	0	0	0	0	0	0	0	0	0	0	0	0	0	0	0	0	0	0	0	0	1	1	1	1	1	1	1	1	1	1	1	1	1	1	1	1	1	1	1
281	*OmyRGT46TUF	10.4	RT-13f	5	1	1	1	0	0	0	0	0	0	0	0	0	0	0	0	0	0	0	0	0	0	0	0	0	0	0	1	1	1	1	1	1	1	1	1	1	1	1	1	1	1	1	1	1	1
282	*OmyRGT32TUF	10.4	RT-13f	5	1	1	1	0	0	0	0	0	0	0	0	0	0	0	0	0	0	0	0	0	0	0	0	0	0	0	1	1	1	1	1	1	1	1	1	1	1	1	1	1	1	1	1	1	1
283	*OmyFGT28TUF/2	27	RT-13f	13	1	1	1	1	1	1	1	0	0	0	0	0	0	0	0	0	0	0	0	0	0	0	0	0	0	0	0	0	0	0	1	1	1	1	1	1	1	1	1	1	1	1	1	1	1
284	*GS04	27	RT-13f	13	1	1	1	1	1	1	1	0	0	0	0	0	0	0	0	0	0	0	0	0	0	0	0	0	0	0	0	0	0	0	1	1	1	1	1	1	1	1	1	1	1	1	1	1	1
285	*OmyJTUF	27	RT-13f	13	1	1	1	1	1	1	1	0	0	0	0	0	0	0	0	0	0	0	0	0	0	0	0	0	0	0	0	0	0	0	1	1	1	1	1	1	1	1	1	1	1	1	1	1	1
286	*OMM1321	29.1	RT-13f	14	1	1	1	1	1	1	1	0	0	0	0	0	0	0	0	0	0	0	0	0	0	0	0	0	0	0	0	0	0	0	0	1	1	1	1	1	1	1	1	1	1	1	1	1	1
287	*GS02/1	29.1	RT-13f	14	1	1	1	1	1	1	1	0	0	0	0	0	0	0	0	0	0	0	0	0	0	0	0	0	0	0	0	0	0	0	0	1	1	1	1	1	1	1	1	1	1	1	1	1	1
288	*BHMS411	43.7	RT-13f	21	1	1	1	1	1	1	1	1	1	1	1	0	0	0	0	0	0	0	0	0	0	0	0	0	0	0	0	0	0	0	0	0	0	0	1	1	1	1	1	1	1	1	1	1	1
289
290	*RT-14f
291	*Ssa410UoS	0	RT-14f	0	0	0	0	0	0	0	0	0	0	0	0	0	0	0	0	0	0	0	0	0	0	0	0	0	1	1	1	1	1	1	1	1	1	1	1	1	1	1	1	1	1	1	1	1	1
292	*Omy120INRA/1(UoG)	8.3	RT-14f	4	1	1	0	0	0	0	0	0	0	0	0	0	0	0	0	0	0	0	0	0	0	0	0	0	0	0	1	1	1	1	1	1	1	1	1	1	1	1	1	1	1	1	1	1	1
293	*OMM1657/1	70.8	RT-14f	34	1	1	1	1	1	1	1	1	1	1	1	1	1	1	1	1	1	0	0	0	0	0	0	0	0	0	0	0	0	0	0	0	0	0	0	0	0	0	0	0	0	1	1	1	1
294	*OMM5017/1	70.8	RT-14f	34	1	1	1	1	1	1	1	1	1	1	1	1	1	1	1	1	1	0	0	0	0	0	0	0	0	0	0	0	0	0	0	0	0	0	0	0	0	0	0	0	0	1	1	1	1
295	*OMM5168/1	70.8	RT-14f	34	1	1	1	1	1	1	1	1	1	1	1	1	1	1	1	1	1	0	0	0	0	0	0	0	0	0	0	0	0	0	0	0	0	0	0	0	0	0	0	0	0	1	1	1	1
296	*Omy1242INRA/1	70.8	RT-14f	34	1	1	1	1	1	1	1	1	1	1	1	1	1	1	1	1	1	0	0	0	0	0	0	0	0	0	0	0	0	0	0	0	0	0	0	0	0	0	0	0	0	1	1	1	1
297	*CL47450	70.8	RT-14f	34	1	1	1	1	1	1	1	1	1	1	1	1	1	1	1	1	1	0	0	0	0	0	0	0	0	0	0	0	0	0	0	0	0	0	0	0	0	0	0	0	0	1	1	1	1
298	*Omy296UoG/1	74.9	RT-14f	36	1	1	1	1	1	1	1	1	1	1	1	1	1	1	1	1	1	1	0	0	0	0	0	0	0	0	0	0	0	0	0	0	0	0	0	0	0	0	0	0	0	0	1	1	1
299	*CL17236/1	74.9	RT-14f	36	1	1	1	1	1	1	1	1	1	1	1	1	1	1	1	1	1	1	0	0	0	0	0	0	0	0	0	0	0	0	0	0	0	0	0	0	0	0	0	0	0	0	1	1	1
300	*OmyUW1048	79.1	RT-14f	38	1	1	1	1	1	1	1	1	1	1	1	1	1	1	1	1	1	1	1	0	0	0	0	0	0	0	0	0	0	0	0	0	0	0	0	0	0	0	0	0	0	0	0	1	1
301	*BHMS205/1	79.1	RT-14f	38	1	1	1	1	1	1	1	1	1	1	1	1	1	1	1	1	1	1	1	0	0	0	0	0	0	0	0	0	0	0	0	0	0	0	0	0	0	0	0	0	0	0	0	1	1
302	*CA348861	79.1	RT-14f	38	1	1	1	1	1	1	1	1	1	1	1	1	1	1	1	1	1	1	1	1	0	0	0	0	0	0	0	0	0	0	0	0	0	0	0	0	0	0	0	0	0	0	0	1	1
303	*Omy4INRA/1	81.2	RT-14f	39	1	1	1	1	1	1	1	1	1	1	1	1	1	1	1	1	1	1	1	1	0	0	0	0	0	0	0	0	0	0	0	0	0	0	0	0	0	0	0	0	0	0	0	1	1
304	*BX873975	81.2	RT-14f	39	1	1	1	1	1	1	1	1	1	1	1	1	1	1	1	1	1	1	1	1	0	0	0	0	0	0	0	0	0	0	0	0	0	0	0	0	0	0	0	0	0	0	0	1	1
305	*Omy1232INRA/1	81.2	RT-14f	39	1	1	1	1	1	1	1	1	1	1	1	1	1	1	1	1	1	1	1	1	0	0	0	0	0	0	0	0	0	0	0	0	0	0	0	0	0	0	0	0	0	0	0	1	1
306
307	*RT-14+2f
308	*OMM5182	0	RT-14+2f	0	0	1	1	1	1	1	0	0	0	0	1	0	0	0	1	1	0	0	1	1	1	0	0	1	0	0	0	0	1	1	0	0	1	1	1	1	0	0	1	1	0	1	1	1	1
309	*OMM1279	6.2	RT-14+2f	3	1	1	1	1	1	1	0	0	0	0	1	0	0	0	1	1	0	0	1	1	1	0	0	1	0	0	0	0	0	1	0	1	1	1	1	1	0	0	1	1	0	1	1	1	1
310	*TC126859	10.4	RT-14+2f	5	1	1	1	1	1	1	0	0	0	0	1	0	0	0	1	1	0	0	1	1	1	0	1	1	0	0	0	0	0	1	0	1	1	1	1	1	0	0	1	0	0	1	1	1	1
311	*Ssa102BSFU	12.5	RT-14+2f	6	1	1	1	1	1	1	0	0	0	0	1	0	0	0	1	1	0	0	0	1	1	0	1	1	0	0	0	0	0	1	0	1	1	1	1	1	0	0	1	0	0	1	1	1	1
312
313	*RT-15f
314	*BX868221/2	60.4	RT-15f	29	1	1	1	1	1	1	1	1	1	1	1	1	1	1	1	0	0	0	0	0	0	0	0	0	0	0	0	0	0	0	0	0	0	0	0	0	0	0	1	1	1	1	1	1	1
315	*BHMS124/2	58.3	RT-15f	28	1	1	1	1	1	1	1	1	1	1	1	1	1	1	0	0	0	0	0	0	0	0	0	0	0	0	0	0	0	0	0	0	0	0	0	0	0	0	1	1	1	1	1	1	1
316	*OmyRT7TUF	47.9	RT-15f	23	1	1	1	1	1	1	1	1	1	1	1	1	0	0	0	0	0	0	0	0	0	0	0	0	0	0	0	0	0	0	0	0	0	0	0	1	1	1	1	1	1	1	1	1	1
317	*OMM1175	43.7	RT-15f	21	1	1	1	1	1	1	1	1	1	1	1	0	0	0	0	0	0	0	0	0	0	0	0	0	0	0	0	0	0	0	0	0	0	0	1	1	1	1	1	1	1	1	1	1	1
318	*Myf5-MRF4	39.5	RT-15f	19	1	1	1	1	1	1	1	1	1	1	0	0	0	0	0	0	0	0	0	0	0	0	0	0	0	0	0	0	0	0	0	0	0	1	1	1	1	1	1	1	1	1	1	1	1
319	*OMM1164/2	37.4	RT-15f	18	1	1	1	1	1	1	1	1	1	0	0	0	0	0	0	0	0	0	0	0	0	0	0	0	0	0	0	0	0	0	0	0	0	1	1	1	1	1	1	1	1	1	1	1	1
320	*OMM1036	37.4	RT-15f	18	1	1	1	1	1	1	1	1	1	0	0	0	0	0	0	0	0	0	0	0	0	0	0	0	0	0	0	0	0	0	0	0	0	1	1	1	1	1	1	1	1	1	1	1	1
321	*IGF1/2	37.4	RT-15f	18	1	1	1	1	1	1	1	1	1	0	0	0	0	0	0	0	0	0	0	0	0	0	0	0	0	0	0	0	0	0	0	0	0	1	1	1	1	1	1	1	1	1	1	1	1
322	*Ssa24BSFU	31.2	RT-15f	15	1	1	1	1	1	1	1	1	0	0	0	0	0	0	0	0	0	0	0	0	0	0	0	0	0	0	0	0	0	0	0	1	1	1	1	1	1	1	1	1	1	1	1	1	1
323	*OMM1291	27	RT-15f	13	1	1	1	1	1	1	1	0	0	0	0	0	0	0	0	0	0	0	0	0	0	0	0	0	0	0	0	0	0	0	1	1	1	1	1	1	1	1	1	1	1	1	1	1	1
324	*OMM1289	27	RT-15f	13	1	1	1	1	1	1	1	0	0	0	0	0	0	0	0	0	0	0	0	0	0	0	0	0	0	0	0	0	0	0	1	1	1	1	1	1	1	1	1	1	1	1	1	1	1
325	*Ots1BML	20.8	RT-15f	10	1	1	1	1	1	0	0	0	0	0	0	0	0	0	0	0	0	0	0	0	0	0	0	0	0	0	0	0	0	1	1	1	1	1	1	1	1	1	1	1	1	1	1	1	1
326	*OMM5075	20.8	RT-15f	10	1	1	1	1	1	0	0	0	0	0	0	0	0	0	0	0	0	0	0	0	0	0	0	0	0	0	0	0	0	1	1	1	1	1	1	1	1	1	1	1	1	1	1	1	1
327	*OmyRGT8TUF	20.8	RT-15f	10	1	1	1	1	1	0	0	0	0	0	0	0	0	0	0	0	0	0	0	0	0	0	0	0	0	0	0	0	0	1	1	1	1	1	1	1	1	1	1	1	1	1	1	1	1
328
329	*RT-15+2f
330	*OMM1261	0	RT-15+2f	0	0	1	0	0	0	1	0	0	1	1	1	0	1	0	0	1	1	1	0	1	0	0	1	1	1	1	1	1	0	0	0	0	0	1	1	1	1	0	0	0	1	1	1	0	0
331	*OmyRGT23TUF	0	RT-15+2f	0	0	1	0	0	0	1	0	0	1	1	1	0	1	0	0	1	1	1	0	1	0	0	1	1	1	1	1	1	0	0	0	0	0	1	1	1	1	0	0	0	1	1	1	0	0
332	*OMY6877INRA	0	RT-15+2f	0	0	1	0	0	0	1	0	0	1	1	1	0	1	0	0	1	1	1	0	1	0	0	1	1	1	1	1	1	0	0	0	0	0	1	1	1	1	0	0	0	1	1	1	0	0
333	*Per1	2	RT-15+2f	1	0	1	0	0	0	1	0	0	1	1	1	0	1	0	0	1	1	1	0	1	0	0	1	1	1	1	1	1	0	0	0	0	0	1	1	1	1	0	0	0	1	1	1	0	0
334	*Omy107INRA	2	RT-15+2f	1	0	1	0	0	0	1	0	0	1	1	1	0	1	0	0	1	1	1	0	1	0	0	1	1	1	1	1	1	0	0	0	0	0	1	1	1	1	0	0	0	1	1	1	0	0
335	*OmyRGT21TUF	4.1	RT-15+2f	2	0	1	0	0	0	1	0	0	1	1	1	0	1	0	0	1	1	1	0	1	0	0	1	1	1	1	1	1	0	0	0	0	0	1	0	1	1	0	0	0	1	1	1	0	0
336
337	*RT-15+3f
338	*OMM5030	0	RT-15+3f	0	1	1	1	1	0	0	1	1	0	0	0	0	1	1	0	1	0	0	0	1	0	1	1	1	1	0	1	1	1	1	1	0	1	1	0	0	0	0	0	0	0	1	1	1	0
339	*Str11INRA	8.3	RT-15+3f	4	1	1	1	1	0	0	1	1	1	0	0	0	1	1	0	1	0	1	0	1	0	1	1	1	0	0	1	1	1	1	1	0	1	1	0	0	0	0	0	0	0	1	0	1	0
340	*Myostatin3	8.3	RT-15+3f	4	1	1	1	1	0	0	1	1	1	0	0	0	1	1	0	1	0	1	0	1	0	1	1	1	0	0	1	1	1	1	1	0	1	1	0	0	0	0	0	0	0	1	0	1	0
341
342	*RT-16f
343	*OMM1352	0	RT-16f	0	0	0	0	0	0	0	0	0	0	0	0	0	0	0	0	0	0	0	0	0	0	0	0	0	1	1	1	1	1	1	1	1	1	1	1	1	1	1	1	1	1	1	1	1	1
344	*BX873238	0	RT-16f	0	0	0	0	0	0	0	0	0	0	0	0	0	0	0	0	0	0	0	0	0	0	0	0	0	1	1	1	1	1	1	1	1	1	1	1	1	1	1	1	1	1	1	1	1	1
345	*Omi102TUF/1	0	RT-16f	0	0	0	0	0	0	0	0	0	0	0	0	0	0	0	0	0	0	0	0	0	0	0	0	0	1	1	1	1	1	1	1	1	1	1	1	1	1	1	1	1	1	1	1	1	1
346	*Str9INRA	0	RT-16f	0	0	0	0	0	0	0	0	0	0	0	0	0	0	0	0	0	0	0	0	0	0	0	0	0	1	1	1	1	1	1	1	1	1	1	1	1	1	1	1	1	1	1	1	1	1
347	*OMM1303	4.1	RT-16f	2	1	0	0	0	0	0	0	0	0	0	0	0	0	0	0	0	0	0	0	0	0	0	0	0	0	1	1	1	1	1	1	1	1	1	1	1	1	1	1	1	1	1	1	1	1
348	*Str2INRA	4.1	RT-16f	2	1	0	0	0	0	0	0	0	0	0	0	0	0	0	0	0	0	0	0	0	0	0	0	0	0	1	1	1	1	1	1	1	1	1	1	1	1	1	1	1	1	1	1	1	1
349	*Omy13INRA	4.1	RT-16f	2	1	0	0	0	0	0	0	0	0	0	0	0	0	0	0	0	0	0	0	0	0	0	0	0	0	1	1	1	1	1	1	1	1	1	1	1	1	1	1	1	1	1	1	1	1
350	*OMM1290	8.3	RT-16f	4	1	1	0	0	0	0	0	0	0	0	0	0	0	0	0	0	0	0	0	0	0	0	0	0	0	0	1	1	1	1	1	1	1	1	1	1	1	1	1	1	1	1	1	1	1
351	*OMM5064	8.3	RT-16f	4	1	1	0	0	0	0	0	0	0	0	0	0	0	0	0	0	0	0	0	0	0	0	0	0	0	0	1	1	1	1	1	1	1	1	1	1	1	1	1	1	1	1	1	1	1
352	*Omy6INRA	10.4	RT-16f	5	1	1	1	0	0	0	0	0	0	0	0	0	0	0	0	0	0	0	0	0	0	0	0	0	0	0	1	1	1	1	1	1	1	1	1	1	1	1	1	1	1	1	1	1	1
353	*HoxA4a/2	10.4	RT-16f	5	1	1	1	0	0	0	0	0	0	0	0	0	0	0	0	0	0	0	0	0	0	0	0	0	0	0	1	1	1	1	1	1	1	1	1	1	1	1	1	1	1	1	1	1	1
354	*BX867838	10.4	RT-16f	5	1	1	1	0	0	0	0	0	0	0	0	0	0	0	0	0	0	0	0	0	0	0	0	0	0	0	1	1	1	1	1	1	1	1	1	1	1	1	1	1	1	1	1	1	1
355	*OMM1101	10.4	RT-16f	5	1	1	1	0	0	0	0	0	0	0	0	0	0	0	0	0	0	0	0	0	0	0	0	0	0	0	1	1	1	1	1	1	1	1	1	1	1	1	1	1	1	1	1	1	1
356	*OMM5151	12.5	RT-16f	6	1	1	1	0	0	0	0	0	0	0	0	0	0	0	0	0	0	0	0	0	0	0	0	0	0	0	0	1	1	1	1	1	1	1	1	1	1	1	1	1	1	1	1	1	1
357	*OMM5169	16.6	RT-16f	8	1	1	1	1	0	0	0	0	0	0	0	0	0	0	0	0	0	0	0	0	0	0	0	0	0	0	0	0	1	1	1	1	1	1	1	1	1	1	1	1	1	1	1	1	1
358	*OMM5033	16.6	RT-16f	8	1	1	1	1	0	0	0	0	0	0	0	0	0	0	0	0	0	0	0	0	0	0	0	0	0	0	0	0	1	1	1	1	1	1	1	1	1	1	1	1	1	1	1	1	1
359	*OMM5002	22.9	RT-16f	11	1	1	1	1	1	1	0	0	0	0	0	0	0	0	0	0	0	0	0	0	0	0	0	0	0	0	0	0	0	1	1	1	1	1	1	1	1	1	1	1	1	1	1	1	1
360
361	*RT-16+2f
362	*Omy1008UW/2	0	RT-16+2f	0	1	0	1	1	1	1	0	0	1	0	0	0	1	0	0	0	0	1	0	1	1	0	1	1	0	1	0	0	0	0	1	1	0	0	0	1	0	0	1	1	1	1	1	1	1
363	*ATP1B1B/2	2	RT-16+2f	1	1	0	1	1	1	1	0	0	1	0	0	0	1	0	0	0	0	1	0	1	1	0	1	1	0	1	0	0	0	0	1	1	0	0	0	1	0	0	1	1	1	1	1	1	1
364	*Omy3INRA/2	2	RT-16+2f	1	1	0	1	1	1	1	0	0	1	0	0	0	1	0	0	0	0	1	0	1	1	0	1	1	0	1	0	0	0	0	1	1	0	0	0	1	0	0	1	1	1	1	1	1	1
365	*BX342964/2	4.1	RT-16+2f	2	1	0	1	1	1	1	0	0	1	0	0	0	1	0	0	0	0	1	0	1	1	0	1	1	0	1	0	0	0	0	1	1	0	0	0	1	0	0	1	0	1	1	1	1	1
366	*OMM5273/2	4.1	RT-16+2f	2	1	0	1	1	1	1	0	0	1	0	0	0	1	0	0	0	0	1	0	1	1	0	1	1	0	1	0	0	0	0	1	1	0	0	0	1	0	0	1	0	1	1	1	1	1
367	*Omy1212INRA/2	4.1	RT-16+2f	2	1	0	1	1	1	1	0	0	1	0	0	0	1	0	0	0	0	1	0	1	1	0	1	1	0	1	0	0	0	0	1	1	0	0	0	1	0	0	1	0	1	1	1	1	1
368	*OMM5260	4.1	RT-16+2f	2	1	0	1	1	1	1	0	0	1	0	0	0	1	0	0	0	0	1	0	1	1	0	1	1	0	1	0	0	0	0	1	1	0	0	0	1	0	0	1	0	1	1	1	1	1
369	*CA371653/2	8.3	RT-16+2f	4	1	0	1	1	1	1	0	0	1	0	0	0	1	0	0	0	0	0	0	1	1	1	1	1	0	1	0	0	0	0	1	1	0	0	0	1	0	0	1	0	1	1	1	1	1
370	*Omy1088INRA/2	12.5	RT-16+2f	6	1	0	1	1	1	1	0	0	1	0	0	0	1	0	0	0	0	0	0	1	1	1	1	1	0	1	0	0	0	1	0	1	0	0	0	1	0	0	1	0	1	1	1	1	1
371	*OmyRT10TUF/2	20.8	RT-16+2f	10	1	0	1	1	1	1	0	1	1	0	0	0	1	0	0	0	0	0	0	1	1	1	1	1	0	0	0	0	0	1	0	1	0	0	0	1	0	0	1	0	1	1	0	1	1
372	*Omy77DU	25	RT-16+2f	12	1	0	1	1	1	1	0	1	1	0	0	0	1	0	0	0	0	0	0	1	1	1	1	1	0	0	0	0	0	1	0	1	1	0	0	1	0	0	1	0	1	1	0	0	1
373	*CA345149	25	RT-16+2f	12	1	0	1	1	1	1	0	1	1	0	0	0	1	0	0	0	0	0	0	1	1	1	1	1	0	0	0	0	0	1	0	1	1	0	0	1	0	0	1	0	1	1	0	0	1
374	*OMM1345/2	29.1	RT-16+2f	14	1	0	1	1	1	0	0	1	1	0	0	0	1	0	0	0	0	0	0	1	1	1	1	1	0	0	0	1	0	1	0	1	1	0	0	1	0	0	1	0	1	1	0	0	1
375	*Str60INRA	29.1	RT-16+2f	14	1	0	1	1	1	0	0	1	1	0	0	0	1	0	0	0	0	0	0	1	1	1	1	1	0	0	0	1	0	1	0	1	1	0	0	1	0	0	1	0	1	1	0	0	1
376	*BHMS219/2	29.1	RT-16+2f	14	1	0	1	1	1	0	0	1	1	0	0	0	1	0	0	0	0	0	0	1	1	1	1	1	0	0	0	1	0	1	0	1	1	0	0	1	0	0	1	0	1	1	0	0	1
377	*Omi173TUF/2	37.5	RT-16+2f	18	1	0	0	1	0	0	0	1	1	0	0	1	1	0	0	0	0	0	1	1	1	1	1	1	0	0	0	1	0	1	0	1	1	0	0	1	0	0	1	0	1	1	0	0	1
378	*Omy1071INRA/2	41.6	RT-16+2f	20	0	0	0	1	0	0	0	1	1	0	0	1	1	0	0	0	1	0	1	1	1	1	1	1	0	0	0	1	0	1	0	1	1	0	0	1	0	0	1	0	1	1	0	0	1
379	*OMM1013	47.9	RT-16+2f	23	0	0	0	0	0	0	0	1	1	0	0	1	1	0	0	0	1	0	1	0	0	1	1	1	1	0	0	1	0	1	0	1	1	0	0	1	1	0	0	0	1	1	0	0	1
380	*Omy8INRA	58.3	RT-16+2f	28	0	0	0	0	0	0	0	1	1	0	0	1	1	0	0	1	1	0	1	0	0	1	1	1	1	0	0	1	0	1	0	1	1	0	0	1	1	1	0	0	1	1	0	0	1
381	*OMM1088	58.3	RT-16+2f	28	0	0	0	0	0	0	0	1	1	0	0	1	1	0	0	1	1	0	1	0	0	1	1	1	1	0	0	1	0	1	0	1	1	0	0	1	1	1	0	0	1	1	0	0	1
382	*CNE2-17	60.4	RT-16+2f	29	0	0	0	0	0	0	0	1	1	0	0	1	1	0	0	1	1	0	1	0	0	1	1	1	1	0	0	1	1	1	0	1	1	0	0	1	1	1	0	0	1	1	0	0	1
383	*OmyRGT3TUF	64.5	RT-16+2f	31	0	0	0	0	0	0	1	1	0	0	0	1	1	0	0	1	1	0	1	0	0	1	1	1	1	0	0	1	1	1	0	1	1	0	0	1	1	1	0	0	1	1	0	0	1
384
385	*RT-17f
386	*OMM1090	0	RT-17f	0	0	0	0	0	0	0	0	0	0	0	0	0	0	0	0	0	0	0	0	0	0	0	0	0	1	1	1	1	1	1	1	1	1	1	1	1	1	1	1	1	1	1	1	1	1
387	*OMM5044	31.2	RT-17f	15	1	1	1	1	1	1	1	1	0	0	0	0	0	0	0	0	0	0	0	0	0	0	0	0	0	0	0	0	0	0	0	1	1	1	1	1	1	1	1	1	1	1	1	1	1
388	*OMM1076	39.5	RT-17f	19	1	1	1	1	1	1	1	1	1	1	0	0	0	0	0	0	0	0	0	0	0	0	0	0	0	0	0	0	0	0	0	0	0	1	1	1	1	1	1	1	1	1	1	1	1
389	*Omy1456INRA	39.5	RT-17f	19	1	1	1	1	1	1	1	1	1	1	0	0	0	0	0	0	0	0	0	0	0	0	0	0	0	0	0	0	0	0	0	0	0	1	1	1	1	1	1	1	1	1	1	1	1
390	*CA357130	41.6	RT-17f	20	1	1	1	1	1	1	1	1	1	1	0	0	0	0	0	0	0	0	0	0	0	0	0	0	0	0	0	0	0	0	0	0	0	0	1	1	1	1	1	1	1	1	1	1	1
391	*OtsG85UCD	50	RT-17f	24	1	1	1	1	1	1	1	1	1	1	1	1	0	0	0	0	0	0	0	0	0	0	0	0	0	0	0	0	0	0	0	0	0	0	0	0	1	1	1	1	1	1	1	1	1
392	*OtsG422UCD	56.2	RT-17f	27	1	1	1	1	1	1	1	1	1	1	1	1	1	1	0	0	0	0	0	0	0	0	0	0	0	0	0	0	0	0	0	0	0	0	0	0	0	1	1	1	1	1	1	1	1
393	*Omy113INRA	58.3	RT-17f	28	1	1	1	1	1	1	1	1	1	1	1	1	1	1	0	0	0	0	0	0	0	0	0	0	0	0	0	0	0	0	0	0	0	0	0	0	0	0	1	1	1	1	1	1	1
394	*Omy1389INRA	58.3	RT-17f	28	1	1	1	1	1	1	1	1	1	1	1	1	1	1	0	0	0	0	0	0	0	0	0	0	0	0	0	0	0	0	0	0	0	0	0	0	0	0	1	1	1	1	1	1	1
395	*OMM1117	58.3	RT-17f	28	1	1	1	1	1	1	1	1	1	1	1	1	1	1	0	0	0	0	0	0	0	0	0	0	0	0	0	0	0	0	0	0	0	0	0	0	0	0	1	1	1	1	1	1	1
396	*OmyRGT27TUF	70.8	RT-17f	34	1	1	1	1	1	1	1	1	1	1	1	1	1	1	1	1	1	0	0	0	0	0	0	0	0	0	0	0	0	0	0	0	0	0	0	0	0	0	0	0	0	1	1	1	1
397	*Omy1064INRA	81.2	RT-17f	39	1	1	1	1	1	1	1	1	1	1	1	1	1	1	1	1	1	1	1	1	0	0	0	0	0	0	0	0	0	0	0	0	0	0	0	0	0	0	0	0	0	0	0	1	1
398	*BX305863	83.3	RT-17f	40	1	1	1	1	1	1	1	1	1	1	1	1	1	1	1	1	1	1	1	1	0	0	0	0	0	0	0	0	0	0	0	0	0	0	0	0	0	0	0	0	0	0	0	0	1
399	*OmyRGT6TUF/1	89.5	RT-17f	43	1	1	1	1	1	1	1	1	1	1	1	1	1	1	1	1	1	1	1	1	1	1	0	0	0	0	0	0	0	0	0	0	0	0	0	0	0	0	0	0	0	0	0	0	0
400
401	*RT-17+2f
402	*Omy11DIAS	0	RT-17+2f	0	0	0	0	0	1	1	1	0	1	0	1	1	1	1	0	0	1	0	1	1	0	1	1	1	1	1	0	1	0	0	0	0	1	0	1	1	0	1	1	0	1	0	0	0	0
403	*BHMS322	12.5	RT-17+2f	6	0	0	1	0	1	1	0	0	1	0	1	1	1	0	0	0	1	0	1	1	0	1	1	1	1	1	0	1	0	0	0	1	1	0	1	0	0	1	1	0	1	0	0	1	0
404	*OMM1135	12.5	RT-17+2f	6	0	0	1	0	1	1	0	0	1	0	1	1	1	0	0	0	1	0	1	1	0	1	1	1	1	1	0	1	0	0	0	1	1	0	1	0	0	1	1	0	1	0	0	1	0
405
406	*RT-18f
407	*Omi187TUF	0	RT-18f	0	0	0	0	0	0	0	0	0	0	0	0	0	0	0	0	0	0	0	0	0	0	0	0	0	1	1	1	1	1	1	1	1	1	1	1	1	1	1	1	1	1	1	1	1	1
408	*OMM1159	0	RT-18f	0	0	0	0	0	0	0	0	0	0	0	0	0	0	0	0	0	0	0	0	0	0	0	0	0	1	1	1	1	1	1	1	1	1	1	1	1	1	1	1	1	1	1	1	1	1
409
410	*RT-18+2f
411	*BX867151/2	0	RT-18+2f	0	0	0	1	1	0	0	0	0	1	0	0	1	0	1	1	1	0	0	0	1	0	0	1	1	1	0	1	0	0	1	1	0	1	1	1	1	0	1	0	0	1	0	1	0	1
412	*OMM5009/2	6.3	RT-18+2f	3	0	0	1	1	0	0	0	0	1	0	0	1	0	1	1	1	0	0	1	1	0	1	1	1	1	0	0	0	0	1	1	0	1	1	1	1	0	1	0	0	1	0	1	0	1
413	*OmyMYODDIAS/2	8.4	RT-18+2f	4	0	0	1	1	0	0	0	0	1	0	0	1	0	1	1	1	0	0	1	1	0	1	1	1	1	0	0	0	0	1	0	0	1	1	1	1	0	1	0	0	1	0	1	0	1
414	*CA039640/2	8.4	RT-18+2f	4	0	0	1	1	0	0	0	0	1	0	0	1	0	1	1	1	0	0	1	1	0	1	1	1	1	0	0	0	0	1	0	0	1	1	1	1	0	1	0	0	1	0	1	0	1
415	*Omy1163INRA/2	8.4	RT-18+2f	4	0	0	1	1	0	0	0	0	1	0	0	1	0	1	1	1	0	0	1	1	0	1	1	1	1	0	0	0	0	1	0	0	1	1	1	1	0	1	0	0	1	0	1	0	1
416	*CA364516/2	8.4	RT-18+2f	4	0	0	1	1	0	0	0	0	1	0	0	1	0	1	1	1	0	0	1	1	0	1	1	1	1	0	0	0	0	1	0	0	1	1	1	1	0	1	0	0	1	0	1	0	1
417
418	*RT-19f
419	*OmyFGT34TUF	0	RT-19f	0	0	0	0	0	0	0	0	0	0	0	0	0	0	0	0	0	0	0	0	0	0	0	0	0	1	1	1	1	1	1	1	1	1	1	1	1	1	1	1	1	1	1	1	1	1
420	*OmyUW1191	6.3	RT-19f	3	1	1	0	0	0	0	0	0	0	0	0	0	0	0	0	0	0	0	0	0	0	0	0	0	0	1	1	1	1	1	1	1	1	1	1	1	1	1	1	1	1	1	1	1	1
421	*Ssa4DIAS	6.3	RT-19f	3	1	1	0	0	0	0	0	0	0	0	0	0	0	0	0	0	0	0	0	0	0	0	0	0	0	1	1	1	1	1	1	1	1	1	1	1	1	1	1	1	1	1	1	1	1
422	*OMM1008	8.4	RT-19f	4	1	1	0	0	0	0	0	0	0	0	0	0	0	0	0	0	0	0	0	0	0	0	0	0	0	0	1	1	1	1	1	1	1	1	1	1	1	1	1	1	1	1	1	1	1
423	*Omy106INRA	12.5	RT-19f	6	1	1	1	0	0	0	0	0	0	0	0	0	0	0	0	0	0	0	0	0	0	0	0	0	0	0	0	1	1	1	1	1	1	1	1	1	1	1	1	1	1	1	1	1	1
424	*OMM5045	16.7	RT-19f	8	1	1	1	1	0	0	0	0	0	0	0	0	0	0	0	0	0	0	0	0	0	0	0	0	0	0	0	0	1	1	1	1	1	1	1	1	1	1	1	1	1	1	1	1	1
425	*BX863453	18.8	RT-19f	9	1	1	1	1	1	0	0	0	0	0	0	0	0	0	0	0	0	0	0	0	0	0	0	0	0	0	0	0	1	1	1	1	1	1	1	1	1	1	1	1	1	1	1	1	1
426	*OMM1313	23	RT-19f	11	1	1	1	1	1	1	0	0	0	0	0	0	0	0	0	0	0	0	0	0	0	0	0	0	0	0	0	0	0	1	1	1	1	1	1	1	1	1	1	1	1	1	1	1	1
427	*Ots209	33.4	RT-19f	16	1	1	1	1	1	1	1	1	0	0	0	0	0	0	0	0	0	0	0	0	0	0	0	0	0	0	0	0	0	0	0	0	1	1	1	1	1	1	1	1	1	1	1	1	1
428	*OMM5088	43.8	RT-19f	21	1	1	1	1	1	1	1	1	1	1	1	0	0	0	0	0	0	0	0	0	0	0	0	0	0	0	0	0	0	0	0	0	0	0	0	1	1	1	1	1	1	1	1	1	1
429	*OMM5018	45.9	RT-19f	22	1	1	1	1	1	1	1	1	1	1	1	0	0	0	0	0	0	0	0	0	0	0	0	0	0	0	0	0	0	0	0	0	0	0	0	1	1	1	1	1	1	1	1	1	1
430	*PACAP/2	45.9	RT-19f	22	1	1	1	1	1	1	1	1	1	1	1	0	0	0	0	0	0	0	0	0	0	0	0	0	0	0	0	0	0	0	0	0	0	0	0	1	1	1	1	1	1	1	1	1	1
431	*OMM1223	45.9	RT-19f	22	1	1	1	1	1	1	1	1	1	1	1	0	0	0	0	0	0	0	0	0	0	0	0	0	0	0	0	0	0	0	0	0	0	0	0	1	1	1	1	1	1	1	1	1	1
432	*OMM1025	50	RT-19f	24	1	1	1	1	1	1	1	1	1	1	1	1	0	0	0	0	0	0	0	0	0	0	0	0	0	0	0	0	0	0	0	0	0	0	0	0	1	1	1	1	1	1	1	1	1
433	*Omi174TUF	58.4	RT-19f	28	1	1	1	1	1	1	1	1	1	1	1	1	1	1	0	0	0	0	0	0	0	0	0	0	0	0	0	0	0	0	0	0	0	0	0	0	0	0	1	1	1	1	1	1	1
434	*Omy10DIAS	58.4	RT-19f	28	1	1	1	1	1	1	1	1	1	1	1	1	1	1	0	0	0	0	0	0	0	0	0	0	0	0	0	0	0	0	0	0	0	0	0	0	0	0	1	1	1	1	1	1	1
435	*Omi62TUF	58.4	RT-19f	28	1	1	1	1	1	1	1	1	1	1	1	1	1	1	0	0	0	0	0	0	0	0	0	0	0	0	0	0	0	0	0	0	0	0	0	0	0	0	1	1	1	1	1	1	1
436	*BX298853	60.5	RT-19f	29	1	1	1	1	1	1	1	1	1	1	1	1	1	1	1	0	0	0	0	0	0	0	0	0	0	0	0	0	0	0	0	0	0	0	0	0	0	0	1	1	1	1	1	1	1
437	*OMM5214	66.7	RT-19f	32	1	1	1	1	1	1	1	1	1	1	1	1	1	1	1	1	0	0	0	0	0	0	0	0	0	0	0	0	0	0	0	0	0	0	0	0	0	0	0	0	1	1	1	1	1
438	*Ocl8UW	79.2	RT-19f	38	1	1	1	1	1	1	1	1	1	1	1	1	1	1	1	1	1	1	1	0	0	0	0	0	0	0	0	0	0	0	0	0	0	0	0	0	0	0	0	0	0	0	0	1	1
439	*SNP-sh2	79.2	RT-19f	38	1	1	1	1	1	1	1	1	1	1	1	1	1	1	1	1	1	1	1	0	0	0	0	0	0	0	0	0	0	0	0	0	0	0	0	0	0	0	0	0	0	0	0	1	1
440	*OmyOGT1TUF	83.4	RT-19f	40	1	1	1	1	1	1	1	1	1	1	1	1	1	1	1	1	1	1	1	1	0	0	0	0	0	0	0	0	0	0	0	0	0	0	0	0	0	0	0	0	0	0	0	0	1
441
442	*RT-20f
443	*OMM1332	0	RT-20f	0	0	0	0	0	0	0	0	0	0	0	0	0	0	0	0	0	0	0	0	0	0	0	0	0	1	1	1	1	1	1	1	1	1	1	1	1	1	1	1	1	1	1	1	1	1
444	*OMM1120	0	RT-20f	0	0	0	0	0	0	0	0	0	0	0	0	0	0	0	0	0	0	0	0	0	0	0	0	0	1	1	1	1	1	1	1	1	1	1	1	1	1	1	1	1	1	1	1	1	1
445	*OMM5059/1	0	RT-20f	0	0	0	0	0	0	0	0	0	0	0	0	0	0	0	0	0	0	0	0	0	0	0	0	0	1	1	1	1	1	1	1	1	1	1	1	1	1	1	1	1	1	1	1	1	1
446	*OMM5268	0	RT-20f	0	0	0	0	0	0	0	0	0	0	0	0	0	0	0	0	0	0	0	0	0	0	0	0	0	1	1	1	1	1	1	1	1	1	1	1	1	1	1	1	1	1	1	1	1	1
447	*Omy1348INRA	0	RT-20f	0	0	0	0	0	0	0	0	0	0	0	0	0	0	0	0	0	0	0	0	0	0	0	0	0	1	1	1	1	1	1	1	1	1	1	1	1	1	1	1	1	1	1	1	1	1
448	*OMM1181	4.1	RT-20f	2	1	0	0	0	0	0	0	0	0	0	0	0	0	0	0	0	0	0	0	0	0	0	0	0	0	1	1	1	1	1	1	1	1	1	1	1	1	1	1	1	1	1	1	1	1
449	*OMM1044	6.2	RT-20f	3	1	1	0	0	0	0	0	0	0	0	0	0	0	0	0	0	0	0	0	0	0	0	0	0	0	1	1	1	1	1	1	1	1	1	1	1	1	1	1	1	1	1	1	1	1
450	*OMM3004	16.6	RT-20f	8	1	1	1	1	0	0	0	0	0	0	0	0	0	0	0	0	0	0	0	0	0	0	0	0	0	0	0	0	1	1	1	1	1	1	1	1	1	1	1	1	1	1	1	1	1
451	*TRCARR/2	18.7	RT-20f	9	1	1	1	1	1	0	0	0	0	0	0	0	0	0	0	0	0	0	0	0	0	0	0	0	0	0	0	0	1	1	1	1	1	1	1	1	1	1	1	1	1	1	1	1	1
452	*SsaN82LEE	33.3	RT-20f	16	1	1	1	1	1	1	1	1	0	0	0	0	0	0	0	0	0	0	0	0	0	0	0	0	0	0	0	0	0	0	0	0	1	1	1	1	1	1	1	1	1	1	1	1	1
453	*OMM3102	33.3	RT-20f	16	1	1	1	1	1	1	1	1	0	0	0	0	0	0	0	0	0	0	0	0	0	0	0	0	0	0	0	0	0	0	0	0	1	1	1	1	1	1	1	1	1	1	1	1	1
454	*Omi100TUF/2	35.4	RT-20f	17	1	1	1	1	1	1	1	1	1	0	0	0	0	0	0	0	0	0	0	0	0	0	0	0	0	0	0	0	0	0	0	0	1	1	1	1	1	1	1	1	1	1	1	1	1
455	*Omi155TUF/3	49.9	RT-20f	24	1	1	1	1	1	1	1	1	1	1	1	1	0	0	0	0	0	0	0	0	0	0	0	0	0	0	0	0	0	0	0	0	0	0	0	0	1	1	1	1	1	1	1	1	1
456	*Omy8DIAS	52	RT-20f	25	1	1	1	1	1	1	1	1	1	1	1	1	1	0	0	0	0	0	0	0	0	0	0	0	0	0	0	0	0	0	0	0	0	0	0	0	1	1	1	1	1	1	1	1	1
457	*BHMS437	56.2	RT-20f	27	1	1	1	1	1	1	1	1	1	1	1	1	1	1	0	0	0	0	0	0	0	0	0	0	0	0	0	0	0	0	0	0	0	0	0	0	0	1	1	1	1	1	1	1	1
458	*Omy1002INRA	56.2	RT-20f	27	1	1	1	1	1	1	1	1	1	1	1	1	1	1	0	0	0	0	0	0	0	0	0	0	0	0	0	0	0	0	0	0	0	0	0	0	0	1	1	1	1	1	1	1	1
459
460	*RT-20+2f
461	*OMM1348	0	RT-20+2f	0	1	0	0	0	1	0	0	0	1	1	0	0	1	1	0	1	1	1	0	0	1	1	1	1	0	0	1	1	1	1	1	0	0	1	0	0	0	0	0	0	0	1	1	0	1
462	*OMM1068	8.3	RT-20+2f	4	1	0	0	1	1	0	0	0	1	1	0	0	1	1	0	1	1	0	0	0	1	1	1	1	0	0	1	1	1	1	0	0	0	1	0	0	0	0	0	0	0	1	1	1	1
463
464	*RT-21f
465	*Ssa197DU	0	RT-21f	0	0	0	0	0	0	0	0	0	0	0	0	0	0	0	0	0	0	0	0	0	0	0	0	0	1	1	1	1	1	1	1	1	1	1	1	1	1	1	1	1	1	1	1	1	1
466	*Omy10INRA	2	RT-21f	1	1	0	0	0	0	0	0	0	0	0	0	0	0	0	0	0	0	0	0	0	0	0	0	0	1	1	1	1	1	1	1	1	1	1	1	1	1	1	1	1	1	1	1	1	1
467	*CA061915	2	RT-21f	1	1	0	0	0	0	0	0	0	0	0	0	0	0	0	0	0	0	0	0	0	0	0	0	0	1	1	1	1	1	1	1	1	1	1	1	1	1	1	1	1	1	1	1	1	1
468	*OMM1309	4.1	RT-21f	2	1	0	0	0	0	0	0	0	0	0	0	0	0	0	0	0	0	0	0	0	0	0	0	0	0	1	1	1	1	1	1	1	1	1	1	1	1	1	1	1	1	1	1	1	1
469	*HoxC4a	4.1	RT-21f	2	1	0	0	0	0	0	0	0	0	0	0	0	0	0	0	0	0	0	0	0	0	0	0	0	0	1	1	1	1	1	1	1	1	1	1	1	1	1	1	1	1	1	1	1	1
470	*Omy301UoG	12.5	RT-21f	6	1	1	1	0	0	0	0	0	0	0	0	0	0	0	0	0	0	0	0	0	0	0	0	0	0	0	0	1	1	1	1	1	1	1	1	1	1	1	1	1	1	1	1	1	1
471	*OmyFGT2TUF	12.5	RT-21f	6	1	1	1	0	0	0	0	0	0	0	0	0	0	0	0	0	0	0	0	0	0	0	0	0	0	0	0	1	1	1	1	1	1	1	1	1	1	1	1	1	1	1	1	1	1
472	*Omy1075INRA	27	RT-21f	13	1	1	1	1	1	1	1	0	0	0	0	0	0	0	0	0	0	0	0	0	0	0	0	0	0	0	0	0	0	0	1	1	1	1	1	1	1	1	1	1	1	1	1	1	1
473	*Omy1219INRA	37.5	RT-21f	18	1	1	1	1	1	1	1	1	1	0	0	0	0	0	0	0	0	0	0	0	0	0	0	0	0	0	0	0	0	0	0	0	0	1	1	1	1	1	1	1	1	1	1	1	1
474	*BX309199	37.5	RT-21f	18	1	1	1	1	1	1	1	1	1	0	0	0	0	0	0	0	0	0	0	0	0	0	0	0	0	0	0	0	0	0	0	0	0	1	1	1	1	1	1	1	1	1	1	1	1
475	*Sal12UoG	39.5	RT-21f	19	1	1	1	1	1	1	1	1	1	1	0	0	0	0	0	0	0	0	0	0	0	0	0	0	0	0	0	0	0	0	0	0	0	1	1	1	1	1	1	1	1	1	1	1	1
476	*OmyRT5TUF	54.1	RT-21f	26	1	1	1	1	1	1	1	1	1	1	1	1	1	0	0	0	0	0	0	0	0	0	0	0	0	0	0	0	0	0	0	0	0	0	0	0	0	1	1	1	1	1	1	1	1
477	*Omy2DIAS	58.3	RT-21f	28	1	1	1	1	1	1	1	1	1	1	1	1	1	1	0	0	0	0	0	0	0	0	0	0	0	0	0	0	0	0	0	0	0	0	0	0	0	0	1	1	1	1	1	1	1
478	*OMM1344	58.3	RT-21f	28	1	1	1	1	1	1	1	1	1	1	1	1	1	1	0	0	0	0	0	0	0	0	0	0	0	0	0	0	0	0	0	0	0	0	0	0	0	0	1	1	1	1	1	1	1
479	*OmyUW1090	83.3	RT-21f	40	1	1	1	1	1	1	1	1	1	1	1	1	1	1	1	1	1	1	1	1	0	0	0	0	0	0	0	0	0	0	0	0	0	0	0	0	0	0	0	0	0	0	0	0	1
480	*OMM5179	85.4	RT-21f	41	1	1	1	1	1	1	1	1	1	1	1	1	1	1	1	1	1	1	1	1	1	0	0	0	0	0	0	0	0	0	0	0	0	0	0	0	0	0	0	0	0	0	0	0	1
481	*OMM5256	89.5	RT-21f	43	1	1	1	1	1	1	1	1	1	1	1	1	1	1	1	1	1	1	1	1	1	1	0	0	0	0	0	0	0	0	0	0	0	0	0	0	0	0	0	0	0	0	0	0	0
482	*OMM1089	93.7	RT-21f	45	1	1	1	1	1	1	1	1	1	1	1	1	1	1	1	1	1	1	1	1	1	1	1	0	0	0	0	0	0	0	0	0	0	0	0	0	0	0	0	0	0	0	0	0	0
483	*Omy1512INRA	97.9	RT-21f	47	1	1	1	1	1	1	1	1	1	1	1	1	1	1	1	1	1	1	1	1	1	1	1	1	0	0	0	0	0	0	0	0	0	0	0	0	0	0	0	0	0	0	0	0	0
484	*OMM5054	97.9	RT-21f	47	1	1	1	1	1	1	1	1	1	1	1	1	1	1	1	1	1	1	1	1	1	1	1	1	0	0	0	0	0	0	0	0	0	0	0	0	0	0	0	0	0	0	0	0	0
485	*BX310634	97.9	RT-21f	47	1	1	1	1	1	1	1	1	1	1	1	1	1	1	1	1	1	1	1	1	1	1	1	1	0	0	0	0	0	0	0	0	0	0	0	0	0	0	0	0	0	0	0	0	0
486	*OMM1271	97.9	RT-21f	47	1	1	1	1	1	1	1	1	1	1	1	1	1	1	1	1	1	1	1	1	1	1	1	1	0	0	0	0	0	0	0	0	0	0	0	0	0	0	0	0	0	0	0	0	0
487	*Omi186TUF	114.5	RT-21f	55	0	0	0	0	1	1	1	1	1	1	1	1	1	1	1	1	1	1	1	1	1	1	1	1	1	1	1	0	0	0	0	0	0	0	0	0	0	0	0	0	0	0	0	0	0
488
489	*RT-22f
490	*Omy9DIAS	0	RT-22f	0	0	0	0	0	0	0	0	0	0	0	0	0	0	0	0	0	0	0	0	0	0	0	0	0	1	1	1	1	1	1	1	1	1	1	1	1	1	1	1	1	1	1	1	1	1
491	*OMM5133	0	RT-22f	0	0	0	0	0	0	0	0	0	0	0	0	0	0	0	0	0	0	0	0	0	0	0	0	0	1	1	1	1	1	1	1	1	1	1	1	1	1	1	1	1	1	1	1	1	1
492	*OmyOGT4TUF	4.1	RT-22f	2	1	0	0	0	0	0	0	0	0	0	0	0	0	0	0	0	0	0	0	0	0	0	0	0	0	1	1	1	1	1	1	1	1	1	1	1	1	1	1	1	1	1	1	1	1
493
494	*RT-22+2f
495	*Str58CNRS	0	RT-22+2f	0	0	0	0	0	0	0	0	0	0	0	0	0	0	0	0	0	0	0	0	0	0	0	0	0	1	1	1	1	1	1	1	1	1	1	1	1	1	1	1	1	1	1	1	1	1
496	*SSOSL439	0	RT-22+2f	0	0	0	0	0	0	0	0	0	0	0	0	0	0	0	0	0	0	0	0	0	0	0	0	0	1	1	1	1	1	1	1	1	1	1	1	1	1	1	1	1	1	1	1	1	1
497	*OMM5141/2	0	RT-22+2f	0	0	0	0	0	0	0	0	0	0	0	0	0	0	0	0	0	0	0	0	0	0	0	0	0	1	1	1	1	1	1	1	1	1	1	1	1	1	1	1	1	1	1	1	1	1
498	*Omi20TUF	6.3	RT-22+2f	3	1	1	0	0	0	0	0	0	0	0	0	0	0	0	0	0	0	0	0	0	0	0	0	0	0	1	1	1	1	1	1	1	1	1	1	1	1	1	1	1	1	1	1	1	1
499	*Ssa289DU	10.4	RT-22+2f	5	1	1	1	0	0	0	0	0	0	0	0	0	0	0	0	0	0	0	0	0	0	0	0	0	0	0	1	1	1	1	1	1	1	1	1	1	1	1	1	1	1	1	1	1	1
500	*HoxB5b/2	35.4	RT-22+2f	17	1	1	1	1	1	1	1	1	1	0	0	0	0	0	0	0	0	0	0	0	0	0	0	0	0	0	0	0	0	0	0	0	1	1	1	1	1	1	1	1	1	1	1	1	1
501	*Omy15DIAS	37.5	RT-22+2f	18	1	1	1	1	1	1	1	1	1	0	0	0	0	0	0	0	0	0	0	0	0	0	0	0	0	0	0	0	0	0	0	0	0	1	1	1	1	1	1	1	1	1	1	1	1
502	*Omi65TUF	47.9	RT-22+2f	23	1	1	1	1	1	1	1	1	1	1	1	1	0	0	0	0	0	0	0	0	0	0	0	0	0	0	0	0	0	0	0	0	0	0	0	1	1	1	1	1	1	1	1	1	1
503	*OMM1023	47.9	RT-22+2f	23	1	1	1	1	1	1	1	1	1	1	1	1	0	0	0	0	0	0	0	0	0	0	0	0	0	0	0	0	0	0	0	0	0	0	0	0	1	1	1	1	1	1	1	1	1
504	*OmyRGT6TUF/2	50	RT-22+2f	24	1	1	1	1	1	1	1	1	1	1	1	1	0	0	0	0	0	0	0	0	0	0	0	0	0	0	0	0	0	0	0	0	0	0	0	0	1	1	1	1	1	1	1	1	1
505	*OMM5056	50	RT-22+2f	24	1	1	1	1	1	1	1	1	1	1	1	1	0	0	0	0	0	0	0	0	0	0	0	0	0	0	0	0	0	0	0	0	0	0	0	0	1	1	1	1	1	1	1	1	1
506	*OMM5158	50	RT-22+2f	24	1	1	1	1	1	1	1	1	1	1	1	1	0	0	0	0	0	0	0	0	0	0	0	0	0	0	0	0	0	0	0	0	0	0	0	0	1	1	1	1	1	1	1	1	1
507	*BX073647/2	50	RT-22+2f	24	1	1	1	1	1	1	1	1	1	1	1	1	0	0	0	0	0	0	0	0	0	0	0	0	0	0	0	0	0	0	0	0	0	0	0	0	1	1	1	1	1	1	1	1	1
508	*Omi171TUF	72.9	RT-22+2f	35	1	1	1	1	1	1	1	1	1	1	1	1	1	1	1	1	1	1	0	0	0	0	0	0	0	0	0	0	0	0	0	0	0	0	0	0	0	0	0	0	0	1	1	1	1
509
510	*RT-23f
511	*OMM1055	0	RT-23f	0	0	0	0	0	0	0	0	0	0	0	0	0	0	0	0	0	0	0	0	0	0	0	0	0	1	1	1	1	1	1	1	1	1	1	1	1	1	1	1	1	1	1	1	1	1
512	*Omi162TUF	2	RT-23f	1	1	0	0	0	0	0	0	0	0	0	0	0	0	0	0	0	0	0	0	0	0	0	0	0	1	1	1	1	1	1	1	1	1	1	1	1	1	1	1	1	1	1	1	1	1
513	*OmyRGT10TUF	16.6	RT-23f	8	1	1	1	1	0	0	0	0	0	0	0	0	0	0	0	0	0	0	0	0	0	0	0	0	0	0	0	0	1	1	1	1	1	1	1	1	1	1	1	1	1	1	1	1	1
514	*OMM5003	22.9	RT-23f	11	1	1	1	1	1	1	0	0	0	0	0	0	0	0	0	0	0	0	0	0	0	0	0	0	0	0	0	0	0	1	1	1	1	1	1	1	1	1	1	1	1	1	1	1	1
515	*OMM1295	29.1	RT-23f	14	1	1	1	1	1	1	1	0	0	0	0	0	0	0	0	0	0	0	0	0	0	0	0	0	0	0	0	0	0	0	0	1	1	1	1	1	1	1	1	1	1	1	1	1	1
516	*OMM1265	47.9	RT-23f	23	1	1	1	1	1	1	1	1	1	1	1	1	0	0	0	0	0	0	0	0	0	0	0	0	0	0	0	0	0	0	0	0	0	0	0	1	1	1	1	1	1	1	1	1	1
517	*OMM5167	52	RT-23f	25	1	1	1	1	1	1	1	1	1	1	1	1	1	0	0	0	0	0	0	0	0	0	0	0	0	0	0	0	0	0	0	0	0	0	0	0	1	1	1	1	1	1	1	1	1
518	*OMM1207	54.1	RT-23f	26	1	1	1	1	1	1	1	1	1	1	1	1	1	0	0	0	0	0	0	0	0	0	0	0	0	0	0	0	0	0	0	0	0	0	0	0	0	1	1	1	1	1	1	1	1
519	*GS02/2	54.1	RT-23f	26	1	1	1	1	1	1	1	1	1	1	1	1	1	0	0	0	0	0	0	0	0	0	0	0	0	0	0	0	0	0	0	0	0	0	0	0	0	1	1	1	1	1	1	1	1
520	*BX870052/2	56.2	RT-23f	27	1	1	1	1	1	1	1	1	1	1	1	1	1	1	0	0	0	0	0	0	0	0	0	0	0	0	0	0	0	0	0	0	0	0	0	0	0	1	1	1	1	1	1	1	1
521	*OMM5176	58.3	RT-23f	28	1	1	1	1	1	1	1	1	1	1	1	1	1	1	0	0	0	0	0	0	0	0	0	0	0	0	0	0	0	0	0	0	0	0	0	0	0	0	1	1	1	1	1	1	1
522	*OMM5010	58.3	RT-23f	28	1	1	1	1	1	1	1	1	1	1	1	1	1	1	0	0	0	0	0	0	0	0	0	0	0	0	0	0	0	0	0	0	0	0	0	0	0	0	1	1	1	1	1	1	1
523	*OMM5112	66.6	RT-23f	32	1	1	1	1	1	1	1	1	1	1	1	1	1	1	1	1	0	0	0	0	0	0	0	0	0	0	0	0	0	0	0	0	0	0	0	0	0	0	0	0	1	1	1	1	1
524	*ATP1A2	66.6	RT-23f	32	1	1	1	1	1	1	1	1	1	1	1	1	1	1	1	1	0	0	0	0	0	0	0	0	0	0	0	0	0	0	0	0	0	0	0	0	0	0	0	0	1	1	1	1	1
525	*OMM5310	68.7	RT-23f	33	1	1	1	1	1	1	1	1	1	1	1	1	1	1	1	1	1	0	0	0	0	0	0	0	0	0	0	0	0	0	0	0	0	0	0	0	0	0	0	0	1	1	1	1	1
526	*OMM1329	68.7	RT-23f	33	1	1	1	1	1	1	1	1	1	1	1	1	1	1	1	1	1	0	0	0	0	0	0	0	0	0	0	0	0	0	0	0	0	0	0	0	0	0	0	0	1	1	1	1	1
527	*OMM1178	68.7	RT-23f	33	1	1	1	1	1	1	1	1	1	1	1	1	1	1	1	1	1	0	0	0	0	0	0	0	0	0	0	0	0	0	0	0	0	0	0	0	0	0	0	0	1	1	1	1	1
528	*OMM1276	68.7	RT-23f	33	1	1	1	1	1	1	1	1	1	1	1	1	1	1	1	1	1	0	0	0	0	0	0	0	0	0	0	0	0	0	0	0	0	0	0	0	0	0	0	0	1	1	1	1	1
529
530	*RT-23+2f
531	*OMM5274	0	RT-23+2f	0	0	0	0	0	0	0	0	0	0	0	0	0	0	0	0	0	0	0	0	0	0	0	0	0	1	1	1	1	1	1	1	1	1	1	1	1	1	1	1	1	1	1	1	1	1
532	*Omy1422INRA	0	RT-23+2f	0	0	0	0	0	0	0	0	0	0	0	0	0	0	0	0	0	0	0	0	0	0	0	0	0	1	1	1	1	1	1	1	1	1	1	1	1	1	1	1	1	1	1	1	1	1
533	*OMM1097	8.3	RT-23+2f	4	1	1	0	0	0	0	0	0	0	0	0	0	0	0	0	0	0	0	0	0	0	0	0	0	0	0	1	1	1	1	1	1	1	1	1	1	1	1	1	1	1	1	1	1	1
534
535	*RT-24f
536	*OmyFGT16TUF	0	RT-24f	0	0	0	0	0	0	0	0	0	0	0	0	0	0	0	0	0	0	0	0	0	0	0	0	0	1	1	1	1	1	1	1	1	1	1	1	1	1	1	1	1	1	1	1	1	1
537	*Omi169TUF	2.1	RT-24f	1	1	0	0	0	0	0	0	0	0	0	0	0	0	0	0	0	0	0	0	0	0	0	0	0	1	1	1	1	1	1	1	1	1	1	1	1	1	1	1	1	1	1	1	1	1
538	*OMM1045	2.1	RT-24f	1	1	0	0	0	0	0	0	0	0	0	0	0	0	0	0	0	0	0	0	0	0	0	0	0	1	1	1	1	1	1	1	1	1	1	1	1	1	1	1	1	1	1	1	1	1
539	*Omy12DIAS	4.2	RT-24f	2	1	0	0	0	0	0	0	0	0	0	0	0	0	0	0	0	0	0	0	0	0	0	0	0	0	1	1	1	1	1	1	1	1	1	1	1	1	1	1	1	1	1	1	1	1
540	*One2ASC	6.3	RT-24f	3	1	1	0	0	0	0	0	0	0	0	0	0	0	0	0	0	0	0	0	0	0	0	0	0	0	1	1	1	1	1	1	1	1	1	1	1	1	1	1	1	1	1	1	1	1
541	*One19ASC	6.3	RT-24f	3	1	1	0	0	0	0	0	0	0	0	0	0	0	0	0	0	0	0	0	0	0	0	0	0	0	1	1	1	1	1	1	1	1	1	1	1	1	1	1	1	1	1	1	1	1
542	*One17ASC	8.4	RT-24f	4	1	1	0	0	0	0	0	0	0	0	0	0	0	0	0	0	0	0	0	0	0	0	0	0	0	0	1	1	1	1	1	1	1	1	1	1	1	1	1	1	1	1	1	1	1
543	*OMM1211	14.6	RT-24f	7	1	1	1	1	0	0	0	0	0	0	0	0	0	0	0	0	0	0	0	0	0	0	0	0	0	0	0	1	1	1	1	1	1	1	1	1	1	1	1	1	1	1	1	1	1
544	*Omy2INRA	14.6	RT-24f	7	1	1	1	1	0	0	0	0	0	0	0	0	0	0	0	0	0	0	0	0	0	0	0	0	0	0	0	1	1	1	1	1	1	1	1	1	1	1	1	1	1	1	1	1	1
545	*Omi67TUF	20.9	RT-24f	10	1	1	1	1	1	0	0	0	0	0	0	0	0	0	0	0	0	0	0	0	0	0	0	0	0	0	0	0	0	1	1	1	1	1	1	1	1	1	1	1	1	1	1	1	1
546	*OmyRGT36TUF	20.9	RT-24f	10	1	1	1	1	1	0	0	0	0	0	0	0	0	0	0	0	0	0	0	0	0	0	0	0	0	0	0	0	0	1	1	1	1	1	1	1	1	1	1	1	1	1	1	1	1
547	*GS01	33.4	RT-24f	16	1	1	1	1	1	1	1	1	0	0	0	0	0	0	0	0	0	0	0	0	0	0	0	0	0	0	0	0	0	0	0	0	1	1	1	1	1	1	1	1	1	1	1	1	1
548
549	*RT-24+2f
550	*Ssa85DU	0	RT-24+2f	0	0	1	0	0	1	0	1	1	0	1	0	1	1	1	0	1	1	1	1	1	1	0	0	0	1	0	0	0	1	0	0	0	0	0	0	1	0	0	1	1	1	0	1	1	0
551	*BX296674/2	14.5	RT-24+2f	7	0	1	0	0	1	0	1	0	0	1	0	1	1	1	0	1	0	1	1	1	1	0	1	0	1	1	0	0	1	0	0	0	0	0	0	1	1	0	1	1	1	1	1	1	0
552	*BX087219	14.5	RT-24+2f	7	0	1	0	0	1	0	1	0	0	1	0	1	1	1	0	1	0	1	1	1	1	0	1	0	1	1	0	0	1	0	0	0	0	0	0	1	1	0	1	1	1	1	1	1	0
553	*OMM1170	18.7	RT-24+2f	9	0	1	0	0	1	0	1	0	0	1	0	1	1	1	1	1	0	0	1	1	1	0	1	0	1	1	0	0	1	0	0	0	0	0	0	1	1	0	1	1	1	1	1	1	0
554	*Omy4DIAS	22.9	RT-24+2f	11	0	1	0	0	0	0	1	0	0	1	0	1	1	1	1	1	0	0	1	1	1	0	1	0	1	1	0	0	1	0	0	0	1	0	0	1	1	0	1	1	1	1	1	1	0
555	*One108ADFG	25	RT-24+2f	12	0	1	0	0	0	0	1	0	0	0	0	1	1	1	1	1	0	0	1	1	1	0	1	0	1	1	0	0	1	0	0	0	1	0	0	1	1	0	1	1	1	1	1	1	0
556	*OMM1105	27	RT-24+2f	13	0	1	0	0	0	0	1	0	0	0	0	1	1	1	1	1	0	0	1	1	1	0	1	0	1	1	0	0	1	0	0	1	1	0	0	1	1	0	1	1	1	1	1	1	0
557	*OMM1320	54.1	RT-24+2f	26	1	1	1	1	0	0	0	0	0	0	0	1	0	0	1	1	0	0	1	1	1	0	1	0	1	1	0	0	1	0	1	1	1	1	0	1	1	1	0	1	1	1	0	0	0
558	*OMM1322	54.1	RT-24+2f	26	1	1	1	1	0	0	0	0	0	0	0	1	0	0	1	1	0	0	1	1	1	0	1	0	1	1	0	0	1	0	1	1	1	1	0	1	1	1	0	1	1	1	0	0	0
559	*BHMS238	54.1	RT-24+2f	26	1	1	1	1	0	0	0	0	0	0	0	1	0	0	1	1	0	0	1	1	1	0	1	0	1	1	0	0	1	0	1	1	1	1	0	1	1	1	0	1	1	1	0	0	0
560	*Omy27INRA/2	60.4	RT-24+2f	29	1	1	1	1	0	1	0	0	0	0	1	1	0	0	1	1	0	0	0	1	1	0	1	0	1	1	0	0	1	0	1	1	1	1	0	1	1	1	0	1	1	1	0	0	0
561	*OMM5113	64.5	RT-24+2f	31	1	0	1	1	0	1	0	0	0	0	1	1	0	0	1	1	0	0	0	1	1	0	1	0	1	1	0	0	1	1	1	1	1	1	0	1	1	1	0	1	1	1	0	0	0
562	*BX077780	64.5	RT-24+2f	31	1	0	1	1	0	1	0	0	0	0	1	1	0	0	1	1	0	0	0	1	1	0	1	0	1	1	0	0	1	1	1	1	1	1	0	1	1	1	0	1	1	1	0	0	0
563
564	*RT-25f
565	*One104ADFG	0	RT-25f	0	0	0	0	0	0	0	0	0	0	0	0	0	0	0	0	0	0	0	0	0	0	0	0	0	1	1	1	1	1	1	1	1	1	1	1	1	1	1	1	1	1	1	1	1	1
566	*Omi48TUF	0	RT-25f	0	0	0	0	0	0	0	0	0	0	0	0	0	0	0	0	0	0	0	0	0	0	0	0	0	1	1	1	1	1	1	1	1	1	1	1	1	1	1	1	1	1	1	1	1	1
567	*OmyRGT7TUF	0	RT-25f	0	0	0	0	0	0	0	0	0	0	0	0	0	0	0	0	0	0	0	0	0	0	0	0	0	1	1	1	1	1	1	1	1	1	1	1	1	1	1	1	1	1	1	1	1	1
568	*OmyFGT21TUF	0	RT-25f	0	0	0	0	0	0	0	0	0	0	0	0	0	0	0	0	0	0	0	0	0	0	0	0	0	1	1	1	1	1	1	1	1	1	1	1	1	1	1	1	1	1	1	1	1	1
569	*OMM1054	0	RT-25f	0	0	0	0	0	0	0	0	0	0	0	0	0	0	0	0	0	0	0	0	0	0	0	0	0	1	1	1	1	1	1	1	1	1	1	1	1	1	1	1	1	1	1	1	1	1
570	*OMM5138	0	RT-25f	0	0	0	0	0	0	0	0	0	0	0	0	0	0	0	0	0	0	0	0	0	0	0	0	0	1	1	1	1	1	1	1	1	1	1	1	1	1	1	1	1	1	1	1	1	1
571	*Ssa38BSFU	8.3	RT-25f	4	1	1	0	0	0	0	0	0	0	0	0	0	0	0	0	0	0	0	0	0	0	0	0	0	0	0	1	1	1	1	1	1	1	1	1	1	1	1	1	1	1	1	1	1	1
572	*Myostatin5	12.5	RT-25f	6	1	1	1	0	0	0	0	0	0	0	0	0	0	0	0	0	0	0	0	0	0	0	0	0	0	0	0	1	1	1	1	1	1	1	1	1	1	1	1	1	1	1	1	1	1
573	*BHMS486	18.7	RT-25f	9	1	1	1	1	1	0	0	0	0	0	0	0	0	0	0	0	0	0	0	0	0	0	0	0	0	0	0	0	1	1	1	1	1	1	1	1	1	1	1	1	1	1	1	1	1
574
575	*RT-25+2f
576	*OMM5175/2	0	RT-25+2f	0	1	1	0	1	1	0	1	1	1	1	1	1	0	0	0	1	0	0	0	0	1	1	0	1	1	1	1	1	0	0	0	0	0	0	0	0	0	1	0	1	1	1	1	0	0
577	*BHMS431	2	RT-25+2f	1	1	1	0	1	1	0	1	1	1	1	1	1	0	0	0	1	0	0	0	0	1	1	0	1	1	1	1	1	0	0	0	1	0	0	0	0	0	1	0	1	1	1	1	0	0
578	*Omy1351INRA	2	RT-25+2f	1	1	1	0	1	1	0	1	1	1	1	1	1	0	0	0	1	0	0	0	0	1	1	0	1	1	1	1	1	0	0	0	1	0	0	0	0	0	1	0	1	1	1	1	0	0
579	*OmyRT6TUF	10.4	RT-25+2f	5	1	1	0	0	1	0	1	1	1	1	1	1	0	0	0	1	0	1	0	0	1	1	0	1	1	1	1	1	0	0	0	1	0	0	0	0	0	1	0	1	1	1	0	1	0
580
581	*RT-26f
582	*BX860240	0	RT-26f	0	0	0	0	0	0	0	0	0	0	0	0	0	0	0	0	0	0	0	0	0	0	0	0	0	1	1	1	1	1	1	1	1	1	1	1	1	1	1	1	1	1	1	1	1	1
583	*OMM1767/2	0	RT-26f	0	0	0	0	0	0	0	0	0	0	0	0	0	0	0	0	0	0	0	0	0	0	0	0	0	1	1	1	1	1	1	1	1	1	1	1	1	1	1	1	1	1	1	1	1	1
584	*Omy1511INRA	0	RT-26f	0	0	0	0	0	0	0	0	0	0	0	0	0	0	0	0	0	0	0	0	0	0	0	0	0	1	1	1	1	1	1	1	1	1	1	1	1	1	1	1	1	1	1	1	1	1
585
586	*RT-26+2f
587	*TC105523	0	RT-26+2f	0	1	0	1	1	1	0	1	1	0	0	0	1	0	1	0	1	0	0	0	1	0	0	0	1	1	0	1	0	1	0	1	1	1	0	1	0	0	1	0	0	0	1	1	1	0
588	*OMM5171	14.5	RT-26+2f	7	1	0	1	1	1	0	0	1	1	0	0	1	1	1	0	1	0	0	0	1	0	0	0	1	1	1	1	0	1	0	1	0	1	0	0	0	0	1	0	0	0	1	1	1	0
589
590	*RT-27f
591	*Ssa64BSFU	0	RT-27f	0	0	0	0	0	0	0	0	0	0	0	0	0	0	0	0	0	0	0	0	0	0	0	0	0	1	1	1	1	1	1	1	1	1	1	1	1	1	1	1	1	1	1	1	1	1
592	*Str591INRA	8.3	RT-27f	4	1	1	0	0	0	0	0	0	0	0	0	0	0	0	0	0	0	0	0	0	0	0	0	0	0	0	1	1	1	1	1	1	1	1	1	1	1	1	1	1	1	1	1	1	1
593	*Ssa142NUIG	50	RT-27f	24	1	1	1	1	1	1	1	1	1	1	1	1	0	0	0	0	0	0	0	0	0	0	0	0	0	0	0	0	0	0	0	0	0	0	0	0	1	1	1	1	1	1	1	1	1
594	*Omy6DIAS	52	RT-27f	25	1	1	1	1	1	1	1	1	1	1	1	1	1	0	0	0	0	0	0	0	0	0	0	0	0	0	0	0	0	0	0	0	0	0	0	0	1	1	1	1	1	1	1	1	1
595	*BHMS212	52	RT-27f	25	1	1	1	1	1	1	1	1	1	1	1	1	1	0	0	0	0	0	0	0	0	0	0	0	0	0	0	0	0	0	0	0	0	0	0	0	1	1	1	1	1	1	1	1	1
596	*IGF2	54.1	RT-27f	26	1	1	1	1	1	1	1	1	1	1	1	1	1	0	0	0	0	0	0	0	0	0	0	0	0	0	0	0	0	0	0	0	0	0	0	0	0	1	1	1	1	1	1	1	1
597	*Omy102INRA	54.1	RT-27f	26	1	1	1	1	1	1	1	1	1	1	1	1	1	0	0	0	0	0	0	0	0	0	0	0	0	0	0	0	0	0	0	0	0	0	0	0	0	1	1	1	1	1	1	1	1
598	*OMM1235	56.2	RT-27f	27	1	1	1	1	1	1	1	1	1	1	1	1	1	1	0	0	0	0	0	0	0	0	0	0	0	0	0	0	0	0	0	0	0	0	0	0	0	1	1	1	1	1	1	1	1
599	*OMM5042	60.4	RT-27f	29	1	1	1	1	1	1	1	1	1	1	1	1	1	1	1	0	0	0	0	0	0	0	0	0	0	0	0	0	0	0	0	0	0	0	0	0	0	0	1	1	1	1	1	1	1
600	*Str15INRA	60.4	RT-27f	29	1	1	1	1	1	1	1	1	1	1	1	1	1	1	1	0	0	0	0	0	0	0	0	0	0	0	0	0	0	0	0	0	0	0	0	0	0	0	1	1	1	1	1	1	1
601	*Ots501NWFSC	60.4	RT-27f	29	1	1	1	1	1	1	1	1	1	1	1	1	1	1	1	0	0	0	0	0	0	0	0	0	0	0	0	0	0	0	0	0	0	0	0	0	0	0	1	1	1	1	1	1	1
602	*BHMS254/1	62.4	RT-27f	30	1	1	1	1	1	1	1	1	1	1	1	1	1	1	1	0	0	0	0	0	0	0	0	0	0	0	0	0	0	0	0	0	0	0	0	0	0	0	0	1	1	1	1	1	1
603	*OMM1364	64.5	RT-27f	31	1	1	1	1	1	1	1	1	1	1	1	1	1	1	1	1	0	0	0	0	0	0	0	0	0	0	0	0	0	0	0	0	0	0	0	0	0	0	0	1	1	1	1	1	1
604	*Ots529NWFSC	68.7	RT-27f	33	1	1	1	1	1	1	1	1	1	1	1	1	1	1	1	1	1	0	0	0	0	0	0	0	0	0	0	0	0	0	0	0	0	0	0	0	0	0	0	0	1	1	1	1	1
605	*CA368402/1	72.9	RT-27f	35	1	1	1	1	1	1	1	1	1	1	1	1	1	1	1	1	1	1	0	0	0	0	0	0	0	0	0	0	0	0	0	0	0	0	0	0	0	0	0	0	0	1	1	1	1
606	*Omy272UoG/1	72.9	RT-27f	35	1	1	1	1	1	1	1	1	1	1	1	1	1	1	1	1	1	1	0	0	0	0	0	0	0	0	0	0	0	0	0	0	0	0	0	0	0	0	0	0	0	1	1	1	1
607	*Omy1076INRA	72.9	RT-27f	35	1	1	1	1	1	1	1	1	1	1	1	1	1	1	1	1	1	1	0	0	0	0	0	0	0	0	0	0	0	0	0	0	0	0	0	0	0	0	0	0	0	1	1	1	1
608	*OmyUW1119	74.9	RT-27f	36	1	1	1	1	1	1	1	1	1	1	1	1	1	1	1	1	1	1	0	0	0	0	0	0	0	0	0	0	0	0	0	0	0	0	0	0	0	0	0	0	0	0	1	1	1
609	*Myostatin6	74.9	RT-27f	36	1	1	1	1	1	1	1	1	1	1	1	1	1	1	1	1	1	1	0	0	0	0	0	0	0	0	0	0	0	0	0	0	0	0	0	0	0	0	0	0	0	0	1	1	1
610	*OMM5062/1	79.1	RT-27f	38	1	1	1	1	1	1	1	1	1	1	1	1	1	1	1	1	1	1	1	0	0	0	0	0	0	0	0	0	0	0	0	0	0	0	0	0	0	0	0	0	0	0	0	1	1
611	*Omy1429INRA	79.1	RT-27f	38	1	1	1	1	1	1	1	1	1	1	1	1	1	1	1	1	1	1	1	0	0	0	0	0	0	0	0	0	0	0	0	0	0	0	0	0	0	0	0	0	0	0	0	1	1
612	*OMM1108	79.1	RT-27f	38	1	1	1	1	1	1	1	1	1	1	1	1	1	1	1	1	1	1	1	0	0	0	0	0	0	0	0	0	0	0	0	0	0	0	0	0	0	0	0	0	0	0	0	1	1
613	*OMM1263/1	85.4	RT-27f	41	1	1	1	1	1	1	1	1	1	1	1	1	1	1	1	1	1	1	1	1	1	0	0	0	0	0	0	0	0	0	0	0	0	0	0	0	0	0	0	0	0	0	0	0	1
614	*One18ASC/1	89.5	RT-27f	43	1	1	1	1	1	1	1	1	1	1	1	1	1	1	1	1	1	1	1	1	1	1	0	0	0	0	0	0	0	0	0	0	0	0	0	0	0	0	0	0	0	0	0	0	0
615	*OMM5188	93.7	RT-27f	45	1	1	1	1	1	1	1	1	1	1	1	1	1	1	1	1	1	1	1	1	1	1	1	0	0	0	0	0	0	0	0	0	0	0	0	0	0	0	0	0	0	0	0	0	0
616	*OMM5177	106.2	RT-27f	51	0	0	1	1	1	1	1	1	1	1	1	1	1	1	1	1	1	1	1	1	1	1	1	1	1	0	0	0	0	0	0	0	0	0	0	0	0	0	0	0	0	0	0	0	0
617	*Omi156TUF/1	106.2	RT-27f	51	0	0	1	1	1	1	1	1	1	1	1	1	1	1	1	1	1	1	1	1	1	1	1	1	1	0	0	0	0	0	0	0	0	0	0	0	0	0	0	0	0	0	0	0	0
618	*OtsG423UCD	106.2	RT-27f	51	0	0	1	1	1	1	1	1	1	1	1	1	1	1	1	1	1	1	1	1	1	1	1	1	1	0	0	0	0	0	0	0	0	0	0	0	0	0	0	0	0	0	0	0	0
619	*Omy29INRA	106.2	RT-27f	51	0	0	1	1	1	1	1	1	1	1	1	1	1	1	1	1	1	1	1	1	1	1	1	1	1	0	0	0	0	0	0	0	0	0	0	0	0	0	0	0	0	0	0	0	0
620	*BX321659/1	106.2	RT-27f	51	0	0	1	1	1	1	1	1	1	1	1	1	1	1	1	1	1	1	1	1	1	1	1	1	1	0	0	0	0	0	0	0	0	0	0	0	0	0	0	0	0	0	0	0	0
621	*OMM1122/1	106.2	RT-27f	51	0	0	1	1	1	1	1	1	1	1	1	1	1	1	1	1	1	1	1	1	1	1	1	1	1	0	0	0	0	0	0	0	0	0	0	0	0	0	0	0	0	0	0	0	0
622	*Omi105TUF/1	116.6	RT-27f	56	0	0	0	0	1	1	1	1	1	1	1	1	1	1	1	1	1	1	1	1	1	1	1	1	1	1	1	1	0	0	0	0	0	0	0	0	0	0	0	0	0	0	0	0	0
623	*One102ADFG/1	143.7	RT-27f	69	0	0	0	0	0	0	0	0	0	0	0	1	1	1	1	1	1	1	1	1	1	1	1	1	1	1	1	1	1	1	1	1	1	1	0	0	0	0	0	0	0	0	0	0	0
624
625	*RT-27+2f
626	*OMM1228	0	RT-27+2f	0	0	1	0	0	1	0	1	1	1	0	1	0	0	1	1	0	0	1	0	0	0	0	0	0	1	0	1	1	1	0	0	1	1	0	0	0	1	0	1	1	1	1	1	0	1
627	*Ssa16NUIG	0	RT-27+2f	0	0	1	0	0	1	0	1	1	1	0	1	0	0	1	1	0	0	1	0	0	0	0	0	0	1	0	1	1	1	0	0	1	1	0	0	0	1	0	1	1	1	1	1	0	1
628	*OmyRGT31TUF	0	RT-27+2f	0	0	1	0	0	1	0	1	1	1	0	1	0	0	1	1	0	0	1	0	0	0	0	0	0	1	0	1	1	1	0	0	1	1	0	0	0	1	0	1	1	1	1	1	0	1
629	*Omy1INRA	0	RT-27+2f	0	0	1	0	0	1	0	1	1	1	0	1	0	0	1	1	0	0	1	0	0	0	0	0	0	1	0	1	1	1	0	0	1	1	0	0	0	1	0	1	1	1	1	1	0	1
630	*BX863380(UoG)	0	RT-27+2f	0	0	1	0	0	1	0	1	1	1	0	1	0	0	1	1	0	0	1	0	0	0	0	0	0	1	0	1	1	1	0	0	1	1	0	0	0	1	0	1	1	1	1	1	0	1
631	*FGF6/2	6.2	RT-27+2f	3	0	1	0	0	1	0	1	1	1	0	1	0	0	1	1	0	0	1	0	0	1	0	0	1	0	0	1	1	1	0	0	1	1	0	0	0	1	0	1	1	1	1	1	0	1
632	*ras-1	10.4	RT-27+2f	5	0	1	0	1	1	0	1	1	1	0	1	0	0	1	1	0	0	1	0	0	1	0	0	1	0	0	1	1	1	0	0	1	1	0	0	0	0	0	1	1	1	1	1	0	1
633	*OMM3002	18.7	RT-27+2f	9	0	1	0	1	1	0	1	1	0	1	1	0	0	1	1	0	0	1	0	0	1	0	0	1	0	0	1	1	1	0	1	1	0	0	0	0	0	0	1	1	1	1	1	0	1
634	*Ssa95BSFU	18.7	RT-27+2f	9	0	1	0	1	1	0	1	1	0	1	1	0	0	1	1	0	0	1	0	0	1	0	0	1	0	0	1	1	1	0	1	1	0	0	0	0	0	0	1	1	1	1	1	0	1
635	*OMM5187	18.7	RT-27+2f	9	0	1	0	1	1	0	1	1	0	1	1	0	0	1	1	0	0	1	0	0	1	0	0	1	0	0	1	1	1	0	1	1	0	0	0	0	0	0	1	1	1	1	1	0	1
636	*OMM3001	29.1	RT-27+2f	14	0	1	0	1	1	0	1	1	0	1	1	0	0	0	1	0	0	1	0	0	1	0	0	1	0	0	1	1	1	1	1	1	0	0	0	1	0	0	1	1	1	0	1	0	0
637
638	*RT-29f
639	*OMM3065/2(UoG)	0	RT-29f	0	0	0	0	0	0	0	0	0	0	0	0	0	0	0	0	0	0	0	0	0	0	0	0	0	1	1	1	1	1	1	1	1	1	1	1	1	1	1	1	1	1	1	1	1	1
640	*OMM3057	2	RT-29f	1	1	0	0	0	0	0	0	0	0	0	0	0	0	0	0	0	0	0	0	0	0	0	0	0	1	1	1	1	1	1	1	1	1	1	1	1	1	1	1	1	1	1	1	1	1
641	*OMM3064/2	2	RT-29f	1	1	0	0	0	0	0	0	0	0	0	0	0	0	0	0	0	0	0	0	0	0	0	0	0	1	1	1	1	1	1	1	1	1	1	1	1	1	1	1	1	1	1	1	1	1
642	*Omi167TUF	10.4	RT-29f	5	1	1	1	0	0	0	0	0	0	0	0	0	0	0	0	0	0	0	0	0	0	0	0	0	0	0	1	1	1	1	1	1	1	1	1	1	1	1	1	1	1	1	1	1	1
643	*OMM1330/2	41.6	RT-29f	20	1	1	1	1	1	1	1	1	1	1	0	0	0	0	0	0	0	0	0	0	0	0	0	0	0	0	0	0	0	0	0	0	0	0	1	1	1	1	1	1	1	1	1	1	1
644	*OMM1269/2	50	RT-29f	24	1	1	1	1	1	1	1	1	1	1	1	1	0	0	0	0	0	0	0	0	0	0	0	0	0	0	0	0	0	0	0	0	0	0	0	0	1	1	1	1	1	1	1	1	1
645	*BX885263/2	50	RT-29f	24	1	1	1	1	1	1	1	1	1	1	1	1	0	0	0	0	0	0	0	0	0	0	0	0	0	0	0	0	0	0	0	0	0	0	0	0	1	1	1	1	1	1	1	1	1
646	*Omi205TUF	54.1	RT-29f	26	1	1	1	1	1	1	1	1	1	1	1	1	1	0	0	0	0	0	0	0	0	0	0	0	0	0	0	0	0	0	0	0	0	0	0	0	0	1	1	1	1	1	1	1	1
647	*CL11428/2	54.1	RT-29f	26	1	1	1	1	1	1	1	1	1	1	1	1	1	0	0	0	0	0	0	0	0	0	0	0	0	0	0	0	0	0	0	0	0	0	0	0	0	1	1	1	1	1	1	1	1
648	*Omy11INRA/2	54.1	RT-29f	26	1	1	1	1	1	1	1	1	1	1	1	1	1	0	0	0	0	0	0	0	0	0	0	0	0	0	0	0	0	0	0	0	0	0	0	0	0	1	1	1	1	1	1	1	1
649	*OMM1064/2	54.1	RT-29f	26	1	1	1	1	1	1	1	1	1	1	1	1	1	0	0	0	0	0	0	0	0	0	0	0	0	0	0	0	0	0	0	0	0	0	0	0	0	1	1	1	1	1	1	1	1
650	*OMM5165/2	54.1	RT-29f	26	1	1	1	1	1	1	1	1	1	1	1	1	1	0	0	0	0	0	0	0	0	0	0	0	0	0	0	0	0	0	0	0	0	0	0	0	0	1	1	1	1	1	1	1	1
651	*OMM5227	56.2	RT-29f	27	1	1	1	1	1	1	1	1	1	1	1	1	1	1	0	0	0	0	0	0	0	0	0	0	0	0	0	0	0	0	0	0	0	0	0	0	0	1	1	1	1	1	1	1	1
652	*Omi164TUF/2	58.3	RT-29f	28	1	1	1	1	1	1	1	1	1	1	1	1	1	1	0	0	0	0	0	0	0	0	0	0	0	0	0	0	0	0	0	0	0	0	0	0	0	0	1	1	1	1	1	1	1
653	*OMM5116	60.4	RT-29f	29	1	1	1	1	1	1	1	1	1	1	1	1	1	1	1	0	0	0	0	0	0	0	0	0	0	0	0	0	0	0	0	0	0	0	0	0	0	0	1	1	1	1	1	1	1
654	*CA358173/2	68.7	RT-29f	33	1	1	1	1	1	1	1	1	1	1	1	1	1	1	1	1	1	0	0	0	0	0	0	0	0	0	0	0	0	0	0	0	0	0	0	0	0	0	0	0	1	1	1	1	1
655	*BHMS7.015	91.6	RT-29f	44	1	1	1	1	1	1	1	1	1	1	1	1	1	1	1	1	1	1	1	1	1	1	0	0	0	0	0	0	0	0	0	0	0	0	0	0	0	0	0	0	0	0	0	0	0
656	*Str1BFRO/2	91.6	RT-29f	44	1	1	1	1	1	1	1	1	1	1	1	1	1	1	1	1	1	1	1	1	1	1	0	0	0	0	0	0	0	0	0	0	0	0	0	0	0	0	0	0	0	0	0	0	0
657	*Omy21INRA	91.6	RT-29f	44	1	1	1	1	1	1	1	1	1	1	1	1	1	1	1	1	1	1	1	1	1	1	0	0	0	0	0	0	0	0	0	0	0	0	0	0	0	0	0	0	0	0	0	0	0
658	*Omy1357INRA/2	91.6	RT-29f	44	1	1	1	1	1	1	1	1	1	1	1	1	1	1	1	1	1	1	1	1	1	1	0	0	0	0	0	0	0	0	0	0	0	0	0	0	0	0	0	0	0	0	0	0	0
659	*OMM5051/2	108.3	RT-29f	52	0	0	1	1	1	1	1	1	1	1	1	1	1	1	1	1	1	1	1	1	1	1	1	1	1	1	0	0	0	0	0	0	0	0	0	0	0	0	0	0	0	0	0	0	0
660	*OMM5043	110.4	RT-29f	53	0	0	0	1	1	1	1	1	1	1	1	1	1	1	1	1	1	1	1	1	1	1	1	1	1	1	0	0	0	0	0	0	0	0	0	0	0	0	0	0	0	0	0	0	0
661	*OtsG43UCD	112.5	RT-29f	54	0	0	0	1	1	1	1	1	1	1	1	1	1	1	1	1	1	1	1	1	1	1	1	1	1	1	1	0	0	0	0	0	0	0	0	0	0	0	0	0	0	0	0	0	0
662	*CA367675	112.5	RT-29f	54	0	0	0	1	1	1	1	1	1	1	1	1	1	1	1	1	1	1	1	1	1	1	1	1	1	1	1	0	0	0	0	0	0	0	0	0	0	0	0	0	0	0	0	0	0
663
664	*RT-29+2f
665	*OMM1300	0	RT-29+2f	0	1	0	1	1	0	1	1	1	1	0	0	1	1	0	0	0	0	0	0	1	1	1	0	1	0	0	0	1	0	0	1	0	1	1	0	0	1	1	0	0	1	0	1	1	1
666	*Omy1040INRA	0	RT-29+2f	0	1	0	1	1	0	1	1	1	1	0	0	1	1	0	0	0	0	0	0	1	1	1	0	1	0	0	0	1	0	0	1	0	1	1	0	0	1	1	0	0	1	0	1	1	1
667	*OmyFGT3TUF	6.2	RT-29+2f	3	1	1	1	1	0	1	1	1	1	1	0	1	1	0	0	0	0	0	0	1	1	1	0	1	0	0	0	1	0	0	1	0	1	1	0	0	1	1	0	0	1	0	1	1	0
668	*OtsG243UCD	22.9	RT-29+2f	11	1	1	0	1	0	1	1	1	0	1	1	1	1	0	1	0	0	0	0	1	0	1	0	1	1	0	0	1	0	0	1	0	0	1	0	0	1	1	0	0	1	0	1	1	0
669	*Omi104TUF	29.1	RT-29+2f	14	1	1	0	1	0	1	1	1	0	1	1	1	1	0	1	0	0	0	0	1	0	1	0	1	1	0	0	1	0	0	0	0	0	1	0	1	1	1	0	0	1	0	0	1	0
670	*Ghrelin	29.1	RT-29+2f	14	1	1	0	1	0	1	1	1	0	1	1	1	1	0	1	0	0	0	0	1	0	1	0	1	1	0	0	1	0	0	0	0	0	1	0	1	1	1	0	0	1	0	0	1	0
671	*HoxC4b	31.2	RT-29+2f	15	1	1	0	1	0	1	1	1	0	1	1	1	1	0	1	0	0	0	0	1	0	1	0	1	1	0	0	1	0	0	0	0	0	1	0	1	1	1	0	0	1	0	0	1	0
672	*HoxC6b/2	31.2	RT-29+2f	15	1	1	0	1	0	1	1	1	0	1	1	1	1	0	1	0	0	0	0	1	0	1	0	1	1	0	0	1	0	0	0	0	0	1	0	1	1	1	0	0	1	0	0	1	0
673	*Ots108SSBI	37.5	RT-29+2f	18	1	1	0	1	0	1	1	1	0	1	1	1	0	0	1	0	0	0	0	1	0	1	1	1	1	0	0	1	0	0	0	0	0	1	0	1	1	1	0	0	1	0	0	1	0
674	*OmyRGT19TUF	41.6	RT-29+2f	20	1	1	0	0	0	1	1	1	0	1	1	1	0	0	1	1	0	0	0	1	0	1	1	1	1	0	0	1	0	0	0	0	0	1	0	1	1	1	0	0	1	0	0	1	0
675	*Omy28INRA	50	RT-29+2f	24	0	1	0	0	0	1	1	1	0	1	1	1	0	1	1	1	0	0	0	1	0	1	1	1	1	0	0	1	0	0	0	0	0	1	1	1	1	0	0	0	1	0	0	1	0
676	*Omy110INRA/2	56.2	RT-29+2f	27	0	1	0	0	0	1	1	1	0	1	1	1	0	1	1	1	1	0	0	1	0	1	1	0	1	0	0	1	0	1	0	0	0	1	1	1	1	0	0	0	1	0	0	1	0
677	*sG3PDH-1*	56.2	RT-29+2f	27	0	1	0	0	0	1	1	1	0	1	1	1	0	1	1	1	1	0	0	1	0	1	1	0	1	0	0	1	0	1	0	0	0	1	1	1	1	0	0	0	1	0	0	1	0
678	*Omy109INRA	58.3	RT-29+2f	28	0	1	0	0	0	1	1	1	0	1	1	1	0	1	1	1	1	0	0	1	0	1	1	0	1	0	0	1	0	1	0	0	0	1	1	1	1	0	0	0	0	0	0	1	0
679
680	*RT-30f
681	*SalE38SFU	0	RT-30f	0	0	0	0	0	0	0	0	0	0	0	0	0	0	0	0	0	0	0	0	0	0	0	0	0	1	1	1	1	1	1	1	1	1	1	1	1	1	1	1	1	1	1	1	1	1
682	*OMM5224	8.3	RT-30f	4	1	1	0	0	0	0	0	0	0	0	0	0	0	0	0	0	0	0	0	0	0	0	0	0	0	0	1	1	1	1	1	1	1	1	1	1	1	1	1	1	1	1	1	1	1
683	*OMM5011	27	RT-30f	13	1	1	1	1	1	1	1	0	0	0	0	0	0	0	0	0	0	0	0	0	0	0	0	0	0	0	0	0	0	0	1	1	1	1	1	1	1	1	1	1	1	1	1	1	1
684	*GnRH-3A	27	RT-30f	13	1	1	1	1	1	1	1	0	0	0	0	0	0	0	0	0	0	0	0	0	0	0	0	0	0	0	0	0	0	0	1	1	1	1	1	1	1	1	1	1	1	1	1	1	1
685	*Omy005DIAS	43.7	RT-30f	21	1	1	1	1	1	1	1	1	1	1	1	0	0	0	0	0	0	0	0	0	0	0	0	0	0	0	0	0	0	0	0	0	0	0	1	1	1	1	1	1	1	1	1	1	1
686	*OmyRGT24TUF	45.8	RT-30f	22	1	1	1	1	1	1	1	1	1	1	1	0	0	0	0	0	0	0	0	0	0	0	0	0	0	0	0	0	0	0	0	0	0	0	0	1	1	1	1	1	1	1	1	1	1
687	*OmyRGT34TUF	47.9	RT-30f	23	1	1	1	1	1	1	1	1	1	1	1	1	0	0	0	0	0	0	0	0	0	0	0	0	0	0	0	0	0	0	0	0	0	0	0	1	1	1	1	1	1	1	1	1	1
688	*Omy108INRA	47.9	RT-30f	23	1	1	1	1	1	1	1	1	1	1	1	1	0	0	0	0	0	0	0	0	0	0	0	0	0	0	0	0	0	0	0	0	0	0	0	1	1	1	1	1	1	1	1	1	1
689	*Omy1049INRA	50	RT-30f	24	1	1	1	1	1	1	1	1	1	1	1	1	0	0	0	0	0	0	0	0	0	0	0	0	0	0	0	0	0	0	0	0	0	0	0	0	1	1	1	1	1	1	1	1	1
690	*OMM1186	50	RT-30f	24	1	1	1	1	1	1	1	1	1	1	1	1	0	0	0	0	0	0	0	0	0	0	0	0	0	0	0	0	0	0	0	0	0	0	0	0	1	1	1	1	1	1	1	1	1
691	*OMM1019	50	RT-30f	24	1	1	1	1	1	1	1	1	1	1	1	1	0	0	0	0	0	0	0	0	0	0	0	0	0	0	0	0	0	0	0	0	0	0	0	0	1	1	1	1	1	1	1	1	1
692	*BX871195/2	62.5	RT-30f	30	1	1	1	1	1	1	1	1	1	1	1	1	1	1	1	0	0	0	0	0	0	0	0	0	0	0	0	0	0	0	0	0	0	0	0	0	0	0	0	1	1	1	1	1	1
693
694	*RT-31f
695	*OMM1083	0	RT-31f	0	0	0	0	0	0	0	0	0	0	0	0	0	0	0	0	0	0	0	0	0	0	0	0	0	1	1	1	1	1	1	1	1	1	1	1	1	1	1	1	1	1	1	1	1	1
696	*BHMS129	4.1	RT-31f	2	1	0	0	0	0	0	0	0	0	0	0	0	0	0	0	0	0	0	0	0	0	0	0	0	0	1	1	1	1	1	1	1	1	1	1	1	1	1	1	1	1	1	1	1	1
697	*OMM1058	4.1	RT-31f	2	1	0	0	0	0	0	0	0	0	0	0	0	0	0	0	0	0	0	0	0	0	0	0	0	0	1	1	1	1	1	1	1	1	1	1	1	1	1	1	1	1	1	1	1	1
698	*OMM5024	4.1	RT-31f	2	1	0	0	0	0	0	0	0	0	0	0	0	0	0	0	0	0	0	0	0	0	0	0	0	0	1	1	1	1	1	1	1	1	1	1	1	1	1	1	1	1	1	1	1	1
699	*OMM1078	4.1	RT-31f	2	1	0	0	0	0	0	0	0	0	0	0	0	0	0	0	0	0	0	0	0	0	0	0	0	0	1	1	1	1	1	1	1	1	1	1	1	1	1	1	1	1	1	1	1	1
700	*OMM5146	4.1	RT-31f	2	1	0	0	0	0	0	0	0	0	0	0	0	0	0	0	0	0	0	0	0	0	0	0	0	0	1	1	1	1	1	1	1	1	1	1	1	1	1	1	1	1	1	1	1	1
701	*HoxD9a	4.1	RT-31f	2	1	0	0	0	0	0	0	0	0	0	0	0	0	0	0	0	0	0	0	0	0	0	0	0	0	1	1	1	1	1	1	1	1	1	1	1	1	1	1	1	1	1	1	1	1
702	*HoxD10a	4.1	RT-31f	2	1	0	0	0	0	0	0	0	0	0	0	0	0	0	0	0	0	0	0	0	0	0	0	0	0	1	1	1	1	1	1	1	1	1	1	1	1	1	1	1	1	1	1	1	1
703	*ATP1A3/2	12.5	RT-31f	6	1	1	1	0	0	0	0	0	0	0	0	0	0	0	0	0	0	0	0	0	0	0	0	0	0	0	0	0	1	1	1	1	1	1	1	1	1	1	1	1	1	1	1	1	1
704	*Omy1006UW	18.7	RT-31f	9	1	1	1	1	1	0	0	0	0	0	0	0	0	0	0	0	0	0	0	0	0	0	0	0	0	0	0	0	1	1	1	1	1	1	1	1	1	1	1	1	1	1	1	1	1
705	*Ssa406UoS	18.7	RT-31f	9	1	1	1	1	1	0	0	0	0	0	0	0	0	0	0	0	0	0	0	0	0	0	0	0	0	0	0	0	1	1	1	1	1	1	1	1	1	1	1	1	1	1	1	1	1
706	*BHMS254/2	20.8	RT-31f	10	1	1	1	1	1	0	0	0	0	0	0	0	0	0	0	0	0	0	0	0	0	0	0	0	0	0	0	0	0	1	1	1	1	1	1	1	1	1	1	1	1	1	1	1	1
707	*Omy272UoG/2	20.8	RT-31f	10	1	1	1	1	1	0	0	0	0	0	0	0	0	0	0	0	0	0	0	0	0	0	0	0	0	0	0	0	0	1	1	1	1	1	1	1	1	1	1	1	1	1	1	1	1
708	*CA368402/2	20.8	RT-31f	10	1	1	1	1	1	0	0	0	0	0	0	0	0	0	0	0	0	0	0	0	0	0	0	0	0	0	0	0	0	1	1	1	1	1	1	1	1	1	1	1	1	1	1	1	1
709	*OmyRGT1TUF/2	20.8	RT-31f	10	1	1	1	1	1	0	0	0	0	0	0	0	0	0	0	0	0	0	0	0	0	0	0	0	0	0	0	0	0	1	1	1	1	1	1	1	1	1	1	1	1	1	1	1	1
710	*Str4INRA/2	29.1	RT-31f	14	1	1	1	1	1	1	1	0	0	0	0	0	0	0	0	0	0	0	0	0	0	0	0	0	0	0	0	0	0	0	0	1	1	1	1	1	1	1	1	1	1	1	1	1	1
711	*One18ASC/2	31.2	RT-31f	15	1	1	1	1	1	1	1	1	0	0	0	0	0	0	0	0	0	0	0	0	0	0	0	0	0	0	0	0	0	0	0	1	1	1	1	1	1	1	1	1	1	1	1	1	1
712	*OmyFGT8TUF/2	43.7	RT-31f	21	1	1	1	1	1	1	1	1	1	1	1	0	0	0	0	0	0	0	0	0	0	0	0	0	0	0	0	0	0	0	0	0	0	0	1	1	1	1	1	1	1	1	1	1	1
713	*BX321659/2	54.1	RT-31f	26	1	1	1	1	1	1	1	1	1	1	1	1	1	0	0	0	0	0	0	0	0	0	0	0	0	0	0	0	0	0	0	0	0	0	0	0	1	1	1	1	1	1	1	1	1
714	*OMM1122/2	58.3	RT-31f	28	1	1	1	1	1	1	1	1	1	1	1	1	1	1	0	0	0	0	0	0	0	0	0	0	0	0	0	0	0	0	0	0	0	0	0	0	0	0	1	1	1	1	1	1	1
715	*HoxA2b	58.3	RT-31f	28	1	1	1	1	1	1	1	1	1	1	1	1	1	1	0	0	0	0	0	0	0	0	0	0	0	0	0	0	0	0	0	0	0	0	0	0	0	0	1	1	1	1	1	1	1
716	*Omi156TUF/2	62.4	RT-31f	30	1	1	1	1	1	1	1	1	1	1	1	1	1	1	1	0	0	0	0	0	0	0	0	0	0	0	0	0	0	0	0	0	0	0	0	0	0	0	0	1	1	1	1	1	1
717	*Omi105TUF/2	62.4	RT-31f	30	1	1	1	1	1	1	1	1	1	1	1	1	1	1	1	0	0	0	0	0	0	0	0	0	0	0	0	0	0	0	0	0	0	0	0	0	0	0	0	1	1	1	1	1	1
718
719	*RT-31+2f
720	*BX318599/2	0	RT-31+2f	0	1	0	0	0	1	1	0	0	0	1	0	1	0	1	1	0	1	1	0	1	1	1	0	1	0	1	0	1	1	1	0	1	0	0	1	1	0	0	0	0	0	1	0	1	0
721	*OMM1080	16.7	RT-31+2f	8	1	0	0	0	1	0	0	0	0	1	1	1	0	1	1	0	0	1	1	1	1	1	0	1	0	1	0	1	1	1	0	1	0	0	1	0	0	0	1	0	1	1	0	0	0
722	*OMM1053	16.7	RT-31+2f	8	1	0	0	0	1	0	0	0	0	1	1	1	0	1	1	0	0	1	1	1	1	1	0	1	0	1	0	1	1	1	0	1	0	0	1	0	0	0	1	0	1	1	0	0	0
723	*sIDHP-3*	18.8	RT-31+2f	9	1	0	0	0	1	0	0	0	0	1	1	1	1	1	1	0	0	1	1	1	1	1	0	1	0	1	0	1	1	1	0	1	0	0	1	0	0	0	1	0	1	1	0	0	0
724	*BHMS234	18.8	RT-31+2f	9	1	0	0	0	1	0	0	0	0	1	1	1	1	1	1	0	0	1	1	1	1	1	0	1	0	1	0	1	1	1	0	1	0	0	1	0	0	0	1	0	1	1	0	0	0
725	*OMM5164	18.8	RT-31+2f	9	1	0	0	0	1	0	0	0	0	1	1	1	1	1	1	0	0	1	1	1	1	1	0	1	0	1	0	1	1	1	0	1	0	0	1	0	0	0	1	0	1	1	0	0	0
[truncated: 3 more columns]

## Sheet: 4 UoG_M25
1	*MALE25	Recombination rate	Linkage Group	Nb recombinant	1	2	3	4	5	6	7	8	9	10	11	12	13	14	15	16	17	18	19	20	21	22	23	24	25	26	27	28	29	30	31	32	33	34	35	36	37	38	39	40	41	42	43	44	45
2	RT-1m																												1	2	3	4	5	6	7	8	9	10	11	12	13	14	15	16	17	18	19	20	21
3	*Omi34TUF	10.4	RT-1m	5	1	1	1	0	0	0	0	0	0	0	0	0	0	0	0	0	0	0	0	0	0	0	0	0	0	0	1	1	1	1	1	1	1	1	1	1	1	1	1	1	1	1	1	1	1
4	*CL16550	10.4	RT-1m	5	1	1	1	0	0	0	0	0	0	0	0	0	0	0	0	0	0	0	0	0	0	0	0	0	0	0	1	1	1	1	1	1	1	1	1	1	1	1	1	1	1	1	1	1	1
5	*Ots517NWFSC	10.4	RT-1m	5	1	1	1	0	0	0	0	0	0	0	0	0	0	0	0	0	0	0	0	0	0	0	0	0	0	0	1	1	1	1	1	1	1	1	1	1	1	1	1	1	1	1	1	1	1
6	*OmyFGT19TUF/1	10.4	RT-1m	5	1	1	1	0	0	0	0	0	0	0	0	0	0	0	0	0	0	0	0	0	0	0	0	0	0	0	1	1	1	1	1	1	1	1	1	1	1	1	1	1	1	1	1	1	1
7	*Omy1294INRA	10.4	RT-1m	5	1	1	1	0	0	0	0	0	0	0	0	0	0	0	0	0	0	0	0	0	0	0	0	0	0	0	1	1	1	1	1	1	1	1	1	1	1	1	1	1	1	1	1	1	1
8	*Omy1339INRA	10.4	RT-1m	5	1	1	1	0	0	0	0	0	0	0	0	0	0	0	0	0	0	0	0	0	0	0	0	0	0	0	1	1	1	1	1	1	1	1	1	1	1	1	1	1	1	1	1	1	1
9	*OMM5031	25	RT-1m	12	1	1	1	1	1	1	0	0	0	0	0	0	0	0	0	0	0	0	0	0	0	0	0	0	0	0	0	0	0	0	1	1	1	1	1	1	1	1	1	1	1	1	1	1	1
10	*OMM5032	25	RT-1m	12	1	1	1	1	1	1	0	0	0	0	0	0	0	0	0	0	0	0	0	0	0	0	0	0	0	0	0	0	0	0	1	1	1	1	1	1	1	1	1	1	1	1	1	1	1
11	*Omy1282INRA	25	RT-1m	12	1	1	1	1	1	1	0	0	0	0	0	0	0	0	0	0	0	0	0	0	0	0	0	0	0	0	0	0	0	0	1	1	1	1	1	1	1	1	1	1	1	1	1	1	1
12	*OmyRGT28TUF	27	RT-1m	13	1	1	1	1	1	1	1	0	0	0	0	0	0	0	0	0	0	0	0	0	0	0	0	0	0	0	0	0	0	0	1	1	1	1	1	1	1	1	1	1	1	1	1	1	1
13
14	*RT-3m
15	*Omy1137INRA	0	RT-3m	0	0	0	0	0	0	0	0	0	0	0	0	0	0	0	0	0	0	0	0	0	0	0	0	0	1	1	1	1	1	1	1	1	1	1	1	1	1	1	1	1	1	1	1	1	1
16	*OmyFGT5TUF	2	RT-3m	1	1	0	0	0	0	0	0	0	0	0	0	0	0	0	0	0	0	0	0	0	0	0	0	0	1	1	1	1	1	1	1	1	1	1	1	1	1	1	1	1	1	1	1	1	1
17	*Ssa4DU	2	RT-3m	1	1	0	0	0	0	0	0	0	0	0	0	0	0	0	0	0	0	0	0	0	0	0	0	0	1	1	1	1	1	1	1	1	1	1	1	1	1	1	1	1	1	1	1	1	1
18	*Omy26INRA	2	RT-3m	1	1	0	0	0	0	0	0	0	0	0	0	0	0	0	0	0	0	0	0	0	0	0	0	0	1	1	1	1	1	1	1	1	1	1	1	1	1	1	1	1	1	1	1	1	1
19	*BHMS429	2	RT-3m	1	1	0	0	0	0	0	0	0	0	0	0	0	0	0	0	0	0	0	0	0	0	0	0	0	1	1	1	1	1	1	1	1	1	1	1	1	1	1	1	1	1	1	1	1	1
20	*OmyRT2TUF	2	RT-3m	1	1	0	0	0	0	0	0	0	0	0	0	0	0	0	0	0	0	0	0	0	0	0	0	0	1	1	1	1	1	1	1	1	1	1	1	1	1	1	1	1	1	1	1	1	1
21	*OmyUW1102/1	2	RT-3m	1	1	0	0	0	0	0	0	0	0	0	0	0	0	0	0	0	0	0	0	0	0	0	0	0	1	1	1	1	1	1	1	1	1	1	1	1	1	1	1	1	1	1	1	1	1
22	*BHMS206	2	RT-3m	1	1	0	0	0	0	0	0	0	0	0	0	0	0	0	0	0	0	0	0	0	0	0	0	0	1	1	1	1	1	1	1	1	1	1	1	1	1	1	1	1	1	1	1	1	1
23	*Omy1099INRA	2	RT-3m	1	1	0	0	0	0	0	0	0	0	0	0	0	0	0	0	0	0	0	0	0	0	0	0	0	1	1	1	1	1	1	1	1	1	1	1	1	1	1	1	1	1	1	1	1	1
24	*CR374305	2	RT-3m	1	1	0	0	0	0	0	0	0	0	0	0	0	0	0	0	0	0	0	0	0	0	0	0	0	1	1	1	1	1	1	1	1	1	1	1	1	1	1	1	1	1	1	1	1	1
25	*Omy1443INRA	2	RT-3m	1	1	0	0	0	0	0	0	0	0	0	0	0	0	0	0	0	0	0	0	0	0	0	0	0	1	1	1	1	1	1	1	1	1	1	1	1	1	1	1	1	1	1	1	1	1
26	*OMM5264	2	RT-3m	1	1	0	0	0	0	0	0	0	0	0	0	0	0	0	0	0	0	0	0	0	0	0	0	0	1	1	1	1	1	1	1	1	1	1	1	1	1	1	1	1	1	1	1	1	1
27	*Ssa60BSFU	2	RT-3m	1	1	0	0	0	0	0	0	0	0	0	0	0	0	0	0	0	0	0	0	0	0	0	0	0	1	1	1	1	1	1	1	1	1	1	1	1	1	1	1	1	1	1	1	1	1
28	*CL15589/1	2	RT-3m	1	1	0	0	0	0	0	0	0	0	0	0	0	0	0	0	0	0	0	0	0	0	0	0	0	1	1	1	1	1	1	1	1	1	1	1	1	1	1	1	1	1	1	1	1	1
29	*CA346402	2	RT-3m	1	1	0	0	0	0	0	0	0	0	0	0	0	0	0	0	0	0	0	0	0	0	0	0	0	1	1	1	1	1	1	1	1	1	1	1	1	1	1	1	1	1	1	1	1	1
30	*BX084966	2	RT-3m	1	1	0	0	0	0	0	0	0	0	0	0	0	0	0	0	0	0	0	0	0	0	0	0	0	1	1	1	1	1	1	1	1	1	1	1	1	1	1	1	1	1	1	1	1	1
31	*CA378164/1	2	RT-3m	1	1	0	0	0	0	0	0	0	0	0	0	0	0	0	0	0	0	0	0	0	0	0	0	0	1	1	1	1	1	1	1	1	1	1	1	1	1	1	1	1	1	1	1	1	1
32	*OmyRGT41TUF	2	RT-3m	1	1	0	0	0	0	0	0	0	0	0	0	0	0	0	0	0	0	0	0	0	0	0	0	0	1	1	1	1	1	1	1	1	1	1	1	1	1	1	1	1	1	1	1	1	1
33	*OMM5192/1	2	RT-3m	1	1	0	0	0	0	0	0	0	0	0	0	0	0	0	0	0	0	0	0	0	0	0	0	0	1	1	1	1	1	1	1	1	1	1	1	1	1	1	1	1	1	1	1	1	1
34	*OMM1038	2	RT-3m	1	1	0	0	0	0	0	0	0	0	0	0	0	0	0	0	0	0	0	0	0	0	0	0	0	1	1	1	1	1	1	1	1	1	1	1	1	1	1	1	1	1	1	1	1	1
35	*Omy1018INRA	2	RT-3m	1	1	0	0	0	0	0	0	0	0	0	0	0	0	0	0	0	0	0	0	0	0	0	0	0	1	1	1	1	1	1	1	1	1	1	1	1	1	1	1	1	1	1	1	1	1
36	*OMM1230	2	RT-3m	1	1	0	0	0	0	0	0	0	0	0	0	0	0	0	0	0	0	0	0	0	0	0	0	0	1	1	1	1	1	1	1	1	1	1	1	1	1	1	1	1	1	1	1	1	1
37	*Ogo2UW/1	4.1	RT-3m	2	1	0	0	0	0	0	0	0	0	0	0	0	0	0	0	0	0	0	0	0	0	0	0	0	0	1	1	1	1	1	1	1	1	1	1	1	1	1	1	1	1	1	1	1	1
38
39	*RT-3+2m
40	*OMM5143	0	RT-3+2m	0	0	1	0	1	1	1	0	0	1	1	0	1	1	0	1	0	0	1	0	1	1	0	1	0	1	0	0	0	0	0	1	1	1	1	0	1	0	1	1	0	0	1	0	1	0
41	*OMM5153	8.3	RT-3+2m	4	0	1	0	1	1	1	0	0	1	1	0	1	1	0	0	0	0	1	1	1	1	1	1	0	1	0	0	0	0	0	1	1	1	1	0	1	0	1	1	0	0	1	0	0	0
42
43	*RT-3+3m
44	*Omy1097INRA	0	RT-3+3m	0	0	1	0	1	1	1	1	1	0	0	0	1	1	0	0	0	1	1	0	1	0	0	0	1	1	1	0	0	1	0	0	0	0	1	0	0	1	1	0	1	0	1	1	0	0
45	*OMM5174	0	RT-3+3m	0	0	1	0	1	1	1	1	1	0	0	0	1	1	0	0	0	1	1	0	1	0	0	0	1	1	1	0	0	1	0	0	0	0	1	0	0	1	1	0	1	0	1	1	0	0
46
47	*RT-5m
48	*OMM1316	0	RT-5m	0	0	0	0	0	0	0	0	0	0	0	0	0	0	0	0	0	0	0	0	0	0	0	0	0	1	1	1	1	1	1	1	1	1	1	1	1	1	1	1	1	1	1	1	1	1
49	*OMM1104(INRA)	14.6	RT-5m	7	1	1	1	1	0	0	0	0	0	0	0	0	0	0	0	0	0	0	0	0	0	0	0	0	0	0	0	1	1	1	1	1	1	1	1	1	1	1	1	1	1	1	1	1	1
50	*OMM1286	14.6	RT-5m	7	1	1	1	1	0	0	0	0	0	0	0	0	0	0	0	0	0	0	0	0	0	0	0	0	0	0	0	1	1	1	1	1	1	1	1	1	1	1	1	1	1	1	1	1	1
51	*OMM1273	14.6	RT-5m	7	1	1	1	1	0	0	0	0	0	0	0	0	0	0	0	0	0	0	0	0	0	0	0	0	0	0	0	1	1	1	1	1	1	1	1	1	1	1	1	1	1	1	1	1	1
52	*OtsG249UCD	14.6	RT-5m	7	1	1	1	1	0	0	0	0	0	0	0	0	0	0	0	0	0	0	0	0	0	0	0	0	0	0	0	1	1	1	1	1	1	1	1	1	1	1	1	1	1	1	1	1	1
53	*Omy1510INRA	14.6	RT-5m	7	1	1	1	1	0	0	0	0	0	0	0	0	0	0	0	0	0	0	0	0	0	0	0	0	0	0	0	1	1	1	1	1	1	1	1	1	1	1	1	1	1	1	1	1	1
54	*BX910798	14.6	RT-5m	7	1	1	1	1	0	0	0	0	0	0	0	0	0	0	0	0	0	0	0	0	0	0	0	0	0	0	0	1	1	1	1	1	1	1	1	1	1	1	1	1	1	1	1	1	1
55	*BX913059	14.6	RT-5m	7	1	1	1	1	0	0	0	0	0	0	0	0	0	0	0	0	0	0	0	0	0	0	0	0	0	0	0	1	1	1	1	1	1	1	1	1	1	1	1	1	1	1	1	1	1
56	*CA061336	14.6	RT-5m	7	1	1	1	1	0	0	0	0	0	0	0	0	0	0	0	0	0	0	0	0	0	0	0	0	0	0	0	1	1	1	1	1	1	1	1	1	1	1	1	1	1	1	1	1	1
57	*CA359625	14.6	RT-5m	7	1	1	1	1	0	0	0	0	0	0	0	0	0	0	0	0	0	0	0	0	0	0	0	0	0	0	0	1	1	1	1	1	1	1	1	1	1	1	1	1	1	1	1	1	1
58	*Sal6UoG	20.8	RT-5m	10	1	1	1	1	1	1	0	0	0	0	0	0	0	0	0	0	0	0	0	0	0	0	0	0	0	0	0	0	0	1	1	1	1	1	1	1	1	1	1	1	1	1	1	1	1
59	*
60	*RT-6m
61	*OMM1184/1	0	RT-6m	0	0	0	0	0	0	0	0	0	0	0	0	0	0	0	0	0	0	0	0	0	0	0	0	0	1	1	1	1	1	1	1	1	1	1	1	1	1	1	1	1	1	1	1	1	1
62	*OMM1355	16.6	RT-6m	8	1	1	1	1	0	0	0	0	0	0	0	0	0	0	0	0	0	0	0	0	0	0	0	0	0	0	0	0	1	1	1	1	1	1	1	1	1	1	1	1	1	1	1	1	1
63	*OMM1359	16.6	RT-6m	8	1	1	1	1	0	0	0	0	0	0	0	0	0	0	0	0	0	0	0	0	0	0	0	0	0	0	0	0	1	1	1	1	1	1	1	1	1	1	1	1	1	1	1	1	1
64	*Str7INRA	16.6	RT-6m	8	1	1	1	1	0	0	0	0	0	0	0	0	0	0	0	0	0	0	0	0	0	0	0	0	0	0	0	0	1	1	1	1	1	1	1	1	1	1	1	1	1	1	1	1	1
65	*CL8986	16.6	RT-6m	8	1	1	1	1	0	0	0	0	0	0	0	0	0	0	0	0	0	0	0	0	0	0	0	0	0	0	0	0	1	1	1	1	1	1	1	1	1	1	1	1	1	1	1	1	1
66	*Omy16INRA	16.6	RT-6m	8	1	1	1	1	0	0	0	0	0	0	0	0	0	0	0	0	0	0	0	0	0	0	0	0	0	0	0	0	1	1	1	1	1	1	1	1	1	1	1	1	1	1	1	1	1
67	*OmyRGT55TUF	16.6	RT-6m	8	1	1	1	1	1	0	0	0	0	0	0	0	0	0	0	0	0	0	0	0	0	0	0	0	0	0	0	0	1	1	1	1	1	1	1	1	1	1	1	1	1	1	1	1	1
68	*OMM5147	18.7	RT-6m	9	1	1	1	1	1	0	0	0	0	0	0	0	0	0	0	0	0	0	0	0	0	0	0	0	0	0	0	0	1	1	1	1	1	1	1	1	1	1	1	1	1	1	1	1	1
69	*OMM1005	18.7	RT-6m	9	1	1	1	1	1	0	0	0	0	0	0	0	0	0	0	0	0	0	0	0	0	0	0	0	0	0	0	0	1	1	1	1	1	1	1	1	1	1	1	1	1	1	1	1	1
70	*SalD39SFU	18.7	RT-6m	9	1	1	1	1	1	0	0	0	0	0	0	0	0	0	0	0	0	0	0	0	0	0	0	0	0	0	0	0	1	1	1	1	1	1	1	1	1	1	1	1	1	1	1	1	1
71	*Ssa20.19NUIG/1	18.7	RT-6m	9	1	1	1	1	1	0	0	0	0	0	0	0	0	0	0	0	0	0	0	0	0	0	0	0	0	0	0	0	1	1	1	1	1	1	1	1	1	1	1	1	1	1	1	1	1
72	*BHMS176	18.7	RT-6m	9	1	1	1	1	1	0	0	0	0	0	0	0	0	0	0	0	0	0	0	0	0	0	0	0	0	0	0	0	1	1	1	1	1	1	1	1	1	1	1	1	1	1	1	1	1
73	*OMM1046	18.7	RT-6m	9	1	1	1	1	1	0	0	0	0	0	0	0	0	0	0	0	0	0	0	0	0	0	0	0	0	0	0	0	1	1	1	1	1	1	1	1	1	1	1	1	1	1	1	1	1
74	*OMM1082	18.7	RT-6m	9	1	1	1	1	1	0	0	0	0	0	0	0	0	0	0	0	0	0	0	0	0	0	0	0	0	0	0	0	1	1	1	1	1	1	1	1	1	1	1	1	1	1	1	1	1
75	*CL16548	18.7	RT-6m	9	1	1	1	1	1	0	0	0	0	0	0	0	0	0	0	0	0	0	0	0	0	0	0	0	0	0	0	0	1	1	1	1	1	1	1	1	1	1	1	1	1	1	1	1	1
76	*OMM5069	18.7	RT-6m	9	1	1	1	1	1	0	0	0	0	0	0	0	0	0	0	0	0	0	0	0	0	0	0	0	0	0	0	0	1	1	1	1	1	1	1	1	1	1	1	1	1	1	1	1	1
77	*OMM1152	18.7	RT-6m	9	1	1	1	1	1	0	0	0	0	0	0	0	0	0	0	0	0	0	0	0	0	0	0	0	0	0	0	0	1	1	1	1	1	1	1	1	1	1	1	1	1	1	1	1	1
78	*OmyUW1032	18.7	RT-6m	9	1	1	1	1	1	0	0	0	0	0	0	0	0	0	0	0	0	0	0	0	0	0	0	0	0	0	0	0	1	1	1	1	1	1	1	1	1	1	1	1	1	1	1	1	1
79	*OMM1302	18.7	RT-6m	9	1	1	1	1	1	0	0	0	0	0	0	0	0	0	0	0	0	0	0	0	0	0	0	0	0	0	0	0	1	1	1	1	1	1	1	1	1	1	1	1	1	1	1	1	1
80	*GnRH-3B	18.7	RT-6m	9	1	1	1	1	1	0	0	0	0	0	0	0	0	0	0	0	0	0	0	0	0	0	0	0	0	0	0	0	1	1	1	1	1	1	1	1	1	1	1	1	1	1	1	1	1
81	*OMM1205	18.7	RT-6m	9	1	1	1	1	1	0	0	0	0	0	0	0	0	0	0	0	0	0	0	0	0	0	0	0	0	0	0	0	1	1	1	1	1	1	1	1	1	1	1	1	1	1	1	1	1
82	*OMM5015	20.8	RT-6m	10	1	1	1	1	1	0	0	0	0	0	0	0	0	0	0	0	0	0	0	0	0	0	0	0	0	0	0	0	0	1	1	1	1	1	1	1	1	1	1	1	1	1	1	1	1
83	*
84	*RT-7m
85	*SalF41SFU/1	0	RT-7m	0	0	0	0	0	0	0	0	0	0	0	0	0	0	0	0	0	0	0	0	0	0	0	0	0	1	1	1	1	1	1	1	1	1	1	1	1	1	1	1	1	1	1	1	1	1
86	*OmyRGT17TUF	0	RT-7m	0	0	0	0	0	0	0	0	0	0	0	0	0	0	0	0	0	0	0	0	0	0	0	0	0	1	1	1	1	1	1	1	1	1	1	1	1	1	1	1	1	1	1	1	1	1
87	*OmyFGT26TUF	0	RT-7m	0	0	0	0	0	0	0	0	0	0	0	0	0	0	0	0	0	0	0	0	0	0	0	0	0	1	1	1	1	1	1	1	1	1	1	1	1	1	1	1	1	1	1	1	1	1
88	*Omy207UoG	0	RT-7m	0	0	0	0	0	0	0	0	0	0	0	0	0	0	0	0	0	0	0	0	0	0	0	0	0	1	1	1	1	1	1	1	1	1	1	1	1	1	1	1	1	1	1	1	1	1
89	*Omi176TUF	0	RT-7m	0	0	0	0	0	0	0	0	0	0	0	0	0	0	0	0	0	0	0	0	0	0	0	0	0	1	1	1	1	1	1	1	1	1	1	1	1	1	1	1	1	1	1	1	1	1
90	*Omy003DIAS	0	RT-7m	0	0	0	0	0	0	0	0	0	0	0	0	0	0	0	0	0	0	0	0	0	0	0	0	0	1	1	1	1	1	1	1	1	1	1	1	1	1	1	1	1	1	1	1	1	1
91	*Omy7INRA	0	RT-7m	0	0	0	0	0	0	0	0	0	0	0	0	0	0	0	0	0	0	0	0	0	0	0	0	0	1	1	1	1	1	1	1	1	1	1	1	1	1	1	1	1	1	1	1	1	1
92	*One1ASC/1	0	RT-7m	0	0	0	0	0	0	0	0	0	0	0	0	0	0	0	0	0	0	0	0	0	0	0	0	0	1	1	1	1	1	1	1	1	1	1	1	1	1	1	1	1	1	1	1	1	1
93	*UBC66-0.86	0	RT-7m	0	0	0	0	0	0	0	0	0	0	0	0	0	0	0	0	0	0	0	0	0	0	0	0	0	1	1	1	1	1	1	1	1	1	1	1	1	1	1	1	1	1	1	1	1	1
94	*OMM1087	0	RT-7m	0	0	0	0	0	0	0	0	0	0	0	0	0	0	0	0	0	0	0	0	0	0	0	0	0	1	1	1	1	1	1	1	1	1	1	1	1	1	1	1	1	1	1	1	1	1
95	*OMM1305	0	RT-7m	0	0	0	0	0	0	0	0	0	0	0	0	0	0	0	0	0	0	0	0	0	0	0	0	0	1	1	1	1	1	1	1	1	1	1	1	1	1	1	1	1	1	1	1	1	1
96	*OMM1351	0	RT-7m	0	0	0	0	0	0	0	0	0	0	0	0	0	0	0	0	0	0	0	0	0	0	0	0	0	1	1	1	1	1	1	1	1	1	1	1	1	1	1	1	1	1	1	1	1	1
97	*OMM1164/1	0	RT-7m	0	0	0	0	0	0	0	0	0	0	0	0	0	0	0	0	0	0	0	0	0	0	0	0	0	1	1	1	1	1	1	1	1	1	1	1	1	1	1	1	1	1	1	1	1	1
98	*Myostatin4	0	RT-7m	0	0	0	0	0	0	0	0	0	0	0	0	0	0	0	0	0	0	0	0	0	0	0	0	0	1	1	1	1	1	1	1	1	1	1	1	1	1	1	1	1	1	1	1	1	1
99	*Omy1119INRA	0	RT-7m	0	0	0	0	0	0	0	0	0	0	0	0	0	0	0	0	0	0	0	0	0	0	0	0	0	1	1	1	1	1	1	1	1	1	1	1	1	1	1	1	1	1	1	1	1	1
100	*Otx5/1	0	RT-7m	0	0	0	0	0	0	0	0	0	0	0	0	0	0	0	0	0	0	0	0	0	0	0	0	0	1	1	1	1	1	1	1	1	1	1	1	1	1	1	1	1	1	1	1	1	1
101	*CL67680	0	RT-7m	0	0	0	0	0	0	0	0	0	0	0	0	0	0	0	0	0	0	0	0	0	0	0	0	0	1	1	1	1	1	1	1	1	1	1	1	1	1	1	1	1	1	1	1	1	1
102	*Omy1217INRA	0	RT-7m	0	0	0	0	0	0	0	0	0	0	0	0	0	0	0	0	0	0	0	0	0	0	0	0	0	1	1	1	1	1	1	1	1	1	1	1	1	1	1	1	1	1	1	1	1	1
103	*CA045004	0	RT-7m	0	0	0	0	0	0	0	0	0	0	0	0	0	0	0	0	0	0	0	0	0	0	0	0	0	1	1	1	1	1	1	1	1	1	1	1	1	1	1	1	1	1	1	1	1	1
104	*CA057924	0	RT-7m	0	0	0	0	0	0	0	0	0	0	0	0	0	0	0	0	0	0	0	0	0	0	0	0	0	1	1	1	1	1	1	1	1	1	1	1	1	1	1	1	1	1	1	1	1	1
105	*Ogo4UW	0	RT-7m	0	0	0	0	0	0	0	0	0	0	0	0	0	0	0	0	0	0	0	0	0	0	0	0	0	1	1	1	1	1	1	1	1	1	1	1	1	1	1	1	1	1	1	1	1	1
106	*OMM1220	6.3	RT-7m	3	1	1	0	0	0	0	0	0	0	0	0	0	0	0	0	0	0	0	0	0	0	0	0	0	0	1	1	1	1	1	1	1	1	1	1	1	1	1	1	1	1	1	1	1	1
107	*
108	*RT-8m
109	*OMM1195	0	RT-8m	0	0	0	0	0	0	0	0	0	0	0	0	0	0	0	0	0	0	0	0	0	0	0	0	0	1	1	1	1	1	1	1	1	1	1	1	1	1	1	1	1	1	1	1	1	1
110	*Ogo8UW	0	RT-8m	0	0	0	0	0	0	0	0	0	0	0	0	0	0	0	0	0	0	0	0	0	0	0	0	0	1	1	1	1	1	1	1	1	1	1	1	1	1	1	1	1	1	1	1	1	1
111	*Omy1236INRA	6.2	RT-8m	3	1	1	0	0	0	0	0	0	0	0	0	0	0	0	0	0	0	0	0	0	0	0	0	0	0	1	1	1	1	1	1	1	1	1	1	1	1	1	1	1	1	1	1	1	1
112	*OMM5265	8.3	RT-8m	4	1	1	0	0	0	0	0	0	0	0	0	0	0	0	0	0	0	0	0	0	0	0	0	0	0	0	1	1	1	1	1	1	1	1	1	1	1	1	1	1	1	1	1	1	1
113	*OMM5181	12.5	RT-8m	6	1	1	1	0	0	0	0	0	0	0	0	0	0	0	0	0	0	0	0	0	0	0	0	0	0	0	0	1	1	1	1	1	1	1	1	1	1	1	1	1	1	1	1	1	1
114	*Ots532NWFSC	12.5	RT-8m	6	1	1	1	0	0	0	0	0	0	0	0	0	0	0	0	0	0	0	0	0	0	0	0	0	0	0	0	1	1	1	1	1	1	1	1	1	1	1	1	1	1	1	1	1	1
115	*Omy115INRA	12.5	RT-8m	6	1	1	1	0	0	0	0	0	0	0	0	0	0	0	0	0	0	0	0	0	0	0	0	0	0	0	0	1	1	1	1	1	1	1	1	1	1	1	1	1	1	1	1	1	1
116	*Omi134TUF	12.5	RT-8m	6	1	1	1	0	0	0	0	0	0	0	0	0	0	0	0	0	0	0	0	0	0	0	0	0	0	0	0	1	1	1	1	1	1	1	1	1	1	1	1	1	1	1	1	1	1
117	*OmyFGT12TUF	12.5	RT-8m	6	1	1	1	0	0	0	0	0	0	0	0	0	0	0	0	0	0	0	0	0	0	0	0	0	0	0	0	1	1	1	1	1	1	1	1	1	1	1	1	1	1	1	1	1	1
118	*Clock	12.5	RT-8m	6	1	1	1	0	0	0	0	0	0	0	0	0	0	0	0	0	0	0	0	0	0	0	0	0	0	0	0	1	1	1	1	1	1	1	1	1	1	1	1	1	1	1	1	1	1
119	*BHMS331	12.5	RT-8m	6	1	1	1	0	0	0	0	0	0	0	0	0	0	0	0	0	0	0	0	0	0	0	0	0	0	0	0	1	1	1	1	1	1	1	1	1	1	1	1	1	1	1	1	1	1
120	*BHMS426	12.5	RT-8m	6	1	1	1	0	0	0	0	0	0	0	0	0	0	0	0	0	0	0	0	0	0	0	0	0	0	0	0	1	1	1	1	1	1	1	1	1	1	1	1	1	1	1	1	1	1
121	*Ssa2DIAS	12.5	RT-8m	6	1	1	1	0	0	0	0	0	0	0	0	0	0	0	0	0	0	0	0	0	0	0	0	0	0	0	0	1	1	1	1	1	1	1	1	1	1	1	1	1	1	1	1	1	1
122	*CA060381	12.5	RT-8m	6	1	1	1	0	0	0	0	0	0	0	0	0	0	0	0	0	0	0	0	0	0	0	0	0	0	0	0	1	1	1	1	1	1	1	1	1	1	1	1	1	1	1	1	1	1
123	*GS03	12.5	RT-8m	6	1	1	1	0	0	0	0	0	0	0	0	0	0	0	0	0	0	0	0	0	0	0	0	0	0	0	0	1	1	1	1	1	1	1	1	1	1	1	1	1	1	1	1	1	1
124	*CA358745	12.5	RT-8m	6	1	1	1	0	0	0	0	0	0	0	0	0	0	0	0	0	0	0	0	0	0	0	0	0	0	0	0	1	1	1	1	1	1	1	1	1	1	1	1	1	1	1	1	1	1
125	*OMM5166	12.5	RT-8m	6	1	1	1	0	0	0	0	0	0	0	0	0	0	0	0	0	0	0	0	0	0	0	0	0	0	0	0	1	1	1	1	1	1	1	1	1	1	1	1	1	1	1	1	1	1
126	*OMM5060	12.5	RT-8m	6	1	1	1	0	0	0	0	0	0	0	0	0	0	0	0	0	0	0	0	0	0	0	0	0	0	0	0	1	1	1	1	1	1	1	1	1	1	1	1	1	1	1	1	1	1
127	*OMM5035	12.5	RT-8m	6	1	1	1	0	0	0	0	0	0	0	0	0	0	0	0	0	0	0	0	0	0	0	0	0	0	0	0	1	1	1	1	1	1	1	1	1	1	1	1	1	1	1	1	1	1
128	*CL15841	12.5	RT-8m	6	1	1	1	0	0	0	0	0	0	0	0	0	0	0	0	0	0	0	0	0	0	0	0	0	0	0	0	1	1	1	1	1	1	1	1	1	1	1	1	1	1	1	1	1	1
129	*Omy1336INRA	12.5	RT-8m	6	1	1	1	0	0	0	0	0	0	0	0	0	0	0	0	0	0	0	0	0	0	0	0	0	0	0	0	1	1	1	1	1	1	1	1	1	1	1	1	1	1	1	1	1	1
130	*Omy1213INRA	12.5	RT-8m	6	1	1	1	0	0	0	0	0	0	0	0	0	0	0	0	0	0	0	0	0	0	0	0	0	0	0	0	1	1	1	1	1	1	1	1	1	1	1	1	1	1	1	1	1	1
131	*OMM1304	12.5	RT-8m	6	1	1	1	0	0	0	0	0	0	0	0	0	0	0	0	0	0	0	0	0	0	0	0	0	0	0	0	1	1	1	1	1	1	1	1	1	1	1	1	1	1	1	1	1	1
132	*OMM1009	12.5	RT-8m	6	1	1	1	0	0	0	0	0	0	0	0	0	0	0	0	0	0	0	0	0	0	0	0	0	0	0	0	1	1	1	1	1	1	1	1	1	1	1	1	1	1	1	1	1	1
133	*Ssa33BSFU	22.9	RT-8m	11	1	1	1	1	1	1	0	0	0	0	0	0	0	0	0	0	0	0	0	0	0	0	0	0	0	0	0	0	0	1	1	1	1	1	1	1	1	1	1	1	1	1	1	1	1
134
135	*RT-8+2m
136	*One114ADFG	0	RT-8+2m	0	0	0	1	0	0	1	1	1	1	0	1	1	1	0	1	1	0	1	1	1	0	0	0	1	0	0	0	1	0	0	1	1	1	0	1	0	0	0	1	1	0	1	1	1	0
137	*Ogo3UW	0	RT-8+2m	0	0	0	1	0	0	1	1	1	1	0	1	1	1	0	1	1	0	1	1	1	0	0	0	1	0	0	0	1	0	0	1	1	1	0	1	0	0	0	1	1	0	1	1	1	0
138	*OtsG83bUCD	4.2	RT-8+2m	2	0	0	1	0	0	1	1	1	1	0	1	1	1	0	1	1	0	1	1	1	0	0	0	1	0	0	0	0	0	1	1	1	1	0	1	0	0	0	1	1	0	1	1	1	0
139	*
140	*RT-10m
141	*OMM5172	0	RT-10m	0	0	0	0	0	0	0	0	0	0	0	0	0	0	0	0	0	0	0	0	0	0	0	0	0	1	1	1	1	1	1	1	1	1	1	1	1	1	1	1	1	1	1	1	1	1
142	*OMM1204	0	RT-10m	0	0	0	0	0	0	0	0	0	0	0	0	0	0	0	0	0	0	0	0	0	0	0	0	0	1	1	1	1	1	1	1	1	1	1	1	1	1	1	1	1	1	1	1	1	1
143	*One101ADFG	0	RT-10m	0	0	0	0	0	0	0	0	0	0	0	0	0	0	0	0	0	0	0	0	0	0	0	0	0	1	1	1	1	1	1	1	1	1	1	1	1	1	1	1	1	1	1	1	1	1
144	*Omi46TUF	0	RT-10m	0	0	0	0	0	0	0	0	0	0	0	0	0	0	0	0	0	0	0	0	0	0	0	0	0	1	1	1	1	1	1	1	1	1	1	1	1	1	1	1	1	1	1	1	1	1
145	*OmyRGT2TUF	0	RT-10m	0	0	0	0	0	0	0	0	0	0	0	0	0	0	0	0	0	0	0	0	0	0	0	0	0	1	1	1	1	1	1	1	1	1	1	1	1	1	1	1	1	1	1	1	1	1
146	*OmyFGT10TUF	0	RT-10m	0	0	0	0	0	0	0	0	0	0	0	0	0	0	0	0	0	0	0	0	0	0	0	0	0	1	1	1	1	1	1	1	1	1	1	1	1	1	1	1	1	1	1	1	1	1
147	*OmyFGT11TUF	0	RT-10m	0	0	0	0	0	0	0	0	0	0	0	0	0	0	0	0	0	0	0	0	0	0	0	0	0	1	1	1	1	1	1	1	1	1	1	1	1	1	1	1	1	1	1	1	1	1
148	*Omy105DU/1	0	RT-10m	0	0	0	0	0	0	0	0	0	0	0	0	0	0	0	0	0	0	0	0	0	0	0	0	0	1	1	1	1	1	1	1	1	1	1	1	1	1	1	1	1	1	1	1	1	1
149	*Omy38DU/1	0	RT-10m	0	0	0	0	0	0	0	0	0	0	0	0	0	0	0	0	0	0	0	0	0	0	0	0	0	1	1	1	1	1	1	1	1	1	1	1	1	1	1	1	1	1	1	1	1	1
150	*Cyp1A2	0	RT-10m	0	0	0	0	0	0	0	0	0	0	0	0	0	0	0	0	0	0	0	0	0	0	0	0	0	1	1	1	1	1	1	1	1	1	1	1	1	1	1	1	1	1	1	1	1	1
151	*OMM1157	0	RT-10m	0	0	0	0	0	0	0	0	0	0	0	0	0	0	0	0	0	0	0	0	0	0	0	0	0	1	1	1	1	1	1	1	1	1	1	1	1	1	1	1	1	1	1	1	1	1
152	*BHMS117B	0	RT-10m	0	0	0	0	0	0	0	0	0	0	0	0	0	0	0	0	0	0	0	0	0	0	0	0	0	1	1	1	1	1	1	1	1	1	1	1	1	1	1	1	1	1	1	1	1	1
153	*Omy1002UW	0	RT-10m	0	0	0	0	0	0	0	0	0	0	0	0	0	0	0	0	0	0	0	0	0	0	0	0	0	1	1	1	1	1	1	1	1	1	1	1	1	1	1	1	1	1	1	1	1	1
154	*OmyUW1120	0	RT-10m	0	0	0	0	0	0	0	0	0	0	0	0	0	0	0	0	0	0	0	0	0	0	0	0	0	1	1	1	1	1	1	1	1	1	1	1	1	1	1	1	1	1	1	1	1	1
155	*OmyUW1225	0	RT-10m	0	0	0	0	0	0	0	0	0	0	0	0	0	0	0	0	0	0	0	0	0	0	0	0	0	1	1	1	1	1	1	1	1	1	1	1	1	1	1	1	1	1	1	1	1	1
156	*CR363293	0	RT-10m	0	0	0	0	0	0	0	0	0	0	0	0	0	0	0	0	0	0	0	0	0	0	0	0	0	1	1	1	1	1	1	1	1	1	1	1	1	1	1	1	1	1	1	1	1	1
157	*OtsG3UCD	0	RT-10m	0	0	0	0	0	0	0	0	0	0	0	0	0	0	0	0	0	0	0	0	0	0	0	0	0	1	1	1	1	1	1	1	1	1	1	1	1	1	1	1	1	1	1	1	1	1
158	*BX867246	0	RT-10m	0	0	0	0	0	0	0	0	0	0	0	0	0	0	0	0	0	0	0	0	0	0	0	0	0	1	1	1	1	1	1	1	1	1	1	1	1	1	1	1	1	1	1	1	1	1
159	*BX867151/1	0	RT-10m	0	0	0	0	0	0	0	0	0	0	0	0	0	0	0	0	0	0	0	0	0	0	0	0	0	1	1	1	1	1	1	1	1	1	1	1	1	1	1	1	1	1	1	1	1	1
160	*OMM5009/1	0	RT-10m	0	0	0	0	0	0	0	0	0	0	0	0	0	0	0	0	0	0	0	0	0	0	0	0	0	1	1	1	1	1	1	1	1	1	1	1	1	1	1	1	1	1	1	1	1	1
161	*Omy1063INRA	0	RT-10m	0	0	0	0	0	0	0	0	0	0	0	0	0	0	0	0	0	0	0	0	0	0	0	0	0	1	1	1	1	1	1	1	1	1	1	1	1	1	1	1	1	1	1	1	1	1
162	*OMM5013	0	RT-10m	0	0	0	0	0	0	0	0	0	0	0	0	0	0	0	0	0	0	0	0	0	0	0	0	0	1	1	1	1	1	1	1	1	1	1	1	1	1	1	1	1	1	1	1	1	1
163	*OMM5039	0	RT-10m	0	0	0	0	0	0	0	0	0	0	0	0	0	0	0	0	0	0	0	0	0	0	0	0	0	1	1	1	1	1	1	1	1	1	1	1	1	1	1	1	1	1	1	1	1	1
164	*OMM5004	0	RT-10m	0	0	0	0	0	0	0	0	0	0	0	0	0	0	0	0	0	0	0	0	0	0	0	0	0	1	1	1	1	1	1	1	1	1	1	1	1	1	1	1	1	1	1	1	1	1
165	*Omy1160INRA	0	RT-10m	0	0	0	0	0	0	0	0	0	0	0	0	0	0	0	0	0	0	0	0	0	0	0	0	0	1	1	1	1	1	1	1	1	1	1	1	1	1	1	1	1	1	1	1	1	1
166	*CA366526	0	RT-10m	0	0	0	0	0	0	0	0	0	0	0	0	0	0	0	0	0	0	0	0	0	0	0	0	0	1	1	1	1	1	1	1	1	1	1	1	1	1	1	1	1	1	1	1	1	1
167	*BHMS356	0	RT-10m	0	0	0	0	0	0	0	0	0	0	0	0	0	0	0	0	0	0	0	0	0	0	0	0	0	1	1	1	1	1	1	1	1	1	1	1	1	1	1	1	1	1	1	1	1	1
168	*Omi98TUF	14.6	RT-10m	7	1	1	1	1	0	0	0	0	0	0	0	0	0	0	0	0	0	0	0	0	0	0	0	0	0	0	0	1	1	1	1	1	1	1	1	1	1	1	1	1	1	1	1	1	1
169	*OMM1179	37.5	RT-10m	18	1	1	1	1	1	1	1	1	1	0	0	0	0	0	0	0	0	0	0	0	0	0	0	0	0	0	0	0	0	0	0	0	0	1	1	1	1	1	1	1	1	1	1	1	1
170
171	*RT-10+3m
172	*OMM5150/1	0	RT-10+3m	0	0	0	0	1	1	0	1	0	0	1	0	0	1	1	1	0	0	0	1	0	0	1	1	1	1	0	1	1	0	1	0	1	1	0	0	0	0	1	0	0	1	1	0	1	1
173	*OMM5001/1	0	RT-10+3m	0	0	0	0	1	1	0	1	0	0	1	0	0	1	1	1	0	0	0	1	0	0	1	1	1	1	0	1	1	0	1	0	1	1	0	0	0	0	1	0	0	1	1	0	1	1
174	*OMM1197/1	0	RT-10+3m	0	0	0	0	1	1	0	1	0	0	1	0	0	1	1	1	0	0	0	1	0	0	1	1	1	1	0	1	1	0	1	0	1	1	0	0	0	0	1	0	0	1	1	0	1	1
175	*Omy1163INRA/1	16.6	RT-10+3m	8	0	0	0	1	1	0	1	0	0	0	0	0	1	1	0	0	0	0	1	1	0	1	1	1	1	0	1	1	0	1	0	0	1	0	1	1	0	1	0	0	1	1	0	1	0
176
177	*RT-11m
178	*OMM1310	0	RT-11m	0	0	0	0	0	0	0	0	0	0	0	0	0	0	0	0	0	0	0	0	0	0	0	0	0	1	1	1	1	1	1	1	1	1	1	1	1	1	1	1	1	1	1	1	1	1
179	*Ots520NWFSC	6.2	RT-11m	3	1	1	0	0	0	0	0	0	0	0	0	0	0	0	0	0	0	0	0	0	0	0	0	0	0	1	1	1	1	1	1	1	1	1	1	1	1	1	1	1	1	1	1	1	1
180	*Omy7DIAS	12.5	RT-11m	6	1	1	1	0	0	0	0	0	0	0	0	0	0	0	0	0	0	0	0	0	0	0	0	0	0	0	0	1	1	1	1	1	1	1	1	1	1	1	1	1	1	1	1	1	1
181	*OMM1315	12.5	RT-11m	6	1	1	1	0	0	0	0	0	0	0	0	0	0	0	0	0	0	0	0	0	0	0	0	0	0	0	0	1	1	1	1	1	1	1	1	1	1	1	1	1	1	1	1	1	1
182	*SL	12.5	RT-11m	6	1	1	1	0	0	0	0	0	0	0	0	0	0	0	0	0	0	0	0	0	0	0	0	0	0	0	0	1	1	1	1	1	1	1	1	1	1	1	1	1	1	1	1	1	1
183	*Ocl1UW	12.5	RT-11m	6	1	1	1	0	0	0	0	0	0	0	0	0	0	0	0	0	0	0	0	0	0	0	0	0	0	0	0	1	1	1	1	1	1	1	1	1	1	1	1	1	1	1	1	1	1
184	*OMM5178	12.5	RT-11m	6	1	1	1	0	0	0	0	0	0	0	0	0	0	0	0	0	0	0	0	0	0	0	0	0	0	0	0	1	1	1	1	1	1	1	1	1	1	1	1	1	1	1	1	1	1
185	*CA347214	12.5	RT-11m	6	1	1	1	0	0	0	0	0	0	0	0	0	0	0	0	0	0	0	0	0	0	0	0	0	0	0	0	1	1	1	1	1	1	1	1	1	1	1	1	1	1	1	1	1	1
186	*OMM1767/1	12.5	RT-11m	6	1	1	1	0	0	0	0	0	0	0	0	0	0	0	0	0	0	0	0	0	0	0	0	0	0	0	0	1	1	1	1	1	1	1	1	1	1	1	1	1	1	1	1	1	1
187	*Omi33TUF	12.5	RT-11m	6	1	1	1	0	0	0	0	0	0	0	0	0	0	0	0	0	0	0	0	0	0	0	0	0	0	0	0	1	1	1	1	1	1	1	1	1	1	1	1	1	1	1	1	1	1
188	*Ots509NWFSC	12.5	RT-11m	6	1	1	1	0	0	0	0	0	0	0	0	0	0	0	0	0	0	0	0	0	0	0	0	0	0	0	0	1	1	1	1	1	1	1	1	1	1	1	1	1	1	1	1	1	1
189	*Omy13DIAS	12.5	RT-11m	6	1	1	1	0	0	0	0	0	0	0	0	0	0	0	0	0	0	0	0	0	0	0	0	0	0	0	0	1	1	1	1	1	1	1	1	1	1	1	1	1	1	1	1	1	1
190	*OMM1084	12.5	RT-11m	6	1	1	1	0	0	0	0	0	0	0	0	0	0	0	0	0	0	0	0	0	0	0	0	0	0	0	0	1	1	1	1	1	1	1	1	1	1	1	1	1	1	1	1	1	1
191	*Omi69TUF	14.5	RT-11m	7	1	1	1	1	0	0	0	0	0	0	0	0	0	0	0	0	0	0	0	0	0	0	0	0	0	0	0	1	1	1	1	1	1	1	1	1	1	1	1	1	1	1	1	1	1
192	*Omy1017INRA	14.5	RT-11m	7	1	1	1	1	0	0	0	0	0	0	0	0	0	0	0	0	0	0	0	0	0	0	0	0	0	0	0	1	1	1	1	1	1	1	1	1	1	1	1	1	1	1	1	1	1
193	*Omy1011UW	16.6	RT-11m	8	1	1	1	1	0	0	0	0	0	0	0	0	0	0	0	0	0	0	0	0	0	0	0	0	0	0	0	0	1	1	1	1	1	1	1	1	1	1	1	1	1	1	1	1	1
194	*Omy23INRA	16.6	RT-11m	8	1	1	1	1	0	0	0	0	0	0	0	0	0	0	0	0	0	0	0	0	0	0	0	0	0	0	0	0	1	1	1	1	1	1	1	1	1	1	1	1	1	1	1	1	1
195	*Ots515NWFSC	31.2	RT-11m	15	1	1	1	1	1	1	1	1	0	0	0	0	0	0	0	0	0	0	0	0	0	0	0	0	0	0	0	0	0	0	0	1	1	1	1	1	1	1	1	1	1	1	1	1	1
196	*Omy2DU	37.5	RT-11m	18	1	1	1	1	1	1	1	1	1	0	0	0	0	0	0	0	0	0	0	0	0	0	0	0	0	0	0	0	0	0	0	0	0	1	1	1	1	1	1	1	1	1	1	1	1
197	*
198	*RT-12m
199	*ATP1B1B/1	0	RT-12m	0	0	0	0	0	0	0	0	0	0	0	0	0	0	0	0	0	0	0	0	0	0	0	0	0	1	1	1	1	1	1	1	1	1	1	1	1	1	1	1	1	1	1	1	1	1
200	*Omy1088INRA/1	6.3	RT-12m	3	1	1	0	0	0	0	0	0	0	0	0	0	0	0	0	0	0	0	0	0	0	0	0	0	0	1	1	1	1	1	1	1	1	1	1	1	1	1	1	1	1	1	1	1	1
201	*Ots100SSBI	6.3	RT-12m	3	1	1	0	0	0	0	0	0	0	0	0	0	0	0	0	0	0	0	0	0	0	0	0	0	0	1	1	1	1	1	1	1	1	1	1	1	1	1	1	1	1	1	1	1	1
202	*Omy16DIAS	8.4	RT-12m	4	1	1	0	0	0	0	0	0	0	0	0	0	0	0	0	0	0	0	0	0	0	0	0	0	0	0	1	1	1	1	1	1	1	1	1	1	1	1	1	1	1	1	1	1	1
203	*OMM5161/1	8.4	RT-12m	4	1	1	0	0	0	0	0	0	0	0	0	0	0	0	0	0	0	0	0	0	0	0	0	0	0	0	1	1	1	1	1	1	1	1	1	1	1	1	1	1	1	1	1	1	1
204	*OMM5145	8.4	RT-12m	4	1	1	0	0	0	0	0	0	0	0	0	0	0	0	0	0	0	0	0	0	0	0	0	0	0	0	1	1	1	1	1	1	1	1	1	1	1	1	1	1	1	1	1	1	1
205	*Omi173TUF/1	8.4	RT-12m	4	1	1	0	0	0	0	0	0	0	0	0	0	0	0	0	0	0	0	0	0	0	0	0	0	0	0	1	1	1	1	1	1	1	1	1	1	1	1	1	1	1	1	1	1	1
206	*OMM5029	8.4	RT-12m	4	1	1	0	0	0	0	0	0	0	0	0	0	0	0	0	0	0	0	0	0	0	0	0	0	0	0	1	1	1	1	1	1	1	1	1	1	1	1	1	1	1	1	1	1	1
207	*BHMS219/1	8.4	RT-12m	4	1	1	0	0	0	0	0	0	0	0	0	0	0	0	0	0	0	0	0	0	0	0	0	0	0	0	1	1	1	1	1	1	1	1	1	1	1	1	1	1	1	1	1	1	1
208	*OmyFGT4TUF	8.4	RT-12m	4	1	1	0	0	0	0	0	0	0	0	0	0	0	0	0	0	0	0	0	0	0	0	0	0	0	0	1	1	1	1	1	1	1	1	1	1	1	1	1	1	1	1	1	1	1
209	*OmyOGT5TUF/1	8.4	RT-12m	4	1	1	0	0	0	0	0	0	0	0	0	0	0	0	0	0	0	0	0	0	0	0	0	0	0	0	1	1	1	1	1	1	1	1	1	1	1	1	1	1	1	1	1	1	1
210	*Str1INRA	8.4	RT-12m	4	1	1	0	0	0	0	0	0	0	0	0	0	0	0	0	0	0	0	0	0	0	0	0	0	0	0	1	1	1	1	1	1	1	1	1	1	1	1	1	1	1	1	1	1	1
211	*OmyRT10TUF/1	8.4	RT-12m	4	1	1	0	0	0	0	0	0	0	0	0	0	0	0	0	0	0	0	0	0	0	0	0	0	0	0	1	1	1	1	1	1	1	1	1	1	1	1	1	1	1	1	1	1	1
212	*OMM1158	8.4	RT-12m	4	1	1	0	0	0	0	0	0	0	0	0	0	0	0	0	0	0	0	0	0	0	0	0	0	0	0	1	1	1	1	1	1	1	1	1	1	1	1	1	1	1	1	1	1	1
213	*OMM5233/1	8.4	RT-12m	4	1	1	0	0	0	0	0	0	0	0	0	0	0	0	0	0	0	0	0	0	0	0	0	0	0	0	1	1	1	1	1	1	1	1	1	1	1	1	1	1	1	1	1	1	1
214	*OMM1168	12.5	RT-12m	5	1	1	1	0	0	0	0	0	0	0	0	0	0	0	0	0	0	0	0	0	0	0	0	0	0	0	0	1	1	1	1	1	1	1	1	1	1	1	1	1	1	1	1	1	1
215	*OMM1155	12.5	RT-12m	5	1	1	1	0	0	0	0	0	0	0	0	0	0	0	0	0	0	0	0	0	0	0	0	0	0	0	0	1	1	1	1	1	1	1	1	1	1	1	1	1	1	1	1	1	1
216	*Omy1071INRA/1	12.5	RT-12m	6	1	1	1	0	0	0	0	0	0	0	0	0	0	0	0	0	0	0	0	0	0	0	0	0	0	0	0	1	1	1	1	1	1	1	1	1	1	1	1	1	1	1	1	1	1
217	*HoxC9b	12.5	RT-12m	6	1	1	1	0	0	0	0	0	0	0	0	0	0	0	0	0	0	0	0	0	0	0	0	0	0	0	0	1	1	1	1	1	1	1	1	1	1	1	1	1	1	1	1	1	1
218	*OMM5095/1	12.5	RT-12m	6	1	1	1	0	0	0	0	0	0	0	0	0	0	0	0	0	0	0	0	0	0	0	0	0	0	0	0	1	1	1	1	1	1	1	1	1	1	1	1	1	1	1	1	1	1
219	*OMM5098	12.5	RT-12m	6	1	1	1	0	0	0	0	0	0	0	0	0	0	0	0	0	0	0	0	0	0	0	0	0	0	0	0	1	1	1	1	1	1	1	1	1	1	1	1	1	1	1	1	1	1
220	*BX866899	12.5	RT-12m	6	1	1	1	0	0	0	0	0	0	0	0	0	0	0	0	0	0	0	0	0	0	0	0	0	0	0	0	1	1	1	1	1	1	1	1	1	1	1	1	1	1	1	1	1	1
221	*OMM5255	12.5	RT-12m	6	1	1	1	0	0	0	0	0	0	0	0	0	0	0	0	0	0	0	0	0	0	0	0	0	0	0	0	1	1	1	1	1	1	1	1	1	1	1	1	1	1	1	1	1	1
222	*OMM5258	12.5	RT-12m	6	1	1	1	0	0	0	0	0	0	0	0	0	0	0	0	0	0	0	0	0	0	0	0	0	0	0	0	1	1	1	1	1	1	1	1	1	1	1	1	1	1	1	1	1	1
223	*BX305657	12.5	RT-12m	6	1	1	1	0	0	0	0	0	0	0	0	0	0	0	0	0	0	0	0	0	0	0	0	0	0	0	0	1	1	1	1	1	1	1	1	1	1	1	1	1	1	1	1	1	1
224	*OMM1236(UoG)	14.6	RT-12m	7	1	1	1	1	0	0	0	0	0	0	0	0	0	0	0	0	0	0	0	0	0	0	0	0	0	0	0	1	1	1	1	1	1	1	1	1	1	1	1	1	1	1	1	1	1
225	*OMM1345/1(UoG)	18.8	RT-12m	9	1	1	1	1	1	0	0	0	0	0	0	0	0	0	0	0	0	0	0	0	0	0	0	0	0	0	0	0	1	1	1	1	1	1	1	1	1	1	1	1	1	1	1	1	1
226	*OMM1148(UoG)	18.8	RT-12m	9	1	1	1	1	1	0	0	0	0	0	0	0	0	0	0	0	0	0	0	0	0	0	0	0	0	0	0	0	1	1	1	1	1	1	1	1	1	1	1	1	1	1	1	1	1
227	*ATP1A1B/1	20.8	RT-12m	10	1	1	1	1	1	0	0	0	0	0	0	0	0	0	0	0	0	0	0	0	0	0	0	0	0	0	0	0	0	1	1	1	1	1	1	1	1	1	1	1	1	1	1	1	1
228	*Ssa54BSFU	22.9	RT-12m	11	1	1	1	1	1	1	0	0	0	0	0	0	0	0	0	0	0	0	0	0	0	0	0	0	0	0	0	0	0	1	1	1	1	1	1	1	1	1	1	1	1	1	1	1	1
229	*
230	*RT-13m
231	*OMM1216	4.1	RT-13m	2	1	0	0	0	0	0	0	0	0	0	0	0	0	0	0	0	0	0	0	0	0	0	0	0	0	1	1	1	1	1	1	1	1	1	1	1	1	1	1	1	1	1	1	1	1
232	*Omi51TUF/1	4.1	RT-13m	2	1	0	0	0	0	0	0	0	0	0	0	0	0	0	0	0	0	0	0	0	0	0	0	0	0	1	1	1	1	1	1	1	1	1	1	1	1	1	1	1	1	1	1	1	1
233	*OmyRGT46TUF	4.1	RT-13m	2	1	0	0	0	0	0	0	0	0	0	0	0	0	0	0	0	0	0	0	0	0	0	0	0	0	1	1	1	1	1	1	1	1	1	1	1	1	1	1	1	1	1	1	1	1
234	*OmyRGT14TUF	4.1	RT-13m	2	1	0	0	0	0	0	0	0	0	0	0	0	0	0	0	0	0	0	0	0	0	0	0	0	0	1	1	1	1	1	1	1	1	1	1	1	1	1	1	1	1	1	1	1	1
235	*Ocl3UW	4.1	RT-13m	2	1	0	0	0	0	0	0	0	0	0	0	0	0	0	0	0	0	0	0	0	0	0	0	0	0	1	1	1	1	1	1	1	1	1	1	1	1	1	1	1	1	1	1	1	1
236	*GS02/1	4.1	RT-13m	2	1	0	0	0	0	0	0	0	0	0	0	0	0	0	0	0	0	0	0	0	0	0	0	0	0	1	1	1	1	1	1	1	1	1	1	1	1	1	1	1	1	1	1	1	1
237	*Ssa17BSFU	4.1	RT-13m	2	1	0	0	0	0	0	0	0	0	0	0	0	0	0	0	0	0	0	0	0	0	0	0	0	0	1	1	1	1	1	1	1	1	1	1	1	1	1	1	1	1	1	1	1	1
238	*GS04	4.1	RT-13m	2	1	0	0	0	0	0	0	0	0	0	0	0	0	0	0	0	0	0	0	0	0	0	0	0	0	1	1	1	1	1	1	1	1	1	1	1	1	1	1	1	1	1	1	1	1
239	*BX870052/1	4.1	RT-13m	2	1	0	0	0	0	0	0	0	0	0	0	0	0	0	0	0	0	0	0	0	0	0	0	0	0	1	1	1	1	1	1	1	1	1	1	1	1	1	1	1	1	1	1	1	1
240	*OmyRGT32TUF	4.1	RT-13m	2	1	0	0	0	0	0	0	0	0	0	0	0	0	0	0	0	0	0	0	0	0	0	0	0	0	1	1	1	1	1	1	1	1	1	1	1	1	1	1	1	1	1	1	1	1
241	*OMM1321	6.2	RT-13m	3	1	1	0	0	0	0	0	0	0	0	0	0	0	0	0	0	0	0	0	0	0	0	0	0	0	1	1	1	1	1	1	1	1	1	1	1	1	1	1	1	1	1	1	1	1
242
243	*RT-13+2m
244	*Omy1013UW	0	RT-13+2m	0	0	1	0	1	1	1	0	1	1	0	1	0	1	1	0	1	1	1	0	0	0	1	0	0	0	0	1	0	1	0	0	1	1	0	0	1	0	0	1	0	1	0	1	1	1
245	*OmyRGT51TUF	2	RT-13+2m	1	0	1	0	1	1	1	0	1	1	0	1	0	1	1	0	1	1	1	1	0	0	1	0	0	0	0	1	0	1	0	0	1	1	0	0	1	0	0	1	0	1	0	1	1	1
246	*Omy1307INRA	2	RT-13+2m	1	0	1	0	1	1	1	0	1	1	0	1	0	1	1	0	1	1	1	1	0	0	1	0	0	0	0	1	0	1	0	0	1	1	0	0	1	0	0	1	0	1	0	1	1	1
247	*OmyRGT47TUF	10.4	RT-13+2m	5	0	1	0	1	1	1	0	1	1	0	1	0	1	1	0	1	1	1	1	0	1	1	1	0	0	0	1	0	0	0	0	1	1	0	0	1	0	0	1	0	1	0	1	1	1
248	*OMM5148/1	22.9	RT-13+2m	11	0	1	0	1	1	0	0	1	1	0	1	0	1	1	0	1	0	1	1	0	1	1	1	1	0	0	0	0	0	0	1	1	1	0	0	1	0	0	1	0	1	0	1	1	1
249	*OMM5053	27	RT-13+2m	13	0	1	0	1	1	0	0	1	1	0	1	0	1	1	1	1	0	1	1	0	1	1	1	1	0	0	0	0	0	0	1	1	1	0	0	1	0	0	1	0	1	0	1	0	1
250
251	*RT-14m
252	*OMM1241	0	RT-14m	0	0	0	0	0	0	0	0	0	0	0	0	0	0	0	0	0	0	0	0	0	0	0	0	0	1	1	1	1	1	1	1	1	1	1	1	1	1	1	1	1	1	1	1	1	1
253	*Omy1505INRA/1	2	RT-14m	1	1	0	0	0	0	0	0	0	0	0	0	0	0	0	0	0	0	0	0	0	0	0	0	0	1	1	1	1	1	1	1	1	1	1	1	1	1	1	1	1	1	1	1	1	1
254	*Omy1328INRA/1	10.4	RT-14m	5	1	1	1	0	0	0	0	0	0	0	0	0	0	0	0	0	0	0	0	0	0	0	0	0	0	0	1	1	1	1	1	1	1	1	1	1	1	1	1	1	1	1	1	1	1
255	*OMM5168/1	14.5	RT-14m	7	1	1	1	1	0	0	0	0	0	0	0	0	0	0	0	0	0	0	0	0	0	0	0	0	0	0	0	1	1	1	1	1	1	1	1	1	1	1	1	1	1	1	1	1	1
256	*OMM1279	14.5	RT-14m	7	1	1	1	1	0	0	0	0	0	0	0	0	0	0	0	0	0	0	0	0	0	0	0	0	0	0	0	1	1	1	1	1	1	1	1	1	1	1	1	1	1	1	1	1	1
257	*OMM1657/1	14.5	RT-14m	7	1	1	1	1	0	0	0	0	0	0	0	0	0	0	0	0	0	0	0	0	0	0	0	0	0	0	0	1	1	1	1	1	1	1	1	1	1	1	1	1	1	1	1	1	1
258	*TC128101	14.5	RT-14m	7	1	1	1	1	0	0	0	0	0	0	0	0	0	0	0	0	0	0	0	0	0	0	0	0	0	0	0	1	1	1	1	1	1	1	1	1	1	1	1	1	1	1	1	1	1
259	*CL47450	14.5	RT-14m	7	1	1	1	1	0	0	0	0	0	0	0	0	0	0	0	0	0	0	0	0	0	0	0	0	0	0	0	1	1	1	1	1	1	1	1	1	1	1	1	1	1	1	1	1	1
260	*TC126859	14.5	RT-14m	7	1	1	1	1	0	0	0	0	0	0	0	0	0	0	0	0	0	0	0	0	0	0	0	0	0	0	0	1	1	1	1	1	1	1	1	1	1	1	1	1	1	1	1	1	1
261	*TC110605	14.5	RT-14m	7	1	1	1	1	0	0	0	0	0	0	0	0	0	0	0	0	0	0	0	0	0	0	0	0	0	0	0	1	1	1	1	1	1	1	1	1	1	1	1	1	1	1	1	1	1
262	*OMM5017/1	14.5	RT-14m	7	1	1	1	1	0	0	0	0	0	0	0	0	0	0	0	0	0	0	0	0	0	0	0	0	0	0	0	1	1	1	1	1	1	1	1	1	1	1	1	1	1	1	1	1	1
263	*Ssa14DU	14.5	RT-14m	7	1	1	1	1	0	0	0	0	0	0	0	0	0	0	0	0	0	0	0	0	0	0	0	0	0	0	0	1	1	1	1	1	1	1	1	1	1	1	1	1	1	1	1	1	1
264	*OMM1134/1	14.5	RT-14m	7	1	1	1	1	0	0	0	0	0	0	0	0	0	0	0	0	0	0	0	0	0	0	0	0	0	0	0	1	1	1	1	1	1	1	1	1	1	1	1	1	1	1	1	1	1
265	*OMM5216	14.5	RT-14m	7	1	1	1	1	0	0	0	0	0	0	0	0	0	0	0	0	0	0	0	0	0	0	0	0	0	0	0	1	1	1	1	1	1	1	1	1	1	1	1	1	1	1	1	1	1
266	*Omy1242INRA/1	14.5	RT-14m	7	1	1	1	1	0	0	0	0	0	0	0	0	0	0	0	0	0	0	0	0	0	0	0	0	0	0	0	1	1	1	1	1	1	1	1	1	1	1	1	1	1	1	1	1	1
267	*Omy296UoG/1	20.8	RT-14m	10	1	1	1	1	1	0	0	0	0	0	0	0	0	0	0	0	0	0	0	0	0	0	0	0	0	0	0	0	0	1	1	1	1	1	1	1	1	1	1	1	1	1	1	1	1
268	*BHMS205/1	25	RT-14m	12	1	1	1	1	1	1	0	0	0	0	0	0	0	0	0	0	0	0	0	0	0	0	0	0	0	0	0	0	0	0	1	1	1	1	1	1	1	1	1	1	1	1	1	1	1
269
270	*RT-14+2m
271	*OmyUW1048	0	RT-14+2m	0	0	0	0	0	1	0	1	1	0	0	0	0	1	1	1	0	1	0	1	1	0	1	0	1	0	0	1	1	1	0	0	0	1	1	1	1	0	1	1	0	1	1	0	1	0
272	*BX873975	0	RT-14+2m	0	0	0	0	0	1	0	1	1	0	0	0	0	1	1	1	0	1	0	1	1	0	1	0	1	0	0	1	1	1	0	0	0	1	1	1	1	0	1	1	0	1	1	0	1	0
273	*Omy1232INRA/1	6.2	RT-14+2m	3	1	0	0	0	1	0	1	1	0	0	0	0	1	0	1	0	1	0	1	1	0	1	0	1	0	0	1	1	1	0	0	0	1	1	1	1	1	1	1	0	1	1	0	1	0
274	*Omy4INRA/1	25	RT-14+2m	12	1	1	0	0	1	0	1	0	0	1	1	0	1	0	1	0	1	0	0	1	0	1	0	1	0	0	1	0	1	0	0	0	1	1	1	1	1	1	1	0	0	1	0	0	0
275	*Omy1232INRA/1	27	RT-14+2m	13	1	1	0	0	1	0	1	0	0	1	1	0	1	0	1	0	1	0	0	1	0	1	1	1	0	0	1	0	1	0	0	0	1	1	1	1	1	1	1	0	0	1	0	0	0
276	*OmyUW1177/1	27	RT-14+2m	13	1	1	0	0	1	0	1	0	0	1	1	0	1	0	1	0	1	0	0	1	0	1	1	1	0	0	1	0	1	0	0	0	1	1	1	1	1	1	1	0	0	1	0	0	0
277	*Omi165TUF	29.1	RT-14+2m	14	1	1	0	0	1	0	1	0	0	1	1	0	1	0	1	0	1	0	0	1	0	1	1	1	0	0	1	0	1	0	0	0	1	1	1	0	1	1	1	0	0	1	0	0	0
278
279	*RT-15m
280	*Per1	0	RT-15m	0	0	0	0	0	0	0	0	0	0	0	0	0	0	0	0	0	0	0	0	0	0	0	0	0	1	1	1	1	1	1	1	1	1	1	1	1	1	1	1	1	1	1	1	1	1
281	*OMM1175	25	RT-15m	12	1	1	1	1	1	1	0	0	0	0	0	0	0	0	0	0	0	0	0	0	0	0	0	0	0	0	0	0	0	0	1	1	1	1	1	1	1	1	1	1	1	1	1	1	1
282	*OmyRT7TUF	25	RT-15m	12	1	1	1	1	1	1	0	0	0	0	0	0	0	0	0	0	0	0	0	0	0	0	0	0	0	0	0	0	0	0	1	1	1	1	1	1	1	1	1	1	1	1	1	1	1
283	*OMY6877INRA	27	RT-15m	13	1	1	1	1	1	1	1	0	0	0	0	0	0	0	0	0	0	0	0	0	0	0	0	0	0	0	0	0	0	0	1	1	1	1	1	1	1	1	1	1	1	1	1	1	1
284	*OMM1261	27	RT-15m	13	1	1	1	1	1	1	1	0	0	0	0	0	0	0	0	0	0	0	0	0	0	0	0	0	0	0	0	0	0	0	1	1	1	1	1	1	1	1	1	1	1	1	1	1	1
285	*OmyRGT23TUF	27	RT-15m	13	1	1	1	1	1	1	1	0	0	0	0	0	0	0	0	0	0	0	0	0	0	0	0	0	0	0	0	0	0	0	1	1	1	1	1	1	1	1	1	1	1	1	1	1	1
286	*Sal8UoG/2	31.2	RT-15m	15	1	1	1	1	1	1	1	1	0	0	0	0	0	0	0	0	0	0	0	0	0	0	0	0	0	0	0	0	0	0	0	1	1	1	1	1	1	1	1	1	1	1	1	1	1
287	*OmyRGT8TUF	31.2	RT-15m	15	1	1	1	1	1	1	1	1	0	0	0	0	0	0	0	0	0	0	0	0	0	0	0	0	0	0	0	0	0	0	0	1	1	1	1	1	1	1	1	1	1	1	1	1	1
288	*OMM1289	31.2	RT-15m	15	1	1	1	1	1	1	1	1	0	0	0	0	0	0	0	0	0	0	0	0	0	0	0	0	0	0	0	0	0	0	0	1	1	1	1	1	1	1	1	1	1	1	1	1	1
289	*OMM5030	31.2	RT-15m	15	1	1	1	1	1	1	1	1	0	0	0	0	0	0	0	0	0	0	0	0	0	0	0	0	0	0	0	0	0	0	0	1	1	1	1	1	1	1	1	1	1	1	1	1	1
290	*OMM5075	31.2	RT-15m	15	1	1	1	1	1	1	1	1	0	0	0	0	0	0	0	0	0	0	0	0	0	0	0	0	0	0	0	0	0	0	0	1	1	1	1	1	1	1	1	1	1	1	1	1	1
291	*Ssa24BSFU	31.2	RT-15m	15	1	1	1	1	1	1	1	1	0	0	0	0	0	0	0	0	0	0	0	0	0	0	0	0	0	0	0	0	0	0	0	1	1	1	1	1	1	1	1	1	1	1	1	1	1
292	*Ssa94BSFU	31.2	RT-15m	15	1	1	1	1	1	1	1	1	0	0	0	0	0	0	0	0	0	0	0	0	0	0	0	0	0	0	0	0	0	0	0	1	1	1	1	1	1	1	1	1	1	1	1	1	1
293	*Myf5-MRF4	31.2	RT-15m	15	1	1	1	1	1	1	1	1	0	0	0	0	0	0	0	0	0	0	0	0	0	0	0	0	0	0	0	0	0	0	0	1	1	1	1	1	1	1	1	1	1	1	1	1	1
294	*IGF1/2	31.2	RT-15m	15	1	1	1	1	1	1	1	1	0	0	0	0	0	0	0	0	0	0	0	0	0	0	0	0	0	0	0	0	0	0	0	1	1	1	1	1	1	1	1	1	1	1	1	1	1
295	*OMM1036	31.2	RT-15m	15	1	1	1	1	1	1	1	1	0	0	0	0	0	0	0	0	0	0	0	0	0	0	0	0	0	0	0	0	0	0	0	1	1	1	1	1	1	1	1	1	1	1	1	1	1
296	*OMM1291	31.2	RT-15m	15	1	1	1	1	1	1	1	1	0	0	0	0	0	0	0	0	0	0	0	0	0	0	0	0	0	0	0	0	0	0	0	1	1	1	1	1	1	1	1	1	1	1	1	1	1
297	*Ots1BML	31.2	RT-15m	15	1	1	1	1	1	1	1	1	0	0	0	0	0	0	0	0	0	0	0	0	0	0	0	0	0	0	0	0	0	0	0	1	1	1	1	1	1	1	1	1	1	1	1	1	1
298	*Omi182TUF	31.2	RT-15m	15	1	1	1	1	1	1	1	1	0	0	0	0	0	0	0	0	0	0	0	0	0	0	0	0	0	0	0	0	0	0	0	1	1	1	1	1	1	1	1	1	1	1	1	1	1
299	*sLDHB-2*	31.2	RT-15m	15	1	1	1	1	1	1	1	1	0	0	0	0	0	0	0	0	0	0	0	0	0	0	0	0	0	0	0	0	0	0	0	1	1	1	1	1	1	1	1	1	1	1	1	1	1
300	*OMM1164/2	31.2	RT-15m	15	1	1	1	1	1	1	1	1	0	0	0	0	0	0	0	0	0	0	0	0	0	0	0	0	0	0	0	0	0	0	0	1	1	1	1	1	1	1	1	1	1	1	1	1	1
301	*OMM5102/2	35.4	RT-15m	17	1	1	1	1	1	1	1	1	1	0	0	0	0	0	0	0	0	0	0	0	0	0	0	0	0	0	0	0	0	0	0	0	1	1	1	1	1	1	1	1	1	1	1	1	1
302	*OMM5102/2	39.5	RT-15m	19	1	1	1	1	1	1	1	1	1	1	0	0	0	0	0	0	0	0	0	0	0	0	0	0	0	0	0	0	0	0	0	0	0	1	1	1	1	1	1	1	1	1	1	1	1
303
304	*RT-16m
305	*OMM5273/2	0	RT-16m	0	0	0	0	0	0	0	0	0	0	0	0	0	0	0	0	0	0	0	0	0	0	0	0	0	1	1	1	1	1	1	1	1	1	1	1	1	1	1	1	1	1	1	1	1	1
306	*OMM5033	18.8	RT-16m	9	1	1	1	1	1	0	0	0	0	0	0	0	0	0	0	0	0	0	0	0	0	0	0	0	0	0	0	0	1	1	1	1	1	1	1	1	1	1	1	1	1	1	1	1	1
307	*ATP1A1B/2	18.8	RT-16m	9	1	1	1	1	1	0	0	0	0	0	0	0	0	0	0	0	0	0	0	0	0	0	0	0	0	0	0	0	1	1	1	1	1	1	1	1	1	1	1	1	1	1	1	1	1
308	*Str2INRA	23	RT-16m	11	1	1	1	1	1	1	0	0	0	0	0	0	0	0	0	0	0	0	0	0	0	0	0	0	0	0	0	0	0	1	1	1	1	1	1	1	1	1	1	1	1	1	1	1	1
309	*OMM5169	23	RT-16m	11	1	1	1	1	1	1	0	0	0	0	0	0	0	0	0	0	0	0	0	0	0	0	0	0	0	0	0	0	0	1	1	1	1	1	1	1	1	1	1	1	1	1	1	1	1
310	*OMM5151	23	RT-16m	11	1	1	1	1	1	1	0	0	0	0	0	0	0	0	0	0	0	0	0	0	0	0	0	0	0	0	0	0	0	1	1	1	1	1	1	1	1	1	1	1	1	1	1	1	1
311	*OMM5124	23	RT-16m	11	1	1	1	1	1	1	0	0	0	0	0	0	0	0	0	0	0	0	0	0	0	0	0	0	0	0	0	0	0	1	1	1	1	1	1	1	1	1	1	1	1	1	1	1	1
312	*OMM1290	23	RT-16m	11	1	1	1	1	1	1	0	0	0	0	0	0	0	0	0	0	0	0	0	0	0	0	0	0	0	0	0	0	0	1	1	1	1	1	1	1	1	1	1	1	1	1	1	1	1
313	*Omi68TUF	23	RT-16m	11	1	1	1	1	1	1	0	0	0	0	0	0	0	0	0	0	0	0	0	0	0	0	0	0	0	0	0	0	0	1	1	1	1	1	1	1	1	1	1	1	1	1	1	1	1
314	*Omi173TUF/2	23	RT-16m	11	1	1	1	1	1	1	0	0	0	0	0	0	0	0	0	0	0	0	0	0	0	0	0	0	0	0	0	0	0	1	1	1	1	1	1	1	1	1	1	1	1	1	1	1	1
315	*Omy104INRA	23	RT-16m	11	1	1	1	1	1	1	0	0	0	0	0	0	0	0	0	0	0	0	0	0	0	0	0	0	0	0	0	0	0	1	1	1	1	1	1	1	1	1	1	1	1	1	1	1	1
316	*BHMS219/2	23	RT-16m	11	1	1	1	1	1	1	0	0	0	0	0	0	0	0	0	0	0	0	0	0	0	0	0	0	0	0	0	0	0	1	1	1	1	1	1	1	1	1	1	1	1	1	1	1	1
317	*Omy77DU	23	RT-16m	11	1	1	1	1	1	1	0	0	0	0	0	0	0	0	0	0	0	0	0	0	0	0	0	0	0	0	0	0	0	1	1	1	1	1	1	1	1	1	1	1	1	1	1	1	1
318	*Omy8INRA	23	RT-16m	11	1	1	1	1	1	1	0	0	0	0	0	0	0	0	0	0	0	0	0	0	0	0	0	0	0	0	0	0	0	1	1	1	1	1	1	1	1	1	1	1	1	1	1	1	1
319	*OMM1013	23	RT-16m	11	1	1	1	1	1	1	0	0	0	0	0	0	0	0	0	0	0	0	0	0	0	0	0	0	0	0	0	0	0	1	1	1	1	1	1	1	1	1	1	1	1	1	1	1	1
320	*OMM1345/2	23	RT-16m	11	1	1	1	1	1	1	0	0	0	0	0	0	0	0	0	0	0	0	0	0	0	0	0	0	0	0	0	0	0	1	1	1	1	1	1	1	1	1	1	1	1	1	1	1	1
321	*OMM1156	23	RT-16m	11	1	1	1	1	1	1	0	0	0	0	0	0	0	0	0	0	0	0	0	0	0	0	0	0	0	0	0	0	0	1	1	1	1	1	1	1	1	1	1	1	1	1	1	1	1
322	*BX867838	23	RT-16m	11	1	1	1	1	1	1	0	0	0	0	0	0	0	0	0	0	0	0	0	0	0	0	0	0	0	0	0	0	0	1	1	1	1	1	1	1	1	1	1	1	1	1	1	1	1
323	*OMM5095/2	23	RT-16m	11	1	1	1	1	1	1	0	0	0	0	0	0	0	0	0	0	0	0	0	0	0	0	0	0	0	0	0	0	0	1	1	1	1	1	1	1	1	1	1	1	1	1	1	1	1
324	*OMM5002	23	RT-16m	11	1	1	1	1	1	1	0	0	0	0	0	0	0	0	0	0	0	0	0	0	0	0	0	0	0	0	0	0	0	1	1	1	1	1	1	1	1	1	1	1	1	1	1	1	1
325	*OMM5064	23	RT-16m	11	1	1	1	1	1	1	0	0	0	0	0	0	0	0	0	0	0	0	0	0	0	0	0	0	0	0	0	0	0	1	1	1	1	1	1	1	1	1	1	1	1	1	1	1	1
326	*CA345149	23	RT-16m	11	1	1	1	1	1	1	0	0	0	0	0	0	0	0	0	0	0	0	0	0	0	0	0	0	0	0	0	0	0	1	1	1	1	1	1	1	1	1	1	1	1	1	1	1	1
327	*OMM5233/2	23	RT-16m	11	1	1	1	1	1	1	0	0	0	0	0	0	0	0	0	0	0	0	0	0	0	0	0	0	0	0	0	0	0	1	1	1	1	1	1	1	1	1	1	1	1	1	1	1	1
328	*OMM1101	23	RT-16m	11	1	1	1	1	1	1	0	0	0	0	0	0	0	0	0	0	0	0	0	0	0	0	0	0	0	0	0	0	0	1	1	1	1	1	1	1	1	1	1	1	1	1	1	1	1
329	*OMM1303	27.1	RT-16m	13	1	1	1	1	1	1	1	0	0	0	0	0	0	0	0	0	0	0	0	0	0	0	0	0	0	0	0	0	0	0	1	1	1	1	1	1	1	1	1	1	1	1	1	1	1
330	*
331	*RT-16+2m
332	*OMM1352	0	RT-16+2m	0	0	0	0	1	1	1	1	0	1	0	1	1	0	0	0	0	0	1	0	1	0	1	1	0	1	0	1	1	1	1	1	0	1	0	1	1	0	1	1	0	1	1	0	0	0
333	*Str9INRA	0	RT-16+2m	0	0	0	0	1	1	1	1	0	1	0	1	1	0	0	0	0	0	1	0	1	0	1	1	0	1	0	1	1	1	1	1	0	1	0	1	1	0	1	1	0	1	1	0	0	0
334	*Omi102TUF/2	2	RT-16+2m	1	0	0	0	1	1	1	1	0	1	0	1	1	0	0	0	0	0	1	0	1	0	1	1	0	1	0	1	1	1	1	1	0	1	0	1	1	0	1	1	0	1	1	0	1	0
335	*
336	*RT-17m
337	*CA357130	0	RT-17m	0	0	0	0	0	0	0	0	0	0	0	0	0	0	0	0	0	0	0	0	0	0	0	0	0	1	1	1	1	1	1	1	1	1	1	1	1	1	1	1	1	1	1	1	1	1
338	*OMM1076	4.1	RT-17m	2	1	0	0	0	0	0	0	0	0	0	0	0	0	0	0	0	0	0	0	0	0	0	0	0	0	1	1	1	1	1	1	1	1	1	1	1	1	1	1	1	1	1	1	1	1
339	*Omy1456INRA	4.1	RT-17m	2	1	0	0	0	0	0	0	0	0	0	0	0	0	0	0	0	0	0	0	0	0	0	0	0	0	1	1	1	1	1	1	1	1	1	1	1	1	1	1	1	1	1	1	1	1
340	*Omy1064INRA	14.5	RT-17m	7	1	1	1	1	0	0	0	0	0	0	0	0	0	0	0	0	0	0	0	0	0	0	0	0	0	0	0	1	1	1	1	1	1	1	1	1	1	1	1	1	1	1	1	1	1
341	*OMM5149	16.6	RT-17m	8	1	1	1	1	0	0	0	0	0	0	0	0	0	0	0	0	0	0	0	0	0	0	0	0	0	0	0	0	1	1	1	1	1	1	1	1	1	1	1	1	1	1	1	1	1
342	*OmyRGT27TUF	16.6	RT-17m	8	1	1	1	1	0	0	0	0	0	0	0	0	0	0	0	0	0	0	0	0	0	0	0	0	0	0	0	0	1	1	1	1	1	1	1	1	1	1	1	1	1	1	1	1	1
343	*BX305863	16.6	RT-17m	8	1	1	1	1	0	0	0	0	0	0	0	0	0	0	0	0	0	0	0	0	0	0	0	0	0	0	0	0	1	1	1	1	1	1	1	1	1	1	1	1	1	1	1	1	1
344	*OMM1117	16.6	RT-17m	8	1	1	1	1	0	0	0	0	0	0	0	0	0	0	0	0	0	0	0	0	0	0	0	0	0	0	0	0	1	1	1	1	1	1	1	1	1	1	1	1	1	1	1	1	1
345	*BX073647/1	16.6	RT-17m	8	1	1	1	1	0	0	0	0	0	0	0	0	0	0	0	0	0	0	0	0	0	0	0	0	0	0	0	0	1	1	1	1	1	1	1	1	1	1	1	1	1	1	1	1	1
346	*OMM5050	16.6	RT-17m	8	1	1	1	1	0	0	0	0	0	0	0	0	0	0	0	0	0	0	0	0	0	0	0	0	0	0	0	0	1	1	1	1	1	1	1	1	1	1	1	1	1	1	1	1	1
347	*GDH1	16.6	RT-17m	8	1	1	1	1	0	0	0	0	0	0	0	0	0	0	0	0	0	0	0	0	0	0	0	0	0	0	0	0	1	1	1	1	1	1	1	1	1	1	1	1	1	1	1	1	1
348	*Omy1389INRA	16.6	RT-17m	8	1	1	1	1	0	0	0	0	0	0	0	0	0	0	0	0	0	0	0	0	0	0	0	0	0	0	0	0	1	1	1	1	1	1	1	1	1	1	1	1	1	1	1	1	1
349	*OtsG85UCD	16.6	RT-17m	8	1	1	1	1	0	0	0	0	0	0	0	0	0	0	0	0	0	0	0	0	0	0	0	0	0	0	0	0	1	1	1	1	1	1	1	1	1	1	1	1	1	1	1	1	1
350	*OtsG422UCD	16.6	RT-17m	8	1	1	1	1	0	0	0	0	0	0	0	0	0	0	0	0	0	0	0	0	0	0	0	0	0	0	0	0	1	1	1	1	1	1	1	1	1	1	1	1	1	1	1	1	1
351	*OmyRGT6TUF/1	18.7	RT-17m	9	1	1	1	1	1	0	0	0	0	0	0	0	0	0	0	0	0	0	0	0	0	0	0	0	0	0	0	0	1	1	1	1	1	1	1	1	1	1	1	1	1	1	1	1	1
352	*OMM1360	22.9	RT-17m	11	1	1	1	1	1	1	0	0	0	0	0	0	0	0	0	0	0	0	0	0	0	0	0	0	0	0	0	0	0	1	1	1	1	1	1	1	1	1	1	1	1	1	1	1	1
353	*OMM1135	25	RT-17m	12	1	1	1	1	1	1	0	0	0	0	0	0	0	0	0	0	0	0	0	0	0	0	0	0	0	0	0	0	0	0	1	1	1	1	1	1	1	1	1	1	1	1	1	1	1
354	*BHMS322	29.1	RT-17m	14	1	1	1	1	1	1	1	0	0	0	0	0	0	0	0	0	0	0	0	0	0	0	0	0	0	0	0	0	0	0	0	1	1	1	1	1	1	1	1	1	1	1	1	1	1
355	*Ots519NWFSC	33.3	RT-17m	16	1	1	1	1	1	1	1	1	0	0	0	0	0	0	0	0	0	0	0	0	0	0	0	0	0	0	0	0	0	0	0	0	1	1	1	1	1	1	1	1	1	1	1	1	1
356	*Omy11DIAS	39.5	RT-17m	19	1	1	1	1	1	1	1	1	1	1	0	0	0	0	0	0	0	0	0	0	0	0	0	0	0	0	0	0	0	0	0	0	0	0	1	1	1	1	1	1	1	1	1	1	1
357
358	*RT-17+2m
359	*OMM5061	0	RT-17+2m	0	0	1	0	0	0	0	1	1	0	0	0	1	1	1	0	0	0	1	0	0	1	0	1	1	0	0	1	0	1	1	1	0	1	1	1	1	1	0	1	0	1	0	1	0	0
360	*OMM5044	2	RT-17+2m	1	0	1	0	0	0	0	1	1	0	0	0	1	1	1	0	0	0	1	0	0	1	0	1	1	0	0	1	1	1	1	1	0	1	1	1	1	1	0	1	0	1	0	1	0	0
361	*
362	*RT-18m
363	*BX867151/2	0	RT-18m	0	0	0	0	0	0	0	0	0	0	0	0	0	0	0	0	0	0	0	0	0	0	0	0	0	1	1	1	1	1	1	1	1	1	1	1	1	1	1	1	1	1	1	1	1	1
364	*Omi87TUF	4.1	RT-18m	2	1	0	0	0	0	0	0	0	0	0	0	0	0	0	0	0	0	0	0	0	0	0	0	0	0	1	1	1	1	1	1	1	1	1	1	1	1	1	1	1	1	1	1	1	1
365	*SalO23SFU	4.1	RT-18m	2	1	0	0	0	0	0	0	0	0	0	0	0	0	0	0	0	0	0	0	0	0	0	0	0	0	1	1	1	1	1	1	1	1	1	1	1	1	1	1	1	1	1	1	1	1
366	*OMM5009/2	4.1	RT-18m	2	1	0	0	0	0	0	0	0	0	0	0	0	0	0	0	0	0	0	0	0	0	0	0	0	0	1	1	1	1	1	1	1	1	1	1	1	1	1	1	1	1	1	1	1	1
367	*OMM1159	4.1	RT-18m	2	1	0	0	0	0	0	0	0	0	0	0	0	0	0	0	0	0	0	0	0	0	0	0	0	0	1	1	1	1	1	1	1	1	1	1	1	1	1	1	1	1	1	1	1	1
368
369	*RT-18+2m
370	*CA364516/2	0	RT-18+2m	0	1	0	1	0	1	0	1	1	1	1	1	0	1	0	0	0	0	0	1	1	0	1	1	1	0	0	0	0	0	0	1	1	0	1	1	0	1	0	1	0	1	0	1	0	0
371	*Omy1163INRA/2	20.8	RT-18+2m	10	1	0	1	0	1	0	1	1	1	0	0	0	1	0	0	0	0	0	1	1	0	0	1	1	0	1	1	1	0	0	0	1	1	1	1	0	1	0	1	0	1	0	1	1	0
372	*OmyMYODDIAS/2	22.9	RT-18+2m	11	1	0	1	0	1	0	1	1	1	0	0	0	1	1	0	0	0	0	1	1	0	0	1	1	0	1	1	1	0	0	0	1	1	1	1	0	1	0	1	0	1	0	1	1	0
373
374	*RT-18+3m
375	*OMM5150/2	0	RT-18+3m	0	1	1	1	1	1	1	1	1	1	0	1	0	0	0	1	0	0	0	1	0	0	0	0	1	0	1	0	0	0	1	0	1	1	1	0	0	1	0	1	0	1	0	0	0	0
376	*OMM5001/2	0	RT-18+3m	0	1	1	1	1	1	1	1	1	1	0	1	0	0	0	1	0	0	0	1	0	0	0	0	1	0	1	0	0	0	1	0	1	1	1	0	0	1	0	1	0	1	0	0	0	0
377	*OMM1197/2	0	RT-18+3m	0	1	1	1	1	1	1	1	1	1	0	1	0	0	0	1	0	0	0	1	0	0	0	0	1	0	1	0	0	0	1	0	1	1	1	0	0	1	0	1	0	1	0	0	0	0
378
379	*RT-19m
380	*OMM1223	0	RT-19m	0	0	0	0	0	0	0	0	0	0	0	0	0	0	0	0	0	0	0	0	0	0	0	0	0	1	1	1	1	1	1	1	1	1	1	1	1	1	1	1	1	1	1	1	1	1
381	*Omi197TUF	0	RT-19m	0	0	0	0	0	0	0	0	0	0	0	0	0	0	0	0	0	0	0	0	0	0	0	0	0	1	1	1	1	1	1	1	1	1	1	1	1	1	1	1	1	1	1	1	1	1
382	*OMM1313	2	RT-19m	1	1	0	0	0	0	0	0	0	0	0	0	0	0	0	0	0	0	0	0	0	0	0	0	0	1	1	1	1	1	1	1	1	1	1	1	1	1	1	1	1	1	1	1	1	1
383	*Omi174TUF	2	RT-19m	1	1	0	0	0	0	0	0	0	0	0	0	0	0	0	0	0	0	0	0	0	0	0	0	0	1	1	1	1	1	1	1	1	1	1	1	1	1	1	1	1	1	1	1	1	1
384	*OMM5088	2	RT-19m	1	1	0	0	0	0	0	0	0	0	0	0	0	0	0	0	0	0	0	0	0	0	0	0	0	1	1	1	1	1	1	1	1	1	1	1	1	1	1	1	1	1	1	1	1	1
385	*Myostatin2	2	RT-19m	1	1	0	0	0	0	0	0	0	0	0	0	0	0	0	0	0	0	0	0	0	0	0	0	0	1	1	1	1	1	1	1	1	1	1	1	1	1	1	1	1	1	1	1	1	1
386	*OMM5045	2	RT-19m	1	1	0	0	0	0	0	0	0	0	0	0	0	0	0	0	0	0	0	0	0	0	0	0	0	1	1	1	1	1	1	1	1	1	1	1	1	1	1	1	1	1	1	1	1	1
387	*Omy106INRA	2	RT-19m	1	1	0	0	0	0	0	0	0	0	0	0	0	0	0	0	0	0	0	0	0	0	0	0	0	1	1	1	1	1	1	1	1	1	1	1	1	1	1	1	1	1	1	1	1	1
388	*OMM5018	2	RT-19m	1	1	0	0	0	0	0	0	0	0	0	0	0	0	0	0	0	0	0	0	0	0	0	0	0	1	1	1	1	1	1	1	1	1	1	1	1	1	1	1	1	1	1	1	1	1
389	*BX298853	2	RT-19m	1	1	0	0	0	0	0	0	0	0	0	0	0	0	0	0	0	0	0	0	0	0	0	0	0	1	1	1	1	1	1	1	1	1	1	1	1	1	1	1	1	1	1	1	1	1
390	*OMM1333	2	RT-19m	1	1	0	0	0	0	0	0	0	0	0	0	0	0	0	0	0	0	0	0	0	0	0	0	0	1	1	1	1	1	1	1	1	1	1	1	1	1	1	1	1	1	1	1	1	1
391	*Ocl8UW	2	RT-19m	1	1	0	0	0	0	0	0	0	0	0	0	0	0	0	0	0	0	0	0	0	0	0	0	0	1	1	1	1	1	1	1	1	1	1	1	1	1	1	1	1	1	1	1	1	1
392	*Omy103INRA	4.1	RT-19m	2	1	0	0	0	0	0	0	0	0	0	0	0	0	0	0	0	0	0	0	0	0	0	0	0	0	1	1	1	1	1	1	1	1	1	1	1	1	1	1	1	1	1	1	1	1
393	*OMM1008	6.2	RT-19m	3	1	1	0	0	0	0	0	0	0	0	0	0	0	0	0	0	0	0	0	0	0	0	0	0	0	1	1	1	1	1	1	1	1	1	1	1	1	1	1	1	1	1	1	1	1
394	*BX863453	6.2	RT-19m	3	1	1	0	0	0	0	0	0	0	0	0	0	0	0	0	0	0	0	0	0	0	0	0	0	0	1	1	1	1	1	1	1	1	1	1	1	1	1	1	1	1	1	1	1	1
395	*Ots209	6.2	RT-19m	3	1	1	0	0	0	0	0	0	0	0	0	0	0	0	0	0	0	0	0	0	0	0	0	0	0	1	1	1	1	1	1	1	1	1	1	1	1	1	1	1	1	1	1	1	1
396	*OMM5214	6.2	RT-19m	3	1	1	0	0	0	0	0	0	0	0	0	0	0	0	0	0	0	0	0	0	0	0	0	0	0	1	1	1	1	1	1	1	1	1	1	1	1	1	1	1	1	1	1	1	1
397	*Ssa407UoS	6.2	RT-19m	3	1	1	0	0	0	0	0	0	0	0	0	0	0	0	0	0	0	0	0	0	0	0	0	0	0	1	1	1	1	1	1	1	1	1	1	1	1	1	1	1	1	1	1	1	1
398	*OMM1025	6.2	RT-19m	3	1	1	0	0	0	0	0	0	0	0	0	0	0	0	0	0	0	0	0	0	0	0	0	0	0	1	1	1	1	1	1	1	1	1	1	1	1	1	1	1	1	1	1	1	1
399	*Omi62TUF	16.6	RT-19m	8	1	1	1	1	0	0	0	0	0	0	0	0	0	0	0	0	0	0	0	0	0	0	0	0	0	0	0	0	1	1	1	1	1	1	1	1	1	1	1	1	1	1	1	1	1
400
401	*RT-19+2m
402	*OmyOGT1TUF	0	RT-19+2m	0	0	0	1	0	1	0	1	1	0	0	1	0	1	0	0	1	1	1	1	0	0	1	1	0	1	0	1	0	0	1	0	0	0	1	1	1	0	1	0	0	1	1	1	0	1
403
404	*RT-19+3m
405	*OmyUW1052	0	RT-19+3m	0	1	0	1	1	0	0	0	0	0	0	0	0	1	1	0	0	1	1	1	1	1	1	0	1	1	1	1	0	1	1	0	1	0	1	0	1	1	0	0	0	1	0	0	0	1
406	*One3ASC	4.1	RT-19+3m	2	1	0	1	1	0	0	0	0	0	0	0	0	1	0	0	0	1	1	1	1	1	1	0	1	1	1	1	0	1	1	0	1	0	1	0	1	1	0	0	0	1	0	1	0	1
407	*ALB2	6.2	RT-19+3m	3	1	0	1	1	0	0	0	0	0	0	0	0	1	0	1	0	1	1	1	1	1	1	0	1	1	1	1	0	1	1	0	1	0	1	0	1	1	0	0	0	1	0	1	0	1
408
409	*RT-19+4m
410	*OMM5156	0	RT-19+4m	0	1	0	1	0	1	1	1	1	0	0	0	1	0	1	1	0	0	1	1	0	0	1	0	1	0	0	0	0	1	0	1	0	0	0	1	0	1	1	1	0	0	1	1	0	0
411
412	*RT-20m
413	*OMM5168/2	8.4	RT-20m	4	1	1	0	0	0	0	0	0	0	0	0	0	0	0	0	0	0	0	0	0	0	0	0	0	0	0	1	1	1	1	1	1	1	1	1	1	1	1	1	1	1	1	1	1	1
414	*OMM1174/2(INRA)	8.4	RT-20m	4	1	1	0	0	0	0	0	0	0	0	0	0	0	0	0	0	0	0	0	0	0	0	0	0	0	0	1	1	1	1	1	1	1	1	1	1	1	1	1	1	1	1	1	1	1
415	*Omy1242INRA/2	8.4	RT-20m	4	1	1	0	0	0	0	0	0	0	0	0	0	0	0	0	0	0	0	0	0	0	0	0	0	0	0	1	1	1	1	1	1	1	1	1	1	1	1	1	1	1	1	1	1	1
416	*Omi155TUF/3	8.4	RT-20m	4	1	1	0	0	0	0	0	0	0	0	0	0	0	0	0	0	0	0	0	0	0	0	0	0	0	0	1	1	1	1	1	1	1	1	1	1	1	1	1	1	1	1	1	1	1
417	*OMM5017/2	8.4	RT-20m	4	1	1	0	0	0	0	0	0	0	0	0	0	0	0	0	0	0	0	0	0	0	0	0	0	0	0	1	1	1	1	1	1	1	1	1	1	1	1	1	1	1	1	1	1	1
418	*Omy8DIAS	8.4	RT-20m	4	1	1	0	0	0	0	0	0	0	0	0	0	0	0	0	0	0	0	0	0	0	0	0	0	0	0	1	1	1	1	1	1	1	1	1	1	1	1	1	1	1	1	1	1	1
419	*SsaN82LEE	8.4	RT-20m	4	1	1	0	0	0	0	0	0	0	0	0	0	0	0	0	0	0	0	0	0	0	0	0	0	0	0	1	1	1	1	1	1	1	1	1	1	1	1	1	1	1	1	1	1	1
420	*OMM1348	8.4	RT-20m	4	1	1	0	0	0	0	0	0	0	0	0	0	0	0	0	0	0	0	0	0	0	0	0	0	0	0	1	1	1	1	1	1	1	1	1	1	1	1	1	1	1	1	1	1	1
421	*OMM1068	8.4	RT-20m	4	1	1	0	0	0	0	0	0	0	0	0	0	0	0	0	0	0	0	0	0	0	0	0	0	0	0	1	1	1	1	1	1	1	1	1	1	1	1	1	1	1	1	1	1	1
422	*Omy17DIAS	8.4	RT-20m	4	1	1	0	0	0	0	0	0	0	0	0	0	0	0	0	0	0	0	0	0	0	0	0	0	0	0	1	1	1	1	1	1	1	1	1	1	1	1	1	1	1	1	1	1	1
423	*OMM1657/2	8.4	RT-20m	4	1	1	0	0	0	0	0	0	0	0	0	0	0	0	0	0	0	0	0	0	0	0	0	0	0	0	1	1	1	1	1	1	1	1	1	1	1	1	1	1	1	1	1	1	1
424	*OMM3102	8.4	RT-20m	4	1	1	0	0	0	0	0	0	0	0	0	0	0	0	0	0	0	0	0	0	0	0	0	0	0	0	1	1	1	1	1	1	1	1	1	1	1	1	1	1	1	1	1	1	1
425	*Omy1002INRA	8.4	RT-20m	4	1	1	0	0	0	0	0	0	0	0	0	0	0	0	0	0	0	0	0	0	0	0	0	0	0	0	1	1	1	1	1	1	1	1	1	1	1	1	1	1	1	1	1	1	1
426	*Omy296UoG/2	8.4	RT-20m	4	1	1	0	0	0	0	0	0	0	0	0	0	0	0	0	0	0	0	0	0	0	0	0	0	0	0	1	1	1	1	1	1	1	1	1	1	1	1	1	1	1	1	1	1	1
427	*BX873441/2	8.4	RT-20m	4	1	1	0	0	0	0	0	0	0	0	0	0	0	0	0	0	0	0	0	0	0	0	0	0	0	0	1	1	1	1	1	1	1	1	1	1	1	1	1	1	1	1	1	1	1
428	*OMM1120	10.5	RT-20m	5	1	1	1	0	0	0	0	0	0	0	0	0	0	0	0	0	0	0	0	0	0	0	0	0	0	0	1	1	1	1	1	1	1	1	1	1	1	1	1	1	1	1	1	1	1
429	*Omi100TUF/2	16.7	RT-20m	8	1	1	1	1	0	0	0	0	0	0	0	0	0	0	0	0	0	0	0	0	0	0	0	0	0	0	0	0	1	1	1	1	1	1	1	1	1	1	1	1	1	1	1	1	1
430	*OMM1160(UoG)	31.3	RT-20m	15	1	1	1	1	1	1	1	1	0	0	0	0	0	0	0	0	0	0	0	0	0	0	0	0	0	0	0	0	0	0	0	1	1	1	1	1	1	1	1	1	1	1	1	1	1
431
432	*RT-20+2m
433	*OMM5195	0	RT-20+2m	0	1	0	0	1	0	0	0	1	1	0	0	1	0	1	0	0	1	1	0	0	1	0	1	0	0	1	1	1	1	0	1	1	1	0	0	0	0	0	1	1	1	1	0	0	0
434	*Omy1348INRA	16.6	RT-20+2m	8	1	0	0	1	0	0	0	1	1	0	0	1	0	0	0	0	1	1	1	1	1	0	1	0	0	1	1	0	1	1	1	1	1	0	0	0	1	0	1	1	1	0	0	0	0
435	*OMM1257	16.6	RT-20+2m	8	1	0	0	1	0	0	0	1	1	0	0	1	0	0	0	0	1	1	1	1	1	0	1	0	0	1	1	0	1	1	1	1	1	0	0	0	1	0	1	1	1	0	0	0	0
436	*OMM5268	16.6	RT-20+2m	8	1	0	0	1	0	0	0	1	1	0	0	1	0	0	0	0	1	1	1	1	1	0	1	0	0	1	1	0	1	1	1	1	1	0	0	0	1	0	1	1	1	0	0	0	0
437	*OMM5059/1	16.6	RT-20+2m	8	1	0	0	1	0	0	0	1	1	0	0	1	0	0	0	0	1	1	1	1	1	0	1	0	0	1	1	0	1	1	1	1	1	0	0	0	1	0	1	1	1	0	0	0	0
438	*
439	*RT-21m
440	*Sal12UoG	0	RT-21m	0	0	0	0	0	0	0	0	0	0	0	0	0	0	0	0	0	0	0	0	0	0	0	0	0	1	1	1	1	1	1	1	1	1	1	1	1	1	1	1	1	1	1	1	1	1
441	*OmyRT5TUF	16.6	RT-21m	8	1	1	1	1	0	0	0	0	0	0	0	0	0	0	0	0	0	0	0	0	0	0	0	0	0	0	0	0	1	1	1	1	1	1	1	1	1	1	1	1	1	1	1	1	1
442	*OMM5179	16.6	RT-21m	8	1	1	1	1	0	0	0	0	0	0	0	0	0	0	0	0	0	0	0	0	0	0	0	0	0	0	0	0	1	1	1	1	1	1	1	1	1	1	1	1	1	1	1	1	1
443	*OmyRGT26TUF	16.6	RT-21m	8	1	1	1	1	0	0	0	0	0	0	0	0	0	0	0	0	0	0	0	0	0	0	0	0	0	0	0	0	1	1	1	1	1	1	1	1	1	1	1	1	1	1	1	1	1
444	*Omy301UoG	16.6	RT-21m	8	1	1	1	1	0	0	0	0	0	0	0	0	0	0	0	0	0	0	0	0	0	0	0	0	0	0	0	0	1	1	1	1	1	1	1	1	1	1	1	1	1	1	1	1	1
445	*OmyFGT27TUF	16.6	RT-21m	8	1	1	1	1	0	0	0	0	0	0	0	0	0	0	0	0	0	0	0	0	0	0	0	0	0	0	0	0	1	1	1	1	1	1	1	1	1	1	1	1	1	1	1	1	1
446	*BX309199	16.6	RT-21m	8	1	1	1	1	0	0	0	0	0	0	0	0	0	0	0	0	0	0	0	0	0	0	0	0	0	0	0	0	1	1	1	1	1	1	1	1	1	1	1	1	1	1	1	1	1
447	*Omy1075INRA	16.6	RT-21m	8	1	1	1	1	0	0	0	0	0	0	0	0	0	0	0	0	0	0	0	0	0	0	0	0	0	0	0	0	1	1	1	1	1	1	1	1	1	1	1	1	1	1	1	1	1
448	*OMM1344	16.6	RT-21m	8	1	1	1	1	0	0	0	0	0	0	0	0	0	0	0	0	0	0	0	0	0	0	0	0	0	0	0	0	1	1	1	1	1	1	1	1	1	1	1	1	1	1	1	1	1
449	*Omy10INRA	18.7	RT-21m	9	1	1	1	1	1	0	0	0	0	0	0	0	0	0	0	0	0	0	0	0	0	0	0	0	0	0	0	0	1	1	1	1	1	1	1	1	1	1	1	1	1	1	1	1	1
450	*OMM1089	24.9	RT-21m	12	1	1	1	1	1	1	0	0	0	0	0	0	0	0	0	0	0	0	0	0	0	0	0	0	0	0	0	0	0	0	1	1	1	1	1	1	1	1	1	1	1	1	1	1	1
451	*Omi186TUF	39.5	RT-21m	19	1	1	1	1	1	1	1	1	1	1	0	0	0	0	0	0	0	0	0	0	0	0	0	0	0	0	0	0	0	0	0	0	0	1	1	1	1	1	1	1	1	1	1	1	1
452
453	*RT-21+2m
454	*BX302949	0	RT-21+2m	0	0	1	1	0	0	1	0	1	1	0	0	0	0	0	1	1	1	0	1	1	0	1	1	0	0	0	0	0	1	1	0	1	1	1	0	1	0	0	1	1	0	0	1	0	0
455	*OmyFGT7TUF	12.5	RT-21+2m	6	0	1	0	0	0	1	0	1	1	0	0	0	0	0	0	1	1	0	1	1	0	1	1	0	0	1	0	0	1	1	0	1	1	1	1	1	0	0	1	1	0	0	1	1	0
456
457	*RT-21+3m
458	*BX310634	0	RT-21+3m	0	1	1	1	0	1	0	1	0	1	0	0	1	1	0	1	1	1	1	0	0	1	1	1	0	0	0	0	0	1	1	1	0	1	0	0	1	1	0	1	0	0	0	0	1	1
459	*OMM5148/2	0	RT-21+3m	0	1	1	1	0	1	0	1	0	1	0	0	1	1	0	1	1	1	1	0	0	1	1	1	0	0	0	0	0	1	1	1	0	1	0	0	1	1	0	1	0	0	0	0	1	1
460	*OMM1271	4.1	RT-21+3m	2	1	1	1	0	1	0	1	0	1	0	0	1	1	0	1	1	1	1	0	0	0	1	1	0	0	0	0	0	1	1	1	0	1	1	0	1	1	0	1	0	0	0	0	1	1
461
462	*RT-21+4m
463	*OMM5054	0	RT-21+4m	0	1	1	0	1	1	1	1	0	1	0	0	1	1	1	0	0	1	1	0	0	0	0	1	0	0	1	0	1	1	1	1	0	0	0	0	0	0	1	0	0	0	1	0	1	1
464	*OMM5129	0	RT-21+4m	0	1	1	0	1	1	1	1	0	1	0	0	1	1	1	0	0	1	1	0	0	0	0	1	0	0	1	0	1	1	1	1	0	0	0	0	0	0	1	0	0	0	1	0	1	1
465
466	*RT-22m
467	*Omi171TUF	0	RT-22m	0	0	0	0	0	0	0	0	0	0	0	0	0	0	0	0	0	0	0	0	0	0	0	0	0	1	1	1	1	1	1	1	1	1	1	1	1	1	1	1	1	1	1	1	1	1
468	*Omy15DIAS	8.3	RT-22m	4	1	1	0	0	0	0	0	0	0	0	0	0	0	0	0	0	0	0	0	0	0	0	0	0	0	0	1	1	1	1	1	1	1	1	1	1	1	1	1	1	1	1	1	1	1
469	*Omy9DIAS	16.6	RT-22m	7	1	1	1	1	0	0	0	0	0	0	0	0	0	0	0	0	0	0	0	0	0	0	0	0	0	0	0	0	1	1	1	1	1	1	1	1	1	1	1	1	1	1	1	1	1
470	*OmyOGT4TUF	16.6	RT-22m	8	1	1	1	1	0	0	0	0	0	0	0	0	0	0	0	0	0	0	0	0	0	0	0	0	0	0	0	0	1	1	1	1	1	1	1	1	1	1	1	1	1	1	1	1	1
471	*OMM1308	16.6	RT-22m	8	1	1	1	1	0	0	0	0	0	0	0	0	0	0	0	0	0	0	0	0	0	0	0	0	0	0	0	0	1	1	1	1	1	1	1	1	1	1	1	1	1	1	1	1	1
472	*Ssa289DU	16.6	RT-22m	8	1	1	1	1	0	0	0	0	0	0	0	0	0	0	0	0	0	0	0	0	0	0	0	0	0	0	0	0	1	1	1	1	1	1	1	1	1	1	1	1	1	1	1	1	1
473	*OMM1340	16.6	RT-22m	8	1	1	1	1	0	0	0	0	0	0	0	0	0	0	0	0	0	0	0	0	0	0	0	0	0	0	0	0	1	1	1	1	1	1	1	1	1	1	1	1	1	1	1	1	1
474	*Omi65TUF	16.6	RT-22m	8	1	1	1	1	0	0	0	0	0	0	0	0	0	0	0	0	0	0	0	0	0	0	0	0	0	0	0	0	1	1	1	1	1	1	1	1	1	1	1	1	1	1	1	1	1
475	*Omi20TUF	16.6	RT-22m	8	1	1	1	1	0	0	0	0	0	0	0	0	0	0	0	0	0	0	0	0	0	0	0	0	0	0	0	0	1	1	1	1	1	1	1	1	1	1	1	1	1	1	1	1	1
476	*SSOSL439	16.6	RT-22m	8	1	1	1	1	0	0	0	0	0	0	0	0	0	0	0	0	0	0	0	0	0	0	0	0	0	0	0	0	1	1	1	1	1	1	1	1	1	1	1	1	1	1	1	1	1
477	*Ssa6.33NUIG	16.6	RT-22m	8	1	1	1	1	0	0	0	0	0	0	0	0	0	0	0	0	0	0	0	0	0	0	0	0	0	0	0	0	1	1	1	1	1	1	1	1	1	1	1	1	1	1	1	1	1
478	*Str58CNRS	16.6	RT-22m	8	1	1	1	1	0	0	0	0	0	0	0	0	0	0	0	0	0	0	0	0	0	0	0	0	0	0	0	0	1	1	1	1	1	1	1	1	1	1	1	1	1	1	1	1	1
479	*OMM1023	16.6	RT-22m	8	1	1	1	1	0	0	0	0	0	0	0	0	0	0	0	0	0	0	0	0	0	0	0	0	0	0	0	0	1	1	1	1	1	1	1	1	1	1	1	1	1	1	1	1	1
480	*OMM5056	16.6	RT-22m	8	1	1	1	1	0	0	0	0	0	0	0	0	0	0	0	0	0	0	0	0	0	0	0	0	0	0	0	0	1	1	1	1	1	1	1	1	1	1	1	1	1	1	1	1	1
481	*BX073647/2	16.6	RT-22m	8	1	1	1	1	0	0	0	0	0	0	0	0	0	0	0	0	0	0	0	0	0	0	0	0	0	0	0	0	1	1	1	1	1	1	1	1	1	1	1	1	1	1	1	1	1
482	*OMM5141/2	16.6	RT-22m	8	1	1	1	1	0	0	0	0	0	0	0	0	0	0	0	0	0	0	0	0	0	0	0	0	0	0	0	0	1	1	1	1	1	1	1	1	1	1	1	1	1	1	1	1	1
483	*OMM5313	16.6	RT-22m	8	1	1	1	1	0	0	0	0	0	0	0	0	0	0	0	0	0	0	0	0	0	0	0	0	0	0	0	0	1	1	1	1	1	1	1	1	1	1	1	1	1	1	1	1	1
484	*OMM5133	16.6	RT-22m	8	1	1	1	1	0	0	0	0	0	0	0	0	0	0	0	0	0	0	0	0	0	0	0	0	0	0	0	0	1	1	1	1	1	1	1	1	1	1	1	1	1	1	1	1	1
485	*OMM5158	16.6	RT-22m	8	1	1	1	1	0	0	0	0	0	0	0	0	0	0	0	0	0	0	0	0	0	0	0	0	0	0	0	0	1	1	1	1	1	1	1	1	1	1	1	1	1	1	1	1	1
486	*OMM1264	16.6	RT-22m	8	1	1	1	1	0	0	0	0	0	0	0	0	0	0	0	0	0	0	0	0	0	0	0	0	0	0	0	0	1	1	1	1	1	1	1	1	1	1	1	1	1	1	1	1	1
487	*OMM1221	27	RT-22m	13	1	1	1	1	1	1	1	0	0	0	0	0	0	0	0	0	0	0	0	0	0	0	0	0	0	0	0	0	0	0	1	1	1	1	1	1	1	1	1	1	1	1	1	1	1
488
489	*RT-23m
490	*OMM1178	14.5	RT-23m	7	1	1	1	1	0	0	0	0	0	0	0	0	0	0	0	0	0	0	0	0	0	0	0	0	0	0	0	1	1	1	1	1	1	1	1	1	1	1	1	1	1	1	1	1	1
491	*OMM1329	14.5	RT-23m	7	1	1	1	1	0	0	0	0	0	0	0	0	0	0	0	0	0	0	0	0	0	0	0	0	0	0	0	1	1	1	1	1	1	1	1	1	1	1	1	1	1	1	1	1	1
492	*OmyFGT23TUF	14.5	RT-23m	7	1	1	1	1	0	0	0	0	0	0	0	0	0	0	0	0	0	0	0	0	0	0	0	0	0	0	0	1	1	1	1	1	1	1	1	1	1	1	1	1	1	1	1	1	1
493	*BX870052/2	37.5	RT-23m	17	1	1	1	1	1	1	1	1	1	0	0	0	0	0	0	0	0	0	0	0	0	0	0	0	0	0	0	0	0	0	0	0	0	1	1	1	1	1	1	1	1	1	1	1	1
494	*OMM5176	37.5	RT-23m	18	1	1	1	1	1	1	1	1	1	0	0	0	0	0	0	0	0	0	0	0	0	0	0	0	0	0	0	0	0	0	0	0	0	1	1	1	1	1	1	1	1	1	1	1	1
495	*OMM1207	37.5	RT-23m	18	1	1	1	1	1	1	1	1	1	0	0	0	0	0	0	0	0	0	0	0	0	0	0	0	0	0	0	0	0	0	0	0	0	1	1	1	1	1	1	1	1	1	1	1	1
496	*Omi51TUF/2	37.5	RT-23m	18	1	1	1	1	1	1	1	1	1	0	0	0	0	0	0	0	0	0	0	0	0	0	0	0	0	0	0	0	0	0	0	0	0	1	1	1	1	1	1	1	1	1	1	1	1
497	*Ots522NWFSC	37.5	RT-23m	18	1	1	1	1	1	1	1	1	1	0	0	0	0	0	0	0	0	0	0	0	0	0	0	0	0	0	0	0	0	0	0	0	0	1	1	1	1	1	1	1	1	1	1	1	1
498	*Ots506NWFSC(UoG)	37.5	RT-23m	18	1	1	1	1	1	1	1	1	1	0	0	0	0	0	0	0	0	0	0	0	0	0	0	0	0	0	0	0	0	0	0	0	0	1	1	1	1	1	1	1	1	1	1	1	1
499	*OmyRGT10TUF	37.5	RT-23m	18	1	1	1	1	1	1	1	1	1	0	0	0	0	0	0	0	0	0	0	0	0	0	0	0	0	0	0	0	0	0	0	0	0	1	1	1	1	1	1	1	1	1	1	1	1
500	*OMM1307	37.5	RT-23m	18	1	1	1	1	1	1	1	1	1	0	0	0	0	0	0	0	0	0	0	0	0	0	0	0	0	0	0	0	0	0	0	0	0	1	1	1	1	1	1	1	1	1	1	1	1
501	*OMM1323	37.5	RT-23m	18	1	1	1	1	1	1	1	1	1	0	0	0	0	0	0	0	0	0	0	0	0	0	0	0	0	0	0	0	0	0	0	0	0	1	1	1	1	1	1	1	1	1	1	1	1
502	*OMM1055	37.5	RT-23m	18	1	1	1	1	1	1	1	1	1	0	0	0	0	0	0	0	0	0	0	0	0	0	0	0	0	0	0	0	0	0	0	0	0	1	1	1	1	1	1	1	1	1	1	1	1
503	*GS02/2	37.5	RT-23m	18	1	1	1	1	1	1	1	1	1	0	0	0	0	0	0	0	0	0	0	0	0	0	0	0	0	0	0	0	0	0	0	0	0	1	1	1	1	1	1	1	1	1	1	1	1
504	*OMM5003	37.5	RT-23m	18	1	1	1	1	1	1	1	1	1	0	0	0	0	0	0	0	0	0	0	0	0	0	0	0	0	0	0	0	0	0	0	0	0	1	1	1	1	1	1	1	1	1	1	1	1
505	*OMM5010	37.5	RT-23m	18	1	1	1	1	1	1	1	1	1	0	0	0	0	0	0	0	0	0	0	0	0	0	0	0	0	0	0	0	0	0	0	0	0	1	1	1	1	1	1	1	1	1	1	1	1
506	*CR365462	37.5	RT-23m	18	1	1	1	1	1	1	1	1	1	0	0	0	0	0	0	0	0	0	0	0	0	0	0	0	0	0	0	0	0	0	0	0	0	1	1	1	1	1	1	1	1	1	1	1	1
507	*OMM1265	37.5	RT-23m	18	1	1	1	1	1	1	1	1	1	0	0	0	0	0	0	0	0	0	0	0	0	0	0	0	0	0	0	0	0	0	0	0	0	1	1	1	1	1	1	1	1	1	1	1	1
508	*OMM1295	37.5	RT-23m	18	1	1	1	1	1	1	1	1	1	0	0	0	0	0	0	0	0	0	0	0	0	0	0	0	0	0	0	0	0	0	0	0	0	1	1	1	1	1	1	1	1	1	1	1	1
509	*Omy27INRA/1	39.5	RT-23m	19	1	1	1	1	1	1	1	1	1	1	0	0	0	0	0	0	0	0	0	0	0	0	0	0	0	0	0	0	0	0	0	0	0	1	1	1	1	1	1	1	1	1	1	1	1
510
511	*RT-24m
512	*OmyFGT16TUF	0	RT-24m	0	0	0	0	0	0	0	0	0	0	0	0	0	0	0	0	0	0	0	0	0	0	0	0	0	1	1	1	1	1	1	1	1	1	1	1	1	1	1	1	1	1	1	1	1	1
513	*OMM5180	6.2	RT-24m	3	1	1	0	0	0	0	0	0	0	0	0	0	0	0	0	0	0	0	0	0	0	0	0	0	0	1	1	1	1	1	1	1	1	1	1	1	1	1	1	1	1	1	1	1	1
514	*Omy12DIAS	16.6	RT-24m	8	1	1	1	1	0	0	0	0	0	0	0	0	0	0	0	0	0	0	0	0	0	0	0	0	0	0	0	0	1	1	1	1	1	1	1	1	1	1	1	1	1	1	1	1	1
515	*Omi169TUF	16.6	RT-24m	8	1	1	1	1	0	0	0	0	0	0	0	0	0	0	0	0	0	0	0	0	0	0	0	0	0	0	0	0	1	1	1	1	1	1	1	1	1	1	1	1	1	1	1	1	1
516	*One2ASC	16.6	RT-24m	8	1	1	1	1	0	0	0	0	0	0	0	0	0	0	0	0	0	0	0	0	0	0	0	0	0	0	0	0	1	1	1	1	1	1	1	1	1	1	1	1	1	1	1	1	1
517	*One19ASC	16.6	RT-24m	8	1	1	1	1	0	0	0	0	0	0	0	0	0	0	0	0	0	0	0	0	0	0	0	0	0	0	0	0	1	1	1	1	1	1	1	1	1	1	1	1	1	1	1	1	1
518	*OMM1045	16.6	RT-24m	8	1	1	1	1	0	0	0	0	0	0	0	0	0	0	0	0	0	0	0	0	0	0	0	0	0	0	0	0	1	1	1	1	1	1	1	1	1	1	1	1	1	1	1	1	1
519	*Ssa85DU	20.8	RT-24m	10	1	1	1	1	1	0	0	0	0	0	0	0	0	0	0	0	0	0	0	0	0	0	0	0	0	0	0	0	0	1	1	1	1	1	1	1	1	1	1	1	1	1	1	1	1
520	*One108ADFG	22.9	RT-24m	11	1	1	1	1	1	1	0	0	0	0	0	0	0	0	0	0	0	0	0	0	0	0	0	0	0	0	0	0	0	1	1	1	1	1	1	1	1	1	1	1	1	1	1	1	1
521	*Omy27INRA/2	22.9	RT-24m	11	1	1	1	1	1	1	0	0	0	0	0	0	0	0	0	0	0	0	0	0	0	0	0	0	0	0	0	0	0	1	1	1	1	1	1	1	1	1	1	1	1	1	1	1	1
522	*OmyRGT36TUF	22.9	RT-24m	11	1	1	1	1	1	1	0	0	0	0	0	0	0	0	0	0	0	0	0	0	0	0	0	0	0	0	0	0	0	1	1	1	1	1	1	1	1	1	1	1	1	1	1	1	1
523	*Omy4DIAS	22.9	RT-24m	11	1	1	1	1	1	1	0	0	0	0	0	0	0	0	0	0	0	0	0	0	0	0	0	0	0	0	0	0	0	1	1	1	1	1	1	1	1	1	1	1	1	1	1	1	1
524	*Omy2INRA	22.9	RT-24m	11	1	1	1	1	1	1	0	0	0	0	0	0	0	0	0	0	0	0	0	0	0	0	0	0	0	0	0	0	0	1	1	1	1	1	1	1	1	1	1	1	1	1	1	1	1
525	*One17ASC	22.9	RT-24m	11	1	1	1	1	1	1	0	0	0	0	0	0	0	0	0	0	0	0	0	0	0	0	0	0	0	0	0	0	0	1	1	1	1	1	1	1	1	1	1	1	1	1	1	1	1
526	*OMM1322	22.9	RT-24m	11	1	1	1	1	1	1	0	0	0	0	0	0	0	0	0	0	0	0	0	0	0	0	0	0	0	0	0	0	0	1	1	1	1	1	1	1	1	1	1	1	1	1	1	1	1
527	*OMM1105	22.9	RT-24m	11	1	1	1	1	1	1	0	0	0	0	0	0	0	0	0	0	0	0	0	0	0	0	0	0	0	0	0	0	0	1	1	1	1	1	1	1	1	1	1	1	1	1	1	1	1
528	*BX087219	22.9	RT-24m	11	1	1	1	1	1	1	0	0	0	0	0	0	0	0	0	0	0	0	0	0	0	0	0	0	0	0	0	0	0	1	1	1	1	1	1	1	1	1	1	1	1	1	1	1	1
529	*BX296674/2	22.9	RT-24m	11	1	1	1	1	1	1	0	0	0	0	0	0	0	0	0	0	0	0	0	0	0	0	0	0	0	0	0	0	0	1	1	1	1	1	1	1	1	1	1	1	1	1	1	1	1
530	*OMM1211	22.9	RT-24m	11	1	1	1	1	1	1	0	0	0	0	0	0	0	0	0	0	0	0	0	0	0	0	0	0	0	0	0	0	0	1	1	1	1	1	1	1	1	1	1	1	1	1	1	1	1
531	*BHMS238	25	RT-24m	12	1	1	1	1	1	1	0	0	0	0	0	0	0	0	0	0	0	0	0	0	0	0	0	0	0	0	0	0	0	0	1	1	1	1	1	1	1	1	1	1	1	1	1	1	1
532	*OMM1170	27	RT-24m	13	1	1	1	1	1	1	1	0	0	0	0	0	0	0	0	0	0	0	0	0	0	0	0	0	0	0	0	0	0	0	1	1	1	1	1	1	1	1	1	1	1	1	1	1	1
533
534	*RT-24+2m
535	*BX077780	0	RT-24+2m	0	0	1	0	0	0	1	0	0	0	1	0	1	0	1	0	1	0	0	1	0	0	1	1	1	1	1	1	1	1	0	0	0	1	0	1	0	1	1	1	0	1	0	1	1	0
536	*OMM5113	6.2	RT-24+2m	3	0	1	0	1	0	1	0	0	0	0	1	1	0	1	0	1	0	0	1	0	0	1	1	1	1	1	1	1	1	0	0	0	1	0	1	0	1	1	1	0	1	0	1	1	0
537
538	*RT-25m
539	*OMM5138	0	RT-25m	0	0	0	0	0	0	0	0	0	0	0	0	0	0	0	0	0	0	0	0	0	0	0	0	0	1	1	1	1	1	1	1	1	1	1	1	1	1	1	1	1	1	1	1	1	1
540	*OMM5175/2	25	RT-25m	12	1	1	1	1	1	1	0	0	0	0	0	0	0	0	0	0	0	0	0	0	0	0	0	0	0	0	0	0	0	0	1	1	1	1	1	1	1	1	1	1	1	1	1	1	1
541	*One104ADFG	25	RT-25m	12	1	1	1	1	1	1	0	0	0	0	0	0	0	0	0	0	0	0	0	0	0	0	0	0	0	0	0	0	0	0	1	1	1	1	1	1	1	1	1	1	1	1	1	1	1
542	*Ssa38BSFU	25	RT-25m	12	1	1	1	1	1	1	0	0	0	0	0	0	0	0	0	0	0	0	0	0	0	0	0	0	0	0	0	0	0	0	1	1	1	1	1	1	1	1	1	1	1	1	1	1	1
543	*Str542INRA	25	RT-25m	12	1	1	1	1	1	1	0	0	0	0	0	0	0	0	0	0	0	0	0	0	0	0	0	0	0	0	0	0	0	0	1	1	1	1	1	1	1	1	1	1	1	1	1	1	1
544	*OmyRGT7TUF	25	RT-25m	12	1	1	1	1	1	1	0	0	0	0	0	0	0	0	0	0	0	0	0	0	0	0	0	0	0	0	0	0	0	0	1	1	1	1	1	1	1	1	1	1	1	1	1	1	1
545	*OmyRT6TUF	25	RT-25m	12	1	1	1	1	1	1	0	0	0	0	0	0	0	0	0	0	0	0	0	0	0	0	0	0	0	0	0	0	0	0	1	1	1	1	1	1	1	1	1	1	1	1	1	1	1
546	*Ogo2UW/2	25	RT-25m	12	1	1	1	1	1	1	0	0	0	0	0	0	0	0	0	0	0	0	0	0	0	0	0	0	0	0	0	0	0	0	1	1	1	1	1	1	1	1	1	1	1	1	1	1	1
547	*Omy1149INRA	25	RT-25m	12	1	1	1	1	1	1	0	0	0	0	0	0	0	0	0	0	0	0	0	0	0	0	0	0	0	0	0	0	0	0	1	1	1	1	1	1	1	1	1	1	1	1	1	1	1
548	*Myostatin5	25	RT-25m	12	1	1	1	1	1	1	0	0	0	0	0	0	0	0	0	0	0	0	0	0	0	0	0	0	0	0	0	0	0	0	1	1	1	1	1	1	1	1	1	1	1	1	1	1	1
549	*OMM5137	25	RT-25m	12	1	1	1	1	1	1	0	0	0	0	0	0	0	0	0	0	0	0	0	0	0	0	0	0	0	0	0	0	0	0	1	1	1	1	1	1	1	1	1	1	1	1	1	1	1
550	*CA378164/2	25	RT-25m	12	1	1	1	1	1	1	0	0	0	0	0	0	0	0	0	0	0	0	0	0	0	0	0	0	0	0	0	0	0	0	1	1	1	1	1	1	1	1	1	1	1	1	1	1	1
551	*CL15589/2	25	RT-25m	12	1	1	1	1	1	1	0	0	0	0	0	0	0	0	0	0	0	0	0	0	0	0	0	0	0	0	0	0	0	0	1	1	1	1	1	1	1	1	1	1	1	1	1	1	1
552	*Omi48TUF	27	RT-25m	13	1	1	1	1	1	1	1	0	0	0	0	0	0	0	0	0	0	0	0	0	0	0	0	0	0	0	0	0	0	0	1	1	1	1	1	1	1	1	1	1	1	1	1	1	1
553	*OMM1054	27	RT-25m	13	1	1	1	1	1	1	1	0	0	0	0	0	0	0	0	0	0	0	0	0	0	0	0	0	0	0	0	0	0	0	1	1	1	1	1	1	1	1	1	1	1	1	1	1	1
554	*BHMS431	35.4	RT-25m	17	1	1	1	1	1	1	1	1	1	0	0	0	0	0	0	0	0	0	0	0	0	0	0	0	0	0	0	0	0	0	0	1	1	1	1	1	1	1	1	1	1	1	1	1	1
555	*Omy1505INRA/2	54.1	RT-25m	26	1	1	1	1	1	1	1	1	1	1	1	1	1	0	0	0	0	0	0	0	0	0	0	0	0	0	0	0	0	0	0	0	0	0	0	0	0	1	1	1	1	1	1	1	1
556	*OMM1335	54.1	RT-25m	26	1	1	1	1	1	1	1	1	1	1	1	1	1	0	0	0	0	0	0	0	0	0	0	0	0	0	0	0	0	0	0	0	0	0	0	0	0	1	1	1	1	1	1	1	1
557	*Omy1351INRA	60.4	RT-25m	29	1	1	1	1	1	1	1	1	1	1	1	1	1	1	1	0	0	0	0	0	0	0	0	0	0	0	0	0	0	0	0	0	0	0	0	0	0	0	1	1	1	1	1	1	1
558
559	*RT-26m
560	*CB506726	0	RT-26m	0	0	0	0	0	0	0	0	0	0	0	0	0	0	0	0	0	0	0	0	0	0	0	0	0	1	1	1	1	1	1	1	1	1	1	1	1	1	1	1	1	1	1	1	1	1
561	*CA052244	0	RT-26m	0	0	0	0	0	0	0	0	0	0	0	0	0	0	0	0	0	0	0	0	0	0	0	0	0	1	1	1	1	1	1	1	1	1	1	1	1	1	1	1	1	1	1	1	1	1
562	*OMM5159	2	RT-26m	1	1	0	0	0	0	0	0	0	0	0	0	0	0	0	0	0	0	0	0	0	0	0	0	0	1	1	1	1	1	1	1	1	1	1	1	1	1	1	1	1	1	1	1	1	1
563	*Otx5/2	2	RT-26m	1	1	0	0	0	0	0	0	0	0	0	0	0	0	0	0	0	0	0	0	0	0	0	0	0	1	1	1	1	1	1	1	1	1	1	1	1	1	1	1	1	1	1	1	1	1
564	*OMM1767/2	2	RT-26m	1	1	0	0	0	0	0	0	0	0	0	0	0	0	0	0	0	0	0	0	0	0	0	0	0	1	1	1	1	1	1	1	1	1	1	1	1	1	1	1	1	1	1	1	1	1
565	*TC107295	2	RT-26m	1	1	0	0	0	0	0	0	0	0	0	0	0	0	0	0	0	0	0	0	0	0	0	0	0	1	1	1	1	1	1	1	1	1	1	1	1	1	1	1	1	1	1	1	1	1
566	*TC105523	2	RT-26m	1	1	0	0	0	0	0	0	0	0	0	0	0	0	0	0	0	0	0	0	0	0	0	0	0	1	1	1	1	1	1	1	1	1	1	1	1	1	1	1	1	1	1	1	1	1
567	*OmyRGT39TUF(ARS)	2	RT-26m	1	1	0	0	0	0	0	0	0	0	0	0	0	0	0	0	0	0	0	0	0	0	0	0	0	1	1	1	1	1	1	1	1	1	1	1	1	1	1	1	1	1	1	1	1	1
568	*Omy111DU	2	RT-26m	1	1	0	0	0	0	0	0	0	0	0	0	0	0	0	0	0	0	0	0	0	0	0	0	0	1	1	1	1	1	1	1	1	1	1	1	1	1	1	1	1	1	1	1	1	1
569	*Omy1511INRA	2	RT-26m	1	1	0	0	0	0	0	0	0	0	0	0	0	0	0	0	0	0	0	0	0	0	0	0	0	1	1	1	1	1	1	1	1	1	1	1	1	1	1	1	1	1	1	1	1	1
570	*Omi66TUF	4.1	RT-26m	2	1	0	0	0	0	0	0	0	0	0	0	0	0	0	0	0	0	0	0	0	0	0	0	0	0	1	1	1	1	1	1	1	1	1	1	1	1	1	1	1	1	1	1	1	1
571	*BHMS7.005	4.1	RT-26m	2	1	0	0	0	0	0	0	0	0	0	0	0	0	0	0	0	0	0	0	0	0	0	0	0	0	1	1	1	1	1	1	1	1	1	1	1	1	1	1	1	1	1	1	1	1
572	*OmyFGT24TUF	4.1	RT-26m	2	1	0	0	0	0	0	0	0	0	0	0	0	0	0	0	0	0	0	0	0	0	0	0	0	0	1	1	1	1	1	1	1	1	1	1	1	1	1	1	1	1	1	1	1	1
573	*OMM5036	22.9	RT-26m	11	1	1	1	1	1	1	0	0	0	0	0	0	0	0	0	0	0	0	0	0	0	0	0	0	0	0	0	0	0	1	1	1	1	1	1	1	1	1	1	1	1	1	1	1	1
574
575	*RT-27m
576	*OMM1198/1	0	RT-27m	0	0	0	0	0	0	0	0	0	0	0	0	0	0	0	0	0	0	0	0	0	0	0	0	0	1	1	1	1	1	1	1	1	1	1	1	1	1	1	1	1	1	1	1	1	1
577	*OMM5177	14.5	RT-27m	7	1	1	1	1	0	0	0	0	0	0	0	0	0	0	0	0	0	0	0	0	0	0	0	0	0	0	0	1	1	1	1	1	1	1	1	1	1	1	1	1	1	1	1	1	1
578	*OtsG423UCD	16.6	RT-27m	8	1	1	1	1	0	0	0	0	0	0	0	0	0	0	0	0	0	0	0	0	0	0	0	0	0	0	0	0	1	1	1	1	1	1	1	1	1	1	1	1	1	1	1	1	1
579	*OMM5062/1	25	RT-27m	12	1	1	1	1	1	1	0	0	0	0	0	0	0	0	0	0	0	0	0	0	0	0	0	0	0	0	0	0	0	0	1	1	1	1	1	1	1	1	1	1	1	1	1	1	1
580	*ATP1A3/1	25	RT-27m	12	1	1	1	1	1	1	0	0	0	0	0	0	0	0	0	0	0	0	0	0	0	0	0	0	0	0	0	0	0	0	1	1	1	1	1	1	1	1	1	1	1	1	1	1	1
581	*OMM1364	29.1	RT-27m	14	1	1	1	1	1	1	1	0	0	0	0	0	0	0	0	0	0	0	0	0	0	0	0	0	0	0	0	0	0	0	0	1	1	1	1	1	1	1	1	1	1	1	1	1	1
582	*Omi56TUF	29.1	RT-27m	14	1	1	1	1	1	1	1	0	0	0	0	0	0	0	0	0	0	0	0	0	0	0	0	0	0	0	0	0	0	0	0	1	1	1	1	1	1	1	1	1	1	1	1	1	1
583	*One18ASC/1	29.1	RT-27m	14	1	1	1	1	1	1	1	0	0	0	0	0	0	0	0	0	0	0	0	0	0	0	0	0	0	0	0	0	0	0	0	1	1	1	1	1	1	1	1	1	1	1	1	1	1
584	*mIDHP-2*	29.1	RT-27m	14	1	1	1	1	1	1	1	0	0	0	0	0	0	0	0	0	0	0	0	0	0	0	0	0	0	0	0	0	0	0	0	1	1	1	1	1	1	1	1	1	1	1	1	1	1
585	*Str15INRA	29.1	RT-27m	14	1	1	1	1	1	1	1	0	0	0	0	0	0	0	0	0	0	0	0	0	0	0	0	0	0	0	0	0	0	0	0	1	1	1	1	1	1	1	1	1	1	1	1	1	1
586	*RAG1	29.1	RT-27m	14	1	1	1	1	1	1	1	0	0	0	0	0	0	0	0	0	0	0	0	0	0	0	0	0	0	0	0	0	0	0	0	1	1	1	1	1	1	1	1	1	1	1	1	1	1
587	*OMM1039	29.1	RT-27m	14	1	1	1	1	1	1	1	0	0	0	0	0	0	0	0	0	0	0	0	0	0	0	0	0	0	0	0	0	0	0	0	1	1	1	1	1	1	1	1	1	1	1	1	1	1
588	*OMM3001	29.1	RT-27m	14	1	1	1	1	1	1	1	0	0	0	0	0	0	0	0	0	0	0	0	0	0	0	0	0	0	0	0	0	0	0	0	1	1	1	1	1	1	1	1	1	1	1	1	1	1
589	*OMM3002	29.1	RT-27m	14	1	1	1	1	1	1	1	0	0	0	0	0	0	0	0	0	0	0	0	0	0	0	0	0	0	0	0	0	0	0	0	1	1	1	1	1	1	1	1	1	1	1	1	1	1
590	*OMM1108	29.1	RT-27m	14	1	1	1	1	1	1	1	0	0	0	0	0	0	0	0	0	0	0	0	0	0	0	0	0	0	0	0	0	0	0	0	1	1	1	1	1	1	1	1	1	1	1	1	1	1
591	*CA368402/1	29.1	RT-27m	14	1	1	1	1	1	1	1	0	0	0	0	0	0	0	0	0	0	0	0	0	0	0	0	0	0	0	0	0	0	0	0	1	1	1	1	1	1	1	1	1	1	1	1	1	1
592	*Omy1429INRA	29.1	RT-27m	14	1	1	1	1	1	1	1	0	0	0	0	0	0	0	0	0	0	0	0	0	0	0	0	0	0	0	0	0	0	0	0	1	1	1	1	1	1	1	1	1	1	1	1	1	1
593	*OmyRGT31TUF	29.1	RT-27m	14	1	1	1	1	1	1	1	0	0	0	0	0	0	0	0	0	0	0	0	0	0	0	0	0	0	0	0	0	0	0	0	1	1	1	1	1	1	1	1	1	1	1	1	1	1
594	*OMM5187	31.2	RT-27m	15	1	1	1	1	1	1	1	1	0	0	0	0	0	0	0	0	0	0	0	0	0	0	0	0	0	0	0	0	0	0	0	1	1	1	1	1	1	1	1	1	1	1	1	1	1
595	*OMM5042	31.2	RT-27m	15	1	1	1	1	1	1	1	1	0	0	0	0	0	0	0	0	0	0	0	0	0	0	0	0	0	0	0	0	0	0	0	1	1	1	1	1	1	1	1	1	1	1	1	1	1
596	*Ssa57BSFU	33.3	RT-27m	16	1	1	1	1	1	1	1	1	0	0	0	0	0	0	0	0	0	0	0	0	0	0	0	0	0	0	0	0	0	0	0	0	1	1	1	1	1	1	1	1	1	1	1	1	1
597	*Ssa95BSFU	33.3	RT-27m	16	1	1	1	1	1	1	1	1	0	0	0	0	0	0	0	0	0	0	0	0	0	0	0	0	0	0	0	0	0	0	0	0	1	1	1	1	1	1	1	1	1	1	1	1	1
598	*Myostatin6	33.3	RT-27m	16	1	1	1	1	1	1	1	1	0	0	0	0	0	0	0	0	0	0	0	0	0	0	0	0	0	0	0	0	0	0	0	0	1	1	1	1	1	1	1	1	1	1	1	1	1
599	*BX321659/1	54.1	RT-27m	26	1	1	1	1	1	1	1	1	1	1	1	1	1	0	0	0	0	0	0	0	0	0	0	0	0	0	0	0	0	0	0	0	0	0	0	0	0	1	1	1	1	1	1	1	1
600	*OMM1347	66.6	RT-27m	32	1	1	1	1	1	1	1	1	1	1	1	1	1	1	1	1	0	0	0	0	0	0	0	0	0	0	0	0	0	0	0	0	0	0	0	0	0	0	0	0	1	1	1	1	1
601	*BX863380(UoG)	70.8	RT-27m	34	1	1	1	1	1	1	1	1	1	1	1	1	1	1	1	1	1	0	0	0	0	0	0	0	0	0	0	0	0	0	0	0	0	0	0	0	0	0	0	0	0	1	1	1	1
602	*OMM1228	75	RT-27m	36	1	1	1	1	1	1	1	1	1	1	1	1	1	1	1	1	1	1	0	0	0	0	0	0	0	0	0	0	0	0	0	0	0	0	0	0	0	0	0	0	0	0	1	1	1
603	*HoxA11b	79.1	RT-27m	38	1	1	1	1	1	1	1	1	1	1	1	1	1	1	1	1	1	1	1	0	0	0	0	0	0	0	0	0	0	0	0	0	0	0	0	0	0	0	0	0	0	0	0	1	1
604	*Ssa16NUIG	89.5	RT-27m	43	1	1	1	1	1	1	1	1	1	1	1	1	1	1	1	1	1	1	1	1	1	1	0	0	0	0	0	0	0	0	0	0	0	0	0	0	0	0	0	0	0	0	0	0	0
605	*Omy1INRA	93.7	RT-27m	45	1	1	1	1	1	1	1	1	1	1	1	1	1	1	1	1	1	1	1	1	1	1	1	0	0	0	0	0	0	0	0	0	0	0	0	0	0	0	0	0	0	0	0	0	0
606
607	*RT-29m
608	*OtsG43UCD	4.1	RT-29m	2	1	0	0	0	0	0	0	0	0	0	0	0	0	0	0	0	0	0	0	0	0	0	0	0	0	1	1	1	1	1	1	1	1	1	1	1	1	1	1	1	1	1	1	1	1
609	*OMM1300	4.1	RT-29m	2	1	0	0	0	0	0	0	0	0	0	0	0	0	0	0	0	0	0	0	0	0	0	0	0	0	1	1	1	1	1	1	1	1	1	1	1	1	1	1	1	1	1	1	1	1
610	*Omy109INRA	4.1	RT-29m	2	1	0	0	0	0	0	0	0	0	0	0	0	0	0	0	0	0	0	0	0	0	0	0	0	0	1	1	1	1	1	1	1	1	1	1	1	1	1	1	1	1	1	1	1	1
611	*Str1BFRO/2	4.1	RT-29m	2	1	0	0	0	0	0	0	0	0	0	0	0	0	0	0	0	0	0	0	0	0	0	0	0	0	1	1	1	1	1	1	1	1	1	1	1	1	1	1	1	1	1	1	1	1
612	*OmyRGT35TUF	4.1	RT-29m	2	1	0	0	0	0	0	0	0	0	0	0	0	0	0	0	0	0	0	0	0	0	0	0	0	0	1	1	1	1	1	1	1	1	1	1	1	1	1	1	1	1	1	1	1	1
613	*Omi111TUF	4.1	RT-29m	2	1	0	0	0	0	0	0	0	0	0	0	0	0	0	0	0	0	0	0	0	0	0	0	0	0	1	1	1	1	1	1	1	1	1	1	1	1	1	1	1	1	1	1	1	1
614	*Omi205TUF	4.1	RT-29m	2	1	0	0	0	0	0	0	0	0	0	0	0	0	0	0	0	0	0	0	0	0	0	0	0	0	1	1	1	1	1	1	1	1	1	1	1	1	1	1	1	1	1	1	1	1
615	*Omi166TUF	4.1	RT-29m	2	1	0	0	0	0	0	0	0	0	0	0	0	0	0	0	0	0	0	0	0	0	0	0	0	0	1	1	1	1	1	1	1	1	1	1	1	1	1	1	1	1	1	1	1	1
616	*Omy21INRA	4.1	RT-29m	2	1	0	0	0	0	0	0	0	0	0	0	0	0	0	0	0	0	0	0	0	0	0	0	0	0	1	1	1	1	1	1	1	1	1	1	1	1	1	1	1	1	1	1	1	1
617	*Omi104TUF	4.1	RT-29m	2	1	0	0	0	0	0	0	0	0	0	0	0	0	0	0	0	0	0	0	0	0	0	0	0	0	1	1	1	1	1	1	1	1	1	1	1	1	1	1	1	1	1	1	1	1
618	*A110C_6-2	4.1	RT-29m	2	1	0	0	0	0	0	0	0	0	0	0	0	0	0	0	0	0	0	0	0	0	0	0	0	0	1	1	1	1	1	1	1	1	1	1	1	1	1	1	1	1	1	1	1	1
619	*Str5INRA	4.1	RT-29m	2	1	0	0	0	0	0	0	0	0	0	0	0	0	0	0	0	0	0	0	0	0	0	0	0	0	1	1	1	1	1	1	1	1	1	1	1	1	1	1	1	1	1	1	1	1
620	*Omy11INRA/2	4.1	RT-29m	2	1	0	0	0	0	0	0	0	0	0	0	0	0	0	0	0	0	0	0	0	0	0	0	0	0	1	1	1	1	1	1	1	1	1	1	1	1	1	1	1	1	1	1	1	1
621	*Omi164TUF/2	4.1	RT-29m	2	1	0	0	0	0	0	0	0	0	0	0	0	0	0	0	0	0	0	0	0	0	0	0	0	0	1	1	1	1	1	1	1	1	1	1	1	1	1	1	1	1	1	1	1	1
622	*Omy28INRA	4.1	RT-29m	2	1	0	0	0	0	0	0	0	0	0	0	0	0	0	0	0	0	0	0	0	0	0	0	0	0	1	1	1	1	1	1	1	1	1	1	1	1	1	1	1	1	1	1	1	1
623	*CA367675	4.1	RT-29m	2	1	0	0	0	0	0	0	0	0	0	0	0	0	0	0	0	0	0	0	0	0	0	0	0	0	1	1	1	1	1	1	1	1	1	1	1	1	1	1	1	1	1	1	1	1
624	*OMM5043	4.1	RT-29m	2	1	0	0	0	0	0	0	0	0	0	0	0	0	0	0	0	0	0	0	0	0	0	0	0	0	1	1	1	1	1	1	1	1	1	1	1	1	1	1	1	1	1	1	1	1
625	*Ssa98BSFU	4.1	RT-29m	2	1	0	0	0	0	0	0	0	0	0	0	0	0	0	0	0	0	0	0	0	0	0	0	0	0	1	1	1	1	1	1	1	1	1	1	1	1	1	1	1	1	1	1	1	1
626	*Omy1040INRA	4.1	RT-29m	2	1	0	0	0	0	0	0	0	0	0	0	0	0	0	0	0	0	0	0	0	0	0	0	0	0	1	1	1	1	1	1	1	1	1	1	1	1	1	1	1	1	1	1	1	1
627	*OMM5051/2	4.1	RT-29m	2	1	0	0	0	0	0	0	0	0	0	0	0	0	0	0	0	0	0	0	0	0	0	0	0	0	1	1	1	1	1	1	1	1	1	1	1	1	1	1	1	1	1	1	1	1
628	*OMM5227	4.1	RT-29m	2	1	0	0	0	0	0	0	0	0	0	0	0	0	0	0	0	0	0	0	0	0	0	0	0	0	1	1	1	1	1	1	1	1	1	1	1	1	1	1	1	1	1	1	1	1
629	*HoxC4b	4.1	RT-29m	2	1	0	0	0	0	0	0	0	0	0	0	0	0	0	0	0	0	0	0	0	0	0	0	0	0	1	1	1	1	1	1	1	1	1	1	1	1	1	1	1	1	1	1	1	1
630	*OMM1269/2	6.2	RT-29m	3	1	1	0	0	0	0	0	0	0	0	0	0	0	0	0	0	0	0	0	0	0	0	0	0	0	1	1	1	1	1	1	1	1	1	1	1	1	1	1	1	1	1	1	1	1
631	*Sal1UoG	6.2	RT-29m	3	1	1	0	0	0	0	0	0	0	0	0	0	0	0	0	0	0	0	0	0	0	0	0	0	0	1	1	1	1	1	1	1	1	1	1	1	1	1	1	1	1	1	1	1	1
632	*CA358173/2	6.2	RT-29m	3	1	1	0	0	0	0	0	0	0	0	0	0	0	0	0	0	0	0	0	0	0	0	0	0	0	1	1	1	1	1	1	1	1	1	1	1	1	1	1	1	1	1	1	1	1
633	*OmyRGT19TUF	6.2	RT-29m	3	1	1	0	0	0	0	0	0	0	0	0	0	0	0	0	0	0	0	0	0	0	0	0	0	0	1	1	1	1	1	1	1	1	1	1	1	1	1	1	1	1	1	1	1	1
634	*OMM1064/2	6.2	RT-29m	3	1	1	0	0	0	0	0	0	0	0	0	0	0	0	0	0	0	0	0	0	0	0	0	0	0	1	1	1	1	1	1	1	1	1	1	1	1	1	1	1	1	1	1	1	1
635	*OtsG243UCD	6.2	RT-29m	3	1	1	0	0	0	0	0	0	0	0	0	0	0	0	0	0	0	0	0	0	0	0	0	0	0	1	1	1	1	1	1	1	1	1	1	1	1	1	1	1	1	1	1	1	1
636
637	*RT-29+2m
638	*OMM3057	0	RT-29+2m	0	1	1	1	0	1	0	0	0	1	1	0	1	0	0	0	1	1	1	0	1	0	1	0	1	0	1	0	1	0	0	1	1	1	0	0	1	1	1	1	0	1	0	0	0	0
639	*OMM3065/2(UoG)	4.1	RT-29+2m	2	1	1	1	1	1	0	0	0	1	1	0	1	0	0	0	1	1	1	0	1	0	0	0	1	0	1	0	1	0	0	1	1	1	0	0	1	1	1	1	0	1	0	0	0	0
640
641	*RT-30m
642	*OmyRGT24TUF	0	RT-30m	0	0	0	0	0	0	0	0	0	0	0	0	0	0	0	0	0	0	0	0	0	0	0	0	0	1	1	1	1	1	1	1	1	1	1	1	1	1	1	1	1	1	1	1	1	1
643	*OmyRGT34TUF	2	RT-30m	1	1	0	0	0	0	0	0	0	0	0	0	0	0	0	0	0	0	0	0	0	0	0	0	0	1	1	1	1	1	1	1	1	1	1	1	1	1	1	1	1	1	1	1	1	1
644	*SalE38SFU	2	RT-30m	1	1	0	0	0	0	0	0	0	0	0	0	0	0	0	0	0	0	0	0	0	0	0	0	0	1	1	1	1	1	1	1	1	1	1	1	1	1	1	1	1	1	1	1	1	1
645	*Omy005DIAS	2	RT-30m	1	1	0	0	0	0	0	0	0	0	0	0	0	0	0	0	0	0	0	0	0	0	0	0	0	1	1	1	1	1	1	1	1	1	1	1	1	1	1	1	1	1	1	1	1	1
646	*OMM1019	2	RT-30m	1	1	0	0	0	0	0	0	0	0	0	0	0	0	0	0	0	0	0	0	0	0	0	0	0	1	1	1	1	1	1	1	1	1	1	1	1	1	1	1	1	1	1	1	1	1
647	*Ssa103BSFU	2	RT-30m	1	1	0	0	0	0	0	0	0	0	0	0	0	0	0	0	0	0	0	0	0	0	0	0	0	1	1	1	1	1	1	1	1	1	1	1	1	1	1	1	1	1	1	1	1	1
648	*Omy1049INRA	2	RT-30m	1	1	0	0	0	0	0	0	0	0	0	0	0	0	0	0	0	0	0	0	0	0	0	0	0	1	1	1	1	1	1	1	1	1	1	1	1	1	1	1	1	1	1	1	1	1
649	*OMM5224	2	RT-30m	1	1	0	0	0	0	0	0	0	0	0	0	0	0	0	0	0	0	0	0	0	0	0	0	0	1	1	1	1	1	1	1	1	1	1	1	1	1	1	1	1	1	1	1	1	1
650	*OMM1238	2	RT-30m	1	1	0	0	0	0	0	0	0	0	0	0	0	0	0	0	0	0	0	0	0	0	0	0	0	1	1	1	1	1	1	1	1	1	1	1	1	1	1	1	1	1	1	1	1	1
651	*OMM1186	6.2	RT-30m	3	1	1	0	0	0	0	0	0	0	0	0	0	0	0	0	0	0	0	0	0	0	0	0	0	0	1	1	1	1	1	1	1	1	1	1	1	1	1	1	1	1	1	1	1	1
652
653	*RT-30+2m
654	*BX871195/2	0	RT-30+2m	0	0	1	1	1	1	0	0	1	0	0	0	0	1	0	1	1	0	1	0	0	1	0	1	0	0	0	1	0	1	0	1	0	1	0	1	0	1	1	1	0	0	1	1	1	0
655
656	*RT-31m
657	*BHMS254/2	0	RT-31m	0	0	0	0	0	0	0	0	0	0	0	0	0	0	0	0	0	0	0	0	0	0	0	0	0	1	1	1	1	1	1	1	1	1	1	1	1	1	1	1	1	1	1	1	1	1
658	*sIDHP-3*	10.4	RT-31m	5	1	1	1	0	0	0	0	0	0	0	0	0	0	0	0	0	0	0	0	0	0	0	0	0	0	0	1	1	1	1	1	1	1	1	1	1	1	1	1	1	1	1	1	1	1
659	*OmyRGT1TUF/2	10.4	RT-31m	5	1	1	1	0	0	0	0	0	0	0	0	0	0	0	0	0	0	0	0	0	0	0	0	0	0	0	1	1	1	1	1	1	1	1	1	1	1	1	1	1	1	1	1	1	1
660	*OMM5109	10.4	RT-31m	5	1	1	1	0	0	0	0	0	0	0	0	0	0	0	0	0	0	0	0	0	0	0	0	0	0	0	1	1	1	1	1	1	1	1	1	1	1	1	1	1	1	1	1	1	1
661	*Omy272UoG/2	10.4	RT-31m	5	1	1	1	0	0	0	0	0	0	0	0	0	0	0	0	0	0	0	0	0	0	0	0	0	0	0	1	1	1	1	1	1	1	1	1	1	1	1	1	1	1	1	1	1	1
662	*One18ASC/2	10.4	RT-31m	5	1	1	1	0	0	0	0	0	0	0	0	0	0	0	0	0	0	0	0	0	0	0	0	0	0	0	1	1	1	1	1	1	1	1	1	1	1	1	1	1	1	1	1	1	1
663	*OmyFGT8TUF/2	10.4	RT-31m	5	1	1	1	0	0	0	0	0	0	0	0	0	0	0	0	0	0	0	0	0	0	0	0	0	0	0	1	1	1	1	1	1	1	1	1	1	1	1	1	1	1	1	1	1	1
664	*Ssa406UoS	10.4	RT-31m	5	1	1	1	0	0	0	0	0	0	0	0	0	0	0	0	0	0	0	0	0	0	0	0	0	0	0	1	1	1	1	1	1	1	1	1	1	1	1	1	1	1	1	1	1	1
665	*BHMS234	10.4	RT-31m	5	1	1	1	0	0	0	0	0	0	0	0	0	0	0	0	0	0	0	0	0	0	0	0	0	0	0	1	1	1	1	1	1	1	1	1	1	1	1	1	1	1	1	1	1	1
666	*OMM1058	10.4	RT-31m	5	1	1	1	0	0	0	0	0	0	0	0	0	0	0	0	0	0	0	0	0	0	0	0	0	0	0	1	1	1	1	1	1	1	1	1	1	1	1	1	1	1	1	1	1	1
667	*OMM1078	10.4	RT-31m	5	1	1	1	0	0	0	0	0	0	0	0	0	0	0	0	0	0	0	0	0	0	0	0	0	0	0	1	1	1	1	1	1	1	1	1	1	1	1	1	1	1	1	1	1	1
668	*OMM1080	10.4	RT-31m	5	1	1	1	0	0	0	0	0	0	0	0	0	0	0	0	0	0	0	0	0	0	0	0	0	0	0	1	1	1	1	1	1	1	1	1	1	1	1	1	1	1	1	1	1	1
669	*Omy1006UW	10.4	RT-31m	5	1	1	1	0	0	0	0	0	0	0	0	0	0	0	0	0	0	0	0	0	0	0	0	0	0	0	1	1	1	1	1	1	1	1	1	1	1	1	1	1	1	1	1	1	1
670	*OMM1083	10.4	RT-31m	5	1	1	1	0	0	0	0	0	0	0	0	0	0	0	0	0	0	0	0	0	0	0	0	0	0	0	1	1	1	1	1	1	1	1	1	1	1	1	1	1	1	1	1	1	1
671	*CA368402/2	10.4	RT-31m	5	1	1	1	0	0	0	0	0	0	0	0	0	0	0	0	0	0	0	0	0	0	0	0	0	0	0	1	1	1	1	1	1	1	1	1	1	1	1	1	1	1	1	1	1	1
672	*OMM5067	10.4	RT-31m	5	1	1	1	0	0	0	0	0	0	0	0	0	0	0	0	0	0	0	0	0	0	0	0	0	0	0	1	1	1	1	1	1	1	1	1	1	1	1	1	1	1	1	1	1	1
673	*HoxD4a	10.4	RT-31m	5	1	1	1	0	0	0	0	0	0	0	0	0	0	0	0	0	0	0	0	0	0	0	0	0	0	0	1	1	1	1	1	1	1	1	1	1	1	1	1	1	1	1	1	1	1
674	*OMM5121	10.4	RT-31m	5	1	1	1	0	0	0	0	0	0	0	0	0	0	0	0	0	0	0	0	0	0	0	0	0	0	0	1	1	1	1	1	1	1	1	1	1	1	1	1	1	1	1	1	1	1
675	*Str4INRA/2	12.5	RT-31m	6	1	1	1	0	0	0	0	0	0	0	0	0	0	0	0	0	0	0	0	0	0	0	0	0	0	0	0	1	1	1	1	1	1	1	1	1	1	1	1	1	1	1	1	1	1
676	*Ots526NWFSC	12.5	RT-31m	6	1	1	1	0	0	0	0	0	0	0	0	0	0	0	0	0	0	0	0	0	0	0	0	0	0	0	0	1	1	1	1	1	1	1	1	1	1	1	1	1	1	1	1	1	1
677	*Omy14DIAS	16.7	RT-31m	8	1	1	1	1	0	0	0	0	0	0	0	0	0	0	0	0	0	0	0	0	0	0	0	0	0	0	0	0	1	1	1	1	1	1	1	1	1	1	1	1	1	1	1	1	1
678	*Omi156TUF/2	31.3	RT-31m	15	1	1	1	1	1	1	1	1	0	0	0	0	0	0	0	0	0	0	0	0	0	0	0	0	0	0	0	0	0	0	0	1	1	1	1	1	1	1	1	1	1	1	1	1	1
679	*Omi105TUF/2	31.3	RT-31m	15	1	1	1	1	1	1	1	1	0	0	0	0	0	0	0	0	0	0	0	0	0	0	0	0	0	0	0	0	0	0	0	1	1	1	1	1	1	1	1	1	1	1	1	1	1
680
681	*RT-31+1m
682	*OMM1337	0	RT-31+1m	0	1	0	0	1	1	1	1	0	1	0	0	0	0	0	0	0	1	1	1	1	0	1	1	0	1	0	1	1	1	1	1	0	1	1	1	0	0	0	0	0	0	0	1	0	0
[truncated: 3 more columns]

## Sheet: 5 UoG_F44
1	*FEMELLE44	Recombination rate	Linkage Group	Nb recombinant	1	2	3	4	5	6	7	8	9	10	11	12	13	14	15	16	17	18	19	20	21	22	23	24	25	26	27	28	29	30	31	32	33	34	35	36	37	38	39	40	41	42	43	44	45
2	*RT-1f																													1	2	3	4	5	6	7	8	9	10	11	12	13	14	15	16	17	18	19	20
3	*BHMS221A	0	RT-1f	0	0	0	0	0	0	0	0	0	0	0	0	0	0	0	0	0	0	0	0	0	0	0	0	0	0	1	1	1	1	1	1	1	1	1	1	1	1	1	1	1	1	1	1	1	1
4	*OmyFGT19TUF/1	2.2	RT-1f	1	1	0	0	0	0	0	0	0	0	0	0	0	0	0	0	0	0	0	0	0	0	0	0	0	0	1	1	1	1	1	1	1	1	1	1	1	1	1	1	1	1	1	1	1	1
5	*CL16550	4.5	RT-1f	2	1	0	0	0	0	0	0	0	0	0	0	0	0	0	0	0	0	0	0	0	0	0	0	0	0	0	1	1	1	1	1	1	1	1	1	1	1	1	1	1	1	1	1	1	1
6	*Omy1339INRA	4.5	RT-1f	2	1	0	0	0	0	0	0	0	0	0	0	0	0	0	0	0	0	0	0	0	0	0	0	0	0	0	1	1	1	1	1	1	1	1	1	1	1	1	1	1	1	1	1	1	1
7	*Omy1294INRA	18.1	RT-1f	9	1	1	1	1	1	0	0	0	0	0	0	0	0	0	0	0	0	0	0	0	0	0	0	0	0	0	0	0	0	1	1	1	1	1	1	1	1	1	1	1	1	1	1	1	1
8	*Omi208TUF	35.2	RT-1f	18	1	1	1	1	1	1	1	1	1	0	0	0	0	0	0	0	0	0	0	0	0	0	0	0	0	0	0	0	0	0	0	0	0	0	1	1	1	1	1	1	1	1	1	1	1
9	*BX076085	43.1	RT-1f	22	1	1	1	1	1	1	1	1	1	1	1	0	0	0	0	0	0	0	0	0	0	0	0	0	0	0	0	0	0	0	0	0	0	0	0	0	1	1	1	1	1	1	1	1	1
10	*OMM5136	52.2	RT-1f	26	1	1	1	1	1	1	1	1	1	1	1	1	1	0	0	0	0	0	0	0	0	0	0	0	0	0	0	0	0	0	0	0	0	0	0	0	0	0	1	1	1	1	1	1	1
11	*OMM5032	52.2	RT-1f	26	1	1	1	1	1	1	1	1	1	1	1	1	1	0	0	0	0	0	0	0	0	0	0	0	0	0	0	0	0	0	0	0	0	0	0	0	0	0	1	1	1	1	1	1	1
12	*OMM5295	60.2	RT-1f	30	1	1	1	1	1	1	1	1	1	1	1	1	1	1	1	0	0	0	0	0	0	0	0	0	0	0	0	0	0	0	0	0	0	0	0	0	0	0	0	0	1	1	1	1	1
13
14	*RT-2f
15	*Omy1247INRA/1	0	RT-2f	0	0	0	0	0	0	0	0	0	0	0	0	0	0	0	0	0	0	0	0	0	0	0	0	0	0	1	1	1	1	1	1	1	1	1	1	1	1	1	1	1	1	1	1	1	1
16	*CA358173/1	1.1	RT-2f	1	1	0	0	0	0	0	0	0	0	0	0	0	0	0	0	0	0	0	0	0	0	0	0	0	0	1	1	1	1	1	1	1	1	1	1	1	1	1	1	1	1	1	1	1	1
17	*Omy1UoG	18.2	RT-2f	9	1	1	1	1	1	0	0	0	0	0	0	0	0	0	0	0	0	0	0	0	0	0	0	0	0	0	0	0	0	1	1	1	1	1	1	1	1	1	1	1	1	1	1	1	1
18	*CA345680	21.6	RT-2f	11	1	1	1	1	1	1	0	0	0	0	0	0	0	0	0	0	0	0	0	0	0	0	0	0	0	0	0	0	0	0	1	1	1	1	1	1	1	1	1	1	1	1	1	1	1
19	*OMM1232	39.8	RT-2f	20	1	1	1	1	1	1	1	1	1	1	0	0	0	0	0	0	0	0	0	0	0	0	0	0	0	0	0	0	0	0	0	0	0	0	0	1	1	1	1	1	1	1	1	1	1
20	*BX890355/1	63.6	RT-2f	32	1	1	1	1	1	1	1	1	1	1	1	1	1	1	1	1	0	0	0	0	0	0	0	0	0	0	0	0	0	0	0	0	0	0	0	0	0	0	0	0	0	1	1	1	1
21	*OmyUW1212	64.8	RT-2f	32	1	1	1	1	1	1	1	1	1	1	1	1	1	1	1	1	0	0	0	0	0	0	0	0	0	0	0	0	0	0	0	0	0	0	0	0	0	0	0	0	0	1	1	1	1
22	*OmyFGT18TUF/1	78.4	RT-2f	39	1	1	1	1	1	1	1	1	1	1	1	1	1	1	1	1	1	1	1	1	0	0	0	0	0	0	0	0	0	0	0	0	0	0	0	0	0	0	0	0	0	0	0	0	1
23	*CL25555	80.7	RT-2f	40	1	1	1	1	1	1	1	1	1	1	1	1	1	1	1	1	1	1	1	1	0	0	0	0	0	0	0	0	0	0	0	0	0	0	0	0	0	0	0	0	0	0	0	0	0
24	*OMM5037/1	84.1	RT-2f	42	1	1	1	1	1	1	1	1	1	1	1	1	1	1	1	1	1	1	1	1	1	0	0	0	0	0	0	0	0	0	0	0	0	0	0	0	0	0	0	0	0	0	0	0	0
25	*OMM1262/1	84.1	RT-2f	42	1	1	1	1	1	1	1	1	1	1	1	1	1	1	1	1	1	1	1	1	1	0	0	0	0	0	0	0	0	0	0	0	0	0	0	0	0	0	0	0	0	0	0	0	0
26	*OMM1274/1	84.1	RT-2f	42	1	1	1	1	1	1	1	1	1	1	1	1	1	1	1	1	1	1	1	1	1	0	0	0	0	0	0	0	0	0	0	0	0	0	0	0	0	0	0	0	0	0	0	0	0
27	*OMM1258/1	84.1	RT-2f	42	1	1	1	1	1	1	1	1	1	1	1	1	1	1	1	1	1	1	1	1	1	0	0	0	0	0	0	0	0	0	0	0	0	0	0	0	0	0	0	0	0	0	0	0	0
28	*Omy1192INRA/1	85.2	RT-2f	43	1	1	1	1	1	1	1	1	1	1	1	1	1	1	1	1	1	1	1	1	1	1	0	0	0	0	0	0	0	0	0	0	0	0	0	0	0	0	0	0	0	0	0	0	0
29	*OmyRGT42TUF/1	86.4	RT-2f	43	1	1	1	1	1	1	1	1	1	1	1	1	1	1	1	1	1	1	1	1	1	1	0	0	0	0	0	0	0	0	0	0	0	0	0	0	0	0	0	0	0	0	0	0	0
30
31	*RT-3f
32	*BX084966	0	RT-3f	0	0	0	0	0	0	0	0	0	0	0	0	0	0	0	0	0	0	0	0	0	0	0	0	0	0	1	1	1	1	1	1	1	1	1	1	1	1	1	1	1	1	1	1	1	1
33	*CA378164/1	6.8	RT-3f	3	1	1	0	0	0	0	0	0	0	0	0	0	0	0	0	0	0	0	0	0	0	0	0	0	0	0	1	1	1	1	1	1	1	1	1	1	1	1	1	1	1	1	1	1	1
34	*Ssa60BSFU	6.8	RT-3f	3	1	1	0	0	0	0	0	0	0	0	0	0	0	0	0	0	0	0	0	0	0	0	0	0	0	0	1	1	1	1	1	1	1	1	1	1	1	1	1	1	1	1	1	1	1
35	*OmyRGT41TUF	13.6	RT-3f	7	1	1	1	1	0	0	0	0	0	0	0	0	0	0	0	0	0	0	0	0	0	0	0	0	0	0	0	0	1	1	1	1	1	1	1	1	1	1	1	1	1	1	1	1	1
36	*OmyUW1102/1	19.3	RT-3f	10	1	1	1	1	1	0	0	0	0	0	0	0	0	0	0	0	0	0	0	0	0	0	0	0	0	0	0	0	0	0	1	1	1	1	1	1	1	1	1	1	1	1	1	1	1
37	*Ogo1UW	19.3	RT-3f	10	1	1	1	1	1	0	0	0	0	0	0	0	0	0	0	0	0	0	0	0	0	0	0	0	0	0	0	0	0	0	1	1	1	1	1	1	1	1	1	1	1	1	1	1	1
38	*OmyFGT5TUF	19.3	RT-3f	10	1	1	1	1	1	0	0	0	0	0	0	0	0	0	0	0	0	0	0	0	0	0	0	0	0	0	0	0	0	0	1	1	1	1	1	1	1	1	1	1	1	1	1	1	1
39	*OMM5192/1	19.3	RT-3f	10	1	1	1	1	1	0	0	0	0	0	0	0	0	0	0	0	0	0	0	0	0	0	0	0	0	0	0	0	0	0	1	1	1	1	1	1	1	1	1	1	1	1	1	1	1
40	*Ssa4DU	22.7	RT-3f	11	1	1	1	1	1	1	0	0	0	0	0	0	0	0	0	0	0	0	0	0	0	0	0	0	0	0	0	0	0	0	1	1	1	1	1	1	1	1	1	1	1	1	1	1	1
41	*CL15589/1	33	RT-3f	17	1	1	1	1	1	1	1	1	1	0	0	0	0	0	0	0	0	0	0	0	0	0	0	0	0	0	0	0	0	0	0	0	0	1	1	1	1	1	1	1	1	1	1	1	1
42	*Omy1137INRA	52.3	RT-3f	26	1	1	1	1	1	1	1	1	1	1	1	1	1	0	0	0	0	0	0	0	0	0	0	0	0	0	0	0	0	0	0	0	0	0	0	0	0	0	1	1	1	1	1	1	1
43	*OMM1297	52.3	RT-3f	26	1	1	1	1	1	1	1	1	1	1	1	1	1	0	0	0	0	0	0	0	0	0	0	0	0	0	0	0	0	0	0	0	0	0	0	0	0	0	1	1	1	1	1	1	1
44	*BHMS267A	56.8	RT-3f	28	1	1	1	1	1	1	1	1	1	1	1	1	1	1	0	0	0	0	0	0	0	0	0	0	0	0	0	0	0	0	0	0	0	0	0	0	0	0	0	1	1	1	1	1	1
45
46	*RT-3+2f
47	*OMM1230	0	RT-3+2f	0	1	0	1	1	1	1	1	0	0	0	1	0	0	1	0	0	0	1	1	0	0	0	0	1	1	0	1	0	1	0	1	1	0	0	1	0	0	1	1	1	1	1	1	0	0
48	*Omy1443INRA	4.5	RT-3+2f	2	1	0	1	1	1	1	1	0	0	0	0	0	1	1	0	0	0	1	1	0	0	0	0	1	1	0	1	0	1	0	1	1	0	0	1	0	0	1	1	1	1	1	1	0	0
49	*Omi161TUF	6.8	RT-3+2f	3	1	0	1	1	1	1	1	0	0	0	0	0	1	1	0	1	0	1	1	0	0	0	0	1	1	0	1	0	1	0	1	1	0	0	1	0	0	1	1	1	1	1	1	0	0
50	*HoxA4a/1	6.8	RT-3+2f	3	1	0	1	1	1	1	1	0	0	0	0	0	1	1	0	1	0	1	1	0	0	0	0	1	1	0	1	0	1	0	1	1	0	0	1	0	0	1	1	1	1	1	1	0	0
51	*OMM5143	10.2	RT-3+2f	5	1	0	1	1	1	1	1	0	0	0	0	0	1	1	0	1	0	1	1	0	0	0	0	1	1	0	1	0	1	0	1	1	0	1	1	0	0	0	1	1	1	1	1	0	0
52
53	*RT-5f
54	*BX318599/1	0	RT-5f	0	0	0	0	0	0	0	0	0	0	0	0	0	0	0	0	0	0	0	0	0	0	0	0	0	0	1	1	1	1	1	1	1	1	1	1	1	1	1	1	1	1	1	1	1	1
55	*OMM1316	2.3	RT-5f	1	1	0	0	0	0	0	0	0	0	0	0	0	0	0	0	0	0	0	0	0	0	0	0	0	0	1	1	1	1	1	1	1	1	1	1	1	1	1	1	1	1	1	1	1	1
56	*OmyFGT6TUF	14.8	RT-5f	7	1	1	1	1	0	0	0	0	0	0	0	0	0	0	0	0	0	0	0	0	0	0	0	0	0	0	0	0	1	1	1	1	1	1	1	1	1	1	1	1	1	1	1	1	1
57	*Omy1510INRA	20.4	RT-5f	10	1	1	1	1	1	0	0	0	0	0	0	0	0	0	0	0	0	0	0	0	0	0	0	0	0	0	0	0	0	0	1	1	1	1	1	1	1	1	1	1	1	1	1	1	1
58	*CA061336	45.4	RT-5f	23	1	1	1	1	1	1	1	1	1	1	1	1	0	0	0	0	0	0	0	0	0	0	0	0	0	0	0	0	0	0	0	0	0	0	0	0	1	1	1	1	1	1	1	1	1
59	*CA359625	45.4	RT-5f	23	1	1	1	1	1	1	1	1	1	1	1	1	0	0	0	0	0	0	0	0	0	0	0	0	0	0	0	0	0	0	0	0	0	0	0	0	1	1	1	1	1	1	1	1	1
60	*CL16851	50	RT-5f	25	1	1	1	1	1	1	1	1	1	1	1	1	1	0	0	0	0	0	0	0	0	0	0	0	0	0	0	0	0	0	0	0	0	0	0	0	0	1	1	1	1	1	1	1	1
61	*OMM1286	65.9	RT-5f	33	1	1	1	1	1	1	1	1	1	1	1	1	1	1	1	1	1	0	0	0	0	0	0	0	0	0	0	0	0	0	0	0	0	0	0	0	0	0	0	0	0	1	1	1	1
62	*OMM1104(UoG)	68.2	RT-5f	34	1	1	1	1	1	1	1	1	1	1	1	1	1	1	1	1	1	0	0	0	0	0	0	0	0	0	0	0	0	0	0	0	0	0	0	0	0	0	0	0	0	0	1	1	1
63	*CL8708	84.1	RT-5f	42	1	1	1	1	1	1	1	1	1	1	1	1	1	1	1	1	1	1	1	1	1	0	0	0	0	0	0	0	0	0	0	0	0	0	0	0	0	0	0	0	0	0	0	0	0
64	*BX888097	85.2	RT-5f	43	1	1	1	1	1	1	1	1	1	1	1	1	1	1	1	1	1	1	1	1	1	1	0	0	0	0	0	0	0	0	0	0	0	0	0	0	0	0	0	0	0	0	0	0	0
65	*Omi84TUF(UoG)	86.3	RT-5f	43	1	1	1	1	1	1	1	1	1	1	1	1	1	1	1	1	1	1	1	1	1	1	0	0	0	0	0	0	0	0	0	0	0	0	0	0	0	0	0	0	0	0	0	0	0
66
67	*RT-6f
68	*OMM5015	0	RT-6f	0	0	0	0	0	0	0	0	0	0	0	0	0	0	0	0	0	0	0	0	0	0	0	0	0	0	1	1	1	1	1	1	1	1	1	1	1	1	1	1	1	1	1	1	1	1
69	*OMM1231	1.1	RT-6f	1	1	0	0	0	0	0	0	0	0	0	0	0	0	0	0	0	0	0	0	0	0	0	0	0	0	1	1	1	1	1	1	1	1	1	1	1	1	1	1	1	1	1	1	1	1
70	*OMM1302	14.7	RT-6f	7	1	1	1	1	0	0	0	0	0	0	0	0	0	0	0	0	0	0	0	0	0	0	0	0	0	0	0	0	1	1	1	1	1	1	1	1	1	1	1	1	1	1	1	1	1
71	*OMM5147	14.7	RT-6f	7	1	1	1	1	0	0	0	0	0	0	0	0	0	0	0	0	0	0	0	0	0	0	0	0	0	0	0	0	1	1	1	1	1	1	1	1	1	1	1	1	1	1	1	1	1
72	*CL16548	28.4	RT-6f	14	1	1	1	1	1	1	1	0	0	0	0	0	0	0	0	0	0	0	0	0	0	0	0	0	0	0	0	0	0	0	0	0	1	1	1	1	1	1	1	1	1	1	1	1	1
73	*FGF6/1	28.4	RT-6f	14	1	1	1	1	1	1	1	0	0	0	0	0	0	0	0	0	0	0	0	0	0	0	0	0	0	0	0	0	0	0	0	0	1	1	1	1	1	1	1	1	1	1	1	1	1
74	*BHMS425	36.3	RT-6f	18	1	1	1	1	1	1	1	1	1	0	0	0	0	0	0	0	0	0	0	0	0	0	0	0	0	0	0	0	0	0	0	0	0	0	1	1	1	1	1	1	1	1	1	1	1
75	*OMM1046	47.7	RT-6f	24	1	1	1	1	1	1	1	1	1	1	1	1	0	0	0	0	0	0	0	0	0	0	0	0	0	0	0	0	0	0	0	0	0	0	0	0	0	1	1	1	1	1	1	1	1
76	*OmyFGT20TUF	57.9	RT-6f	29	1	1	1	1	1	1	1	1	1	1	1	1	1	1	1	0	0	0	0	0	0	0	0	0	0	0	0	0	0	0	0	0	0	0	0	0	0	0	0	1	1	1	1	1	1
77	*OMM1082	60.2	RT-6f	30	1	1	1	1	1	1	1	1	1	1	1	1	1	1	1	0	0	0	0	0	0	0	0	0	0	0	0	0	0	0	0	0	0	0	0	0	0	0	0	0	1	1	1	1	1
78	*BX871195/1	78.4	RT-6f	39	1	1	1	1	1	1	1	1	1	1	1	1	1	1	1	1	1	1	1	1	0	0	0	0	0	0	0	0	0	0	0	0	0	0	0	0	0	0	0	0	0	0	0	0	1
79	*Str7INRA	78.4	RT-6f	39	1	1	1	1	1	1	1	1	1	1	1	1	1	1	1	1	1	1	1	1	0	0	0	0	0	0	0	0	0	0	0	0	0	0	0	0	0	0	0	0	0	0	0	0	1
80
81	*RT-7f
82	*OMM5160	0	RT-7f	0	0	0	0	0	0	0	0	0	0	0	0	0	0	0	0	0	0	0	0	0	0	0	0	0	0	1	1	1	1	1	1	1	1	1	1	1	1	1	1	1	1	1	1	1	1
83	*Ogo4UW	2.3	RT-7f	1	1	0	0	0	0	0	0	0	0	0	0	0	0	0	0	0	0	0	0	0	0	0	0	0	0	1	1	1	1	1	1	1	1	1	1	1	1	1	1	1	1	1	1	1	1
84	*OMM5099	26.2	RT-7f	13	1	1	1	1	1	1	1	0	0	0	0	0	0	0	0	0	0	0	0	0	0	0	0	0	0	0	0	0	0	0	0	1	1	1	1	1	1	1	1	1	1	1	1	1	1
85	*Omy003DIAS	27.3	RT-7f	14	1	1	1	1	1	1	1	0	0	0	0	0	0	0	0	0	0	0	0	0	0	0	0	0	0	0	0	0	0	0	0	0	1	1	1	1	1	1	1	1	1	1	1	1	1
86	*OmyRGT17TUF	28.4	RT-7f	14	1	1	1	1	1	1	1	0	0	0	0	0	0	0	0	0	0	0	0	0	0	0	0	0	0	0	0	0	0	0	0	0	1	1	1	1	1	1	1	1	1	1	1	1	1
87	*OmyFGT26TUF	33	RT-7f	17	1	1	1	1	1	1	1	1	1	0	0	0	0	0	0	0	0	0	0	0	0	0	0	0	0	0	0	0	0	0	0	0	0	1	1	1	1	1	1	1	1	1	1	1	1
88	*Omy1119INRA	43.2	RT-7f	22	1	1	1	1	1	1	1	1	1	1	1	0	0	0	0	0	0	0	0	0	0	0	0	0	0	0	0	0	0	0	0	0	0	0	0	0	1	1	1	1	1	1	1	1	1
89	*Omy7INRA	46.6	RT-7f	23	1	1	1	1	1	1	1	1	1	1	1	1	0	0	0	0	0	0	0	0	0	0	0	0	0	0	0	0	0	0	0	0	0	0	0	0	1	1	1	1	1	1	1	1	1
90	*BHMS347B	63.7	RT-7f	32	1	1	1	1	1	1	1	1	1	1	1	1	1	1	1	1	0	0	0	0	0	0	0	0	0	0	0	0	0	0	0	0	0	0	0	0	0	0	0	0	0	1	1	1	1
91	*One1ASC/1	64.8	RT-7f	32	1	1	1	1	1	1	1	1	1	1	1	1	1	1	1	1	0	0	0	0	0	0	0	0	0	0	0	0	0	0	0	0	0	0	0	0	0	0	0	0	0	1	1	1	1
92	*OMM1318	69.4	RT-7f	35	1	1	1	1	1	1	1	1	1	1	1	1	1	1	1	1	1	1	0	0	0	0	0	0	0	0	0	0	0	0	0	0	0	0	0	0	0	0	0	0	0	0	1	1	1
93	*Omy1217INRA	69.4	RT-7f	35	1	1	1	1	1	1	1	1	1	1	1	1	1	1	1	1	1	1	0	0	0	0	0	0	0	0	0	0	0	0	0	0	0	0	0	0	0	0	0	0	0	0	1	1	1
94	*CL67680	69.4	RT-7f	35	1	1	1	1	1	1	1	1	1	1	1	1	1	1	1	1	1	1	0	0	0	0	0	0	0	0	0	0	0	0	0	0	0	0	0	0	0	0	0	0	0	0	1	1	1
95	*CA045004	69.4	RT-7f	35	1	1	1	1	1	1	1	1	1	1	1	1	1	1	1	1	1	1	0	0	0	0	0	0	0	0	0	0	0	0	0	0	0	0	0	0	0	0	0	0	0	0	1	1	1
96	*CA057924	69.4	RT-7f	35	1	1	1	1	1	1	1	1	1	1	1	1	1	1	1	1	1	1	0	0	0	0	0	0	0	0	0	0	0	0	0	0	0	0	0	0	0	0	0	0	0	0	1	1	1
97	*OMM1012	77.3	RT-7f	39	1	1	1	1	1	1	1	1	1	1	1	1	1	1	1	1	1	1	1	1	0	0	0	0	0	0	0	0	0	0	0	0	0	0	0	0	0	0	0	0	0	0	0	0	1
98	*OMM1220	77.3	RT-7f	39	1	1	1	1	1	1	1	1	1	1	1	1	1	1	1	1	1	1	1	1	0	0	0	0	0	0	0	0	0	0	0	0	0	0	0	0	0	0	0	0	0	0	0	0	1
99	*OMM1305	84.1	RT-7f	42	1	1	1	1	1	1	1	1	1	1	1	1	1	1	1	1	1	1	1	1	1	0	0	0	0	0	0	0	0	0	0	0	0	0	0	0	0	0	0	0	0	0	0	0	0
100	*OMM1077	84.1	RT-7f	42	1	1	1	1	1	1	1	1	1	1	1	1	1	1	1	1	1	1	1	1	1	0	0	0	0	0	0	0	0	0	0	0	0	0	0	0	0	0	0	0	0	0	0	0	0
101	*OmyRGT15TUF/1	95.5	RT-7f	48	1	1	1	1	1	1	1	1	1	1	1	1	1	1	1	1	1	1	1	1	1	1	1	1	0	0	0	0	0	0	0	0	0	0	0	0	0	0	0	0	0	0	0	0	0
102	*Sal8UoG/1	95.5	RT-7f	48	1	1	1	1	1	1	1	1	1	1	1	1	1	1	1	1	1	1	1	1	1	1	1	1	0	0	0	0	0	0	0	0	0	0	0	0	0	0	0	0	0	0	0	0	0
103	*OMM5102/1	97.8	RT-7f	49	1	1	1	1	1	1	1	1	1	1	1	1	1	1	1	1	1	1	1	1	1	1	1	1	1	0	0	0	0	0	0	0	0	0	0	0	0	0	0	0	0	0	0	0	0
104	*BHMS124/1	103.4	RT-7f	52	0	1	1	1	1	1	1	1	1	1	1	1	1	1	1	1	1	1	1	1	1	1	1	1	1	1	0	0	0	0	0	0	0	0	0	0	0	0	0	0	0	0	0	0	0
105
106	*RT-7+2f
107	*SalF41SFU/1		RT-7+2f	0	1	1	0	1	1	0	0	0	0	1	1	1	1	0	1	0	0	1	1	0	0	0	1	1	1	1	1	0	0	1	1	1	0	0	0	0	1	0	1	0	0	0	1	1	0
108
109	*RT-8f
110	*Ogo3UW	0	RT-8f	0	0	0	0	0	0	0	0	0	0	0	0	0	0	0	0	0	0	0	0	0	0	0	0	0	0	1	1	1	1	1	1	1	1	1	1	1	1	1	1	1	1	1	1	1	1
111	*CL15841	11.4	RT-8f	6	1	1	1	0	0	0	0	0	0	0	0	0	0	0	0	0	0	0	0	0	0	0	0	0	0	0	0	0	1	1	1	1	1	1	1	1	1	1	1	1	1	1	1	1	1
112	*Oneu5f	46.6	RT-8f	23	1	1	1	1	1	1	1	1	1	1	1	1	0	0	0	0	0	0	0	0	0	0	0	0	0	0	0	0	0	0	0	0	0	0	0	0	1	1	1	1	1	1	1	1	1
113	*One112ADFG	46.6	RT-8f	23	1	1	1	1	1	1	1	1	1	1	1	1	0	0	0	0	0	0	0	0	0	0	0	0	0	0	0	0	0	0	0	0	0	0	0	0	1	1	1	1	1	1	1	1	1
114	*BHMS426	46.6	RT-8f	23	1	1	1	1	1	1	1	1	1	1	1	1	0	0	0	0	0	0	0	0	0	0	0	0	0	0	0	0	0	0	0	0	0	0	0	0	1	1	1	1	1	1	1	1	1
115	*BHMS415	46.6	RT-8f	23	1	1	1	1	1	1	1	1	1	1	1	1	0	0	0	0	0	0	0	0	0	0	0	0	0	0	0	0	0	0	0	0	0	0	0	0	1	1	1	1	1	1	1	1	1
116	*BHMS145	46.6	RT-8f	23	1	1	1	1	1	1	1	1	1	1	1	1	0	0	0	0	0	0	0	0	0	0	0	0	0	0	0	0	0	0	0	0	0	0	0	0	1	1	1	1	1	1	1	1	1
117	*BHMS423	46.6	RT-8f	23	1	1	1	1	1	1	1	1	1	1	1	1	0	0	0	0	0	0	0	0	0	0	0	0	0	0	0	0	0	0	0	0	0	0	0	0	1	1	1	1	1	1	1	1	1
118	*OMM5166	46.6	RT-8f	23	1	1	1	1	1	1	1	1	1	1	1	1	0	0	0	0	0	0	0	0	0	0	0	0	0	0	0	0	0	0	0	0	0	0	0	0	1	1	1	1	1	1	1	1	1
119	*OMM5181	46.6	RT-8f	23	1	1	1	1	1	1	1	1	1	1	1	1	0	0	0	0	0	0	0	0	0	0	0	0	0	0	0	0	0	0	0	0	0	0	0	0	1	1	1	1	1	1	1	1	1
120	*Ssa20BSFU	46.6	RT-8f	23	1	1	1	1	1	1	1	1	1	1	1	1	0	0	0	0	0	0	0	0	0	0	0	0	0	0	0	0	0	0	0	0	0	0	0	0	1	1	1	1	1	1	1	1	1
121	*Ssa87BSFU	46.6	RT-8f	23	1	1	1	1	1	1	1	1	1	1	1	1	0	0	0	0	0	0	0	0	0	0	0	0	0	0	0	0	0	0	0	0	0	0	0	0	1	1	1	1	1	1	1	1	1
122	*OMM5060	46.6	RT-8f	23	1	1	1	1	1	1	1	1	1	1	1	1	0	0	0	0	0	0	0	0	0	0	0	0	0	0	0	0	0	0	0	0	0	0	0	0	1	1	1	1	1	1	1	1	1
123	*OMM5035	46.6	RT-8f	23	1	1	1	1	1	1	1	1	1	1	1	1	0	0	0	0	0	0	0	0	0	0	0	0	0	0	0	0	0	0	0	0	0	0	0	0	1	1	1	1	1	1	1	1	1
124	*GS03	46.6	RT-8f	23	1	1	1	1	1	1	1	1	1	1	1	1	0	0	0	0	0	0	0	0	0	0	0	0	0	0	0	0	0	0	0	0	0	0	0	0	1	1	1	1	1	1	1	1	1
125	*CA358745	46.6	RT-8f	23	1	1	1	1	1	1	1	1	1	1	1	1	0	0	0	0	0	0	0	0	0	0	0	0	0	0	0	0	0	0	0	0	0	0	0	0	1	1	1	1	1	1	1	1	1
126	*Omy1336INRA	46.6	RT-8f	23	1	1	1	1	1	1	1	1	1	1	1	1	0	0	0	0	0	0	0	0	0	0	0	0	0	0	0	0	0	0	0	0	0	0	0	0	1	1	1	1	1	1	1	1	1
127	*CA060381	46.6	RT-8f	23	1	1	1	1	1	1	1	1	1	1	1	1	0	0	0	0	0	0	0	0	0	0	0	0	0	0	0	0	0	0	0	0	0	0	0	0	1	1	1	1	1	1	1	1	1
128	*Omi134TUF	46.6	RT-8f	23	1	1	1	1	1	1	1	1	1	1	1	1	0	0	0	0	0	0	0	0	0	0	0	0	0	0	0	0	0	0	0	0	0	0	0	0	1	1	1	1	1	1	1	1	1
129	*Clock	46.6	RT-8f	23	1	1	1	1	1	1	1	1	1	1	1	1	0	0	0	0	0	0	0	0	0	0	0	0	0	0	0	0	0	0	0	0	0	0	0	0	1	1	1	1	1	1	1	1	1
130	*SSOSL311	46.6	RT-8f	23	1	1	1	1	1	1	1	1	1	1	1	1	0	0	0	0	0	0	0	0	0	0	0	0	0	0	0	0	0	0	0	0	0	0	0	0	1	1	1	1	1	1	1	1	1
131	*OmyFGT12TUF	46.6	RT-8f	23	1	1	1	1	1	1	1	1	1	1	1	1	0	0	0	0	0	0	0	0	0	0	0	0	0	0	0	0	0	0	0	0	0	0	0	0	1	1	1	1	1	1	1	1	1
132	*OMM5265	60.2	RT-8f	30	1	1	1	1	1	1	1	1	1	1	1	1	1	1	1	0	0	0	0	0	0	0	0	0	0	0	0	0	0	0	0	0	0	0	0	0	0	0	0	0	1	1	1	1	1
133
134	*RT-8+2f
135	*OmyFGT13TUF		RT-8+2f	0	0	0	0	1	0	0	0	0	1	1	1	1	0	1	0	0	1	0	1	0	0	0	1	1	0	1	0	1	1	0	0	1	1	0	1	1	0	0	1	1	0	1	1	0	1
136	*Ogo8UW		RT-8+2f	1	0	0	0	1	0	0	0	0	1	1	1	1	0	1	0	0	1	0	1	0	0	0	1	1	0	1	1	1	1	0	0	1	1	0	1	1	0	0	1	1	0	1	1	0	1
137
138	*RT-9f
139	*OMM1192	0	RT-9f	0	0	0	0	0	0	0	0	0	0	0	0	0	0	0	0	0	0	0	0	0	0	0	0	0	0	1	1	1	1	1	1	1	1	1	1	1	1	1	1	1	1	1	1	1	1
140	*OMM5008	0	RT-9f	0	0	0	0	0	0	0	0	0	0	0	0	0	0	0	0	0	0	0	0	0	0	0	0	0	0	1	1	1	1	1	1	1	1	1	1	1	1	1	1	1	1	1	1	1	1
141	*Omy1399INRA	0	RT-9f	0	0	0	0	0	0	0	0	0	0	0	0	0	0	0	0	0	0	0	0	0	0	0	0	0	0	1	1	1	1	1	1	1	1	1	1	1	1	1	1	1	1	1	1	1	1
142	*One14ASC	1.2	RT-9f	1	1	0	0	0	0	0	0	0	0	0	0	0	0	0	0	0	0	0	0	0	0	0	0	0	0	1	1	1	1	1	1	1	1	1	1	1	1	1	1	1	1	1	1	1	1
143	*Cry5	1.2	RT-9f	1	1	0	0	0	0	0	0	0	0	0	0	0	0	0	0	0	0	0	0	0	0	0	0	0	0	1	1	1	1	1	1	1	1	1	1	1	1	1	1	1	1	1	1	1	1
144	*OMM1363	3.4	RT-9f	2	1	0	0	0	0	0	0	0	0	0	0	0	0	0	0	0	0	0	0	0	0	0	0	0	0	0	1	1	1	1	1	1	1	1	1	1	1	1	1	1	1	1	1	1	1
145	*OMM1096	3.4	RT-9f	2	1	0	0	0	0	0	0	0	0	0	0	0	0	0	0	0	0	0	0	0	0	0	0	0	0	0	1	1	1	1	1	1	1	1	1	1	1	1	1	1	1	1	1	1	1
146	*Omy1009UW	4.6	RT-9f	2	1	0	0	0	0	0	0	0	0	0	0	0	0	0	0	0	0	0	0	0	0	0	0	0	0	0	1	1	1	1	1	1	1	1	1	1	1	1	1	1	1	1	1	1	1
147	*OMM3103	4.6	RT-9f	2	1	0	0	0	0	0	0	0	0	0	0	0	0	0	0	0	0	0	0	0	0	0	0	0	0	0	1	1	1	1	1	1	1	1	1	1	1	1	1	1	1	1	1	1	1
148	*Omy1301INRA	4.6	RT-9f	2	1	0	0	0	0	0	0	0	0	0	0	0	0	0	0	0	0	0	0	0	0	0	0	0	0	0	1	1	1	1	1	1	1	1	1	1	1	1	1	1	1	1	1	1	1
149	*OMM5007	10.3	RT-9f	5	1	1	1	0	0	0	0	0	0	0	0	0	0	0	0	0	0	0	0	0	0	0	0	0	0	0	0	1	1	1	1	1	1	1	1	1	1	1	1	1	1	1	1	1	1
150	*OMM5141/1	14.8	RT-9f	7	1	1	1	1	0	0	0	0	0	0	0	0	0	0	0	0	0	0	0	0	0	0	0	0	0	0	0	0	1	1	1	1	1	1	1	1	1	1	1	1	1	1	1	1	1
151	*OMM5057	31.9	RT-9f	16	1	1	1	1	1	1	1	1	0	0	0	0	0	0	0	0	0	0	0	0	0	0	0	0	0	0	0	0	0	0	0	0	0	1	1	1	1	1	1	1	1	1	1	1	1
152	*Ssa8BSFU	39.8	RT-9f	20	1	1	1	1	1	1	1	1	1	1	0	0	0	0	0	0	0	0	0	0	0	0	0	0	0	0	0	0	0	0	0	0	0	0	0	1	1	1	1	1	1	1	1	1	1
153	*OmyRGT4TUF	53.5	RT-9f	27	1	1	1	1	1	1	1	1	1	1	1	1	1	1	0	0	0	0	0	0	0	0	0	0	0	0	0	0	0	0	0	0	0	0	0	0	0	0	1	1	1	1	1	1	1
154	*OmyRGT30TUF	54.6	RT-9f	27	1	1	1	1	1	1	1	1	1	1	1	1	1	1	0	0	0	0	0	0	0	0	0	0	0	0	0	0	0	0	0	0	0	0	0	0	0	0	1	1	1	1	1	1	1
155	*OMM5063	54.6	RT-9f	27	1	1	1	1	1	1	1	1	1	1	1	1	1	1	0	0	0	0	0	0	0	0	0	0	0	0	0	0	0	0	0	0	0	0	0	0	0	0	1	1	1	1	1	1	1
156	*OMM5055	56.9	RT-9f	28	1	1	1	1	1	1	1	1	1	1	1	1	1	1	0	0	0	0	0	0	0	0	0	0	0	0	0	0	0	0	0	0	0	0	0	0	0	0	0	1	1	1	1	1	1
157	*OMM1268	60.3	RT-9f	30	1	1	1	1	1	1	1	1	1	1	1	1	1	1	1	0	0	0	0	0	0	0	0	0	0	0	0	0	0	0	0	0	0	0	0	0	0	0	0	0	1	1	1	1	1
158	*OMM1267	60.3	RT-9f	30	1	1	1	1	1	1	1	1	1	1	1	1	1	1	1	0	0	0	0	0	0	0	0	0	0	0	0	0	0	0	0	0	0	0	0	0	0	0	0	0	1	1	1	1	1
159	*BHMS184A/2	63.7	RT-9f	32	1	1	1	1	1	1	1	1	1	1	1	1	1	1	1	1	0	0	0	0	0	0	0	0	0	0	0	0	0	0	0	0	0	0	0	0	0	0	0	0	0	1	1	1	1
160	*OMM1368	67.1	RT-9f	34	1	1	1	1	1	1	1	1	1	1	1	1	1	1	1	1	1	0	0	0	0	0	0	0	0	0	0	0	0	0	0	0	0	0	0	0	0	0	0	0	0	0	1	1	1
161	*OMM5140/2	69.4	RT-9f	35	1	1	1	1	1	1	1	1	1	1	1	1	1	1	1	1	1	1	0	0	0	0	0	0	0	0	0	0	0	0	0	0	0	0	0	0	0	0	0	0	0	0	1	1	1
162	*OmyFGT28TUF/1	69.4	RT-9f	35	1	1	1	1	1	1	1	1	1	1	1	1	1	1	1	1	1	1	0	0	0	0	0	0	0	0	0	0	0	0	0	0	0	0	0	0	0	0	0	0	0	0	1	1	1
163	*OmyRGT40TUF/2	71.6	RT-9f	36	1	1	1	1	1	1	1	1	1	1	1	1	1	1	1	1	1	1	0	0	0	0	0	0	0	0	0	0	0	0	0	0	0	0	0	0	0	0	0	0	0	0	0	1	1
164	*OmyRGT33TUF	73.9	RT-9f	37	1	1	1	1	1	1	1	1	1	1	1	1	1	1	1	1	1	1	1	0	0	0	0	0	0	0	0	0	0	0	0	0	0	0	0	0	0	0	0	0	0	0	0	1	1
165	*BX890355/2	79.6	RT-9f	40	1	1	1	1	1	1	1	1	1	1	1	1	1	1	1	1	1	1	1	1	0	0	0	0	0	0	0	0	0	0	0	0	0	0	0	0	0	0	0	0	0	0	0	0	0
166	*BHMS188	83	RT-9f	42	1	1	1	1	1	1	1	1	1	1	1	1	1	1	1	1	1	1	1	1	1	0	0	0	0	0	0	0	0	0	0	0	0	0	0	0	0	0	0	0	0	0	0	0	0
167	*OMM1161	84.1	RT-9f	42	1	1	1	1	1	1	1	1	1	1	1	1	1	1	1	1	1	1	1	1	1	0	0	0	0	0	0	0	0	0	0	0	0	0	0	0	0	0	0	0	0	0	0	0	0
168	*OmyFGT18TUF/2	92.1	RT-9f	46	1	1	1	1	1	1	1	1	1	1	1	1	1	1	1	1	1	1	1	1	1	1	1	0	0	0	0	0	0	0	0	0	0	0	0	0	0	0	0	0	0	0	0	0	0
169	*OMM1218/2	95.5	RT-9f	48	1	1	1	1	1	1	1	1	1	1	1	1	1	1	1	1	1	1	1	1	1	1	1	1	0	0	0	0	0	0	0	0	0	0	0	0	0	0	0	0	0	0	0	0	0
170	*OmyRGT42TUF/2	95.5	RT-9f	48	1	1	1	1	1	1	1	1	1	1	1	1	1	1	1	1	1	1	1	1	1	1	1	1	0	0	0	0	0	0	0	0	0	0	0	0	0	0	0	0	0	0	0	0	0
171	*OMM1262/2	97.8	RT-9f	49	1	1	1	1	1	1	1	1	1	1	1	1	1	1	1	1	1	1	1	1	1	1	1	1	1	0	0	0	0	0	0	0	0	0	0	0	0	0	0	0	0	0	0	0	0
172	*Omy1192INRA/2	97.8	RT-9f	49	1	1	1	1	1	1	1	1	1	1	1	1	1	1	1	1	1	1	1	1	1	1	1	1	1	0	0	0	0	0	0	0	0	0	0	0	0	0	0	0	0	0	0	0	0
173	*OmyFGT29TUF	104.6	RT-9f	52	0	1	1	1	1	1	1	1	1	1	1	1	1	1	1	1	1	1	1	1	1	1	1	1	1	1	0	0	0	0	0	0	0	0	0	0	0	0	0	0	0	0	0	0	0
174	*OMM1293/2	118.2	RT-9f	59	0	0	0	0	0	1	1	1	1	1	1	1	1	1	1	1	1	1	1	1	1	1	1	1	1	1	1	1	1	0	0	0	0	0	0	0	0	0	0	0	0	0	0	0	0
175
176	*RT-10f
177	*Omi98TUF	0	RT-10f	0	0	0	0	0	0	0	0	0	0	0	0	0	0	0	0	0	0	0	0	0	0	0	0	0	0	1	1	1	1	1	1	1	1	1	1	1	1	1	1	1	1	1	1	1	1
178	*OMM1179	5.6	RT-10f	3	1	1	0	0	0	0	0	0	0	0	0	0	0	0	0	0	0	0	0	0	0	0	0	0	0	0	1	1	1	1	1	1	1	1	1	1	1	1	1	1	1	1	1	1	1
179	*OtsG3UCD	5.6	RT-10f	3	1	1	0	0	0	0	0	0	0	0	0	0	0	0	0	0	0	0	0	0	0	0	0	0	0	0	1	1	1	1	1	1	1	1	1	1	1	1	1	1	1	1	1	1	1
180	*OMM5172	6.8	RT-10f	3	1	1	0	0	0	0	0	0	0	0	0	0	0	0	0	0	0	0	0	0	0	0	0	0	0	0	1	1	1	1	1	1	1	1	1	1	1	1	1	1	1	1	1	1	1
181	*BX867246	13.6	RT-10f	7	1	1	1	1	0	0	0	0	0	0	0	0	0	0	0	0	0	0	0	0	0	0	0	0	0	0	0	0	1	1	1	1	1	1	1	1	1	1	1	1	1	1	1	1	1
182	*Omy1063INRA	14.7	RT-10f	7	1	1	1	1	0	0	0	0	0	0	0	0	0	0	0	0	0	0	0	0	0	0	0	0	0	0	0	0	1	1	1	1	1	1	1	1	1	1	1	1	1	1	1	1	1
183	*OMM5004	17	RT-10f	9	1	1	1	1	1	0	0	0	0	0	0	0	0	0	0	0	0	0	0	0	0	0	0	0	0	0	0	0	0	1	1	1	1	1	1	1	1	1	1	1	1	1	1	1	1
184	*One111ADFG	21.5	RT-10f	11	1	1	1	1	1	1	0	0	0	0	0	0	0	0	0	0	0	0	0	0	0	0	0	0	0	0	0	0	0	0	1	1	1	1	1	1	1	1	1	1	1	1	1	1	1
185	*One10ASC	22.7	RT-10f	11	1	1	1	1	1	1	0	0	0	0	0	0	0	0	0	0	0	0	0	0	0	0	0	0	0	0	0	0	0	0	1	1	1	1	1	1	1	1	1	1	1	1	1	1	1
186	*OmyFGT11TUF	32.9	RT-10f	16	1	1	1	1	1	1	1	1	0	0	0	0	0	0	0	0	0	0	0	0	0	0	0	0	0	0	0	0	0	0	0	0	0	1	1	1	1	1	1	1	1	1	1	1	1
187	*OMM5039	32.9	RT-10f	16	1	1	1	1	1	1	1	1	0	0	0	0	0	0	0	0	0	0	0	0	0	0	0	0	0	0	0	0	0	0	0	0	0	1	1	1	1	1	1	1	1	1	1	1	1
188	*OMM5013	32.9	RT-10f	16	1	1	1	1	1	1	1	1	0	0	0	0	0	0	0	0	0	0	0	0	0	0	0	0	0	0	0	0	0	0	0	0	0	1	1	1	1	1	1	1	1	1	1	1	1
189	*OmyRGT2TUF	35.2	RT-10f	18	1	1	1	1	1	1	1	1	1	0	0	0	0	0	0	0	0	0	0	0	0	0	0	0	0	0	0	0	0	0	0	0	0	0	1	1	1	1	1	1	1	1	1	1	1
190	*OmyUW1225	39.7	RT-10f	20	1	1	1	1	1	1	1	1	1	1	0	0	0	0	0	0	0	0	0	0	0	0	0	0	0	0	0	0	0	0	0	0	0	0	0	1	1	1	1	1	1	1	1	1	1
191	*BHMS356	45.4	RT-10f	23	1	1	1	1	1	1	1	1	1	1	1	1	0	0	0	0	0	0	0	0	0	0	0	0	0	0	0	0	0	0	0	0	0	0	0	0	1	1	1	1	1	1	1	1	1
192	*OmyUW1120	46.5	RT-10f	23	1	1	1	1	1	1	1	1	1	1	1	1	0	0	0	0	0	0	0	0	0	0	0	0	0	0	0	0	0	0	0	0	0	0	0	0	1	1	1	1	1	1	1	1	1
193	*BHMS117B	47.7	RT-10f	24	1	1	1	1	1	1	1	1	1	1	1	1	0	0	0	0	0	0	0	0	0	0	0	0	0	0	0	0	0	0	0	0	0	0	0	0	0	1	1	1	1	1	1	1	1
194	*CR363293	59	RT-10f	30	1	1	1	1	1	1	1	1	1	1	1	1	1	1	1	0	0	0	0	0	0	0	0	0	0	0	0	0	0	0	0	0	0	0	0	0	0	0	0	0	1	1	1	1	1
195	*OMM1294	67	RT-10f	34	1	1	1	1	1	1	1	1	1	1	1	1	1	1	1	1	1	0	0	0	0	0	0	0	0	0	0	0	0	0	0	0	0	0	0	0	0	0	0	0	0	0	1	1	1
196	*CA366526	67	RT-10f	34	1	1	1	1	1	1	1	1	1	1	1	1	1	1	1	1	1	0	0	0	0	0	0	0	0	0	0	0	0	0	0	0	0	0	0	0	0	0	0	0	0	0	1	1	1
197	*OMM1512/1	75	RT-10f	38	1	1	1	1	1	1	1	1	1	1	1	1	1	1	1	1	1	1	1	0	0	0	0	0	0	0	0	0	0	0	0	0	0	0	0	0	0	0	0	0	0	0	0	0	1
198	*Omy1002UW	85.2	RT-10f	43	1	1	1	1	1	1	1	1	1	1	1	1	1	1	1	1	1	1	1	1	1	1	0	0	0	0	0	0	0	0	0	0	0	0	0	0	0	0	0	0	0	0	0	0	0
199	*OmyCosBTUF/1	87.5	RT-10f	44	1	1	1	1	1	1	1	1	1	1	1	1	1	1	1	1	1	1	1	1	1	1	0	0	0	0	0	0	0	0	0	0	0	0	0	0	0	0	0	0	0	0	0	0	0
200	*BX867151/1	87.5	RT-10f	44	1	1	1	1	1	1	1	1	1	1	1	1	1	1	1	1	1	1	1	1	1	1	0	0	0	0	0	0	0	0	0	0	0	0	0	0	0	0	0	0	0	0	0	0	0
201	*Omi75TUF	88.6	RT-10f	44	1	1	1	1	1	1	1	1	1	1	1	1	1	1	1	1	1	1	1	1	1	1	0	0	0	0	0	0	0	0	0	0	0	0	0	0	0	0	0	0	0	0	0	0	0
202	*OMM1197/1	89.7	RT-10f	45	1	1	1	1	1	1	1	1	1	1	1	1	1	1	1	1	1	1	1	1	1	1	1	0	0	0	0	0	0	0	0	0	0	0	0	0	0	0	0	0	0	0	0	0	0
203	*Omy1163INRA/1	89.7	RT-10f	45	1	1	1	1	1	1	1	1	1	1	1	1	1	1	1	1	1	1	1	1	1	1	1	0	0	0	0	0	0	0	0	0	0	0	0	0	0	0	0	0	0	0	0	0	0
204	*CA364516/1	89.7	RT-10f	45	1	1	1	1	1	1	1	1	1	1	1	1	1	1	1	1	1	1	1	1	1	1	1	0	0	0	0	0	0	0	0	0	0	0	0	0	0	0	0	0	0	0	0	0	0
205	*OMM1237	93.1	RT-10f	47	1	1	1	1	1	1	1	1	1	1	1	1	1	1	1	1	1	1	1	1	1	1	1	1	0	0	0	0	0	0	0	0	0	0	0	0	0	0	0	0	0	0	0	0	0
206	*OMM1214	95.4	RT-10f	48	1	1	1	1	1	1	1	1	1	1	1	1	1	1	1	1	1	1	1	1	1	1	1	1	0	0	0	0	0	0	0	0	0	0	0	0	0	0	0	0	0	0	0	0	0
207
208	*RT-11f
209	*OMM1310	0	RT-11f	0	0	0	0	0	0	0	0	0	0	0	0	0	0	0	0	0	0	0	0	0	0	0	0	0	0	1	1	1	1	1	1	1	1	1	1	1	1	1	1	1	1	1	1	1	1
210	*OMM5178	0	RT-11f	0	0	0	0	0	0	0	0	0	0	0	0	0	0	0	0	0	0	0	0	0	0	0	0	0	0	1	1	1	1	1	1	1	1	1	1	1	1	1	1	1	1	1	1	1	1
211	*OMM1172	1.1	RT-11f	1	1	0	0	0	0	0	0	0	0	0	0	0	0	0	0	0	0	0	0	0	0	0	0	0	0	1	1	1	1	1	1	1	1	1	1	1	1	1	1	1	1	1	1	1	1
212	*Ocl1UW	1.1	RT-11f	1	1	0	0	0	0	0	0	0	0	0	0	0	0	0	0	0	0	0	0	0	0	0	0	0	0	1	1	1	1	1	1	1	1	1	1	1	1	1	1	1	1	1	1	1	1
213	*OMM1209	9	RT-11f	5	1	1	1	0	0	0	0	0	0	0	0	0	0	0	0	0	0	0	0	0	0	0	0	0	0	0	0	1	1	1	1	1	1	1	1	1	1	1	1	1	1	1	1	1	1
214	*Ssa80BSFU/1	21.5	RT-11f	11	1	1	1	1	1	1	0	0	0	0	0	0	0	0	0	0	0	0	0	0	0	0	0	0	0	0	0	0	0	0	1	1	1	1	1	1	1	1	1	1	1	1	1	1	1
215	*CA347214	32.9	RT-11f	16	1	1	1	1	1	1	1	1	0	0	0	0	0	0	0	0	0	0	0	0	0	0	0	0	0	0	0	0	0	0	0	0	0	1	1	1	1	1	1	1	1	1	1	1	1
216	*Omi69TUF	36.3	RT-11f	18	1	1	1	1	1	1	1	1	1	0	0	0	0	0	0	0	0	0	0	0	0	0	0	0	0	0	0	0	0	0	0	0	0	0	1	1	1	1	1	1	1	1	1	1	1
217	*Omy1017INRA	39.7	RT-11f	20	1	1	1	1	1	1	1	1	1	1	0	0	0	0	0	0	0	0	0	0	0	0	0	0	0	0	0	0	0	0	0	0	0	0	0	1	1	1	1	1	1	1	1	1	1
218	*Omy1011UW	40.9	RT-11f	20	1	1	1	1	1	1	1	1	1	1	0	0	0	0	0	0	0	0	0	0	0	0	0	0	0	0	0	0	0	0	0	0	0	0	0	1	1	1	1	1	1	1	1	1	1
219	*Omy2DU	40.9	RT-11f	20	1	1	1	1	1	1	1	1	1	1	0	0	0	0	0	0	0	0	0	0	0	0	0	0	0	0	0	0	0	0	0	0	0	0	0	1	1	1	1	1	1	1	1	1	1
220	*Ots515NWFSC	48.8	RT-11f	24	1	1	1	1	1	1	1	1	1	1	1	1	0	0	0	0	0	0	0	0	0	0	0	0	0	0	0	0	0	0	0	0	0	0	0	0	0	1	1	1	1	1	1	1	1
221
222	*RT-13f
223	*OMM1216	0	RT-13f	0	0	0	0	0	0	0	0	0	0	0	0	0	0	0	0	0	0	0	0	0	0	0	0	0	0	1	1	1	1	1	1	1	1	1	1	1	1	1	1	1	1	1	1	1	1
224	*OMM5157	3.4	RT-13f	2	1	0	0	0	0	0	0	0	0	0	0	0	0	0	0	0	0	0	0	0	0	0	0	0	0	0	1	1	1	1	1	1	1	1	1	1	1	1	1	1	1	1	1	1	1
225	*BX870052/1	7.9	RT-13f	4	1	1	0	0	0	0	0	0	0	0	0	0	0	0	0	0	0	0	0	0	0	0	0	0	0	0	0	1	1	1	1	1	1	1	1	1	1	1	1	1	1	1	1	1	1
226	*OMM1321	18.1	RT-13f	9	1	1	1	1	1	0	0	0	0	0	0	0	0	0	0	0	0	0	0	0	0	0	0	0	0	0	0	0	0	1	1	1	1	1	1	1	1	1	1	1	1	1	1	1	1
227	*OmyJTUF	22.7	RT-13f	11	1	1	1	1	1	1	0	0	0	0	0	0	0	0	0	0	0	0	0	0	0	0	0	0	0	0	0	0	0	0	1	1	1	1	1	1	1	1	1	1	1	1	1	1	1
228	*OmyFGT28TUF/2	23.8	RT-13f	12	1	1	1	1	1	1	0	0	0	0	0	0	0	0	0	0	0	0	0	0	0	0	0	0	0	0	0	0	0	0	0	1	1	1	1	1	1	1	1	1	1	1	1	1	1
229	*OMM1020	30.6	RT-13f	15	1	1	1	1	1	1	1	1	0	0	0	0	0	0	0	0	0	0	0	0	0	0	0	0	0	0	0	0	0	0	0	0	1	1	1	1	1	1	1	1	1	1	1	1	1
230	*Ocl4UW	36.3	RT-13f	18	1	1	1	1	1	1	1	1	1	0	0	0	0	0	0	0	0	0	0	0	0	0	0	0	0	0	0	0	0	0	0	0	0	0	1	1	1	1	1	1	1	1	1	1	1
231	*OMM1272	37.5	RT-13f	19	1	1	1	1	1	1	1	1	1	1	0	0	0	0	0	0	0	0	0	0	0	0	0	0	0	0	0	0	0	0	0	0	0	0	1	1	1	1	1	1	1	1	1	1	1
232	*OmyRGT14TUF	39.7	RT-13f	20	1	1	1	1	1	1	1	1	1	1	0	0	0	0	0	0	0	0	0	0	0	0	0	0	0	0	0	0	0	0	0	0	0	0	0	1	1	1	1	1	1	1	1	1	1
233	*OmyRGT32TUF	39.7	RT-13f	20	1	1	1	1	1	1	1	1	1	1	0	0	0	0	0	0	0	0	0	0	0	0	0	0	0	0	0	0	0	0	0	0	0	0	0	1	1	1	1	1	1	1	1	1	1
234	*OmyRGT47TUF	46.5	RT-13f	23	1	1	1	1	1	1	1	1	1	1	1	1	0	0	0	0	0	0	0	0	0	0	0	0	0	0	0	0	0	0	0	0	0	0	0	0	1	1	1	1	1	1	1	1	1
235	*OmyRGT51TUF	46.5	RT-13f	23	1	1	1	1	1	1	1	1	1	1	1	1	0	0	0	0	0	0	0	0	0	0	0	0	0	0	0	0	0	0	0	0	0	0	0	0	1	1	1	1	1	1	1	1	1
236	*OMM5148/1	46.5	RT-13f	23	1	1	1	1	1	1	1	1	1	1	1	1	0	0	0	0	0	0	0	0	0	0	0	0	0	0	0	0	0	0	0	0	0	0	0	0	1	1	1	1	1	1	1	1	1
237	*Omy1307INRA	46.5	RT-13f	23	1	1	1	1	1	1	1	1	1	1	1	1	0	0	0	0	0	0	0	0	0	0	0	0	0	0	0	0	0	0	0	0	0	0	0	0	1	1	1	1	1	1	1	1	1
238
239	*RT-14f
240	*OMM1241	0	RT-14f	0	0	0	0	0	0	0	0	0	0	0	0	0	0	0	0	0	0	0	0	0	0	0	0	0	0	1	1	1	1	1	1	1	1	1	1	1	1	1	1	1	1	1	1	1	1
241	*OMM5182	1.1	RT-14f	1	1	0	0	0	0	0	0	0	0	0	0	0	0	0	0	0	0	0	0	0	0	0	0	0	0	1	1	1	1	1	1	1	1	1	1	1	1	1	1	1	1	1	1	1	1
242	*OMM1279	12.4	RT-14f	6	1	1	1	0	0	0	0	0	0	0	0	0	0	0	0	0	0	0	0	0	0	0	0	0	0	0	0	0	1	1	1	1	1	1	1	1	1	1	1	1	1	1	1	1	1
243	*BHMS281	21.5	RT-14f	11	1	1	1	1	1	1	0	0	0	0	0	0	0	0	0	0	0	0	0	0	0	0	0	0	0	0	0	0	0	0	1	1	1	1	1	1	1	1	1	1	1	1	1	1	1
244	*TC128101	23.8	RT-14f	12	1	1	1	1	1	1	0	0	0	0	0	0	0	0	0	0	0	0	0	0	0	0	0	0	0	0	0	0	0	0	0	1	1	1	1	1	1	1	1	1	1	1	1	1	1
245	*Ssa102BSFU	23.8	RT-14f	12	1	1	1	1	1	1	0	0	0	0	0	0	0	0	0	0	0	0	0	0	0	0	0	0	0	0	0	0	0	0	0	1	1	1	1	1	1	1	1	1	1	1	1	1	1
246	*OMM5175/1	28.4	RT-14f	14	1	1	1	1	1	1	1	0	0	0	0	0	0	0	0	0	0	0	0	0	0	0	0	0	0	0	0	0	0	0	0	0	1	1	1	1	1	1	1	1	1	1	1	1	1
247	*OmyRGT43TUF	36.3	RT-14f	18	1	1	1	1	1	1	1	1	1	0	0	0	0	0	0	0	0	0	0	0	0	0	0	0	0	0	0	0	0	0	0	0	0	0	1	1	1	1	1	1	1	1	1	1	1
248	*TC110605	42	RT-14f	21	1	1	1	1	1	1	1	1	1	1	1	0	0	0	0	0	0	0	0	0	0	0	0	0	0	0	0	0	0	0	0	0	0	0	0	1	1	1	1	1	1	1	1	1	1
249	*TC126859	46.5	RT-14f	23	1	1	1	1	1	1	1	1	1	1	1	1	0	0	0	0	0	0	0	0	0	0	0	0	0	0	0	0	0	0	0	0	0	0	0	0	1	1	1	1	1	1	1	1	1
250	*OMM5216	47.7	RT-14f	24	1	1	1	1	1	1	1	1	1	1	1	1	0	0	0	0	0	0	0	0	0	0	0	0	0	0	0	0	0	0	0	0	0	0	0	0	0	1	1	1	1	1	1	1	1
251	*Ssa14DU	49.9	RT-14f	25	1	1	1	1	1	1	1	1	1	1	1	1	1	0	0	0	0	0	0	0	0	0	0	0	0	0	0	0	0	0	0	0	0	0	0	0	0	1	1	1	1	1	1	1	1
252
253	*RT-14+2f
254	*CL17236/1	0	RT-14+2f	0	1	0	1	0	1	1	1	0	1	0	0	1	1	0	1	1	1	1	0	1	1	0	0	1	1	0	1	0	0	1	0	0	1	0	0	1	0	0	0	0	0	1	1	0	0
255	*Omy1232INRA/1	3.4	RT-14+2f	2	1	0	1	0	1	1	1	0	1	0	0	1	1	0	1	1	1	1	0	1	1	0	0	1	1	0	1	1	0	1	0	0	1	0	0	1	0	0	0	0	0	1	1	0	0
256
257	*RT-15f
258	*OmyRGT15TUF/2	0	RT-15f	0	0	0	0	0	0	0	0	0	0	0	0	0	0	0	0	0	0	0	0	0	0	0	0	0	0	1	1	1	1	1	1	1	1	1	1	1	1	1	1	1	1	1	1	1	1
259	*BX868221/2	5.6	RT-15f	3	1	1	0	0	0	0	0	0	0	0	0	0	0	0	0	0	0	0	0	0	0	0	0	0	0	0	1	1	1	1	1	1	1	1	1	1	1	1	1	1	1	1	1	1	1
260	*OMM5102/2	5.6	RT-15f	3	1	1	0	0	0	0	0	0	0	0	0	0	0	0	0	0	0	0	0	0	0	0	0	0	0	0	1	1	1	1	1	1	1	1	1	1	1	1	1	1	1	1	1	1	1
261	*OMM1175	11.3	RT-15f	6	1	1	1	0	0	0	0	0	0	0	0	0	0	0	0	0	0	0	0	0	0	0	0	0	0	0	0	0	1	1	1	1	1	1	1	1	1	1	1	1	1	1	1	1	1
262	*OMM5100	11.3	RT-15f	6	1	1	1	0	0	0	0	0	0	0	0	0	0	0	0	0	0	0	0	0	0	0	0	0	0	0	0	0	1	1	1	1	1	1	1	1	1	1	1	1	1	1	1	1	1
263	*Myf5-MRF4	12.5	RT-15f	6	1	1	1	0	0	0	0	0	0	0	0	0	0	0	0	0	0	0	0	0	0	0	0	0	0	0	0	0	1	1	1	1	1	1	1	1	1	1	1	1	1	1	1	1	1
264	*BHMS339	13.6	RT-15f	7	1	1	1	1	0	0	0	0	0	0	0	0	0	0	0	0	0	0	0	0	0	0	0	0	0	0	0	0	1	1	1	1	1	1	1	1	1	1	1	1	1	1	1	1	1
265	*OMM1036	17	RT-15f	9	1	1	1	1	1	0	0	0	0	0	0	0	0	0	0	0	0	0	0	0	0	0	0	0	0	0	0	0	0	1	1	1	1	1	1	1	1	1	1	1	1	1	1	1	1
266	*IGF1/2	19.3	RT-15f	10	1	1	1	1	1	0	0	0	0	0	0	0	0	0	0	0	0	0	0	0	0	0	0	0	0	0	0	0	0	0	1	1	1	1	1	1	1	1	1	1	1	1	1	1	1
267	*Omi184TUF	27.2	RT-15f	14	1	1	1	1	1	1	1	0	0	0	0	0	0	0	0	0	0	0	0	0	0	0	0	0	0	0	0	0	0	0	0	0	1	1	1	1	1	1	1	1	1	1	1	1	1
268	*OMM1166/2	46.5	RT-15f	23	1	1	1	1	1	1	1	1	1	1	1	1	0	0	0	0	0	0	0	0	0	0	0	0	0	0	0	0	0	0	0	0	0	0	0	0	1	1	1	1	1	1	1	1	1
269	*OMM5030	52.2	RT-15f	26	1	1	1	1	1	1	1	1	1	1	1	1	1	0	0	0	0	0	0	0	0	0	0	0	0	0	0	0	0	0	0	0	0	0	0	0	0	0	1	1	1	1	1	1	1
270	*TC112353	65.9	RT-15f	33	1	1	1	1	1	1	1	1	1	1	1	1	1	1	1	1	1	0	0	0	0	0	0	0	0	0	0	0	0	0	0	0	0	0	0	0	0	0	0	0	0	1	1	1	1
271	*OmyRGT23TUF	87.5	RT-15f	44	1	1	1	1	1	1	1	1	1	1	1	1	1	1	1	1	1	1	1	1	1	1	0	0	0	0	0	0	0	0	0	0	0	0	0	0	0	0	0	0	0	0	0	0	0
272	*OMY6877INRA	87.5	RT-15f	44	1	1	1	1	1	1	1	1	1	1	1	1	1	1	1	1	1	1	1	1	1	1	0	0	0	0	0	0	0	0	0	0	0	0	0	0	0	0	0	0	0	0	0	0	0
273	*OMM1261	88.6	RT-15f	44	1	1	1	1	1	1	1	1	1	1	1	1	1	1	1	1	1	1	1	1	1	1	0	0	0	0	0	0	0	0	0	0	0	0	0	0	0	0	0	0	0	0	0	0	0
274	*OMM1260	88.6	RT-15f	44	1	1	1	1	1	1	1	1	1	1	1	1	1	1	1	1	1	1	1	1	1	1	0	0	0	0	0	0	0	0	0	0	0	0	0	0	0	0	0	0	0	0	0	0	0
275	*Per1	92	RT-15f	46	1	1	1	1	1	1	1	1	1	1	1	1	1	1	1	1	1	1	1	1	1	1	1	0	0	0	0	0	0	0	0	0	0	0	0	0	0	0	0	0	0	0	0	0	0
276	*OmyRGT21TUF	97.7	RT-15f	49	1	1	1	1	1	1	1	1	1	1	1	1	1	1	1	1	1	1	1	1	1	1	1	1	1	0	0	0	0	0	0	0	0	0	0	0	0	0	0	0	0	0	0	0	0
277
278	*RT-16+2f
279	*OMM3036	0	RT-16+2f	0	0	0	0	0	0	0	0	0	0	0	0	0	0	0	0	0	0	0	0	0	0	0	0	0	0	1	1	1	1	1	1	1	1	1	1	1	1	1	1	1	1	1	1	1	1
280	*OMM3066/2	0	RT-16+2f	0	0	0	0	0	0	0	0	0	0	0	0	0	0	0	0	0	0	0	0	0	0	0	0	0	0	1	1	1	1	1	1	1	1	1	1	1	1	1	1	1	1	1	1	1	1
281	*Omy1071INRA/2	0	RT-16+2f	0	0	0	0	0	0	0	0	0	0	0	0	0	0	0	0	0	0	0	0	0	0	0	0	0	0	1	1	1	1	1	1	1	1	1	1	1	1	1	1	1	1	1	1	1	1
282	*BX342964/2	3.4	RT-16+2f	2	1	0	0	0	0	0	0	0	0	0	0	0	0	0	0	0	0	0	0	0	0	0	0	0	0	0	1	1	1	1	1	1	1	1	1	1	1	1	1	1	1	1	1	1	1
283
284	*RT-17f
285	*OMM1090	0	RT-17f	0	0	0	0	0	0	0	0	0	0	0	0	0	0	0	0	0	0	0	0	0	0	0	0	0	0	1	1	1	1	1	1	1	1	1	1	1	1	1	1	1	1	1	1	1	1
286	*OMM5044	1.1	RT-17f	1	1	0	0	0	0	0	0	0	0	0	0	0	0	0	0	0	0	0	0	0	0	0	0	0	0	1	1	1	1	1	1	1	1	1	1	1	1	1	1	1	1	1	1	1	1
287	*OMM5061	1.1	RT-17f	1	1	0	0	0	0	0	0	0	0	0	0	0	0	0	0	0	0	0	0	0	0	0	0	0	0	1	1	1	1	1	1	1	1	1	1	1	1	1	1	1	1	1	1	1	1
288	*OMM1076	7.9	RT-17f	4	1	1	0	0	0	0	0	0	0	0	0	0	0	0	0	0	0	0	0	0	0	0	0	0	0	0	0	1	1	1	1	1	1	1	1	1	1	1	1	1	1	1	1	1	1
289	*CA357130	7.9	RT-17f	4	1	1	0	0	0	0	0	0	0	0	0	0	0	0	0	0	0	0	0	0	0	0	0	0	0	0	0	1	1	1	1	1	1	1	1	1	1	1	1	1	1	1	1	1	1
290	*OtsG85UCD	11.3	RT-17f	6	1	1	1	0	0	0	0	0	0	0	0	0	0	0	0	0	0	0	0	0	0	0	0	0	0	0	0	0	1	1	1	1	1	1	1	1	1	1	1	1	1	1	1	1	1
291	*OMM1371	27.2	RT-17f	14	1	1	1	1	1	1	1	0	0	0	0	0	0	0	0	0	0	0	0	0	0	0	0	0	0	0	0	0	0	0	0	0	1	1	1	1	1	1	1	1	1	1	1	1	1
292	*OtsG422UCD	36.3	RT-17f	18	1	1	1	1	1	1	1	1	1	0	0	0	0	0	0	0	0	0	0	0	0	0	0	0	0	0	0	0	0	0	0	0	0	0	1	1	1	1	1	1	1	1	1	1	1
293	*OmyRGT27TUF	42	RT-17f	21	1	1	1	1	1	1	1	1	1	1	1	0	0	0	0	0	0	0	0	0	0	0	0	0	0	0	0	0	0	0	0	0	0	0	0	1	1	1	1	1	1	1	1	1	1
294	*HoxB5b/1	42	RT-17f	21	1	1	1	1	1	1	1	1	1	1	1	0	0	0	0	0	0	0	0	0	0	0	0	0	0	0	0	0	0	0	0	0	0	0	0	1	1	1	1	1	1	1	1	1	1
295	*OMM5050	42	RT-17f	21	1	1	1	1	1	1	1	1	1	1	1	0	0	0	0	0	0	0	0	0	0	0	0	0	0	0	0	0	0	0	0	0	0	0	0	1	1	1	1	1	1	1	1	1	1
296	*BX305863	48.8	RT-17f	24	1	1	1	1	1	1	1	1	1	1	1	1	0	0	0	0	0	0	0	0	0	0	0	0	0	0	0	0	0	0	0	0	0	0	0	0	0	1	1	1	1	1	1	1	1
297	*Omy1064INRA	50	RT-17f	25	1	1	1	1	1	1	1	1	1	1	1	1	1	0	0	0	0	0	0	0	0	0	0	0	0	0	0	0	0	0	0	0	0	0	0	0	0	1	1	1	1	1	1	1	1
298	*BX073647/1	50	RT-17f	25	1	1	1	1	1	1	1	1	1	1	1	1	1	0	0	0	0	0	0	0	0	0	0	0	0	0	0	0	0	0	0	0	0	0	0	0	0	1	1	1	1	1	1	1	1
299	*CA362622	50	RT-17f	25	1	1	1	1	1	1	1	1	1	1	1	1	1	0	0	0	0	0	0	0	0	0	0	0	0	0	0	0	0	0	0	0	0	0	0	0	0	1	1	1	1	1	1	1	1
300	*OmyRGT6TUF/1	69.3	RT-17f	35	1	1	1	1	1	1	1	1	1	1	1	1	1	1	1	1	1	1	0	0	0	0	0	0	0	0	0	0	0	0	0	0	0	0	0	0	0	0	0	0	0	0	1	1	1
301
302	*RT-18f
303	*OMM1311	0	RT-18f	0	0	0	0	0	0	0	0	0	0	0	0	0	0	0	0	0	0	0	0	0	0	0	0	0	0	1	1	1	1	1	1	1	1	1	1	1	1	1	1	1	1	1	1	1	1
304	*CL10332	13.6	RT-18f	7	1	1	1	1	0	0	0	0	0	0	0	0	0	0	0	0	0	0	0	0	0	0	0	0	0	0	0	0	1	1	1	1	1	1	1	1	1	1	1	1	1	1	1	1	1
305	*OMM1512/2	21.5	RT-18f	11	1	1	1	1	1	1	0	0	0	0	0	0	0	0	0	0	0	0	0	0	0	0	0	0	0	0	0	0	0	0	1	1	1	1	1	1	1	1	1	1	1	1	1	1	1
306	*Omi187TUF	25	RT-18f	13	1	1	1	1	1	1	1	0	0	0	0	0	0	0	0	0	0	0	0	0	0	0	0	0	0	0	0	0	0	0	0	1	1	1	1	1	1	1	1	1	1	1	1	1	1
307	*OMM1197/2	26.1	RT-18f	13	1	1	1	1	1	1	1	0	0	0	0	0	0	0	0	0	0	0	0	0	0	0	0	0	0	0	0	0	0	0	0	1	1	1	1	1	1	1	1	1	1	1	1	1	1
308	*Omy1163INRA/2	31.8	RT-18f	16	1	1	1	1	1	1	1	1	0	0	0	0	0	0	0	0	0	0	0	0	0	0	0	0	0	0	0	0	0	0	0	0	0	1	1	1	1	1	1	1	1	1	1	1	1
309	*OMM5009/2	31.8	RT-18f	16	1	1	1	1	1	1	1	1	0	0	0	0	0	0	0	0	0	0	0	0	0	0	0	0	0	0	0	0	0	0	0	0	0	1	1	1	1	1	1	1	1	1	1	1	1
310	*OmyCosBTUF/2	35.2	RT-18f	18	1	1	1	1	1	1	1	1	1	0	0	0	0	0	0	0	0	0	0	0	0	0	0	0	0	0	0	0	0	0	0	0	0	0	1	1	1	1	1	1	1	1	1	1	1
311
312	*RT-19f
313	*E2TUF	0	RT-19+3f	0	0	0	0	0	0	0	0	0	0	0	0	0	0	0	0	0	0	0	0	0	0	0	0	0	0	1	1	1	1	1	1	1	1	1	1	1	1	1	1	1	1	1	1	1	1
314	*Omi96TUF/1	10.3	RT-19+3f	5	1	1	1	0	0	0	0	0	0	0	0	0	0	0	0	0	0	0	0	0	0	0	0	0	0	0	0	1	1	1	1	1	1	1	1	1	1	1	1	1	1	1	1	1	1
315	*OMM5214	17.1	RT-19+3f	9	1	1	1	1	1	0	0	0	0	0	0	0	0	0	0	0	0	0	0	0	0	0	0	0	0	0	0	0	0	1	1	1	1	1	1	1	1	1	1	1	1	1	1	1	1
316	*Omi62TUF	21.6	RT-19+3f	11	1	1	1	1	1	1	0	0	0	0	0	0	0	0	0	0	0	0	0	0	0	0	0	0	0	0	0	0	0	0	1	1	1	1	1	1	1	1	1	1	1	1	1	1	1
317	*Omi174TUF	22.8	RT-19+3f	11	1	1	1	1	1	1	0	0	0	0	0	0	0	0	0	0	0	0	0	0	0	0	0	0	0	0	0	0	0	0	1	1	1	1	1	1	1	1	1	1	1	1	1	1	1
318	*OMM1223	46.6	RT-19+3f	23	1	1	1	1	1	1	1	1	1	1	1	1	0	0	0	0	0	0	0	0	0	0	0	0	0	0	0	0	0	0	0	0	0	0	0	0	1	1	1	1	1	1	1	1	1
319	*OMM5018	47.7	RT-19+3f	24	1	1	1	1	1	1	1	1	1	1	1	1	0	0	0	0	0	0	0	0	0	0	0	0	0	0	0	0	0	0	0	0	0	0	0	0	0	1	1	1	1	1	1	1	1
320	*OMM5034(UoG)	50	RT-19+3f	25	1	1	1	1	1	1	1	1	1	1	1	1	1	0	0	0	0	0	0	0	0	0	0	0	0	0	0	0	0	0	0	0	0	0	0	0	0	1	1	1	1	1	1	1	1
321	*OMM5045	69.3	RT-19+3f	35	1	1	1	1	1	1	1	1	1	1	1	1	1	1	1	1	1	1	1	0	0	0	0	0	0	0	0	0	0	0	0	0	0	0	0	0	0	0	0	0	0	0	1	1	1
322	*OmyFGT34TUF	80.7	RT-19+3f	40	1	1	1	1	1	1	1	1	1	1	1	1	1	1	1	1	1	1	1	1	0	0	0	0	0	0	0	0	0	0	0	0	0	0	0	0	0	0	0	0	0	0	0	0	0
323	*OMM1333	95.5	RT-19+3f	48	1	1	1	1	1	1	1	1	1	1	1	1	1	1	1	1	1	1	1	1	1	1	1	1	0	0	0	0	0	0	0	0	0	0	0	0	0	0	0	0	0	0	0	0	0
324	*OMM5156	100	RT-19+3f	50	1	1	1	1	1	1	1	1	1	1	1	1	1	1	1	1	1	1	1	1	1	1	1	1	1	0	0	0	0	0	0	0	0	0	0	0	0	0	0	0	0	0	0	0	0
325	*One3ASC	101.2	RT-19+3f	51	0	1	1	1	1	1	1	1	1	1	1	1	1	1	1	1	1	1	1	1	1	1	1	1	1	0	0	0	0	0	0	0	0	0	0	0	0	0	0	0	0	0	0	0	0
326	*Omi197TUF	101.2	RT-19+3f	51	0	1	1	1	1	1	1	1	1	1	1	1	1	1	1	1	1	1	1	1	1	1	1	1	1	0	0	0	0	0	0	0	0	0	0	0	0	0	0	0	0	0	0	0	0
327	*OMM3060	131.8	RT-19+3f	66	0	0	0	0	0	0	1	1	1	1	1	1	1	1	1	1	1	1	1	1	1	1	1	1	1	1	1	1	1	1	0	0	0	0	0	0	0	0	0	0	0	0	0	0	0
328
329	*RT-20f (not used)
330	*Omi100TUF/2	0	RT-20f	0	0	0	0	0	0	0	0	0	0	0	0	0	0	0	0	0	0	0	0	0	0	0	0	0	0	1	1	1	1	1	1	1	1	1	1	1	1	1	1	1	1	1	1	1	1
331	*OMM3102	1.1	RT-20f	1	1	0	0	0	0	0	0	0	0	0	0	0	0	0	0	0	0	0	0	0	0	0	0	0	0	1	1	1	1	1	1	1	1	1	1	1	1	1	1	1	1	1	1	1	1
332	*Omi90TUF/2	7.9	RT-20f	4	1	1	0	0	0	0	0	0	0	0	0	0	0	0	0	0	0	0	0	0	0	0	0	0	0	0	0	1	1	1	1	1	1	1	1	1	1	1	1	1	1	1	1	1	1
333	*BHMS373	10.2	RT-20f	5	1	1	1	0	0	0	0	0	0	0	0	0	0	0	0	0	0	0	0	0	0	0	0	0	0	0	0	1	1	1	1	1	1	1	1	1	1	1	1	1	1	1	1	1	1
334	*OMM1181	19.3	RT-20f	10	1	1	1	1	1	0	0	0	0	0	0	0	0	0	0	0	0	0	0	0	0	0	0	0	0	0	0	0	0	0	1	1	1	1	1	1	1	1	1	1	1	1	1	1	1
335	*OMM5195	28.4	RT-20f	14	1	1	1	1	1	1	1	0	0	0	0	0	0	0	0	0	0	0	0	0	0	0	0	0	0	0	0	0	0	0	0	0	1	1	1	1	1	1	1	1	1	1	1	1	1
336	*OMM5059/1	28.4	RT-20f	14	1	1	1	1	1	1	1	0	0	0	0	0	0	0	0	0	0	0	0	0	0	0	0	0	0	0	0	0	0	0	0	0	1	1	1	1	1	1	1	1	1	1	1	1	1
337	*OMM1332	28.4	RT-20f	14	1	1	1	1	1	1	1	0	0	0	0	0	0	0	0	0	0	0	0	0	0	0	0	0	0	0	0	0	0	0	0	0	1	1	1	1	1	1	1	1	1	1	1	1	1
338	*OMM5268	28.4	RT-20f	14	1	1	1	1	1	1	1	0	0	0	0	0	0	0	0	0	0	0	0	0	0	0	0	0	0	0	0	0	0	0	0	0	1	1	1	1	1	1	1	1	1	1	1	1	1
339	*BHMS205/2	59	RT-20f	30	1	1	1	1	1	1	1	1	1	1	1	1	1	1	1	0	0	0	0	0	0	0	0	0	0	0	0	0	0	0	0	0	0	0	0	0	0	0	0	0	1	1	1	1	1
340	*OmyRGT53TUF	59	RT-20f	30	1	1	1	1	1	1	1	1	1	1	1	1	1	1	1	0	0	0	0	0	0	0	0	0	0	0	0	0	0	0	0	0	0	0	0	0	0	0	0	0	1	1	1	1	1
341	*OMM5108	61.3	RT-20f	31	1	1	1	1	1	1	1	1	1	1	1	1	1	1	1	0	0	0	0	0	0	0	0	0	0	0	0	0	0	0	0	0	0	0	0	0	0	0	0	0	1	1	1	1	1
342	*OMM1657/2	75	RT-20f	38	1	1	1	1	1	1	1	1	1	1	1	1	1	1	1	1	1	1	1	1	0	0	0	0	0	0	0	0	0	0	0	0	0	0	0	0	0	0	0	0	0	0	0	0	1
343	*OMM5168/2	115.9	RT-20f	58	0	0	0	0	1	1	1	1	1	1	1	1	1	1	1	1	1	1	1	1	1	1	1	1	1	1	1	1	1	0	0	0	0	0	0	0	0	0	0	0	0	0	0	0	0
344	*OMM5017/2	115.9	RT-20f	58	1	1	1	1	1	1	1	1	1	1	1	1	1	1	1	1	1	1	1	1	1	1	1	1	1	0	0	0	0	0	0	0	0	0	0	0	0	0	0	0	0	0	0	0	0
345	*OMM1134/2	117	RT-20f	59	0	0	0	0	0	1	1	1	1	1	1	1	1	1	1	1	1	1	1	1	1	1	1	1	1	1	1	1	1	0	0	0	0	0	0	0	0	0	0	0	0	0	0	0	0
346	*CL17236/2	126.1	RT-20f	63	0	0	0	0	0	0	0	1	1	1	1	1	1	1	1	1	1	1	1	1	1	1	1	1	1	1	1	1	1	1	1	0	0	0	0	0	0	0	0	0	0	0	0	0	0
347	*Omy1232INRA/2	134	RT-20f	67	0	0	0	0	0	0	0	0	0	1	1	1	1	1	1	1	1	1	1	1	1	1	1	1	1	1	1	1	1	1	1	1	1	0	0	0	0	0	0	0	0	0	0	0	0
348
349	*RT-21f
350	*BX302949	0	RT-21f	0	0	0	0	0	0	0	0	0	0	0	0	0	0	0	0	0	0	0	0	0	0	0	0	0	0	1	1	1	1	1	1	1	1	1	1	1	1	1	1	1	1	1	1	1	1
351	*CA061915	0	RT-21f	0	0	0	0	0	0	0	0	0	0	0	0	0	0	0	0	0	0	0	0	0	0	0	0	0	0	1	1	1	1	1	1	1	1	1	1	1	1	1	1	1	1	1	1	1	1
352	*OmyFGT7TUF	0	RT-21f	0	0	0	0	0	0	0	0	0	0	0	0	0	0	0	0	0	0	0	0	0	0	0	0	0	0	1	1	1	1	1	1	1	1	1	1	1	1	1	1	1	1	1	1	1	1
353	*Ssa197DU	0	RT-21f	0	0	0	0	0	0	0	0	0	0	0	0	0	0	0	0	0	0	0	0	0	0	0	0	0	0	1	1	1	1	1	1	1	1	1	1	1	1	1	1	1	1	1	1	1	1
354	*Omi106TUF	12.5	RT-21f	6	1	1	1	0	0	0	0	0	0	0	0	0	0	0	0	0	0	0	0	0	0	0	0	0	0	0	0	0	1	1	1	1	1	1	1	1	1	1	1	1	1	1	1	1	1
355	*OmyFGT2TUF	15.9	RT-21f	8	1	1	1	1	0	0	0	0	0	0	0	0	0	0	0	0	0	0	0	0	0	0	0	0	0	0	0	0	0	1	1	1	1	1	1	1	1	1	1	1	1	1	1	1	1
356	*Omy301UoG	18.2	RT-21f	9	1	1	1	1	1	0	0	0	0	0	0	0	0	0	0	0	0	0	0	0	0	0	0	0	0	0	0	0	0	1	1	1	1	1	1	1	1	1	1	1	1	1	1	1	1
357	*OmyP9-2TUF	20.4	RT-21f	10	1	1	1	1	1	0	0	0	0	0	0	0	0	0	0	0	0	0	0	0	0	0	0	0	0	0	0	0	0	0	1	1	1	1	1	1	1	1	1	1	1	1	1	1	1
358	*Omy1075INRA	22.7	RT-21f	11	1	1	1	1	1	1	0	0	0	0	0	0	0	0	0	0	0	0	0	0	0	0	0	0	0	0	0	0	0	0	1	1	1	1	1	1	1	1	1	1	1	1	1	1	1
359	*BX309199	31.8	RT-21f	16	1	1	1	1	1	1	1	1	0	0	0	0	0	0	0	0	0	0	0	0	0	0	0	0	0	0	0	0	0	0	0	0	0	1	1	1	1	1	1	1	1	1	1	1	1
360	*Omy1219INRA	31.8	RT-21f	16	1	1	1	1	1	1	1	1	0	0	0	0	0	0	0	0	0	0	0	0	0	0	0	0	0	0	0	0	0	0	0	0	0	1	1	1	1	1	1	1	1	1	1	1	1
361	*Sal12UoG	31.8	RT-21f	16	1	1	1	1	1	1	1	1	0	0	0	0	0	0	0	0	0	0	0	0	0	0	0	0	0	0	0	0	0	0	0	0	0	1	1	1	1	1	1	1	1	1	1	1	1
362	*OmyFGT27TUF	38.6	RT-21f	19	1	1	1	1	1	1	1	1	1	1	0	0	0	0	0	0	0	0	0	0	0	0	0	0	0	0	0	0	0	0	0	0	0	0	1	1	1	1	1	1	1	1	1	1	1
363	*OmyRGT26TUF	38.6	RT-21f	19	1	1	1	1	1	1	1	1	1	1	0	0	0	0	0	0	0	0	0	0	0	0	0	0	0	0	0	0	0	0	0	0	0	0	1	1	1	1	1	1	1	1	1	1	1
364	*OmyRT5TUF	48.9	RT-21f	24	1	1	1	1	1	1	1	1	1	1	1	1	0	0	0	0	0	0	0	0	0	0	0	0	0	0	0	0	0	0	0	0	0	0	0	0	0	1	1	1	1	1	1	1	1
365	*OMM1344	56.8	RT-21f	28	1	1	1	1	1	1	1	1	1	1	1	1	1	1	0	0	0	0	0	0	0	0	0	0	0	0	0	0	0	0	0	0	0	0	0	0	0	0	0	1	1	1	1	1	1
366	*OMM1059	80.7	RT-21f	40	1	1	1	1	1	1	1	1	1	1	1	1	1	1	1	1	1	1	1	1	0	0	0	0	0	0	0	0	0	0	0	0	0	0	0	0	0	0	0	0	0	0	0	0	0
367	*OmyUW1090	81.8	RT-21f	41	1	1	1	1	1	1	1	1	1	1	1	1	1	1	1	1	1	1	1	1	1	0	0	0	0	0	0	0	0	0	0	0	0	0	0	0	0	0	0	0	0	0	0	0	0
368	*OMM5179	85.2	RT-21f	43	1	1	1	1	1	1	1	1	1	1	1	1	1	1	1	1	1	1	1	1	1	1	0	0	0	0	0	0	0	0	0	0	0	0	0	0	0	0	0	0	0	0	0	0	0
369	*OMM5256	86.4	RT-21f	43	1	1	1	1	1	1	1	1	1	1	1	1	1	1	1	1	1	1	1	1	1	1	0	0	0	0	0	0	0	0	0	0	0	0	0	0	0	0	0	0	0	0	0	0	0
370	*OMM1089	89.8	RT-21f	45	1	1	1	1	1	1	1	1	1	1	1	1	1	1	1	1	1	1	1	1	1	1	1	0	0	0	0	0	0	0	0	0	0	0	0	0	0	0	0	0	0	0	0	0	0
371	*OMM5126/2	92	RT-21f	46	1	1	1	1	1	1	1	1	1	1	1	1	1	1	1	1	1	1	1	1	1	1	1	0	0	0	0	0	0	0	0	0	0	0	0	0	0	0	0	0	0	0	0	0	0
372	*Omy1512INRA	93.2	RT-21f	47	1	1	1	1	1	1	1	1	1	1	1	1	1	1	1	1	1	1	1	1	1	1	1	1	0	0	0	0	0	0	0	0	0	0	0	0	0	0	0	0	0	0	0	0	0
373	*BX310634	93.2	RT-21f	47	1	1	1	1	1	1	1	1	1	1	1	1	1	1	1	1	1	1	1	1	1	1	1	1	0	0	0	0	0	0	0	0	0	0	0	0	0	0	0	0	0	0	0	0	0
374	*OMM1270	93.2	RT-21f	47	1	1	1	1	1	1	1	1	1	1	1	1	1	1	1	1	1	1	1	1	1	1	1	1	0	0	0	0	0	0	0	0	0	0	0	0	0	0	0	0	0	0	0	0	0
375	*OMM5054	93.2	RT-21f	47	1	1	1	1	1	1	1	1	1	1	1	1	1	1	1	1	1	1	1	1	1	1	1	1	0	0	0	0	0	0	0	0	0	0	0	0	0	0	0	0	0	0	0	0	0
376	*OMM5129	93.2	RT-21f	47	1	1	1	1	1	1	1	1	1	1	1	1	1	1	1	1	1	1	1	1	1	1	1	1	0	0	0	0	0	0	0	0	0	0	0	0	0	0	0	0	0	0	0	0	0
377	*OMM5148/2	95.4	RT-21f	48	1	1	1	1	1	1	1	1	1	1	1	1	1	1	1	1	1	1	1	1	1	1	1	1	0	0	0	0	0	0	0	0	0	0	0	0	0	0	0	0	0	0	0	0	0
378
379	*RT-22f
380	*BHMS328	0	RT-22f	0	0	0	0	0	0	0	0	0	0	0	0	0	0	0	0	0	0	0	0	0	0	0	0	0	0	1	1	1	1	1	1	1	1	1	1	1	1	1	1	1	1	1	1	1	1
381	*OMM1340	13.6	RT-22f	7	1	1	1	1	0	0	0	0	0	0	0	0	0	0	0	0	0	0	0	0	0	0	0	0	0	0	0	0	1	1	1	1	1	1	1	1	1	1	1	1	1	1	1	1	1
382	*Ssa6.33NUIG	34.1	RT-22f	17	1	1	1	1	1	1	1	1	1	0	0	0	0	0	0	0	0	0	0	0	0	0	0	0	0	0	0	0	0	0	0	0	0	1	1	1	1	1	1	1	1	1	1	1	1
383	*SSOSL439	43.2	RT-22f	22	1	1	1	1	1	1	1	1	1	1	1	0	0	0	0	0	0	0	0	0	0	0	0	0	0	0	0	0	0	0	0	0	0	0	0	0	1	1	1	1	1	1	1	1	1
384	*Str58CNRS	52.3	RT-22f	26	1	1	1	1	1	1	1	1	1	1	1	1	1	0	0	0	0	0	0	0	0	0	0	0	0	0	0	0	0	0	0	0	0	0	0	0	0	0	1	1	1	1	1	1	1
385	*OMM5141/2	54.5	RT-22f	27	1	1	1	1	1	1	1	1	1	1	1	1	1	1	0	0	0	0	0	0	0	0	0	0	0	0	0	0	0	0	0	0	0	0	0	0	0	0	1	1	1	1	1	1	1
386	*Omi126TUF	54.5	RT-22f	27	1	1	1	1	1	1	1	1	1	1	1	1	1	1	0	0	0	0	0	0	0	0	0	0	0	0	0	0	0	0	0	0	0	0	0	0	0	0	1	1	1	1	1	1	1
387	*CA367445	54.5	RT-22f	27	1	1	1	1	1	1	1	1	1	1	1	1	1	1	0	0	0	0	0	0	0	0	0	0	0	0	0	0	0	0	0	0	0	0	0	0	0	0	1	1	1	1	1	1	1
388	*Ssa289DU	54.5	RT-22f	27	1	1	1	1	1	1	1	1	1	1	1	1	1	1	0	0	0	0	0	0	0	0	0	0	0	0	0	0	0	0	0	0	0	0	0	0	0	0	1	1	1	1	1	1	1
389	*Omi171TUF	68.2	RT-22f	34	1	1	1	1	1	1	1	1	1	1	1	1	1	1	1	1	1	0	0	0	0	0	0	0	0	0	0	0	0	0	0	0	0	0	0	0	0	0	0	0	0	0	1	1	1
390	*OMM5023	81.8	RT-22f	41	1	1	1	1	1	1	1	1	1	1	1	1	1	1	1	1	1	1	1	1	1	0	0	0	0	0	0	0	0	0	0	0	0	0	0	0	0	0	0	0	0	0	0	0	0
391	*OMM1023	90.9	RT-22f	45	1	1	1	1	1	1	1	1	1	1	1	1	1	1	1	1	1	1	1	1	1	1	1	0	0	0	0	0	0	0	0	0	0	0	0	0	0	0	0	0	0	0	0	0	0
392	*OMM5056	95.4	RT-22f	48	1	1	1	1	1	1	1	1	1	1	1	1	1	1	1	1	1	1	1	1	1	1	1	1	0	0	0	0	0	0	0	0	0	0	0	0	0	0	0	0	0	0	0	0	0
393	*OMM5313	95.4	RT-22f	48	1	1	1	1	1	1	1	1	1	1	1	1	1	1	1	1	1	1	1	1	1	1	1	1	0	0	0	0	0	0	0	0	0	0	0	0	0	0	0	0	0	0	0	0	0
394	*OMM5158	95.4	RT-22f	48	1	1	1	1	1	1	1	1	1	1	1	1	1	1	1	1	1	1	1	1	1	1	1	1	0	0	0	0	0	0	0	0	0	0	0	0	0	0	0	0	0	0	0	0	0
395	*BHMS422A	95.4	RT-22f	48	1	1	1	1	1	1	1	1	1	1	1	1	1	1	1	1	1	1	1	1	1	1	1	1	0	0	0	0	0	0	0	0	0	0	0	0	0	0	0	0	0	0	0	0	0
396	*OMM1362	95.4	RT-22f	49	1	1	1	1	1	1	1	1	1	1	1	1	1	1	1	1	1	1	1	1	1	1	1	1	1	0	0	0	0	0	0	0	0	0	0	0	0	0	0	0	0	0	0	0	0
397	*BX073647/2	97.7	RT-22f	49	1	1	1	1	1	1	1	1	1	1	1	1	1	1	1	1	1	1	1	1	1	1	1	1	1	0	0	0	0	0	0	0	0	0	0	0	0	0	0	0	0	0	0	0	0
398	*Omy1193INRA	105.7	RT-22f	53	0	0	1	1	1	1	1	1	1	1	1	1	1	1	1	1	1	1	1	1	1	1	1	1	1	1	0	0	0	0	0	0	0	0	0	0	0	0	0	0	0	0	0	0	0
399	*OMM1221	107.9	RT-22f	54	0	0	1	1	1	1	1	1	1	1	1	1	1	1	1	1	1	1	1	1	1	1	1	1	1	1	1	0	0	0	0	0	0	0	0	0	0	0	0	0	0	0	0	0	0
400
401	*RT-23f
402	*OMM1276	0	RT-23f	0	0	0	0	0	0	0	0	0	0	0	0	0	0	0	0	0	0	0	0	0	0	0	0	0	0	1	1	1	1	1	1	1	1	1	1	1	1	1	1	1	1	1	1	1	1
403	*OMM5310	2.2	RT-23f	1	1	0	0	0	0	0	0	0	0	0	0	0	0	0	0	0	0	0	0	0	0	0	0	0	0	1	1	1	1	1	1	1	1	1	1	1	1	1	1	1	1	1	1	1	1
404	*OMM1207	18.1	RT-23f	9	1	1	1	1	1	0	0	0	0	0	0	0	0	0	0	0	0	0	0	0	0	0	0	0	0	0	0	0	0	1	1	1	1	1	1	1	1	1	1	1	1	1	1	1	1
405	*OMM5167	23.8	RT-23f	12	1	1	1	1	1	1	0	0	0	0	0	0	0	0	0	0	0	0	0	0	0	0	0	0	0	0	0	0	0	0	0	1	1	1	1	1	1	1	1	1	1	1	1	1	1
406	*OMM1295	47.7	RT-23f	24	1	1	1	1	1	1	1	1	1	1	1	1	0	0	0	0	0	0	0	0	0	0	0	0	0	0	0	0	0	0	0	0	0	0	0	0	0	1	1	1	1	1	1	1	1
407	*OMM1358	52.2	RT-23f	26	1	1	1	1	1	1	1	1	1	1	1	1	1	0	0	0	0	0	0	0	0	0	0	0	0	0	0	0	0	0	0	0	0	0	0	0	0	0	1	1	1	1	1	1	1
408	*OMM5003	52.2	RT-23f	26	1	1	1	1	1	1	1	1	1	1	1	1	1	0	0	0	0	0	0	0	0	0	0	0	0	0	0	0	0	0	0	0	0	0	0	0	0	0	1	1	1	1	1	1	1
409	*OmyRGT18TUF	61.3	RT-23f	31	1	1	1	1	1	1	1	1	1	1	1	1	1	1	1	1	0	0	0	0	0	0	0	0	0	0	0	0	0	0	0	0	0	0	0	0	0	0	0	0	1	1	1	1	1
410	*OmyRGT10TUF	62.5	RT-23f	31	1	1	1	1	1	1	1	1	1	1	1	1	1	1	1	1	0	0	0	0	0	0	0	0	0	0	0	0	0	0	0	0	0	0	0	0	0	0	0	0	1	1	1	1	1
411	*CR365462	65.9	RT-23f	33	1	1	1	1	1	1	1	1	1	1	1	1	1	1	1	1	1	0	0	0	0	0	0	0	0	0	0	0	0	0	0	0	0	0	0	0	0	0	0	0	0	1	1	1	1
412	*BHMS230	76.1	RT-23f	38	1	1	1	1	1	1	1	1	1	1	1	1	1	1	1	1	1	1	1	0	0	0	0	0	0	0	0	0	0	0	0	0	0	0	0	0	0	0	0	0	0	0	0	0	1
413	*Ots506NWFSC(UoG)	87.4	RT-23f	44	1	1	1	1	1	1	1	1	1	1	1	1	1	1	1	1	1	1	1	1	1	1	0	0	0	0	0	0	0	0	0	0	0	0	0	0	0	0	0	0	0	0	0	0	0
414
415	*RT-23+3f
416	*OMM5274	0	RT-23+3f	0	0	1	1	0	0	0	1	0	0	0	0	1	0	1	0	1	1	0	0	0	1	1	1	0	0	1	1	0	1	1	0	0	1	0	1	1	1	0	0	1	1	1	0	1	1
417	*Omy1422INRA	0	RT-23+3f	0	0	1	1	0	0	0	1	0	0	0	0	1	0	1	0	1	1	0	0	0	1	1	1	0	0	1	1	0	1	1	0	0	1	0	1	1	1	0	0	1	1	1	0	1	1
418	*OMM5012	1.1	RT-23+3f	1	0	1	1	0	0	0	1	0	0	0	0	1	0	1	0	1	1	0	0	1	1	1	1	0	0	1	1	0	1	1	0	0	1	0	1	1	1	0	0	1	1	1	0	1	1
419
420	*RT-24f
421	*OmyFGT16TUF	0	RT-24f	0	0	0	0	0	0	0	0	0	0	0	0	0	0	0	0	0	0	0	0	0	0	0	0	0	0	1	1	1	1	1	1	1	1	1	1	1	1	1	1	1	1	1	1	1	1
422	*One2ASC	9	RT-24f	5	1	1	1	0	0	0	0	0	0	0	0	0	0	0	0	0	0	0	0	0	0	0	0	0	0	0	0	1	1	1	1	1	1	1	1	1	1	1	1	1	1	1	1	1	1
423	*OMM1211	10.2	RT-24f	5	1	1	1	0	0	0	0	0	0	0	0	0	0	0	0	0	0	0	0	0	0	0	0	0	0	0	0	1	1	1	1	1	1	1	1	1	1	1	1	1	1	1	1	1	1
424	*OmyRGT36TUF	18.1	RT-24f	9	1	1	1	1	1	0	0	0	0	0	0	0	0	0	0	0	0	0	0	0	0	0	0	0	0	0	0	0	0	1	1	1	1	1	1	1	1	1	1	1	1	1	1	1	1
425	*BHMS377	39.7	RT-24f	20	1	1	1	1	1	1	1	1	1	1	0	0	0	0	0	0	0	0	0	0	0	0	0	0	0	0	0	0	0	0	0	0	0	0	0	1	1	1	1	1	1	1	1	1	1
426	*Ssa85DU	43.1	RT-24f	22	1	1	1	1	1	1	1	1	1	1	1	0	0	0	0	0	0	0	0	0	0	0	0	0	0	0	0	0	0	0	0	0	0	0	0	0	1	1	1	1	1	1	1	1	1
427	*BX087219	48.8	RT-24f	24	1	1	1	1	1	1	1	1	1	1	1	1	0	0	0	0	0	0	0	0	0	0	0	0	0	0	0	0	0	0	0	0	0	0	0	0	0	1	1	1	1	1	1	1	1
428	*BX296674/2	50	RT-24f	25	1	1	1	1	1	1	1	1	1	1	1	1	1	0	0	0	0	0	0	0	0	0	0	0	0	0	0	0	0	0	0	0	0	0	0	0	0	1	1	1	1	1	1	1	1
429	*OMM1170	51.1	RT-24f	26	1	1	1	1	1	1	1	1	1	1	1	1	1	0	0	0	0	0	0	0	0	0	0	0	0	0	0	0	0	0	0	0	0	0	0	0	0	0	1	1	1	1	1	1	1
430	*OmyPuPuPy	51.1	RT-24f	26	1	1	1	1	1	1	1	1	1	1	1	1	1	0	0	0	0	0	0	0	0	0	0	0	0	0	0	0	0	0	0	0	0	0	0	0	0	0	1	1	1	1	1	1	1
431	*TC105189	54.5	RT-24f	27	1	1	1	1	1	1	1	1	1	1	1	1	1	1	0	0	0	0	0	0	0	0	0	0	0	0	0	0	0	0	0	0	0	0	0	0	0	0	1	1	1	1	1	1	1
432	*One108ADFG	64.7	RT-24f	32	1	1	1	1	1	1	1	1	1	1	1	1	1	1	1	1	0	0	0	0	0	0	0	0	0	0	0	0	0	0	0	0	0	0	0	0	0	0	0	0	0	1	1	1	1
433	*OMM1320	96.5	RT-24f	48	1	1	1	1	1	1	1	1	1	1	1	1	1	1	1	1	1	1	1	1	1	1	1	1	0	0	0	0	0	0	0	0	0	0	0	0	0	0	0	0	0	0	0	0	0
434	*OMM1322	96.5	RT-24f	48	1	1	1	1	1	1	1	1	1	1	1	1	1	1	1	1	1	1	1	1	1	1	1	1	0	0	0	0	0	0	0	0	0	0	0	0	0	0	0	0	0	0	0	0	0
435	*BHMS238	99.9	RT-24f	50	1	1	1	1	1	1	1	1	1	1	1	1	1	1	1	1	1	1	1	1	1	1	1	1	1	0	0	0	0	0	0	0	0	0	0	0	0	0	0	0	0	0	0	0	0
436	*OMM3007	101.1	RT-24f	51	0	1	1	1	1	1	1	1	1	1	1	1	1	1	1	1	1	1	1	1	1	1	1	1	1	0	0	0	0	0	0	0	0	0	0	0	0	0	0	0	0	0	0	0	0
437	*OMM1281	102.2	RT-24f	51	0	1	1	1	1	1	1	1	1	1	1	1	1	1	1	1	1	1	1	1	1	1	1	1	1	0	0	0	0	0	0	0	0	0	0	0	0	0	0	0	0	0	0	0	0
438	*One11ASC	106.8	RT-24f	53	0	0	1	1	1	1	1	1	1	1	1	1	1	1	1	1	1	1	1	1	1	1	1	1	1	1	0	0	0	0	0	0	0	0	0	0	0	0	0	0	0	0	0	0	0
439	*OMM5113	110.2	RT-24f	55	0	0	0	1	1	1	1	1	1	1	1	1	1	1	1	1	1	1	1	1	1	1	1	1	1	1	1	0	0	0	0	0	0	0	0	0	0	0	0	0	0	0	0	0	0
440	*Omy27INRA/2	115.9	RT-24f	58	0	0	0	0	1	1	1	1	1	1	1	1	1	1	1	1	1	1	1	1	1	1	1	1	1	1	1	1	1	0	0	0	0	0	0	0	0	0	0	0	0	0	0	0	0
441	*OMM3065/1	138.6	RT-24f	69	0	0	0	0	0	0	0	0	0	0	1	1	1	1	1	1	1	1	1	1	1	1	1	1	1	1	1	1	1	1	1	1	1	1	0	0	0	0	0	0	0	0	0	0	0
442	*OMM3064/1	142	RT-24f	71	0	0	0	0	0	0	0	0	0	0	0	1	1	1	1	1	1	1	1	1	1	1	1	1	1	1	1	1	1	1	1	1	1	1	1	0	0	0	0	0	0	0	0	0	0
443
444	*RT-25f
445	*OMM1335	0	RT-25f	0	0	0	0	0	0	0	0	0	0	0	0	0	0	0	0	0	0	0	0	0	0	0	0	0	0	1	1	1	1	1	1	1	1	1	1	1	1	1	1	1	1	1	1	1	1
446	*Omy1505INRA/2	1.1	RT-25f	1	1	0	0	0	0	0	0	0	0	0	0	0	0	0	0	0	0	0	0	0	0	0	0	0	0	1	1	1	1	1	1	1	1	1	1	1	1	1	1	1	1	1	1	1	1
447	*OMM5175/2	20.4	RT-25f	10	1	1	1	1	1	0	0	0	0	0	0	0	0	0	0	0	0	0	0	0	0	0	0	0	0	0	0	0	0	0	1	1	1	1	1	1	1	1	1	1	1	1	1	1	1
448	*OMM1193	31.8	RT-25f	16	1	1	1	1	1	1	1	1	0	0	0	0	0	0	0	0	0	0	0	0	0	0	0	0	0	0	0	0	0	0	0	0	0	1	1	1	1	1	1	1	1	1	1	1	1
449	*BHMS486	44.3	RT-25f	22	1	1	1	1	1	1	1	1	1	1	1	0	0	0	0	0	0	0	0	0	0	0	0	0	0	0	0	0	0	0	0	0	0	0	0	0	1	1	1	1	1	1	1	1	1
450	*Ogo2UW/2	45.4	RT-25f	23	1	1	1	1	1	1	1	1	1	1	1	1	0	0	0	0	0	0	0	0	0	0	0	0	0	0	0	0	0	0	0	0	0	0	0	0	1	1	1	1	1	1	1	1	1
451	*CL15589/2	45.4	RT-25f	23	1	1	1	1	1	1	1	1	1	1	1	1	0	0	0	0	0	0	0	0	0	0	0	0	0	0	0	0	0	0	0	0	0	0	0	0	1	1	1	1	1	1	1	1	1
452	*OMM1301	54.5	RT-25f	27	1	1	1	1	1	1	1	1	1	1	1	1	1	1	0	0	0	0	0	0	0	0	0	0	0	0	0	0	0	0	0	0	0	0	0	0	0	0	1	1	1	1	1	1	1
453	*OMM5065	59	RT-25f	30	1	1	1	1	1	1	1	1	1	1	1	1	1	1	1	0	0	0	0	0	0	0	0	0	0	0	0	0	0	0	0	0	0	0	0	0	0	0	0	0	1	1	1	1	1
454	*OMM5192/2	65.9	RT-25f	33	1	1	1	1	1	1	1	1	1	1	1	1	1	1	1	1	1	0	0	0	0	0	0	0	0	0	0	0	0	0	0	0	0	0	0	0	0	0	0	0	0	1	1	1	1
455	*Ssa38BSFU	72.7	RT-25f	36	1	1	1	1	1	1	1	1	1	1	1	1	1	1	1	1	1	1	0	0	0	0	0	0	0	0	0	0	0	0	0	0	0	0	0	0	0	0	0	0	0	0	0	1	1
456	*One104ADFG	76.1	RT-25f	38	1	1	1	1	1	1	1	1	1	1	1	1	1	1	1	1	1	1	1	0	0	0	0	0	0	0	0	0	0	0	0	0	0	0	0	0	0	0	0	0	0	0	0	0	1
457	*OmyRGT7TUF	84	RT-25f	42	1	1	1	1	1	1	1	1	1	1	1	1	1	1	1	1	1	1	1	1	1	0	0	0	0	0	0	0	0	0	0	0	0	0	0	0	0	0	0	0	0	0	0	0	0
458	*OmyFGT21TUF	86.3	RT-25f	43	1	1	1	1	1	1	1	1	1	1	1	1	1	1	1	1	1	1	1	1	1	1	0	0	0	0	0	0	0	0	0	0	0	0	0	0	0	0	0	0	0	0	0	0	0
459	*Omi48TUF	89.7	RT-25f	45	1	1	1	1	1	1	1	1	1	1	1	1	1	1	1	1	1	1	1	1	1	1	1	0	0	0	0	0	0	0	0	0	0	0	0	0	0	0	0	0	0	0	0	0	0
460	*OMM5138	96.5	RT-25f	48	1	1	1	1	1	1	1	1	1	1	1	1	1	1	1	1	1	1	1	1	1	1	1	1	0	0	0	0	0	0	0	0	0	0	0	0	0	0	0	0	0	0	0	0	0
461	*OmyUW1552	100	RT-25f	50	1	1	1	1	1	1	1	1	1	1	1	1	1	1	1	1	1	1	1	1	1	1	1	1	1	0	0	0	0	0	0	0	0	0	0	0	0	0	0	0	0	0	0	0	0
462	*BHMS250	102.2	RT-25f	51	0	1	1	1	1	1	1	1	1	1	1	1	1	1	1	1	1	1	1	1	1	1	1	1	1	0	0	0	0	0	0	0	0	0	0	0	0	0	0	0	0	0	0	0	0
463
464	*RT-26f
465	*OmyFGT24TUF	0	RT-26f	0	0	0	0	0	0	0	0	0	0	0	0	0	0	0	0	0	0	0	0	0	0	0	0	0	0	1	1	1	1	1	1	1	1	1	1	1	1	1	1	1	1	1	1	1	1
466	*SSOSL32/2	1.1	RT-26f	1	1	0	0	0	0	0	0	0	0	0	0	0	0	0	0	0	0	0	0	0	0	0	0	0	0	1	1	1	1	1	1	1	1	1	1	1	1	1	1	1	1	1	1	1	1
467	*Omi66TUF	1.1	RT-26f	1	1	0	0	0	0	0	0	0	0	0	0	0	0	0	0	0	0	0	0	0	0	0	0	0	0	1	1	1	1	1	1	1	1	1	1	1	1	1	1	1	1	1	1	1	1
468	*OMM1015	1.1	RT-26f	1	1	0	0	0	0	0	0	0	0	0	0	0	0	0	0	0	0	0	0	0	0	0	0	0	0	1	1	1	1	1	1	1	1	1	1	1	1	1	1	1	1	1	1	1	1
469	*BHMS7.005	2.2	RT-26f	1	1	0	0	0	0	0	0	0	0	0	0	0	0	0	0	0	0	0	0	0	0	0	0	0	0	1	1	1	1	1	1	1	1	1	1	1	1	1	1	1	1	1	1	1	1
470	*Ssa80BSFU/2	29.5	RT-26f	15	1	1	1	1	1	1	1	1	0	0	0	0	0	0	0	0	0	0	0	0	0	0	0	0	0	0	0	0	0	0	0	0	1	1	1	1	1	1	1	1	1	1	1	1	1
471	*CB506726	29.5	RT-26f	15	1	1	1	1	1	1	1	1	0	0	0	0	0	0	0	0	0	0	0	0	0	0	0	0	0	0	0	0	0	0	0	0	1	1	1	1	1	1	1	1	1	1	1	1	1
472
473	*RT-27f
474	*Omi105TUF/1	0	RT-27f	0	0	0	0	0	0	0	0	0	0	0	0	0	0	0	0	0	0	0	0	0	0	0	0	0	0	1	1	1	1	1	1	1	1	1	1	1	1	1	1	1	1	1	1	1	1
475	*Omi156TUF/1	5.7	RT-27f	3	1	1	0	0	0	0	0	0	0	0	0	0	0	0	0	0	0	0	0	0	0	0	0	0	0	0	1	1	1	1	1	1	1	1	1	1	1	1	1	1	1	1	1	1	1
476	*Omi210TUF/1	5.7	RT-27f	3	1	1	0	0	0	0	0	0	0	0	0	0	0	0	0	0	0	0	0	0	0	0	0	0	0	0	1	1	1	1	1	1	1	1	1	1	1	1	1	1	1	1	1	1	1
477	*BX321659/1	12.5	RT-27f	6	1	1	1	0	0	0	0	0	0	0	0	0	0	0	0	0	0	0	0	0	0	0	0	0	0	0	0	0	1	1	1	1	1	1	1	1	1	1	1	1	1	1	1	1	1
478	*OtsG423UCD	15.9	RT-27f	8	1	1	1	1	0	0	0	0	0	0	0	0	0	0	0	0	0	0	0	0	0	0	0	0	0	0	0	0	0	1	1	1	1	1	1	1	1	1	1	1	1	1	1	1	1
479	*OMM5000/1	19.4	RT-27f	10	1	1	1	1	1	0	0	0	0	0	0	0	0	0	0	0	0	0	0	0	0	0	0	0	0	0	0	0	0	0	1	1	1	1	1	1	1	1	1	1	1	1	1	1	1
480	*OmyRGT13TUF	19.4	RT-27f	10	1	1	1	1	1	0	0	0	0	0	0	0	0	0	0	0	0	0	0	0	0	0	0	0	0	0	0	0	0	0	1	1	1	1	1	1	1	1	1	1	1	1	1	1	1
481	*OmyFGT8TUF/1	20.5	RT-27f	10	1	1	1	1	1	0	0	0	0	0	0	0	0	0	0	0	0	0	0	0	0	0	0	0	0	0	0	0	0	0	1	1	1	1	1	1	1	1	1	1	1	1	1	1	1
482	*OMM5188	21.6	RT-27f	11	1	1	1	1	1	1	0	0	0	0	0	0	0	0	0	0	0	0	0	0	0	0	0	0	0	0	0	0	0	0	1	1	1	1	1	1	1	1	1	1	1	1	1	1	1
483	*One18ASC/1	22.8	RT-27f	11	1	1	1	1	1	1	0	0	0	0	0	0	0	0	0	0	0	0	0	0	0	0	0	0	0	0	0	0	0	0	1	1	1	1	1	1	1	1	1	1	1	1	1	1	1
484	*Omy1429INRA	34.1	RT-27f	17	1	1	1	1	1	1	1	1	1	0	0	0	0	0	0	0	0	0	0	0	0	0	0	0	0	0	0	0	0	0	0	0	0	1	1	1	1	1	1	1	1	1	1	1	1
485	*OMM1108	35.3	RT-27f	18	1	1	1	1	1	1	1	1	1	0	0	0	0	0	0	0	0	0	0	0	0	0	0	0	0	0	0	0	0	0	0	0	0	0	1	1	1	1	1	1	1	1	1	1	1
486	*Ocl2UW	37.5	RT-27f	19	1	1	1	1	1	1	1	1	1	1	0	0	0	0	0	0	0	0	0	0	0	0	0	0	0	0	0	0	0	0	0	0	0	0	1	1	1	1	1	1	1	1	1	1	1
487	*OmyUW1119	37.5	RT-27f	19	1	1	1	1	1	1	1	1	1	1	0	0	0	0	0	0	0	0	0	0	0	0	0	0	0	0	0	0	0	0	0	0	0	0	1	1	1	1	1	1	1	1	1	1	1
488	*Omy272UoG/1	37.5	RT-27f	19	1	1	1	1	1	1	1	1	1	1	0	0	0	0	0	0	0	0	0	0	0	0	0	0	0	0	0	0	0	0	0	0	0	0	1	1	1	1	1	1	1	1	1	1	1
489	*Omy1076INRA	43.2	RT-27f	22	1	1	1	1	1	1	1	1	1	1	1	0	0	0	0	0	0	0	0	0	0	0	0	0	0	0	0	0	0	0	0	0	0	0	0	0	1	1	1	1	1	1	1	1	1
490	*Ots501NWFSC	52.3	RT-27f	26	1	1	1	1	1	1	1	1	1	1	1	1	1	0	0	0	0	0	0	0	0	0	0	0	0	0	0	0	0	0	0	0	0	0	0	0	0	0	1	1	1	1	1	1	1
491	*BHMS212	58	RT-27f	29	1	1	1	1	1	1	1	1	1	1	1	1	1	1	1	0	0	0	0	0	0	0	0	0	0	0	0	0	0	0	0	0	0	0	0	0	0	0	0	1	1	1	1	1	1
492	*OMM5187	87.5	RT-27f	44	1	1	1	1	1	1	1	1	1	1	1	1	1	1	1	1	1	1	1	1	1	1	0	0	0	0	0	0	0	0	0	0	0	0	0	0	0	0	0	0	0	0	0	0	0
493	*Omi56TUF	94.4	RT-27f	47	1	1	1	1	1	1	1	1	1	1	1	1	1	1	1	1	1	1	1	1	1	1	1	1	0	0	0	0	0	0	0	0	0	0	0	0	0	0	0	0	0	0	0	0	0
494	*BX863380(UoG)	112.5	RT-27f	56	0	0	0	1	1	1	1	1	1	1	1	1	1	1	1	1	1	1	1	1	1	1	1	1	1	1	1	1	0	0	0	0	0	0	0	0	0	0	0	0	0	0	0	0	0
495	*OMM1347	112.5	RT-27f	56	0	0	0	1	1	1	1	1	1	1	1	1	1	1	1	1	1	1	1	1	1	1	1	1	1	1	1	1	0	0	0	0	0	0	0	0	0	0	0	0	0	0	0	0	0
496	*Omy1INRA	112.5	RT-27f	56	0	0	0	1	1	1	1	1	1	1	1	1	1	1	1	1	1	1	1	1	1	1	1	1	1	1	1	1	0	0	0	0	0	0	0	0	0	0	0	0	0	0	0	0	0
497	*OmyRGT31TUF	112.5	RT-27f	56	0	0	0	1	1	1	1	1	1	1	1	1	1	1	1	1	1	1	1	1	1	1	1	1	1	1	1	1	0	0	0	0	0	0	0	0	0	0	0	0	0	0	0	0	0
498	*OMM1228	115.9	RT-27f	58	0	0	0	0	1	1	1	1	1	1	1	1	1	1	1	1	1	1	1	1	1	1	1	1	1	1	1	1	1	0	0	0	0	0	0	0	0	0	0	0	0	0	0	0	0
499
500	*RT-29f
501	*Ghrelin	0	RT-29f	0	0	0	0	0	0	0	0	0	0	0	0	0	0	0	0	0	0	0	0	0	0	0	0	0	0	1	1	1	1	1	1	1	1	1	1	1	1	1	1	1	1	1	1	1	1
502	*OmyFGT3TUF	22.8	RT-29f	11	1	1	1	1	1	1	0	0	0	0	0	0	0	0	0	0	0	0	0	0	0	0	0	0	0	0	0	0	0	0	1	1	1	1	1	1	1	1	1	1	1	1	1	1	1
503	*Ssa98BSFU	22.8	RT-29f	11	1	1	1	1	1	1	0	0	0	0	0	0	0	0	0	0	0	0	0	0	0	0	0	0	0	0	0	0	0	0	1	1	1	1	1	1	1	1	1	1	1	1	1	1	1
504	*Omy1040INRA	29.6	RT-29f	15	1	1	1	1	1	1	1	1	0	0	0	0	0	0	0	0	0	0	0	0	0	0	0	0	0	0	0	0	0	0	0	0	1	1	1	1	1	1	1	1	1	1	1	1	1
505	*OMM1300	29.6	RT-29f	15	1	1	1	1	1	1	1	1	0	0	0	0	0	0	0	0	0	0	0	0	0	0	0	0	0	0	0	0	0	0	0	0	1	1	1	1	1	1	1	1	1	1	1	1	1
506	*OmyUW1223	30.7	RT-29f	15	1	1	1	1	1	1	1	1	0	0	0	0	0	0	0	0	0	0	0	0	0	0	0	0	0	0	0	0	0	0	0	0	1	1	1	1	1	1	1	1	1	1	1	1	1
507	*CA367675	39.8	RT-29f	20	1	1	1	1	1	1	1	1	1	1	0	0	0	0	0	0	0	0	0	0	0	0	0	0	0	0	0	0	0	0	0	0	0	0	0	1	1	1	1	1	1	1	1	1	1
508	*OtsG43UCD	39.8	RT-29f	20	1	1	1	1	1	1	1	1	1	1	0	0	0	0	0	0	0	0	0	0	0	0	0	0	0	0	0	0	0	0	0	0	0	0	0	1	1	1	1	1	1	1	1	1	1
509	*OMM5043	46.6	RT-29f	23	1	1	1	1	1	1	1	1	1	1	1	1	0	0	0	0	0	0	0	0	0	0	0	0	0	0	0	0	0	0	0	0	0	0	0	0	1	1	1	1	1	1	1	1	1
510	*OMM5051/2	46.6	RT-29f	23	1	1	1	1	1	1	1	1	1	1	1	1	0	0	0	0	0	0	0	0	0	0	0	0	0	0	0	0	0	0	0	0	0	0	0	0	1	1	1	1	1	1	1	1	1
511	*OMM1162	52.3	RT-29f	26	1	1	1	1	1	1	1	1	1	1	1	1	1	0	0	0	0	0	0	0	0	0	0	0	0	0	0	0	0	0	0	0	0	0	0	0	0	0	1	1	1	1	1	1	1
512	*OtsG68UCD	58	RT-29f	29	1	1	1	1	1	1	1	1	1	1	1	1	1	1	1	0	0	0	0	0	0	0	0	0	0	0	0	0	0	0	0	0	0	0	0	0	0	0	0	1	1	1	1	1	1
513	*Omy1357INRA/2	61.4	RT-29f	31	1	1	1	1	1	1	1	1	1	1	1	1	1	1	1	1	0	0	0	0	0	0	0	0	0	0	0	0	0	0	0	0	0	0	0	0	0	0	0	0	1	1	1	1	1
514	*OMM5165/2	80.7	RT-29f	40	1	1	1	1	1	1	1	1	1	1	1	1	1	1	1	1	1	1	1	1	0	0	0	0	0	0	0	0	0	0	0	0	0	0	0	0	0	0	0	0	0	0	0	0	0
515	*CA358173/2	80.7	RT-29f	40	1	1	1	1	1	1	1	1	1	1	1	1	1	1	1	1	1	1	1	1	0	0	0	0	0	0	0	0	0	0	0	0	0	0	0	0	0	0	0	0	0	0	0	0	0
516	*BX885263/2	81.8	RT-29f	41	1	1	1	1	1	1	1	1	1	1	1	1	1	1	1	1	1	1	1	1	1	0	0	0	0	0	0	0	0	0	0	0	0	0	0	0	0	0	0	0	0	0	0	0	0
517	*Omy1247INRA/2	81.8	RT-29f	41	1	1	1	1	1	1	1	1	1	1	1	1	1	1	1	1	1	1	1	1	1	0	0	0	0	0	0	0	0	0	0	0	0	0	0	0	0	0	0	0	0	0	0	0	0
518	*OMM5074/2	81.8	RT-29f	41	1	1	1	1	1	1	1	1	1	1	1	1	1	1	1	1	1	1	1	1	1	0	0	0	0	0	0	0	0	0	0	0	0	0	0	0	0	0	0	0	0	0	0	0	0
519
520	*RT-30f
521	*SalE38SFU	0	RT-30f	0	0	0	0	0	0	0	0	0	0	0	0	0	0	0	0	0	0	0	0	0	0	0	0	0	0	1	1	1	1	1	1	1	1	1	1	1	1	1	1	1	1	1	1	1	1
522	*OMM5224	1.2	RT-30f	1	1	0	0	0	0	0	0	0	0	0	0	0	0	0	0	0	0	0	0	0	0	0	0	0	0	1	1	1	1	1	1	1	1	1	1	1	1	1	1	1	1	1	1	1	1
523	*OMM5011	19.3	RT-30f	10	1	1	1	1	1	0	0	0	0	0	0	0	0	0	0	0	0	0	0	0	0	0	0	0	0	0	0	0	0	0	1	1	1	1	1	1	1	1	1	1	1	1	1	1	1
524	*GnRH-3A	21.6	RT-30f	11	1	1	1	1	1	1	0	0	0	0	0	0	0	0	0	0	0	0	0	0	0	0	0	0	0	0	0	0	0	0	1	1	1	1	1	1	1	1	1	1	1	1	1	1	1
525	*OmyRGT24TUF	30.7	RT-30f	15	1	1	1	1	1	1	1	1	0	0	0	0	0	0	0	0	0	0	0	0	0	0	0	0	0	0	0	0	0	0	0	0	1	1	1	1	1	1	1	1	1	1	1	1	1
526	*OmyRGT34TUF	30.7	RT-30f	15	1	1	1	1	1	1	1	1	0	0	0	0	0	0	0	0	0	0	0	0	0	0	0	0	0	0	0	0	0	0	0	0	1	1	1	1	1	1	1	1	1	1	1	1	1
527	*OMM1186	34.1	RT-30f	17	1	1	1	1	1	1	1	1	1	0	0	0	0	0	0	0	0	0	0	0	0	0	0	0	0	0	0	0	0	0	0	0	0	1	1	1	1	1	1	1	1	1	1	1	1
528	*BHMS418	34.1	RT-30f	17	1	1	1	1	1	1	1	1	1	0	0	0	0	0	0	0	0	0	0	0	0	0	0	0	0	0	0	0	0	0	0	0	0	1	1	1	1	1	1	1	1	1	1	1	1
529	*Omy1049INRA	34.1	RT-30f	17	1	1	1	1	1	1	1	1	1	0	0	0	0	0	0	0	0	0	0	0	0	0	0	0	0	0	0	0	0	0	0	0	0	1	1	1	1	1	1	1	1	1	1	1	1
530	*OMM1238	44.3	RT-30f	22	1	1	1	1	1	1	1	1	1	1	1	0	0	0	0	0	0	0	0	0	0	0	0	0	0	0	0	0	0	0	0	0	0	0	0	1	1	1	1	1	1	1	1	1	1
531	*OMM1184/2	47.7	RT-30f	24	1	1	1	1	1	1	1	1	1	1	1	1	0	0	0	0	0	0	0	0	0	0	0	0	0	0	0	0	0	0	0	0	0	0	0	0	1	1	1	1	1	1	1	1	1
532
533	*RT-31f
534	*Omi210TUF/2	0	RT-31f	0	0	0	0	0	0	0	0	0	0	0	0	0	0	0	0	0	0	0	0	0	0	0	0	0	0	1	1	1	1	1	1	1	1	1	1	1	1	1	1	1	1	1	1	1	1
535	*BX321659/2	5.6	RT-31f	3	1	1	0	0	0	0	0	0	0	0	0	0	0	0	0	0	0	0	0	0	0	0	0	0	0	0	1	1	1	1	1	1	1	1	1	1	1	1	1	1	1	1	1	1	1
536	*OMM5020	7.9	RT-31f	4	1	1	0	0	0	0	0	0	0	0	0	0	0	0	0	0	0	0	0	0	0	0	0	0	0	0	0	1	1	1	1	1	1	1	1	1	1	1	1	1	1	1	1	1	1
537	*Omi175TUF/2	13.6	RT-31f	7	1	1	1	1	0	0	0	0	0	0	0	0	0	0	0	0	0	0	0	0	0	0	0	0	0	0	0	0	1	1	1	1	1	1	1	1	1	1	1	1	1	1	1	1	1
538	*OMM5067	13.6	RT-31f	7	1	1	1	1	0	0	0	0	0	0	0	0	0	0	0	0	0	0	0	0	0	0	0	0	0	0	0	0	1	1	1	1	1	1	1	1	1	1	1	1	1	1	1	1	1
539	*OmyFGT8TUF/2	14.7	RT-31f	7	1	1	1	1	0	0	0	0	0	0	0	0	0	0	0	0	0	0	0	0	0	0	0	0	0	0	0	0	1	1	1	1	1	1	1	1	1	1	1	1	1	1	1	1	1
540	*One18ASC/2	15.9	RT-31f	8	1	1	1	1	0	0	0	0	0	0	0	0	0	0	0	0	0	0	0	0	0	0	0	0	0	0	0	0	0	1	1	1	1	1	1	1	1	1	1	1	1	1	1	1	1
541	*One102ADFG/2	19.3	RT-31f	10	1	1	1	1	1	0	0	0	0	0	0	0	0	0	0	0	0	0	0	0	0	0	0	0	0	0	0	0	0	0	1	1	1	1	1	1	1	1	1	1	1	1	1	1	1
542	*OmyRGT1TUF/2	23.8	RT-31f	12	1	1	1	1	1	1	0	0	0	0	0	0	0	0	0	0	0	0	0	0	0	0	0	0	0	0	0	0	0	0	0	1	1	1	1	1	1	1	1	1	1	1	1	1	1
543	*Omy272UoG/2	23.8	RT-31f	12	1	1	1	1	1	1	0	0	0	0	0	0	0	0	0	0	0	0	0	0	0	0	0	0	0	0	0	0	0	0	0	1	1	1	1	1	1	1	1	1	1	1	1	1	1
544	*BHMS254/2	30.6	RT-31f	15	1	1	1	1	1	1	1	1	0	0	0	0	0	0	0	0	0	0	0	0	0	0	0	0	0	0	0	0	0	0	0	0	1	1	1	1	1	1	1	1	1	1	1	1	1
545	*OMM1078	46.5	RT-31f	23	1	1	1	1	1	1	1	1	1	1	1	1	0	0	0	0	0	0	0	0	0	0	0	0	0	0	0	0	0	0	0	0	0	0	0	0	1	1	1	1	1	1	1	1	1
546	*OMM1058	48.8	RT-31f	24	1	1	1	1	1	1	1	1	1	1	1	1	0	0	0	0	0	0	0	0	0	0	0	0	0	0	0	0	0	0	0	0	0	0	0	0	0	1	1	1	1	1	1	1	1
547	*HoxD9a	72.7	RT-31f	36	1	1	1	1	1	1	1	1	1	1	1	1	1	1	1	1	1	1	0	0	0	0	0	0	0	0	0	0	0	0	0	0	0	0	0	0	0	0	0	0	0	0	0	1	1
548	*OMM5024	78.4	RT-31f	39	1	1	1	1	1	1	1	1	1	1	1	1	1	1	1	1	1	1	1	1	0	0	0	0	0	0	0	0	0	0	0	0	0	0	0	0	0	0	0	0	0	0	0	0	1
549	*Omi96TUF/2	89.7	RT-31f	45	1	1	1	1	1	1	1	1	1	1	1	1	1	1	1	1	1	1	1	1	1	1	1	0	0	0	0	0	0	0	0	0	0	0	0	0	0	0	0	0	0	0	0	0	0
550	*BX318599/2	97.7	RT-31f	49	1	1	1	1	1	1	1	1	1	1	1	1	1	1	1	1	1	1	1	1	1	1	1	1	1	0	0	0	0	0	0	0	0	0	0	0	0	0	0	0	0	0	0	0	0
[truncated: 5 more columns]

## Sheet: 6 UoG_M44
1	MALE44	Recombination rate	Linkage Group	Nb recombinant	1	2	3	4	5	6	7	8	9	10	11	12	13	14	15	16	17	18	19	20	21	22	23	24	25	26	27	28	29	30	31	32	33	34	35	36	37	38	39	40	41	42	43	44	45
2	RT-1m																													1	2	3	4	5	6	7	8	9	10	11	12	13	14	15	16	17	18	19	20
3	*BHMS7.001	0	RT-1m	0	0	0	0	0	0	0	0	0	0	0	0	0	0	0	0	0	0	0	0	0	0	0	0	0	0	1	1	1	1	1	1	1	1	1	1	1	1	1	1	1	1	1	1	1	1
4	*OMM1372	9	RT-1m	5	1	1	1	0	0	0	0	0	0	0	0	0	0	0	0	0	0	0	0	0	0	0	0	0	0	0	0	1	1	1	1	1	1	1	1	1	1	1	1	1	1	1	1	1	1
5	*OmyFGT19TUF/1	9	RT-1m	5	1	1	1	0	0	0	0	0	0	0	0	0	0	0	0	0	0	0	0	0	0	0	0	0	0	0	0	1	1	1	1	1	1	1	1	1	1	1	1	1	1	1	1	1	1
6	*TGFB1	9	RT-1m	5	1	1	1	0	0	0	0	0	0	0	0	0	0	0	0	0	0	0	0	0	0	0	0	0	0	0	0	1	1	1	1	1	1	1	1	1	1	1	1	1	1	1	1	1	1
7	*CL16550	9	RT-1m	5	1	1	1	0	0	0	0	0	0	0	0	0	0	0	0	0	0	0	0	0	0	0	0	0	0	0	0	1	1	1	1	1	1	1	1	1	1	1	1	1	1	1	1	1	1
8	*OMM5136	9	RT-1m	5	1	1	1	0	0	0	0	0	0	0	0	0	0	0	0	0	0	0	0	0	0	0	0	0	0	0	0	1	1	1	1	1	1	1	1	1	1	1	1	1	1	1	1	1	1
9	*BX076085	9	RT-1m	5	1	1	1	0	0	0	0	0	0	0	0	0	0	0	0	0	0	0	0	0	0	0	0	0	0	0	0	1	1	1	1	1	1	1	1	1	1	1	1	1	1	1	1	1	1
10	*SEX	9	RT-1m	5	1	1	1	0	0	0	0	0	0	0	0	0	0	0	0	0	0	0	0	0	0	0	0	0	0	0	0	1	1	1	1	1	1	1	1	1	1	1	1	1	1	1	1	1	1
11	*OMM5031	15.9	RT-1m	8	1	1	1	1	0	0	0	0	0	0	0	0	0	0	0	0	0	0	0	0	0	0	0	0	0	0	0	0	0	1	1	1	1	1	1	1	1	1	1	1	1	1	1	1	1
12	*OMM5032	15.9	RT-1m	8	1	1	1	1	0	0	0	0	0	0	0	0	0	0	0	0	0	0	0	0	0	0	0	0	0	0	0	0	0	1	1	1	1	1	1	1	1	1	1	1	1	1	1	1	1
13	*OmyRGT28TUF	30.6	RT-1m	15	1	1	1	1	1	1	1	1	0	0	0	0	0	0	0	0	0	0	0	0	0	0	0	0	0	0	0	0	0	0	0	0	1	1	1	1	1	1	1	1	1	1	1	1	1
14	*OMM5295	48.8	RT-1m	24	1	1	1	1	1	1	1	1	1	1	1	1	0	0	0	0	0	0	0	0	0	0	0	0	0	0	0	0	0	0	0	0	0	0	0	0	0	1	1	1	1	1	1	1	1
15
16	*RT-3m
17	*OMM1297	0	RT-3m	0	0	0	0	0	0	0	0	0	0	0	0	0	0	0	0	0	0	0	0	0	0	0	0	0	0	1	1	1	1	1	1	1	1	1	1	1	1	1	1	1	1	1	1	1	1
18	*OmyUW1102/1	1.1	RT-3m	1	1	0	0	0	0	0	0	0	0	0	0	0	0	0	0	0	0	0	0	0	0	0	0	0	0	1	1	1	1	1	1	1	1	1	1	1	1	1	1	1	1	1	1	1	1
19	*OMM1312	4.5	RT-3m	2	1	0	0	0	0	0	0	0	0	0	0	0	0	0	0	0	0	0	0	0	0	0	0	0	0	0	1	1	1	1	1	1	1	1	1	1	1	1	1	1	1	1	1	1	1
20	*Omi161TUF	4.5	RT-3m	2	1	0	0	0	0	0	0	0	0	0	0	0	0	0	0	0	0	0	0	0	0	0	0	0	0	0	1	1	1	1	1	1	1	1	1	1	1	1	1	1	1	1	1	1	1
21	*OMM1230	4.5	RT-3m	2	1	0	0	0	0	0	0	0	0	0	0	0	0	0	0	0	0	0	0	0	0	0	0	0	0	0	1	1	1	1	1	1	1	1	1	1	1	1	1	1	1	1	1	1	1
22	*OmyFGT17TUF	4.5	RT-3m	2	1	0	0	0	0	0	0	0	0	0	0	0	0	0	0	0	0	0	0	0	0	0	0	0	0	0	1	1	1	1	1	1	1	1	1	1	1	1	1	1	1	1	1	1	1
23	*Ogo1UW	4.5	RT-3m	2	1	0	0	0	0	0	0	0	0	0	0	0	0	0	0	0	0	0	0	0	0	0	0	0	0	0	1	1	1	1	1	1	1	1	1	1	1	1	1	1	1	1	1	1	1
24	*OmyRGT41TUF	4.5	RT-3m	2	1	0	0	0	0	0	0	0	0	0	0	0	0	0	0	0	0	0	0	0	0	0	0	0	0	0	1	1	1	1	1	1	1	1	1	1	1	1	1	1	1	1	1	1	1
25	*Ssa4DU	4.5	RT-3m	2	1	0	0	0	0	0	0	0	0	0	0	0	0	0	0	0	0	0	0	0	0	0	0	0	0	0	1	1	1	1	1	1	1	1	1	1	1	1	1	1	1	1	1	1	1
26	*BHMS267A	4.5	RT-3m	2	1	0	0	0	0	0	0	0	0	0	0	0	0	0	0	0	0	0	0	0	0	0	0	0	0	0	1	1	1	1	1	1	1	1	1	1	1	1	1	1	1	1	1	1	1
27	*Omy1018INRA	4.5	RT-3m	2	1	0	0	0	0	0	0	0	0	0	0	0	0	0	0	0	0	0	0	0	0	0	0	0	0	0	1	1	1	1	1	1	1	1	1	1	1	1	1	1	1	1	1	1	1
28	*Omy1099INRA	4.5	RT-3m	2	1	0	0	0	0	0	0	0	0	0	0	0	0	0	0	0	0	0	0	0	0	0	0	0	0	0	1	1	1	1	1	1	1	1	1	1	1	1	1	1	1	1	1	1	1
29	*Omy1137INRA	4.5	RT-3m	2	1	0	0	0	0	0	0	0	0	0	0	0	0	0	0	0	0	0	0	0	0	0	0	0	0	0	1	1	1	1	1	1	1	1	1	1	1	1	1	1	1	1	1	1	1
30	*CL15589/1	4.5	RT-3m	2	1	0	0	0	0	0	0	0	0	0	0	0	0	0	0	0	0	0	0	0	0	0	0	0	0	0	1	1	1	1	1	1	1	1	1	1	1	1	1	1	1	1	1	1	1
31	*CA346402	4.5	RT-3m	2	1	0	0	0	0	0	0	0	0	0	0	0	0	0	0	0	0	0	0	0	0	0	0	0	0	0	1	1	1	1	1	1	1	1	1	1	1	1	1	1	1	1	1	1	1
32	*BX084966	4.5	RT-3m	2	1	0	0	0	0	0	0	0	0	0	0	0	0	0	0	0	0	0	0	0	0	0	0	0	0	0	1	1	1	1	1	1	1	1	1	1	1	1	1	1	1	1	1	1	1
33	*OMM5264	4.5	RT-3m	2	1	0	0	0	0	0	0	0	0	0	0	0	0	0	0	0	0	0	0	0	0	0	0	0	0	0	1	1	1	1	1	1	1	1	1	1	1	1	1	1	1	1	1	1	1
34	*HoxA4a/1	4.5	RT-3m	2	1	0	0	0	0	0	0	0	0	0	0	0	0	0	0	0	0	0	0	0	0	0	0	0	0	0	1	1	1	1	1	1	1	1	1	1	1	1	1	1	1	1	1	1	1
35	*Omy1443INRA	4.5	RT-3m	2	1	0	0	0	0	0	0	0	0	0	0	0	0	0	0	0	0	0	0	0	0	0	0	0	0	0	1	1	1	1	1	1	1	1	1	1	1	1	1	1	1	1	1	1	1
36	*OMM5192/1	4.5	RT-3m	2	1	0	0	0	0	0	0	0	0	0	0	0	0	0	0	0	0	0	0	0	0	0	0	0	0	0	1	1	1	1	1	1	1	1	1	1	1	1	1	1	1	1	1	1	1
37
38	*RT-3+2m
39	*OMM5143	0	RT-3+2m	0	0	1	1	1	0	1	1	1	0	1	0	0	1	0	1	1	0	1	0	0	0	1	0	1	0	1	0	0	1	1	0	0	1	0	0	1	0	1	1	0	1	0	0	0	0
40	*OMM5153	7.9	RT-3+2m	4	0	1	1	1	0	1	1	1	0	1	0	0	1	0	1	1	1	1	0	0	0	1	0	1	0	0	0	0	1	1	0	0	1	0	0	0	0	1	1	0	1	0	0	0	0
41
42	*RT-3+3m
43	*OMM5174	0	RT-3+3m	0	1	0	1	1	1	1	0	0	0	0	1	1	1	0	1	0	1	0	0	1	0	1	0	1	0	1	0	0	0	0	1	1	0	1	0	1	1	0	1	1	1	0	1	0	1
44	*Omy1097INRA	10.2	RT-3+3m	5	1	0	1	1	1	1	0	0	0	0	1	1	1	0	1	1	1	0	0	1	1	1	0	1	0	1	0	0	0	0	1	1	1	1	0	0	1	0	1	1	1	0	1	0	1
45
46	*RT-5m
47	*CL8708	0	RT-5m	0	0	0	0	0	0	0	0	0	0	0	0	0	0	0	0	0	0	0	0	0	0	0	0	0	0	1	1	1	1	1	1	1	1	1	1	1	1	1	1	1	1	1	1	1	1
48	*OMM1104(UoG)	20.4	RT-5m	10	1	1	1	1	1	0	0	0	0	0	0	0	0	0	0	0	0	0	0	0	0	0	0	0	0	0	0	0	0	0	1	1	1	1	1	1	1	1	1	1	1	1	1	1	1
49	*OMM1286	25	RT-5m	13	1	1	1	1	1	1	1	0	0	0	0	0	0	0	0	0	0	0	0	0	0	0	0	0	0	0	0	0	0	0	0	1	1	1	1	1	1	1	1	1	1	1	1	1	1
50	*OMM1273	26.1	RT-5m	13	1	1	1	1	1	1	1	0	0	0	0	0	0	0	0	0	0	0	0	0	0	0	0	0	0	0	0	0	0	0	0	1	1	1	1	1	1	1	1	1	1	1	1	1	1
51	*OMM1032	27.2	RT-5m	14	1	1	1	1	1	1	1	0	0	0	0	0	0	0	0	0	0	0	0	0	0	0	0	0	0	0	0	0	0	0	0	0	1	1	1	1	1	1	1	1	1	1	1	1	1
52	*OtsG249UCD	27.2	RT-5m	14	1	1	1	1	1	1	1	0	0	0	0	0	0	0	0	0	0	0	0	0	0	0	0	0	0	0	0	0	0	0	0	0	1	1	1	1	1	1	1	1	1	1	1	1	1
53	*CL16851	27.2	RT-5m	14	1	1	1	1	1	1	1	0	0	0	0	0	0	0	0	0	0	0	0	0	0	0	0	0	0	0	0	0	0	0	0	0	1	1	1	1	1	1	1	1	1	1	1	1	1
54	*BX910798	27.2	RT-5m	14	1	1	1	1	1	1	1	0	0	0	0	0	0	0	0	0	0	0	0	0	0	0	0	0	0	0	0	0	0	0	0	0	1	1	1	1	1	1	1	1	1	1	1	1	1
55	*BX913059	27.2	RT-5m	14	1	1	1	1	1	1	1	0	0	0	0	0	0	0	0	0	0	0	0	0	0	0	0	0	0	0	0	0	0	0	0	0	1	1	1	1	1	1	1	1	1	1	1	1	1
56	*Omy1253INRA	27.2	RT-5m	14	1	1	1	1	1	1	1	0	0	0	0	0	0	0	0	0	0	0	0	0	0	0	0	0	0	0	0	0	0	0	0	0	1	1	1	1	1	1	1	1	1	1	1	1	1
57	*CA061336	27.2	RT-5m	14	1	1	1	1	1	1	1	0	0	0	0	0	0	0	0	0	0	0	0	0	0	0	0	0	0	0	0	0	0	0	0	0	1	1	1	1	1	1	1	1	1	1	1	1	1
58	*CA359625	28.4	RT-5m	14	1	1	1	1	1	1	1	0	0	0	0	0	0	0	0	0	0	0	0	0	0	0	0	0	0	0	0	0	0	0	0	0	1	1	1	1	1	1	1	1	1	1	1	1	1
59	*BX318599/1	39.7	RT-5m	20	1	1	1	1	1	1	1	1	1	1	0	0	0	0	0	0	0	0	0	0	0	0	0	0	0	0	0	0	0	0	0	0	0	0	0	1	1	1	1	1	1	1	1	1	1
60
61	*RT-7m
62	*OmyFGT26TUF	3.4	RT-7m	2	1	0	0	0	0	0	0	0	0	0	0	0	0	0	0	0	0	0	0	0	0	0	0	0	0	0	1	1	1	1	1	1	1	1	1	1	1	1	1	1	1	1	1	1	1
63	*OMM1305	3.4	RT-7m	2	1	0	0	0	0	0	0	0	0	0	0	0	0	0	0	0	0	0	0	0	0	0	0	0	0	0	1	1	1	1	1	1	1	1	1	1	1	1	1	1	1	1	1	1	1
64	*OMM5099	3.4	RT-7m	2	1	0	0	0	0	0	0	0	0	0	0	0	0	0	0	0	0	0	0	0	0	0	0	0	0	0	1	1	1	1	1	1	1	1	1	1	1	1	1	1	1	1	1	1	1
65	*OMM1220	3.4	RT-7m	2	1	0	0	0	0	0	0	0	0	0	0	0	0	0	0	0	0	0	0	0	0	0	0	0	0	0	1	1	1	1	1	1	1	1	1	1	1	1	1	1	1	1	1	1	1
66	*OmyRGT17TUF	3.4	RT-7m	2	1	0	0	0	0	0	0	0	0	0	0	0	0	0	0	0	0	0	0	0	0	0	0	0	0	0	1	1	1	1	1	1	1	1	1	1	1	1	1	1	1	1	1	1	1
67	*OmyRGT52TUF	3.4	RT-7m	2	1	0	0	0	0	0	0	0	0	0	0	0	0	0	0	0	0	0	0	0	0	0	0	0	0	0	1	1	1	1	1	1	1	1	1	1	1	1	1	1	1	1	1	1	1
68	*Omy7INRA	3.4	RT-7m	2	1	0	0	0	0	0	0	0	0	0	0	0	0	0	0	0	0	0	0	0	0	0	0	0	0	0	1	1	1	1	1	1	1	1	1	1	1	1	1	1	1	1	1	1	1
69	*Omy003DIAS	3.4	RT-7m	2	1	0	0	0	0	0	0	0	0	0	0	0	0	0	0	0	0	0	0	0	0	0	0	0	0	0	1	1	1	1	1	1	1	1	1	1	1	1	1	1	1	1	1	1	1
70	*IGF1/1	3.4	RT-7m	2	1	0	0	0	0	0	0	0	0	0	0	0	0	0	0	0	0	0	0	0	0	0	0	0	0	0	1	1	1	1	1	1	1	1	1	1	1	1	1	1	1	1	1	1	1
71	*PACAP/1	3.4	RT-7m	2	1	0	0	0	0	0	0	0	0	0	0	0	0	0	0	0	0	0	0	0	0	0	0	0	0	0	1	1	1	1	1	1	1	1	1	1	1	1	1	1	1	1	1	1	1
72	*Omy1119INRA	3.4	RT-7m	2	1	0	0	0	0	0	0	0	0	0	0	0	0	0	0	0	0	0	0	0	0	0	0	0	0	0	1	1	1	1	1	1	1	1	1	1	1	1	1	1	1	1	1	1	1
73	*CA045004	3.4	RT-7m	2	1	0	0	0	0	0	0	0	0	0	0	0	0	0	0	0	0	0	0	0	0	0	0	0	0	0	1	1	1	1	1	1	1	1	1	1	1	1	1	1	1	1	1	1	1
74	*OMM1222/1	3.4	RT-7m	2	1	0	0	0	0	0	0	0	0	0	0	0	0	0	0	0	0	0	0	0	0	0	0	0	0	0	1	1	1	1	1	1	1	1	1	1	1	1	1	1	1	1	1	1	1
75	*One1ASC/1	6.8	RT-7m	3	1	1	0	0	0	0	0	0	0	0	0	0	0	0	0	0	0	0	0	0	0	0	0	0	0	0	1	1	1	1	1	1	1	1	1	1	1	1	1	1	1	1	1	1	1
76
77	*RT-8m
78	*One105ADFG	0	RT-8m	0	0	0	0	0	0	0	0	0	0	0	0	0	0	0	0	0	0	0	0	0	0	0	0	0	0	1	1	1	1	1	1	1	1	1	1	1	1	1	1	1	1	1	1	1	1
79	*GS03	1.1	RT-8m	1	1	0	0	0	0	0	0	0	0	0	0	0	0	0	0	0	0	0	0	0	0	0	0	0	0	1	1	1	1	1	1	1	1	1	1	1	1	1	1	1	1	1	1	1	1
80	*OMM5060	12.5	RT-8m	6	1	1	1	0	0	0	0	0	0	0	0	0	0	0	0	0	0	0	0	0	0	0	0	0	0	0	0	0	1	1	1	1	1	1	1	1	1	1	1	1	1	1	1	1	1
81	*OMM5265	35.2	RT-8m	18	1	1	1	1	1	1	1	1	1	0	0	0	0	0	0	0	0	0	0	0	0	0	0	0	0	0	0	0	0	0	0	0	0	0	1	1	1	1	1	1	1	1	1	1	1
82	*OMM1304	40.9	RT-8m	20	1	1	1	1	1	1	1	1	1	1	0	0	0	0	0	0	0	0	0	0	0	0	0	0	0	0	0	0	0	0	0	0	0	0	0	1	1	1	1	1	1	1	1	1	1
83	*BHMS423	42	RT-8m	21	1	1	1	1	1	1	1	1	1	1	1	0	0	0	0	0	0	0	0	0	0	0	0	0	0	0	0	0	0	0	0	0	0	0	0	1	1	1	1	1	1	1	1	1	1
84	*Omy1390INRA	42	RT-8m	21	1	1	1	1	1	1	1	1	1	1	1	0	0	0	0	0	0	0	0	0	0	0	0	0	0	0	0	0	0	0	0	0	0	0	0	1	1	1	1	1	1	1	1	1	1
85	*CL15841	42	RT-8m	21	1	1	1	1	1	1	1	1	1	1	1	0	0	0	0	0	0	0	0	0	0	0	0	0	0	0	0	0	0	0	0	0	0	0	0	1	1	1	1	1	1	1	1	1	1
86	*OMM5166	42	RT-8m	21	1	1	1	1	1	1	1	1	1	1	1	0	0	0	0	0	0	0	0	0	0	0	0	0	0	0	0	0	0	0	0	0	0	0	0	1	1	1	1	1	1	1	1	1	1
87	*CA358745	42	RT-8m	21	1	1	1	1	1	1	1	1	1	1	1	0	0	0	0	0	0	0	0	0	0	0	0	0	0	0	0	0	0	0	0	0	0	0	0	1	1	1	1	1	1	1	1	1	1
88	*CA060381	42	RT-8m	21	1	1	1	1	1	1	1	1	1	1	1	0	0	0	0	0	0	0	0	0	0	0	0	0	0	0	0	0	0	0	0	0	0	0	0	1	1	1	1	1	1	1	1	1	1
89	*Omy1336INRA	42	RT-8m	21	1	1	1	1	1	1	1	1	1	1	1	0	0	0	0	0	0	0	0	0	0	0	0	0	0	0	0	0	0	0	0	0	0	0	0	1	1	1	1	1	1	1	1	1	1
90	*One112ADFG	42	RT-8m	21	1	1	1	1	1	1	1	1	1	1	1	0	0	0	0	0	0	0	0	0	0	0	0	0	0	0	0	0	0	0	0	0	0	0	0	1	1	1	1	1	1	1	1	1	1
91	*OmyFGT12TUF	42	RT-8m	21	1	1	1	1	1	1	1	1	1	1	1	0	0	0	0	0	0	0	0	0	0	0	0	0	0	0	0	0	0	0	0	0	0	0	0	1	1	1	1	1	1	1	1	1	1
92	*Omi134TUF	42	RT-8m	21	1	1	1	1	1	1	1	1	1	1	1	0	0	0	0	0	0	0	0	0	0	0	0	0	0	0	0	0	0	0	0	0	0	0	0	1	1	1	1	1	1	1	1	1	1
93	*SSOSL311	42	RT-8m	21	1	1	1	1	1	1	1	1	1	1	1	0	0	0	0	0	0	0	0	0	0	0	0	0	0	0	0	0	0	0	0	0	0	0	0	1	1	1	1	1	1	1	1	1	1
94	*OMM5025	48.8	RT-8m	24	1	1	1	1	1	1	1	1	1	1	1	1	0	0	0	0	0	0	0	0	0	0	0	0	0	0	0	0	0	0	0	0	0	0	0	0	0	1	1	1	1	1	1	1	1
95	*Ogo8UW	48.8	RT-8m	24	1	1	1	1	1	1	1	1	1	1	1	1	0	0	0	0	0	0	0	0	0	0	0	0	0	0	0	0	0	0	0	0	0	0	0	0	0	1	1	1	1	1	1	1	1
96	*Omy1236INRA	48.8	RT-8m	24	1	1	1	1	1	1	1	1	1	1	1	1	0	0	0	0	0	0	0	0	0	0	0	0	0	0	0	0	0	0	0	0	0	0	0	0	0	1	1	1	1	1	1	1	1
97	*OMM5091	48.8	RT-8m	24	1	1	1	1	1	1	1	1	1	1	1	1	0	0	0	0	0	0	0	0	0	0	0	0	0	0	0	0	0	0	0	0	0	0	0	0	0	1	1	1	1	1	1	1	1
98	*BX299451	51.1	RT-8m	26	1	1	1	1	1	1	1	1	1	1	1	1	1	0	0	0	0	0	0	0	0	0	0	0	0	0	0	0	0	0	0	0	0	0	0	0	0	0	1	1	1	1	1	1	1
99	*OmyFGT13TUF	70.4	RT-8m	35	1	1	1	1	1	1	1	1	1	1	1	1	1	1	1	1	1	1	0	0	0	0	0	0	0	0	0	0	0	0	0	0	0	0	0	0	0	0	0	0	0	0	1	1	1
100
101	*RT-8+2m
102	*OtsG83bUCD	0	RT-8+2m	0	0	0	0	0	1	1	1	1	1	1	1	1	0	0	0	1	0	0	0	1	0	1	0	1	1	0	1	1	1	0	0	1	0	1	0	0	0	1	0	0	1	1	1	1	0
103	*One114ADFG	0	RT-8+2m	0	0	0	0	0	1	1	1	1	1	1	1	1	0	0	0	1	0	0	0	1	0	1	0	1	1	0	1	1	1	0	0	1	0	1	0	0	0	1	0	0	1	1	1	1	0
104	*Ogo3UW	2.2	RT-8+2m	1	0	0	0	0	1	1	1	1	1	1	1	1	1	0	0	1	0	0	0	1	0	1	0	1	1	0	1	1	1	0	0	1	0	1	0	0	0	1	0	0	1	1	1	1	0
105
106	*RT-9m
107	*OMM5008	0	RT-9m	0	0	0	0	0	0	0	0	0	0	0	0	0	0	0	0	0	0	0	0	0	0	0	0	0	0	1	1	1	1	1	1	1	1	1	1	1	1	1	1	1	1	1	1	1	1
108	*Omy1399INRA	18.1	RT-9m	9	1	1	1	1	1	0	0	0	0	0	0	0	0	0	0	0	0	0	0	0	0	0	0	0	0	0	0	0	0	1	1	1	1	1	1	1	1	1	1	1	1	1	1	1	1
109	*BX296674/1	39.7	RT-9m	20	1	1	1	1	1	1	1	1	1	1	0	0	0	0	0	0	0	0	0	0	0	0	0	0	0	0	0	0	0	0	0	0	0	0	0	1	1	1	1	1	1	1	1	1	1
110	*OMM1096	39.7	RT-9m	20	1	1	1	1	1	1	1	1	1	1	0	0	0	0	0	0	0	0	0	0	0	0	0	0	0	0	0	0	0	0	0	0	0	0	0	1	1	1	1	1	1	1	1	1	1
111	*OmyRGT30TUF	39.7	RT-9m	20	1	1	1	1	1	1	1	1	1	1	0	0	0	0	0	0	0	0	0	0	0	0	0	0	0	0	0	0	0	0	0	0	0	0	0	1	1	1	1	1	1	1	1	1	1
112	*HoxB4a/2	39.7	RT-9m	20	1	1	1	1	1	1	1	1	1	1	0	0	0	0	0	0	0	0	0	0	0	0	0	0	0	0	0	0	0	0	0	0	0	0	0	1	1	1	1	1	1	1	1	1	1
113	*OMM5057	39.7	RT-9m	20	1	1	1	1	1	1	1	1	1	1	0	0	0	0	0	0	0	0	0	0	0	0	0	0	0	0	0	0	0	0	0	0	0	0	0	1	1	1	1	1	1	1	1	1	1
114	*Omy1004UW	39.7	RT-9m	20	1	1	1	1	1	1	1	1	1	1	0	0	0	0	0	0	0	0	0	0	0	0	0	0	0	0	0	0	0	0	0	0	0	0	0	1	1	1	1	1	1	1	1	1	1
115	*Omy1009UW	39.7	RT-9m	20	1	1	1	1	1	1	1	1	1	1	0	0	0	0	0	0	0	0	0	0	0	0	0	0	0	0	0	0	0	0	0	0	0	0	0	1	1	1	1	1	1	1	1	1	1
116	*OmyUW1036	39.7	RT-9m	20	1	1	1	1	1	1	1	1	1	1	0	0	0	0	0	0	0	0	0	0	0	0	0	0	0	0	0	0	0	0	0	0	0	0	0	1	1	1	1	1	1	1	1	1	1
117	*Omi100TUF/1	39.7	RT-9m	20	1	1	1	1	1	1	1	1	1	1	0	0	0	0	0	0	0	0	0	0	0	0	0	0	0	0	0	0	0	0	0	0	0	0	0	1	1	1	1	1	1	1	1	1	1
118	*OMM1192	39.7	RT-9m	20	1	1	1	1	1	1	1	1	1	1	0	0	0	0	0	0	0	0	0	0	0	0	0	0	0	0	0	0	0	0	0	0	0	0	0	1	1	1	1	1	1	1	1	1	1
119	*OMM1267	39.7	RT-9m	20	1	1	1	1	1	1	1	1	1	1	0	0	0	0	0	0	0	0	0	0	0	0	0	0	0	0	0	0	0	0	0	0	0	0	0	1	1	1	1	1	1	1	1	1	1
120	*OMM1268	39.7	RT-9m	20	1	1	1	1	1	1	1	1	1	1	0	0	0	0	0	0	0	0	0	0	0	0	0	0	0	0	0	0	0	0	0	0	0	0	0	1	1	1	1	1	1	1	1	1	1
121	*OMM1368	39.7	RT-9m	20	1	1	1	1	1	1	1	1	1	1	0	0	0	0	0	0	0	0	0	0	0	0	0	0	0	0	0	0	0	0	0	0	0	0	0	1	1	1	1	1	1	1	1	1	1
122	*One14ASC	39.7	RT-9m	20	1	1	1	1	1	1	1	1	1	1	0	0	0	0	0	0	0	0	0	0	0	0	0	0	0	0	0	0	0	0	0	0	0	0	0	1	1	1	1	1	1	1	1	1	1
123	*OmyRGT33TUF	39.7	RT-9m	20	1	1	1	1	1	1	1	1	1	1	0	0	0	0	0	0	0	0	0	0	0	0	0	0	0	0	0	0	0	0	0	0	0	0	0	1	1	1	1	1	1	1	1	1	1
124	*OmyRGT38TUF	39.7	RT-9m	20	1	1	1	1	1	1	1	1	1	1	0	0	0	0	0	0	0	0	0	0	0	0	0	0	0	0	0	0	0	0	0	0	0	0	0	1	1	1	1	1	1	1	1	1	1
125	*OmyRGT40TUF/2	39.7	RT-9m	20	1	1	1	1	1	1	1	1	1	1	0	0	0	0	0	0	0	0	0	0	0	0	0	0	0	0	0	0	0	0	0	0	0	0	0	1	1	1	1	1	1	1	1	1	1
126	*OmyRGT4TUF	39.7	RT-9m	20	1	1	1	1	1	1	1	1	1	1	0	0	0	0	0	0	0	0	0	0	0	0	0	0	0	0	0	0	0	0	0	0	0	0	0	1	1	1	1	1	1	1	1	1	1
127	*OmyFGT28TUF/1	39.7	RT-9m	20	1	1	1	1	1	1	1	1	1	1	0	0	0	0	0	0	0	0	0	0	0	0	0	0	0	0	0	0	0	0	0	0	0	0	0	1	1	1	1	1	1	1	1	1	1
128	*Str73INRA	39.7	RT-9m	20	1	1	1	1	1	1	1	1	1	1	0	0	0	0	0	0	0	0	0	0	0	0	0	0	0	0	0	0	0	0	0	0	0	0	0	1	1	1	1	1	1	1	1	1	1
129	*OmyFGT18TUF/2	39.7	RT-9m	20	1	1	1	1	1	1	1	1	1	1	0	0	0	0	0	0	0	0	0	0	0	0	0	0	0	0	0	0	0	0	0	0	0	0	0	1	1	1	1	1	1	1	1	1	1
130	*BHMS184A/2	39.7	RT-9m	20	1	1	1	1	1	1	1	1	1	1	0	0	0	0	0	0	0	0	0	0	0	0	0	0	0	0	0	0	0	0	0	0	0	0	0	1	1	1	1	1	1	1	1	1	1
131	*BX890355/2	39.7	RT-9m	20	1	1	1	1	1	1	1	1	1	1	0	0	0	0	0	0	0	0	0	0	0	0	0	0	0	0	0	0	0	0	0	0	0	0	0	1	1	1	1	1	1	1	1	1	1
132	*OMM5140/2	39.7	RT-9m	20	1	1	1	1	1	1	1	1	1	1	0	0	0	0	0	0	0	0	0	0	0	0	0	0	0	0	0	0	0	0	0	0	0	0	0	1	1	1	1	1	1	1	1	1	1
133	*OMM5152	39.7	RT-9m	20	1	1	1	1	1	1	1	1	1	1	0	0	0	0	0	0	0	0	0	0	0	0	0	0	0	0	0	0	0	0	0	0	0	0	0	1	1	1	1	1	1	1	1	1	1
134	*OMM5063	39.7	RT-9m	20	1	1	1	1	1	1	1	1	1	1	0	0	0	0	0	0	0	0	0	0	0	0	0	0	0	0	0	0	0	0	0	0	0	0	0	1	1	1	1	1	1	1	1	1	1
135	*OMM5055	39.7	RT-9m	20	1	1	1	1	1	1	1	1	1	1	0	0	0	0	0	0	0	0	0	0	0	0	0	0	0	0	0	0	0	0	0	0	0	0	0	1	1	1	1	1	1	1	1	1	1
136	*Cry5	39.7	RT-9m	20	1	1	1	1	1	1	1	1	1	1	0	0	0	0	0	0	0	0	0	0	0	0	0	0	0	0	0	0	0	0	0	0	0	0	0	1	1	1	1	1	1	1	1	1	1
137	*OMM5047	39.7	RT-9m	20	1	1	1	1	1	1	1	1	1	1	0	0	0	0	0	0	0	0	0	0	0	0	0	0	0	0	0	0	0	0	0	0	0	0	0	1	1	1	1	1	1	1	1	1	1
138	*OMM5007	39.7	RT-9m	20	1	1	1	1	1	1	1	1	1	1	0	0	0	0	0	0	0	0	0	0	0	0	0	0	0	0	0	0	0	0	0	0	0	0	0	1	1	1	1	1	1	1	1	1	1
139	*Omy1301INRA	39.7	RT-9m	20	1	1	1	1	1	1	1	1	1	1	0	0	0	0	0	0	0	0	0	0	0	0	0	0	0	0	0	0	0	0	0	0	0	0	0	1	1	1	1	1	1	1	1	1	1
140	*Omy1261INRA	39.7	RT-9m	20	1	1	1	1	1	1	1	1	1	1	0	0	0	0	0	0	0	0	0	0	0	0	0	0	0	0	0	0	0	0	0	0	0	0	0	1	1	1	1	1	1	1	1	1	1
141	*hsc71	39.7	RT-9m	20	1	1	1	1	1	1	1	1	1	1	0	0	0	0	0	0	0	0	0	0	0	0	0	0	0	0	0	0	0	0	0	0	0	0	0	1	1	1	1	1	1	1	1	1	1
142	*Omy1192INRA/2	42	RT-9m	21	1	1	1	1	1	1	1	1	1	1	1	0	0	0	0	0	0	0	0	0	0	0	0	0	0	0	0	0	0	0	0	0	0	0	0	1	1	1	1	1	1	1	1	1	1
143	*OmyFGT29TUF	43.1	RT-9m	22	1	1	1	1	1	1	1	1	1	1	1	0	0	0	0	0	0	0	0	0	0	0	0	0	0	0	0	0	0	0	0	0	0	0	0	0	1	1	1	1	1	1	1	1	1
144	*OMM5037/2	68.1	RT-9m	34	1	1	1	1	1	1	1	1	1	1	1	1	1	1	1	1	1	0	0	0	0	0	0	0	0	0	0	0	0	0	0	0	0	0	0	0	0	0	0	0	0	0	1	1	1
145	*OMM1258/2	76.1	RT-9m	38	1	1	1	1	1	1	1	1	1	1	1	1	1	1	1	1	1	1	1	0	0	0	0	0	0	0	0	0	0	0	0	0	0	0	0	0	0	0	0	0	0	0	0	0	1
146	*OMM1274/2	77.2	RT-9m	39	1	1	1	1	1	1	1	1	1	1	1	1	1	1	1	1	1	1	1	1	0	0	0	0	0	0	0	0	0	0	0	0	0	0	0	0	0	0	0	0	0	0	0	0	1
147
148	*RT-10m
149	*OMM1179	0	RT-10m	0	0	0	0	0	0	0	0	0	0	0	0	0	0	0	0	0	0	0	0	0	0	0	0	0	0	1	1	1	1	1	1	1	1	1	1	1	1	1	1	1	1	1	1	1	1
150	*Omi98TUF	23.8	RT-10m	12	1	1	1	1	1	1	0	0	0	0	0	0	0	0	0	0	0	0	0	0	0	0	0	0	0	0	0	0	0	0	0	1	1	1	1	1	1	1	1	1	1	1	1	1	1
151	*OMM1294	42	RT-10m	21	1	1	1	1	1	1	1	1	1	1	1	0	0	0	0	0	0	0	0	0	0	0	0	0	0	0	0	0	0	0	0	0	0	0	0	1	1	1	1	1	1	1	1	1	1
152	*Omy1002UW	42	RT-10m	21	1	1	1	1	1	1	1	1	1	1	1	0	0	0	0	0	0	0	0	0	0	0	0	0	0	0	0	0	0	0	0	0	0	0	0	1	1	1	1	1	1	1	1	1	1
153	*OmyUW1120	42	RT-10m	21	1	1	1	1	1	1	1	1	1	1	1	0	0	0	0	0	0	0	0	0	0	0	0	0	0	0	0	0	0	0	0	0	0	0	0	1	1	1	1	1	1	1	1	1	1
154	*OmyUW1225	42	RT-10m	21	1	1	1	1	1	1	1	1	1	1	1	0	0	0	0	0	0	0	0	0	0	0	0	0	0	0	0	0	0	0	0	0	0	0	0	1	1	1	1	1	1	1	1	1	1
155	*OMM1204	42	RT-10m	21	1	1	1	1	1	1	1	1	1	1	1	0	0	0	0	0	0	0	0	0	0	0	0	0	0	0	0	0	0	0	0	0	0	0	0	1	1	1	1	1	1	1	1	1	1
156	*OMM1214	42	RT-10m	21	1	1	1	1	1	1	1	1	1	1	1	0	0	0	0	0	0	0	0	0	0	0	0	0	0	0	0	0	0	0	0	0	0	0	0	1	1	1	1	1	1	1	1	1	1
157	*OMM1237	42	RT-10m	21	1	1	1	1	1	1	1	1	1	1	1	0	0	0	0	0	0	0	0	0	0	0	0	0	0	0	0	0	0	0	0	0	0	0	0	1	1	1	1	1	1	1	1	1	1
158	*OtsG3UCD	42	RT-10m	21	1	1	1	1	1	1	1	1	1	1	1	0	0	0	0	0	0	0	0	0	0	0	0	0	0	0	0	0	0	0	0	0	0	0	0	1	1	1	1	1	1	1	1	1	1
159	*OmyFGT10TUF	42	RT-10m	21	1	1	1	1	1	1	1	1	1	1	1	0	0	0	0	0	0	0	0	0	0	0	0	0	0	0	0	0	0	0	0	0	0	0	0	1	1	1	1	1	1	1	1	1	1
160	*OmyFGT11TUF	42	RT-10m	21	1	1	1	1	1	1	1	1	1	1	1	0	0	0	0	0	0	0	0	0	0	0	0	0	0	0	0	0	0	0	0	0	0	0	0	1	1	1	1	1	1	1	1	1	1
161	*OmyFGT9TUF	42	RT-10m	21	1	1	1	1	1	1	1	1	1	1	1	0	0	0	0	0	0	0	0	0	0	0	0	0	0	0	0	0	0	0	0	0	0	0	0	1	1	1	1	1	1	1	1	1	1
162	*Omy38DU/1	42	RT-10m	21	1	1	1	1	1	1	1	1	1	1	1	0	0	0	0	0	0	0	0	0	0	0	0	0	0	0	0	0	0	0	0	0	0	0	0	1	1	1	1	1	1	1	1	1	1
163	*OmyRGT2TUF	42	RT-10m	21	1	1	1	1	1	1	1	1	1	1	1	0	0	0	0	0	0	0	0	0	0	0	0	0	0	0	0	0	0	0	0	0	0	0	0	1	1	1	1	1	1	1	1	1	1
164	*One10ASC	42	RT-10m	21	1	1	1	1	1	1	1	1	1	1	1	0	0	0	0	0	0	0	0	0	0	0	0	0	0	0	0	0	0	0	0	0	0	0	0	1	1	1	1	1	1	1	1	1	1
165	*BHMS356	42	RT-10m	21	1	1	1	1	1	1	1	1	1	1	1	0	0	0	0	0	0	0	0	0	0	0	0	0	0	0	0	0	0	0	0	0	0	0	0	1	1	1	1	1	1	1	1	1	1
166	*BHMS117B	42	RT-10m	21	1	1	1	1	1	1	1	1	1	1	1	0	0	0	0	0	0	0	0	0	0	0	0	0	0	0	0	0	0	0	0	0	0	0	0	1	1	1	1	1	1	1	1	1	1
167	*BX867246	42	RT-10m	21	1	1	1	1	1	1	1	1	1	1	1	0	0	0	0	0	0	0	0	0	0	0	0	0	0	0	0	0	0	0	0	0	0	0	0	1	1	1	1	1	1	1	1	1	1
168	*OMM5172	42	RT-10m	21	1	1	1	1	1	1	1	1	1	1	1	0	0	0	0	0	0	0	0	0	0	0	0	0	0	0	0	0	0	0	0	0	0	0	0	1	1	1	1	1	1	1	1	1	1
169	*OMM5039	42	RT-10m	21	1	1	1	1	1	1	1	1	1	1	1	0	0	0	0	0	0	0	0	0	0	0	0	0	0	0	0	0	0	0	0	0	0	0	0	1	1	1	1	1	1	1	1	1	1
170	*OmyCosBTUF/1	42	RT-10m	21	1	1	1	1	1	1	1	1	1	1	1	0	0	0	0	0	0	0	0	0	0	0	0	0	0	0	0	0	0	0	0	0	0	0	0	1	1	1	1	1	1	1	1	1	1
171	*Omy1160INRA	42	RT-10m	21	1	1	1	1	1	1	1	1	1	1	1	0	0	0	0	0	0	0	0	0	0	0	0	0	0	0	0	0	0	0	0	0	0	0	0	1	1	1	1	1	1	1	1	1	1
172	*BX867151/1	42	RT-10m	21	1	1	1	1	1	1	1	1	1	1	1	0	0	0	0	0	0	0	0	0	0	0	0	0	0	0	0	0	0	0	0	0	0	0	0	1	1	1	1	1	1	1	1	1	1
173	*CR363293	42	RT-10m	21	1	1	1	1	1	1	1	1	1	1	1	0	0	0	0	0	0	0	0	0	0	0	0	0	0	0	0	0	0	0	0	0	0	0	0	1	1	1	1	1	1	1	1	1	1
174	*Omy1063INRA	42	RT-10m	21	1	1	1	1	1	1	1	1	1	1	1	0	0	0	0	0	0	0	0	0	0	0	0	0	0	0	0	0	0	0	0	0	0	0	0	1	1	1	1	1	1	1	1	1	1
175	*CA366526	42	RT-10m	21	1	1	1	1	1	1	1	1	1	1	1	0	0	0	0	0	0	0	0	0	0	0	0	0	0	0	0	0	0	0	0	0	0	0	0	1	1	1	1	1	1	1	1	1	1
176	*BHMS337	44.3	RT-10m	22	1	1	1	1	1	1	1	1	1	1	1	0	0	0	0	0	0	0	0	0	0	0	0	0	0	0	0	0	0	0	0	0	0	0	0	0	1	1	1	1	1	1	1	1	1
177
178	*RT-10+2m
179	*Omy1163INRA/1	0	RT-10+2m	0	0	0	1	0	0	1	0	0	0	0	0	1	0	0	0	0	1	0	1	1	1	1	1	0	0	1	0	0	0	1	1	0	1	1	1	0	0	0	1	1	1	1	0	1	0
180	*CA039640/1	3.4	RT-10+2m	2	0	0	1	0	0	1	0	0	0	1	0	1	0	0	0	0	1	0	1	1	1	1	1	0	0	1	0	0	0	1	1	0	1	1	1	0	0	0	1	1	1	1	0	1	0
181
182	*RT-11m
183	*OmyFGT14TUF	0	RT-11m	0	0	0	0	0	0	0	0	0	0	0	0	0	0	0	0	0	0	0	0	0	0	0	0	0	0	1	1	1	1	1	1	1	1	1	1	1	1	1	1	1	1	1	1	1	1
184	*CA347214	0	RT-11m	0	0	0	0	0	0	0	0	0	0	0	0	0	0	0	0	0	0	0	0	0	0	0	0	0	0	1	1	1	1	1	1	1	1	1	1	1	1	1	1	1	1	1	1	1	1
185	*OMM1315	1.1	RT-11m	1	1	0	0	0	0	0	0	0	0	0	0	0	0	0	0	0	0	0	0	0	0	0	0	0	0	1	1	1	1	1	1	1	1	1	1	1	1	1	1	1	1	1	1	1	1
186	*OMM1172	1.1	RT-11m	1	1	0	0	0	0	0	0	0	0	0	0	0	0	0	0	0	0	0	0	0	0	0	0	0	0	1	1	1	1	1	1	1	1	1	1	1	1	1	1	1	1	1	1	1	1
187	*OMM1209	1.1	RT-11m	1	1	0	0	0	0	0	0	0	0	0	0	0	0	0	0	0	0	0	0	0	0	0	0	0	0	1	1	1	1	1	1	1	1	1	1	1	1	1	1	1	1	1	1	1	1
188	*Ocl1UW	1.1	RT-11m	1	1	0	0	0	0	0	0	0	0	0	0	0	0	0	0	0	0	0	0	0	0	0	0	0	0	1	1	1	1	1	1	1	1	1	1	1	1	1	1	1	1	1	1	1	1
189	*OMM1767/1	1.1	RT-11m	1	1	0	0	0	0	0	0	0	0	0	0	0	0	0	0	0	0	0	0	0	0	0	0	0	0	1	1	1	1	1	1	1	1	1	1	1	1	1	1	1	1	1	1	1	1
190	*OMM5178	1.1	RT-11m	1	1	0	0	0	0	0	0	0	0	0	0	0	0	0	0	0	0	0	0	0	0	0	0	0	0	1	1	1	1	1	1	1	1	1	1	1	1	1	1	1	1	1	1	1	1
191	*Omy1011UW	4.5	RT-11m	2	1	0	0	0	0	0	0	0	0	0	0	0	0	0	0	0	0	0	0	0	0	0	0	0	0	0	1	1	1	1	1	1	1	1	1	1	1	1	1	1	1	1	1	1	1
192	*Omi69TUF	4.5	RT-11m	2	1	0	0	0	0	0	0	0	0	0	0	0	0	0	0	0	0	0	0	0	0	0	0	0	0	0	1	1	1	1	1	1	1	1	1	1	1	1	1	1	1	1	1	1	1
193	*Omy1017INRA	4.5	RT-11m	2	1	0	0	0	0	0	0	0	0	0	0	0	0	0	0	0	0	0	0	0	0	0	0	0	0	0	1	1	1	1	1	1	1	1	1	1	1	1	1	1	1	1	1	1	1
194	*Ots515NWFSC	15.9	RT-11m	8	1	1	1	1	0	0	0	0	0	0	0	0	0	0	0	0	0	0	0	0	0	0	0	0	0	0	0	0	0	1	1	1	1	1	1	1	1	1	1	1	1	1	1	1	1
195	*Omy2DU	21.6	RT-11m	11	1	1	1	1	1	1	0	0	0	0	0	0	0	0	0	0	0	0	0	0	0	0	0	0	0	0	0	0	0	0	1	1	1	1	1	1	1	1	1	1	1	1	1	1	1
196
197	*RT-12m
198	*Omy1008UW/1	0	RT-12m	0	0	0	0	0	0	0	0	0	0	0	0	0	0	0	0	0	0	0	0	0	0	0	0	0	0	1	1	1	1	1	1	1	1	1	1	1	1	1	1	1	1	1	1	1	1
199	*OmyFGT4TUF	0	RT-12m	0	0	0	0	0	0	0	0	0	0	0	0	0	0	0	0	0	0	0	0	0	0	0	0	0	0	1	1	1	1	1	1	1	1	1	1	1	1	1	1	1	1	1	1	1	1
200	*Omy1088INRA/1	0	RT-12m	0	0	0	0	0	0	0	0	0	0	0	0	0	0	0	0	0	0	0	0	0	0	0	0	0	0	1	1	1	1	1	1	1	1	1	1	1	1	1	1	1	1	1	1	1	1
201	*OMM5095/1	0	RT-12m	0	0	0	0	0	0	0	0	0	0	0	0	0	0	0	0	0	0	0	0	0	0	0	0	0	0	1	1	1	1	1	1	1	1	1	1	1	1	1	1	1	1	1	1	1	1
202	*OMM5145	0	RT-12m	0	0	0	0	0	0	0	0	0	0	0	0	0	0	0	0	0	0	0	0	0	0	0	0	0	0	1	1	1	1	1	1	1	1	1	1	1	1	1	1	1	1	1	1	1	1
203	*OMM5161/1	0	RT-12m	0	0	0	0	0	0	0	0	0	0	0	0	0	0	0	0	0	0	0	0	0	0	0	0	0	0	1	1	1	1	1	1	1	1	1	1	1	1	1	1	1	1	1	1	1	1
204	*OMM5255	0	RT-12m	0	0	0	0	0	0	0	0	0	0	0	0	0	0	0	0	0	0	0	0	0	0	0	0	0	0	1	1	1	1	1	1	1	1	1	1	1	1	1	1	1	1	1	1	1	1
205	*OMM5233/1	0	RT-12m	0	0	0	0	0	0	0	0	0	0	0	0	0	0	0	0	0	0	0	0	0	0	0	0	0	0	1	1	1	1	1	1	1	1	1	1	1	1	1	1	1	1	1	1	1	1
206	*OMM5258	0	RT-12m	0	0	0	0	0	0	0	0	0	0	0	0	0	0	0	0	0	0	0	0	0	0	0	0	0	0	1	1	1	1	1	1	1	1	1	1	1	1	1	1	1	1	1	1	1	1
207	*OMM5041	0	RT-12m	0	0	0	0	0	0	0	0	0	0	0	0	0	0	0	0	0	0	0	0	0	0	0	0	0	0	1	1	1	1	1	1	1	1	1	1	1	1	1	1	1	1	1	1	1	1
208	*Omi173TUF/1	0	RT-12m	0	0	0	0	0	0	0	0	0	0	0	0	0	0	0	0	0	0	0	0	0	0	0	0	0	0	1	1	1	1	1	1	1	1	1	1	1	1	1	1	1	1	1	1	1	1
209	*Ots100SSBI	0	RT-12m	0	0	0	0	0	0	0	0	0	0	0	0	0	0	0	0	0	0	0	0	0	0	0	0	0	0	1	1	1	1	1	1	1	1	1	1	1	1	1	1	1	1	1	1	1	1
210	*OMM1277	0	RT-12m	0	0	0	0	0	0	0	0	0	0	0	0	0	0	0	0	0	0	0	0	0	0	0	0	0	0	1	1	1	1	1	1	1	1	1	1	1	1	1	1	1	1	1	1	1	1
211	*OMM3054	1.1	RT-12m	1	1	0	0	0	0	0	0	0	0	0	0	0	0	0	0	0	0	0	0	0	0	0	0	0	0	1	1	1	1	1	1	1	1	1	1	1	1	1	1	1	1	1	1	1	1
212	*Ssa54BSFU	1.1	RT-12m	1	1	0	0	0	0	0	0	0	0	0	0	0	0	0	0	0	0	0	0	0	0	0	0	0	0	1	1	1	1	1	1	1	1	1	1	1	1	1	1	1	1	1	1	1	1
213	*BX342964/1	3.4	RT-12m	2	1	0	0	0	0	0	0	0	0	0	0	0	0	0	0	0	0	0	0	0	0	0	0	0	0	0	1	1	1	1	1	1	1	1	1	1	1	1	1	1	1	1	1	1	1
214	*Omi155TUF/1	25	RT-12m	13	1	1	1	1	1	1	1	0	0	0	0	0	0	0	0	0	0	0	0	0	0	0	0	0	0	0	0	0	0	0	0	1	1	1	1	1	1	1	1	1	1	1	1	1	1
215
216	*RT-12+2m
217	*OMM3048	0	RT-12+2m	0	1	0	0	1	0	1	1	1	0	1	1	1	0	1	0	0	1	0	1	0	0	1	1	1	1	0	1	1	0	0	0	0	1	0	0	1	0	1	0	0	1	0	1	0	0
218	*OMM3050	2.2	RT-12+2m	1	1	0	0	1	0	1	1	1	0	1	1	1	0	1	0	0	1	0	1	0	0	1	1	1	1	0	1	1	0	0	0	0	1	0	0	1	0	1	0	0	1	1	1	0	0
219	*OMM3056	2.2	RT-12+2m	1	1	0	0	1	0	1	1	1	0	1	1	1	0	1	0	0	1	0	1	0	0	1	1	1	1	0	1	1	0	0	0	0	1	0	0	1	0	1	0	0	1	1	1	0	0
220	*OMM3061	2.2	RT-12+2m	1	1	0	0	1	0	1	1	1	0	1	1	1	0	1	0	0	1	0	1	0	0	1	1	1	1	0	1	1	0	0	0	0	1	0	0	1	0	1	0	0	1	1	1	0	0
221
222	*RT-13m
223	*OMM5148/1	0	RT-13m	0	0	0	0	0	0	0	0	0	0	0	0	0	0	0	0	0	0	0	0	0	0	0	0	0	0	1	1	1	1	1	1	1	1	1	1	1	1	1	1	1	1	1	1	1	1
224	*OmyRGT47TUF	3.4	RT-13m	2	1	0	0	0	0	0	0	0	0	0	0	0	0	0	0	0	0	0	0	0	0	0	0	0	0	0	1	1	1	1	1	1	1	1	1	1	1	1	1	1	1	1	1	1	1
225	*OmyRGT51TUF	27.2	RT-13m	14	1	1	1	1	1	1	1	0	0	0	0	0	0	0	0	0	0	0	0	0	0	0	0	0	0	0	0	0	0	0	0	0	1	1	1	1	1	1	1	1	1	1	1	1	1
226	*Omy1013UW	28.4	RT-13m	14	1	1	1	1	1	1	1	0	0	0	0	0	0	0	0	0	0	0	0	0	0	0	0	0	0	0	0	0	0	0	0	0	1	1	1	1	1	1	1	1	1	1	1	1	1
227	*OMM1272	59	RT-13m	30	1	1	1	1	1	1	1	1	1	1	1	1	1	1	1	0	0	0	0	0	0	0	0	0	0	0	0	0	0	0	0	0	0	0	0	0	0	0	0	0	1	1	1	1	1
228	*Omi51TUF/1	59	RT-13m	30	1	1	1	1	1	1	1	1	1	1	1	1	1	1	1	0	0	0	0	0	0	0	0	0	0	0	0	0	0	0	0	0	0	0	0	0	0	0	0	0	1	1	1	1	1
229	*OmyRGT14TUF	59	RT-13m	30	1	1	1	1	1	1	1	1	1	1	1	1	1	1	1	0	0	0	0	0	0	0	0	0	0	0	0	0	0	0	0	0	0	0	0	0	0	0	0	0	1	1	1	1	1
230	*OmyRGT32TUF	59	RT-13m	30	1	1	1	1	1	1	1	1	1	1	1	1	1	1	1	0	0	0	0	0	0	0	0	0	0	0	0	0	0	0	0	0	0	0	0	0	0	0	0	0	1	1	1	1	1
231	*OmyJTUF	59	RT-13m	30	1	1	1	1	1	1	1	1	1	1	1	1	1	1	1	0	0	0	0	0	0	0	0	0	0	0	0	0	0	0	0	0	0	0	0	0	0	0	0	0	1	1	1	1	1
232	*Ocl4UW	59	RT-13m	30	1	1	1	1	1	1	1	1	1	1	1	1	1	1	1	0	0	0	0	0	0	0	0	0	0	0	0	0	0	0	0	0	0	0	0	0	0	0	0	0	1	1	1	1	1
233	*BX870052/1	59	RT-13m	30	1	1	1	1	1	1	1	1	1	1	1	1	1	1	1	0	0	0	0	0	0	0	0	0	0	0	0	0	0	0	0	0	0	0	0	0	0	0	0	0	1	1	1	1	1
234	*Ssa17BSFU	59	RT-13m	30	1	1	1	1	1	1	1	1	1	1	1	1	1	1	1	0	0	0	0	0	0	0	0	0	0	0	0	0	0	0	0	0	0	0	0	0	0	0	0	0	1	1	1	1	1
235	*CR373404	59	RT-13m	30	1	1	1	1	1	1	1	1	1	1	1	1	1	1	1	0	0	0	0	0	0	0	0	0	0	0	0	0	0	0	0	0	0	0	0	0	0	0	0	0	1	1	1	1	1
236	*OMM1020	59	RT-13m	30	1	1	1	1	1	1	1	1	1	1	1	1	1	1	1	0	0	0	0	0	0	0	0	0	0	0	0	0	0	0	0	0	0	0	0	0	0	0	0	0	1	1	1	1	1
237	*OMM1321	59	RT-13m	30	1	1	1	1	1	1	1	1	1	1	1	1	1	1	1	0	0	0	0	0	0	0	0	0	0	0	0	0	0	0	0	0	0	0	0	0	0	0	0	0	1	1	1	1	1
238	*OmyFGT28TUF/2	59	RT-13m	30	1	1	1	1	1	1	1	1	1	1	1	1	1	1	1	0	0	0	0	0	0	0	0	0	0	0	0	0	0	0	0	0	0	0	0	0	0	0	0	0	1	1	1	1	1
239
240	*RT-14m
241	*Omy1328INRA/1	0	RT-14m	0	0	0	0	0	0	0	0	0	0	0	0	0	0	0	0	0	0	0	0	0	0	0	0	0	0	1	1	1	1	1	1	1	1	1	1	1	1	1	1	1	1	1	1	1	1
242	*OmyRGT43TUF	1.1	RT-14m	1	1	0	0	0	0	0	0	0	0	0	0	0	0	0	0	0	0	0	0	0	0	0	0	0	0	1	1	1	1	1	1	1	1	1	1	1	1	1	1	1	1	1	1	1	1
243	*Ssa14DU	1.1	RT-14m	1	1	0	0	0	0	0	0	0	0	0	0	0	0	0	0	0	0	0	0	0	0	0	0	0	0	1	1	1	1	1	1	1	1	1	1	1	1	1	1	1	1	1	1	1	1
244	*Omy1242INRA/1	1.1	RT-14m	1	1	0	0	0	0	0	0	0	0	0	0	0	0	0	0	0	0	0	0	0	0	0	0	0	0	1	1	1	1	1	1	1	1	1	1	1	1	1	1	1	1	1	1	1	1
245	*BHMS281	1.1	RT-14m	1	1	0	0	0	0	0	0	0	0	0	0	0	0	0	0	0	0	0	0	0	0	0	0	0	0	1	1	1	1	1	1	1	1	1	1	1	1	1	1	1	1	1	1	1	1
246	*OMM5017/1	1.1	RT-14m	1	1	0	0	0	0	0	0	0	0	0	0	0	0	0	0	0	0	0	0	0	0	0	0	0	0	1	1	1	1	1	1	1	1	1	1	1	1	1	1	1	1	1	1	1	1
247	*Ssa102BSFU	1.1	RT-14m	1	1	0	0	0	0	0	0	0	0	0	0	0	0	0	0	0	0	0	0	0	0	0	0	0	0	1	1	1	1	1	1	1	1	1	1	1	1	1	1	1	1	1	1	1	1
248	*TC128101	1.1	RT-14m	1	1	0	0	0	0	0	0	0	0	0	0	0	0	0	0	0	0	0	0	0	0	0	0	0	0	1	1	1	1	1	1	1	1	1	1	1	1	1	1	1	1	1	1	1	1
249	*TC126859	1.1	RT-14m	1	1	0	0	0	0	0	0	0	0	0	0	0	0	0	0	0	0	0	0	0	0	0	0	0	0	1	1	1	1	1	1	1	1	1	1	1	1	1	1	1	1	1	1	1	1
250	*TC110605	1.1	RT-14m	1	1	0	0	0	0	0	0	0	0	0	0	0	0	0	0	0	0	0	0	0	0	0	0	0	0	1	1	1	1	1	1	1	1	1	1	1	1	1	1	1	1	1	1	1	1
251	*OMM5168/1	1.1	RT-14m	1	1	0	0	0	0	0	0	0	0	0	0	0	0	0	0	0	0	0	0	0	0	0	0	0	0	1	1	1	1	1	1	1	1	1	1	1	1	1	1	1	1	1	1	1	1
252	*CL17236/1	1.1	RT-14m	1	1	0	0	0	0	0	0	0	0	0	0	0	0	0	0	0	0	0	0	0	0	0	0	0	0	1	1	1	1	1	1	1	1	1	1	1	1	1	1	1	1	1	1	1	1
253	*CL47450	1.1	RT-14m	1	1	0	0	0	0	0	0	0	0	0	0	0	0	0	0	0	0	0	0	0	0	0	0	0	0	1	1	1	1	1	1	1	1	1	1	1	1	1	1	1	1	1	1	1	1
254	*OMM5216	1.1	RT-14m	1	1	0	0	0	0	0	0	0	0	0	0	0	0	0	0	0	0	0	0	0	0	0	0	0	0	1	1	1	1	1	1	1	1	1	1	1	1	1	1	1	1	1	1	1	1
255
256	*RT-15m
257	*SalF41SFU/2	32.9	RT-15m	16	1	1	1	1	1	1	1	1	0	0	0	0	0	0	0	0	0	0	0	0	0	0	0	0	0	0	0	0	0	0	0	0	0	1	1	1	1	1	1	1	1	1	1	1	1
258	*OMM1260	38.6	RT-15m	19	1	1	1	1	1	1	1	1	1	1	0	0	0	0	0	0	0	0	0	0	0	0	0	0	0	0	0	0	0	0	0	0	0	0	1	1	1	1	1	1	1	1	1	1	1
259	*OMM1261	38.6	RT-15m	19	1	1	1	1	1	1	1	1	1	1	0	0	0	0	0	0	0	0	0	0	0	0	0	0	0	0	0	0	0	0	0	0	0	0	1	1	1	1	1	1	1	1	1	1	1
260	*OMM1051	40.9	RT-15m	20	1	1	1	1	1	1	1	1	1	1	0	0	0	0	0	0	0	0	0	0	0	0	0	0	0	0	0	0	0	0	0	0	0	0	0	1	1	1	1	1	1	1	1	1	1
261	*OMY6877INRA	40.9	RT-15m	20	1	1	1	1	1	1	1	1	1	1	0	0	0	0	0	0	0	0	0	0	0	0	0	0	0	0	0	0	0	0	0	0	0	0	0	1	1	1	1	1	1	1	1	1	1
262	*Omi184TUF	40.9	RT-15m	20	1	1	1	1	1	1	1	1	1	1	0	0	0	0	0	0	0	0	0	0	0	0	0	0	0	0	0	0	0	0	0	0	0	0	0	1	1	1	1	1	1	1	1	1	1
263	*OMM1175	40.9	RT-15m	20	1	1	1	1	1	1	1	1	1	1	0	0	0	0	0	0	0	0	0	0	0	0	0	0	0	0	0	0	0	0	0	0	0	0	0	1	1	1	1	1	1	1	1	1	1
264	*Ots1BML	40.9	RT-15m	20	1	1	1	1	1	1	1	1	1	1	0	0	0	0	0	0	0	0	0	0	0	0	0	0	0	0	0	0	0	0	0	0	0	0	0	1	1	1	1	1	1	1	1	1	1
265	*Myf5-MRF4	40.9	RT-15m	20	1	1	1	1	1	1	1	1	1	1	0	0	0	0	0	0	0	0	0	0	0	0	0	0	0	0	0	0	0	0	0	0	0	0	0	1	1	1	1	1	1	1	1	1	1
266	*Ssa24BSFU	40.9	RT-15m	20	1	1	1	1	1	1	1	1	1	1	0	0	0	0	0	0	0	0	0	0	0	0	0	0	0	0	0	0	0	0	0	0	0	0	0	1	1	1	1	1	1	1	1	1	1
267	*TC112353	40.9	RT-15m	20	1	1	1	1	1	1	1	1	1	1	0	0	0	0	0	0	0	0	0	0	0	0	0	0	0	0	0	0	0	0	0	0	0	0	0	1	1	1	1	1	1	1	1	1	1
268	*Ssa94BSFU	40.9	RT-15m	20	1	1	1	1	1	1	1	1	1	1	0	0	0	0	0	0	0	0	0	0	0	0	0	0	0	0	0	0	0	0	0	0	0	0	0	1	1	1	1	1	1	1	1	1	1
269	*OmyRGT8TUF	40.9	RT-15m	20	1	1	1	1	1	1	1	1	1	1	0	0	0	0	0	0	0	0	0	0	0	0	0	0	0	0	0	0	0	0	0	0	0	0	0	1	1	1	1	1	1	1	1	1	1
270	*BHMS339	40.9	RT-15m	20	1	1	1	1	1	1	1	1	1	1	0	0	0	0	0	0	0	0	0	0	0	0	0	0	0	0	0	0	0	0	0	0	0	0	0	1	1	1	1	1	1	1	1	1	1
271	*OMM5100	40.9	RT-15m	20	1	1	1	1	1	1	1	1	1	1	0	0	0	0	0	0	0	0	0	0	0	0	0	0	0	0	0	0	0	0	0	0	0	0	0	1	1	1	1	1	1	1	1	1	1
272	*OMM1222/2	40.9	RT-15m	20	1	1	1	1	1	1	1	1	1	1	0	0	0	0	0	0	0	0	0	0	0	0	0	0	0	0	0	0	0	0	0	0	0	0	0	1	1	1	1	1	1	1	1	1	1
273	*OMM1291	43.1	RT-15m	22	1	1	1	1	1	1	1	1	1	1	1	0	0	0	0	0	0	0	0	0	0	0	0	0	0	0	0	0	0	0	0	0	0	0	0	0	1	1	1	1	1	1	1	1	1
274	*OMM1036	43.1	RT-15m	22	1	1	1	1	1	1	1	1	1	1	1	0	0	0	0	0	0	0	0	0	0	0	0	0	0	0	0	0	0	0	0	0	0	0	0	0	1	1	1	1	1	1	1	1	1
275	*OmyRGT23TUF	47.7	RT-15m	24	1	1	1	1	1	1	1	1	1	1	1	1	0	0	0	0	0	0	0	0	0	0	0	0	0	0	0	0	0	0	0	0	0	0	0	0	0	1	1	1	1	1	1	1	1
276	*OMM5102/2	72.7	RT-15m	36	1	1	1	1	1	1	1	1	1	1	1	1	1	1	1	1	1	1	0	0	0	0	0	0	0	0	0	0	0	0	0	0	0	0	0	0	0	0	0	0	0	0	0	1	1
277
278	*RT-16m
279	*OMM1303	7.9	RT-16m	4	1	1	0	0	0	0	0	0	0	0	0	0	0	0	0	0	0	0	0	0	0	0	0	0	0	0	0	1	1	1	1	1	1	1	1	1	1	1	1	1	1	1	1	1	1
280	*Omi68TUF	7.9	RT-16m	4	1	1	0	0	0	0	0	0	0	0	0	0	0	0	0	0	0	0	0	0	0	0	0	0	0	0	0	1	1	1	1	1	1	1	1	1	1	1	1	1	1	1	1	1	1
281	*OMM1290	9	RT-16m	5	1	1	1	0	0	0	0	0	0	0	0	0	0	0	0	0	0	0	0	0	0	0	0	0	0	0	0	1	1	1	1	1	1	1	1	1	1	1	1	1	1	1	1	1	1
282	*Omy1088INRA/2	9	RT-16m	5	1	1	1	0	0	0	0	0	0	0	0	0	0	0	0	0	0	0	0	0	0	0	0	0	0	0	0	1	1	1	1	1	1	1	1	1	1	1	1	1	1	1	1	1	1
283	*OmyOGT5TUF/2	9	RT-16m	5	1	1	1	0	0	0	0	0	0	0	0	0	0	0	0	0	0	0	0	0	0	0	0	0	0	0	0	1	1	1	1	1	1	1	1	1	1	1	1	1	1	1	1	1	1
284	*Omy77DU	9	RT-16m	5	1	1	1	0	0	0	0	0	0	0	0	0	0	0	0	0	0	0	0	0	0	0	0	0	0	0	0	1	1	1	1	1	1	1	1	1	1	1	1	1	1	1	1	1	1
285	*Omy6INRA	9	RT-16m	5	1	1	1	0	0	0	0	0	0	0	0	0	0	0	0	0	0	0	0	0	0	0	0	0	0	0	0	1	1	1	1	1	1	1	1	1	1	1	1	1	1	1	1	1	1
286	*Omy1071INRA/2	9	RT-16m	5	1	1	1	0	0	0	0	0	0	0	0	0	0	0	0	0	0	0	0	0	0	0	0	0	0	0	0	1	1	1	1	1	1	1	1	1	1	1	1	1	1	1	1	1	1
287	*OMM5002	9	RT-16m	5	1	1	1	0	0	0	0	0	0	0	0	0	0	0	0	0	0	0	0	0	0	0	0	0	0	0	0	1	1	1	1	1	1	1	1	1	1	1	1	1	1	1	1	1	1
288	*OMM5064	9	RT-16m	5	1	1	1	0	0	0	0	0	0	0	0	0	0	0	0	0	0	0	0	0	0	0	0	0	0	0	0	1	1	1	1	1	1	1	1	1	1	1	1	1	1	1	1	1	1
289	*OMM5151	9	RT-16m	5	1	1	1	0	0	0	0	0	0	0	0	0	0	0	0	0	0	0	0	0	0	0	0	0	0	0	0	1	1	1	1	1	1	1	1	1	1	1	1	1	1	1	1	1	1
290	*BX867838	9	RT-16m	5	1	1	1	0	0	0	0	0	0	0	0	0	0	0	0	0	0	0	0	0	0	0	0	0	0	0	0	1	1	1	1	1	1	1	1	1	1	1	1	1	1	1	1	1	1
291	*CA345149	9	RT-16m	5	1	1	1	0	0	0	0	0	0	0	0	0	0	0	0	0	0	0	0	0	0	0	0	0	0	0	0	1	1	1	1	1	1	1	1	1	1	1	1	1	1	1	1	1	1
292	*OMM5033	9	RT-16m	5	1	1	1	0	0	0	0	0	0	0	0	0	0	0	0	0	0	0	0	0	0	0	0	0	0	0	0	1	1	1	1	1	1	1	1	1	1	1	1	1	1	1	1	1	1
293	*Omi155TUF/2	12.4	RT-16m	6	1	1	1	0	0	0	0	0	0	0	0	0	0	0	0	0	0	0	0	0	0	0	0	0	0	0	0	0	1	1	1	1	1	1	1	1	1	1	1	1	1	1	1	1	1
294	*OMM1088	14.7	RT-16m	7	1	1	1	1	0	0	0	0	0	0	0	0	0	0	0	0	0	0	0	0	0	0	0	0	0	0	0	0	1	1	1	1	1	1	1	1	1	1	1	1	1	1	1	1	1
295	*OMM3036	51.1	RT-16m	26	1	1	1	1	1	1	1	1	1	1	1	1	1	0	0	0	0	0	0	0	0	0	0	0	0	0	0	0	0	0	0	0	0	0	0	0	0	0	1	1	1	1	1	1	1
296	*OMM3066/2	59	RT-16m	30	1	1	1	1	1	1	1	1	1	1	1	1	1	1	1	0	0	0	0	0	0	0	0	0	0	0	0	0	0	0	0	0	0	0	0	0	0	0	0	0	1	1	1	1	1
297
298	*RT-16+2m
299	*BX873238	0	RT-16+2m	0	1	1	1	0	0	1	0	1	0	1	0	1	1	1	0	1	0	0	0	0	0	0	1	1	0	1	1	0	1	1	1	0	0	0	1	1	1	1	0	1	0	0	0	0	0
300
301	*RT-16+3m
302	*BX342964/2	0	RT-16+3m	0	0	0	0	0	0	1	0	0	0	0	0	0	1	1	1	1	1	0	0	1	0	1	1	1	1	1	1	0	0	1	0	1	1	0	1	0	1	1	0	1	0	1	1	0	1
303	*Omy1212INRA/2	1.1	RT-16+3m	1	0	0	0	0	0	1	0	0	0	0	0	0	1	1	1	1	1	0	0	1	0	1	1	1	1	1	1	0	0	1	0	1	1	0	1	0	1	1	0	1	0	1	1	0	1
304
305	*RT-17m
306	*OMM1371	12.5	RT-17m	6	1	1	1	0	0	0	0	0	0	0	0	0	0	0	0	0	0	0	0	0	0	0	0	0	0	0	0	0	1	1	1	1	1	1	1	1	1	1	1	1	1	1	1	1	1
307	*OtsG85UCD	12.5	RT-17m	6	1	1	1	0	0	0	0	0	0	0	0	0	0	0	0	0	0	0	0	0	0	0	0	0	0	0	0	0	1	1	1	1	1	1	1	1	1	1	1	1	1	1	1	1	1
308	*OmyRGT27TUF	12.5	RT-17m	6	1	1	1	0	0	0	0	0	0	0	0	0	0	0	0	0	0	0	0	0	0	0	0	0	0	0	0	0	1	1	1	1	1	1	1	1	1	1	1	1	1	1	1	1	1
309	*Omy1389INRA	12.5	RT-17m	6	1	1	1	0	0	0	0	0	0	0	0	0	0	0	0	0	0	0	0	0	0	0	0	0	0	0	0	0	1	1	1	1	1	1	1	1	1	1	1	1	1	1	1	1	1
310	*OMM5050	12.5	RT-17m	6	1	1	1	0	0	0	0	0	0	0	0	0	0	0	0	0	0	0	0	0	0	0	0	0	0	0	0	0	1	1	1	1	1	1	1	1	1	1	1	1	1	1	1	1	1
311	*OMM5149	12.5	RT-17m	6	1	1	1	0	0	0	0	0	0	0	0	0	0	0	0	0	0	0	0	0	0	0	0	0	0	0	0	0	1	1	1	1	1	1	1	1	1	1	1	1	1	1	1	1	1
312	*BX073647/1	12.5	RT-17m	6	1	1	1	0	0	0	0	0	0	0	0	0	0	0	0	0	0	0	0	0	0	0	0	0	0	0	0	0	1	1	1	1	1	1	1	1	1	1	1	1	1	1	1	1	1
313	*CA362622	12.5	RT-17m	6	1	1	1	0	0	0	0	0	0	0	0	0	0	0	0	0	0	0	0	0	0	0	0	0	0	0	0	0	1	1	1	1	1	1	1	1	1	1	1	1	1	1	1	1	1
314	*BX305863	12.5	RT-17m	6	1	1	1	0	0	0	0	0	0	0	0	0	0	0	0	0	0	0	0	0	0	0	0	0	0	0	0	0	1	1	1	1	1	1	1	1	1	1	1	1	1	1	1	1	1
315	*Omy1456INRA	13.6	RT-17m	7	1	1	1	1	0	0	0	0	0	0	0	0	0	0	0	0	0	0	0	0	0	0	0	0	0	0	0	0	1	1	1	1	1	1	1	1	1	1	1	1	1	1	1	1	1
316	*OMM5061	31.8	RT-17m	16	1	1	1	1	1	1	1	1	0	0	0	0	0	0	0	0	0	0	0	0	0	0	0	0	0	0	0	0	0	0	0	0	0	1	1	1	1	1	1	1	1	1	1	1	1
317	*OMM5044	31.8	RT-17m	16	1	1	1	1	1	1	1	1	0	0	0	0	0	0	0	0	0	0	0	0	0	0	0	0	0	0	0	0	0	0	0	0	0	1	1	1	1	1	1	1	1	1	1	1	1
318
319	*RT-18m
320	*OmyCosBTUF/2	0	RT-18m	0	0	0	0	0	0	0	0	0	0	0	0	0	0	0	0	0	0	0	0	0	0	0	0	0	0	1	1	1	1	1	1	1	1	1	1	1	1	1	1	1	1	1	1	1	1
321	*Omi87TUF	1.1	RT-18m	1	1	0	0	0	0	0	0	0	0	0	0	0	0	0	0	0	0	0	0	0	0	0	0	0	0	1	1	1	1	1	1	1	1	1	1	1	1	1	1	1	1	1	1	1	1
322	*OMM1159	1.1	RT-18m	1	1	0	0	0	0	0	0	0	0	0	0	0	0	0	0	0	0	0	0	0	0	0	0	0	0	1	1	1	1	1	1	1	1	1	1	1	1	1	1	1	1	1	1	1	1
323	*OMM1311	1.1	RT-18m	1	1	0	0	0	0	0	0	0	0	0	0	0	0	0	0	0	0	0	0	0	0	0	0	0	0	1	1	1	1	1	1	1	1	1	1	1	1	1	1	1	1	1	1	1	1
324	*OMM1512/2	1.1	RT-18m	1	1	0	0	0	0	0	0	0	0	0	0	0	0	0	0	0	0	0	0	0	0	0	0	0	0	1	1	1	1	1	1	1	1	1	1	1	1	1	1	1	1	1	1	1	1
325	*OmyRGT12TUF	1.1	RT-18m	1	1	0	0	0	0	0	0	0	0	0	0	0	0	0	0	0	0	0	0	0	0	0	0	0	0	1	1	1	1	1	1	1	1	1	1	1	1	1	1	1	1	1	1	1	1
326	*CL10332	1.1	RT-18m	1	1	0	0	0	0	0	0	0	0	0	0	0	0	0	0	0	0	0	0	0	0	0	0	0	0	1	1	1	1	1	1	1	1	1	1	1	1	1	1	1	1	1	1	1	1
327	*Omi187TUF	1.1	RT-18m	1	1	0	0	0	0	0	0	0	0	0	0	0	0	0	0	0	0	0	0	0	0	0	0	0	0	1	1	1	1	1	1	1	1	1	1	1	1	1	1	1	1	1	1	1	1
328	*CA364516/2	23.8	RT-18m	12	1	1	1	1	1	1	0	0	0	0	0	0	0	0	0	0	0	0	0	0	0	0	0	0	0	0	0	0	0	0	0	1	1	1	1	1	1	1	1	1	1	1	1	1	1
329
330	*RT-19m
331	*Omi62TUF	37.5	RT-19m	19	1	1	1	1	1	1	1	1	1	1	0	0	0	0	0	0	0	0	0	0	0	0	0	0	0	0	0	0	0	0	0	0	0	0	1	1	1	1	1	1	1	1	1	1	1
332	*Omi96TUF/1	37.5	RT-19m	19	1	1	1	1	1	1	1	1	1	1	0	0	0	0	0	0	0	0	0	0	0	0	0	0	0	0	0	0	0	0	0	0	0	0	1	1	1	1	1	1	1	1	1	1	1
333	*Omi197TUF	37.5	RT-19m	19	1	1	1	1	1	1	1	1	1	1	0	0	0	0	0	0	0	0	0	0	0	0	0	0	0	0	0	0	0	0	0	0	0	0	1	1	1	1	1	1	1	1	1	1	1
334	*Omi174TUF	37.5	RT-19m	19	1	1	1	1	1	1	1	1	1	1	0	0	0	0	0	0	0	0	0	0	0	0	0	0	0	0	0	0	0	0	0	0	0	0	1	1	1	1	1	1	1	1	1	1	1
335	*OmyFGT34TUF	38.6	RT-19m	19	1	1	1	1	1	1	1	1	1	1	0	0	0	0	0	0	0	0	0	0	0	0	0	0	0	0	0	0	0	0	0	0	0	0	1	1	1	1	1	1	1	1	1	1	1
336	*OMM5214	38.6	RT-19m	19	1	1	1	1	1	1	1	1	1	1	0	0	0	0	0	0	0	0	0	0	0	0	0	0	0	0	0	0	0	0	0	0	0	0	1	1	1	1	1	1	1	1	1	1	1
337	*BHMS349	39.7	RT-19m	20	1	1	1	1	1	1	1	1	1	1	0	0	0	0	0	0	0	0	0	0	0	0	0	0	0	0	0	0	0	0	0	0	0	0	0	1	1	1	1	1	1	1	1	1	1
338	*OMM1333	39.7	RT-19m	20	1	1	1	1	1	1	1	1	1	1	0	0	0	0	0	0	0	0	0	0	0	0	0	0	0	0	0	0	0	0	0	0	0	0	0	1	1	1	1	1	1	1	1	1	1
339	*OmyUW1052	42	RT-19m	21	1	1	1	1	1	1	1	1	1	1	1	0	0	0	0	0	0	0	0	0	0	0	0	0	0	0	0	0	0	0	0	0	0	0	0	1	1	1	1	1	1	1	1	1	1
340	*One3ASC	42	RT-19m	21	1	1	1	1	1	1	1	1	1	1	1	0	0	0	0	0	0	0	0	0	0	0	0	0	0	0	0	0	0	0	0	0	0	0	0	1	1	1	1	1	1	1	1	1	1
341	*BX298853	69.3	RT-19m	35	1	1	1	1	1	1	1	1	1	1	1	1	1	1	1	1	1	1	0	0	0	0	0	0	0	0	0	0	0	0	0	0	0	0	0	0	0	0	0	0	0	0	1	1	1
342
343	*RT-19+2m
344	*OMM5156	0	RT-19+2m	0	1	0	0	0	0	0	1	1	0	1	1	1	1	0	1	1	1	1	0	0	1	0	0	0	0	1	0	0	1	1	1	0	1	1	1	0	1	0	0	0	1	1	0	1	0
345
346	*RT-20m
347	*OmyRGT53TUF	0	RT-20m	0	0	0	0	0	0	0	0	0	0	0	0	0	0	0	0	0	0	0	0	0	0	0	0	0	0	1	1	1	1	1	1	1	1	1	1	1	1	1	1	1	1	1	1	1	1
348	*BHMS205/2	4.5	RT-20m	2	1	0	0	0	0	0	0	0	0	0	0	0	0	0	0	0	0	0	0	0	0	0	0	0	0	0	1	1	1	1	1	1	1	1	1	1	1	1	1	1	1	1	1	1	1
349	*OMM1134/2	9	RT-20m	5	1	1	1	0	0	0	0	0	0	0	0	0	0	0	0	0	0	0	0	0	0	0	0	0	0	0	0	1	1	1	1	1	1	1	1	1	1	1	1	1	1	1	1	1	1
350	*OMM3003	9	RT-20m	5	1	1	1	0	0	0	0	0	0	0	0	0	0	0	0	0	0	0	0	0	0	0	0	0	0	0	0	1	1	1	1	1	1	1	1	1	1	1	1	1	1	1	1	1	1
351	*Omi90TUF/2	9	RT-20m	5	1	1	1	0	0	0	0	0	0	0	0	0	0	0	0	0	0	0	0	0	0	0	0	0	0	0	0	1	1	1	1	1	1	1	1	1	1	1	1	1	1	1	1	1	1
352	*OMM5195	9	RT-20m	5	1	1	1	0	0	0	0	0	0	0	0	0	0	0	0	0	0	0	0	0	0	0	0	0	0	0	0	1	1	1	1	1	1	1	1	1	1	1	1	1	1	1	1	1	1
353	*CL17236/2	9	RT-20m	5	1	1	1	0	0	0	0	0	0	0	0	0	0	0	0	0	0	0	0	0	0	0	0	0	0	0	0	1	1	1	1	1	1	1	1	1	1	1	1	1	1	1	1	1	1
354	*OMM5017/2	9	RT-20m	5	1	1	1	0	0	0	0	0	0	0	0	0	0	0	0	0	0	0	0	0	0	0	0	0	0	0	0	1	1	1	1	1	1	1	1	1	1	1	1	1	1	1	1	1	1
355	*OMM1657/2	9	RT-20m	5	1	1	1	0	0	0	0	0	0	0	0	0	0	0	0	0	0	0	0	0	0	0	0	0	0	0	0	1	1	1	1	1	1	1	1	1	1	1	1	1	1	1	1	1	1
356	*OMM5168/2	9	RT-20m	5	1	1	1	0	0	0	0	0	0	0	0	0	0	0	0	0	0	0	0	0	0	0	0	0	0	0	0	1	1	1	1	1	1	1	1	1	1	1	1	1	1	1	1	1	1
357	*Omy1242INRA/2	9	RT-20m	5	1	1	1	0	0	0	0	0	0	0	0	0	0	0	0	0	0	0	0	0	0	0	0	0	0	0	0	1	1	1	1	1	1	1	1	1	1	1	1	1	1	1	1	1	1
358	*OMM3102	9	RT-20m	5	1	1	1	0	0	0	0	0	0	0	0	0	0	0	0	0	0	0	0	0	0	0	0	0	0	0	0	1	1	1	1	1	1	1	1	1	1	1	1	1	1	1	1	1	1
359	*Omy1002INRA	9	RT-20m	5	1	1	1	0	0	0	0	0	0	0	0	0	0	0	0	0	0	0	0	0	0	0	0	0	0	0	0	1	1	1	1	1	1	1	1	1	1	1	1	1	1	1	1	1	1
360	*OMM1332	9	RT-20m	5	1	1	1	0	0	0	0	0	0	0	0	0	0	0	0	0	0	0	0	0	0	0	0	0	0	0	0	1	1	1	1	1	1	1	1	1	1	1	1	1	1	1	1	1	1
361
362	*RT-21m
363	*BX302949	0	RT-21m	0	0	0	0	0	0	0	0	0	0	0	0	0	0	0	0	0	0	0	0	0	0	0	0	0	0	1	1	1	1	1	1	1	1	1	1	1	1	1	1	1	1	1	1	1	1
364	*OmyFGT7TUF	19.3	RT-21m	10	1	1	1	1	1	0	0	0	0	0	0	0	0	0	0	0	0	0	0	0	0	0	0	0	0	0	0	0	0	0	1	1	1	1	1	1	1	1	1	1	1	1	1	1	1
365	*CA061915	32.9	RT-21m	16	1	1	1	1	1	1	1	1	0	0	0	0	0	0	0	0	0	0	0	0	0	0	0	0	0	0	0	0	0	0	0	0	0	1	1	1	1	1	1	1	1	1	1	1	1
366	*Omy325UoG/2	47.7	RT-21m	24	1	1	1	1	1	1	1	1	1	1	1	1	0	0	0	0	0	0	0	0	0	0	0	0	0	0	0	0	0	0	0	0	0	0	0	0	0	1	1	1	1	1	1	1	1
367	*OMM1344	51.1	RT-21m	26	1	1	1	1	1	1	1	1	1	1	1	1	1	0	0	0	0	0	0	0	0	0	0	0	0	0	0	0	0	0	0	0	0	0	0	0	0	0	1	1	1	1	1	1	1
368	*OMM5090	51.1	RT-21m	26	1	1	1	1	1	1	1	1	1	1	1	1	1	0	0	0	0	0	0	0	0	0	0	0	0	0	0	0	0	0	0	0	0	0	0	0	0	0	1	1	1	1	1	1	1
369	*OmyRT5TUF	51.1	RT-21m	26	1	1	1	1	1	1	1	1	1	1	1	1	1	0	0	0	0	0	0	0	0	0	0	0	0	0	0	0	0	0	0	0	0	0	0	0	0	0	1	1	1	1	1	1	1
370	*OmyFGT2TUF	51.1	RT-21m	26	1	1	1	1	1	1	1	1	1	1	1	1	1	0	0	0	0	0	0	0	0	0	0	0	0	0	0	0	0	0	0	0	0	0	0	0	0	0	1	1	1	1	1	1	1
371	*OmyFGT27TUF	51.1	RT-21m	26	1	1	1	1	1	1	1	1	1	1	1	1	1	0	0	0	0	0	0	0	0	0	0	0	0	0	0	0	0	0	0	0	0	0	0	0	0	0	1	1	1	1	1	1	1
372	*Omy301UoG	51.1	RT-21m	26	1	1	1	1	1	1	1	1	1	1	1	1	1	0	0	0	0	0	0	0	0	0	0	0	0	0	0	0	0	0	0	0	0	0	0	0	0	0	1	1	1	1	1	1	1
373	*OmyP9-2TUF	51.1	RT-21m	26	1	1	1	1	1	1	1	1	1	1	1	1	1	0	0	0	0	0	0	0	0	0	0	0	0	0	0	0	0	0	0	0	0	0	0	0	0	0	1	1	1	1	1	1	1
374	*OmyRGT26TUF	51.1	RT-21m	26	1	1	1	1	1	1	1	1	1	1	1	1	1	0	0	0	0	0	0	0	0	0	0	0	0	0	0	0	0	0	0	0	0	0	0	0	0	0	1	1	1	1	1	1	1
375	*BX309199	51.1	RT-21m	26	1	1	1	1	1	1	1	1	1	1	1	1	1	0	0	0	0	0	0	0	0	0	0	0	0	0	0	0	0	0	0	0	0	0	0	0	0	0	1	1	1	1	1	1	1
376	*OMM5256	51.1	RT-21m	26	1	1	1	1	1	1	1	1	1	1	1	1	1	0	0	0	0	0	0	0	0	0	0	0	0	0	0	0	0	0	0	0	0	0	0	0	0	0	1	1	1	1	1	1	1
377	*OMM5179	51.1	RT-21m	26	1	1	1	1	1	1	1	1	1	1	1	1	1	0	0	0	0	0	0	0	0	0	0	0	0	0	0	0	0	0	0	0	0	0	0	0	0	0	1	1	1	1	1	1	1
378	*Omy1219INRA	51.1	RT-21m	26	1	1	1	1	1	1	1	1	1	1	1	1	1	0	0	0	0	0	0	0	0	0	0	0	0	0	0	0	0	0	0	0	0	0	0	0	0	0	1	1	1	1	1	1	1
379	*Omy1075INRA	51.1	RT-21m	26	1	1	1	1	1	1	1	1	1	1	1	1	1	0	0	0	0	0	0	0	0	0	0	0	0	0	0	0	0	0	0	0	0	0	0	0	0	0	1	1	1	1	1	1	1
380	*Sal12UoG	51.1	RT-21m	26	1	1	1	1	1	1	1	1	1	1	1	1	1	0	0	0	0	0	0	0	0	0	0	0	0	0	0	0	0	0	0	0	0	0	0	0	0	0	1	1	1	1	1	1	1
381	*Omi106TUF	51.1	RT-21m	26	1	1	1	1	1	1	1	1	1	1	1	1	1	0	0	0	0	0	0	0	0	0	0	0	0	0	0	0	0	0	0	0	0	0	0	0	0	0	1	1	1	1	1	1	1
382	*OmyUW1090	51.1	RT-21m	26	1	1	1	1	1	1	1	1	1	1	1	1	1	0	0	0	0	0	0	0	0	0	0	0	0	0	0	0	0	0	0	0	0	0	0	0	0	0	1	1	1	1	1	1	1
383	*OMM1089	54.5	RT-21m	27	1	1	1	1	1	1	1	1	1	1	1	1	1	1	0	0	0	0	0	0	0	0	0	0	0	0	0	0	0	0	0	0	0	0	0	0	0	0	1	1	1	1	1	1	1
384	*Omi186TUF	60.2	RT-21m	30	1	1	1	1	1	1	1	1	1	1	1	1	1	1	1	0	0	0	0	0	0	0	0	0	0	0	0	0	0	0	0	0	0	0	0	0	0	0	0	0	1	1	1	1	1
385	*OMM5126/2	62.5	RT-21m	31	1	1	1	1	1	1	1	1	1	1	1	1	1	1	1	1	0	0	0	0	0	0	0	0	0	0	0	0	0	0	0	0	0	0	0	0	0	0	0	0	1	1	1	1	1
386	*OMM5129	69.3	RT-21m	35	1	1	1	1	1	1	1	1	1	1	1	1	1	1	1	1	1	1	0	0	0	0	0	0	0	0	0	0	0	0	0	0	0	0	0	0	0	0	0	0	0	0	1	1	1
387	*OMM5054	69.3	RT-21m	35	1	1	1	1	1	1	1	1	1	1	1	1	1	1	1	1	1	1	0	0	0	0	0	0	0	0	0	0	0	0	0	0	0	0	0	0	0	0	0	0	0	0	1	1	1
388	*Omy1512INRA	85.2	RT-21m	43	1	1	1	1	1	1	1	1	1	1	1	1	1	1	1	1	1	1	1	1	1	1	0	0	0	0	0	0	0	0	0	0	0	0	0	0	0	0	0	0	0	0	0	0	0
389	*OMM1270	88.6	RT-21m	44	1	1	1	1	1	1	1	1	1	1	1	1	1	1	1	1	1	1	1	1	1	1	0	0	0	0	0	0	0	0	0	0	0	0	0	0	0	0	0	0	0	0	0	0	0
390
391	*RT-22m
392	*BHMS328	25	RT-22m	13	1	1	1	1	1	1	1	0	0	0	0	0	0	0	0	0	0	0	0	0	0	0	0	0	0	0	0	0	0	0	0	1	1	1	1	1	1	1	1	1	1	1	1	1	1
393	*OMM1264	28.4	RT-22m	14	1	1	1	1	1	1	1	0	0	0	0	0	0	0	0	0	0	0	0	0	0	0	0	0	0	0	0	0	0	0	0	0	1	1	1	1	1	1	1	1	1	1	1	1	1
394	*OMM1023	31.8	RT-22m	15	1	1	1	1	1	1	1	1	0	0	0	0	0	0	0	0	0	0	0	0	0	0	0	0	0	0	0	0	0	0	0	0	0	1	1	1	1	1	1	1	1	1	1	1	1
395	*OMM5107	31.8	RT-22m	16	1	1	1	1	1	1	1	1	0	0	0	0	0	0	0	0	0	0	0	0	0	0	0	0	0	0	0	0	0	0	0	0	0	1	1	1	1	1	1	1	1	1	1	1	1
396	*Omi126TUF	31.8	RT-22m	16	1	1	1	1	1	1	1	1	0	0	0	0	0	0	0	0	0	0	0	0	0	0	0	0	0	0	0	0	0	0	0	0	0	1	1	1	1	1	1	1	1	1	1	1	1
397	*Omi171TUF	31.8	RT-22m	16	1	1	1	1	1	1	1	1	0	0	0	0	0	0	0	0	0	0	0	0	0	0	0	0	0	0	0	0	0	0	0	0	0	1	1	1	1	1	1	1	1	1	1	1	1
398	*OmyOGT4TUF	31.8	RT-22m	16	1	1	1	1	1	1	1	1	0	0	0	0	0	0	0	0	0	0	0	0	0	0	0	0	0	0	0	0	0	0	0	0	0	1	1	1	1	1	1	1	1	1	1	1	1
399	*SSOSL439	31.8	RT-22m	16	1	1	1	1	1	1	1	1	0	0	0	0	0	0	0	0	0	0	0	0	0	0	0	0	0	0	0	0	0	0	0	0	0	1	1	1	1	1	1	1	1	1	1	1	1
400	*Ssa289DU	31.8	RT-22m	16	1	1	1	1	1	1	1	1	0	0	0	0	0	0	0	0	0	0	0	0	0	0	0	0	0	0	0	0	0	0	0	0	0	1	1	1	1	1	1	1	1	1	1	1	1
401	*Ssa6.33NUIG	31.8	RT-22m	16	1	1	1	1	1	1	1	1	0	0	0	0	0	0	0	0	0	0	0	0	0	0	0	0	0	0	0	0	0	0	0	0	0	1	1	1	1	1	1	1	1	1	1	1	1
402	*OMM5141/2	31.8	RT-22m	16	1	1	1	1	1	1	1	1	0	0	0	0	0	0	0	0	0	0	0	0	0	0	0	0	0	0	0	0	0	0	0	0	0	1	1	1	1	1	1	1	1	1	1	1	1
403	*BHMS422A	31.8	RT-22m	16	1	1	1	1	1	1	1	1	0	0	0	0	0	0	0	0	0	0	0	0	0	0	0	0	0	0	0	0	0	0	0	0	0	1	1	1	1	1	1	1	1	1	1	1	1
404	*CA367445	31.8	RT-22m	16	1	1	1	1	1	1	1	1	0	0	0	0	0	0	0	0	0	0	0	0	0	0	0	0	0	0	0	0	0	0	0	0	0	1	1	1	1	1	1	1	1	1	1	1	1
405	*OMM5133	31.8	RT-22m	16	1	1	1	1	1	1	1	1	0	0	0	0	0	0	0	0	0	0	0	0	0	0	0	0	0	0	0	0	0	0	0	0	0	1	1	1	1	1	1	1	1	1	1	1	1
406	*OMM5056	31.8	RT-22m	16	1	1	1	1	1	1	1	1	0	0	0	0	0	0	0	0	0	0	0	0	0	0	0	0	0	0	0	0	0	0	0	0	0	1	1	1	1	1	1	1	1	1	1	1	1
407	*OMM5313	31.8	RT-22m	16	1	1	1	1	1	1	1	1	0	0	0	0	0	0	0	0	0	0	0	0	0	0	0	0	0	0	0	0	0	0	0	0	0	1	1	1	1	1	1	1	1	1	1	1	1
408	*OMM5158	31.8	RT-22m	16	1	1	1	1	1	1	1	1	0	0	0	0	0	0	0	0	0	0	0	0	0	0	0	0	0	0	0	0	0	0	0	0	0	1	1	1	1	1	1	1	1	1	1	1	1
409	*OMM5023	31.8	RT-22m	16	1	1	1	1	1	1	1	1	0	0	0	0	0	0	0	0	0	0	0	0	0	0	0	0	0	0	0	0	0	0	0	0	0	1	1	1	1	1	1	1	1	1	1	1	1
410	*OMM1221	36.3	RT-22m	18	1	1	1	1	1	1	1	1	1	0	0	0	0	0	0	0	0	0	0	0	0	0	0	0	0	0	0	0	0	0	0	0	0	0	1	1	1	1	1	1	1	1	1	1	1
411	*Omy1193INRA	37.5	RT-22m	19	1	1	1	1	1	1	1	1	1	1	0	0	0	0	0	0	0	0	0	0	0	0	0	0	0	0	0	0	0	0	0	0	0	0	1	1	1	1	1	1	1	1	1	1	1
412	*OMM1362	40.9	RT-22m	20	1	1	1	1	1	1	1	1	1	1	0	0	0	0	0	0	0	0	0	0	0	0	0	0	0	0	0	0	0	0	0	0	0	0	0	1	1	1	1	1	1	1	1	1	1
413	*BX073647/2	40.9	RT-22m	20	1	1	1	1	1	1	1	1	1	1	0	0	0	0	0	0	0	0	0	0	0	0	0	0	0	0	0	0	0	0	0	0	0	0	0	1	1	1	1	1	1	1	1	1	1
414
415	*RT-23m
416	*OMM1276	0	RT-23m	0	0	0	0	0	0	0	0	0	0	0	0	0	0	0	0	0	0	0	0	0	0	0	0	0	0	1	1	1	1	1	1	1	1	1	1	1	1	1	1	1	1	1	1	1	1
417	*OMM5310	0	RT-23m	0	0	0	0	0	0	0	0	0	0	0	0	0	0	0	0	0	0	0	0	0	0	0	0	0	0	1	1	1	1	1	1	1	1	1	1	1	1	1	1	1	1	1	1	1	1
418	*OmyFGT23TUF	29.5	RT-23m	15	1	1	1	1	1	1	1	1	0	0	0	0	0	0	0	0	0	0	0	0	0	0	0	0	0	0	0	0	0	0	0	0	1	1	1	1	1	1	1	1	1	1	1	1	1
419	*OMM5112	35.2	RT-23m	18	1	1	1	1	1	1	1	1	1	0	0	0	0	0	0	0	0	0	0	0	0	0	0	0	0	0	0	0	0	0	0	0	0	0	1	1	1	1	1	1	1	1	1	1	1
420	*OMM1307	47.7	RT-23m	24	1	1	1	1	1	1	1	1	1	1	1	1	0	0	0	0	0	0	0	0	0	0	0	0	0	0	0	0	0	0	0	0	0	0	0	0	0	1	1	1	1	1	1	1	1
421	*OMM1207	47.7	RT-23m	24	1	1	1	1	1	1	1	1	1	1	1	1	0	0	0	0	0	0	0	0	0	0	0	0	0	0	0	0	0	0	0	0	0	0	0	0	0	1	1	1	1	1	1	1	1
422	*Ots522NWFSC	47.7	RT-23m	24	1	1	1	1	1	1	1	1	1	1	1	1	0	0	0	0	0	0	0	0	0	0	0	0	0	0	0	0	0	0	0	0	0	0	0	0	0	1	1	1	1	1	1	1	1
423	*OmyRGT18TUF	47.7	RT-23m	24	1	1	1	1	1	1	1	1	1	1	1	1	0	0	0	0	0	0	0	0	0	0	0	0	0	0	0	0	0	0	0	0	0	0	0	0	0	1	1	1	1	1	1	1	1
424	*Ots506NWFSC(UoG)	47.7	RT-23m	24	1	1	1	1	1	1	1	1	1	1	1	1	0	0	0	0	0	0	0	0	0	0	0	0	0	0	0	0	0	0	0	0	0	0	0	0	0	1	1	1	1	1	1	1	1
425	*OMM5003	47.7	RT-23m	24	1	1	1	1	1	1	1	1	1	1	1	1	0	0	0	0	0	0	0	0	0	0	0	0	0	0	0	0	0	0	0	0	0	0	0	0	0	1	1	1	1	1	1	1	1
426	*OMM5176	47.7	RT-23m	24	1	1	1	1	1	1	1	1	1	1	1	1	0	0	0	0	0	0	0	0	0	0	0	0	0	0	0	0	0	0	0	0	0	0	0	0	0	1	1	1	1	1	1	1	1
427	*BX870052/2	47.7	RT-23m	24	1	1	1	1	1	1	1	1	1	1	1	1	0	0	0	0	0	0	0	0	0	0	0	0	0	0	0	0	0	0	0	0	0	0	0	0	0	1	1	1	1	1	1	1	1
428	*CR365462	47.7	RT-23m	24	1	1	1	1	1	1	1	1	1	1	1	1	0	0	0	0	0	0	0	0	0	0	0	0	0	0	0	0	0	0	0	0	0	0	0	0	0	1	1	1	1	1	1	1	1
429	*OMM1295	47.7	RT-23m	24	1	1	1	1	1	1	1	1	1	1	1	1	0	0	0	0	0	0	0	0	0	0	0	0	0	0	0	0	0	0	0	0	0	0	0	0	0	1	1	1	1	1	1	1	1
430	*Omy27INRA/1	52.2	RT-23m	26	1	1	1	1	1	1	1	1	1	1	1	1	1	0	0	0	0	0	0	0	0	0	0	0	0	0	0	0	0	0	0	0	0	0	0	0	0	0	1	1	1	1	1	1	1
431	*BX865193	61.3	RT-23m	31	1	1	1	1	1	1	1	1	1	1	1	1	1	1	1	1	0	0	0	0	0	0	0	0	0	0	0	0	0	0	0	0	0	0	0	0	0	0	0	0	1	1	1	1	1
432	*OMM5274	88.6	RT-23m	44	1	1	1	1	1	1	1	1	1	1	1	1	1	1	1	1	1	1	1	1	1	1	0	0	0	0	0	0	0	0	0	0	0	0	0	0	0	0	0	0	0	0	0	0	0
433	*Omy1422INRA	88.6	RT-23m	44	1	1	1	1	1	1	1	1	1	1	1	1	1	1	1	1	1	1	1	1	1	1	0	0	0	0	0	0	0	0	0	0	0	0	0	0	0	0	0	0	0	0	0	0	0
434	*OMM5012	107.9	RT-23m	54	0	0	1	1	1	1	1	1	1	1	1	1	1	1	1	1	1	1	1	1	1	1	1	1	1	1	1	0	0	0	0	0	0	0	0	0	0	0	0	0	0	0	0	0	0
435	*BHMS230	130.6	RT-23m	65	0	0	0	0	0	0	0	0	1	1	1	1	1	1	1	1	1	1	1	1	1	1	1	1	1	1	1	1	1	1	1	1	0	0	0	0	0	0	0	0	0	0	0	0	0
436
437	*RT-24m
438	*OmyFGT16TUF	0	RT-24m	0	0	0	0	0	0	0	0	0	0	0	0	0	0	0	0	0	0	0	0	0	0	0	0	0	0	1	1	1	1	1	1	1	1	1	1	1	1	1	1	1	1	1	1	1	1
439	*OMM1170	21.5	RT-24m	11	1	1	1	1	1	1	0	0	0	0	0	0	0	0	0	0	0	0	0	0	0	0	0	0	0	0	0	0	0	0	1	1	1	1	1	1	1	1	1	1	1	1	1	1	1
440	*Ots4BML	22.7	RT-24m	11	1	1	1	1	1	1	0	0	0	0	0	0	0	0	0	0	0	0	0	0	0	0	0	0	0	0	0	0	0	0	1	1	1	1	1	1	1	1	1	1	1	1	1	1	1
441	*BHMS377	22.7	RT-24m	11	1	1	1	1	1	1	0	0	0	0	0	0	0	0	0	0	0	0	0	0	0	0	0	0	0	0	0	0	0	0	1	1	1	1	1	1	1	1	1	1	1	1	1	1	1
442	*OMM1320	22.7	RT-24m	11	1	1	1	1	1	1	0	0	0	0	0	0	0	0	0	0	0	0	0	0	0	0	0	0	0	0	0	0	0	0	1	1	1	1	1	1	1	1	1	1	1	1	1	1	1
443	*OMM1322	22.7	RT-24m	11	1	1	1	1	1	1	0	0	0	0	0	0	0	0	0	0	0	0	0	0	0	0	0	0	0	0	0	0	0	0	1	1	1	1	1	1	1	1	1	1	1	1	1	1	1
444	*OMM1211	22.7	RT-24m	11	1	1	1	1	1	1	0	0	0	0	0	0	0	0	0	0	0	0	0	0	0	0	0	0	0	0	0	0	0	0	1	1	1	1	1	1	1	1	1	1	1	1	1	1	1
445	*One108ADFG	22.7	RT-24m	11	1	1	1	1	1	1	0	0	0	0	0	0	0	0	0	0	0	0	0	0	0	0	0	0	0	0	0	0	0	0	1	1	1	1	1	1	1	1	1	1	1	1	1	1	1
446	*One19ASC	22.7	RT-24m	11	1	1	1	1	1	1	0	0	0	0	0	0	0	0	0	0	0	0	0	0	0	0	0	0	0	0	0	0	0	0	1	1	1	1	1	1	1	1	1	1	1	1	1	1	1
447	*One2ASC	22.7	RT-24m	11	1	1	1	1	1	1	0	0	0	0	0	0	0	0	0	0	0	0	0	0	0	0	0	0	0	0	0	0	0	0	1	1	1	1	1	1	1	1	1	1	1	1	1	1	1
448	*Ssa85DU	22.7	RT-24m	11	1	1	1	1	1	1	0	0	0	0	0	0	0	0	0	0	0	0	0	0	0	0	0	0	0	0	0	0	0	0	1	1	1	1	1	1	1	1	1	1	1	1	1	1	1
449	*OmyPuPuPy	22.7	RT-24m	11	1	1	1	1	1	1	0	0	0	0	0	0	0	0	0	0	0	0	0	0	0	0	0	0	0	0	0	0	0	0	1	1	1	1	1	1	1	1	1	1	1	1	1	1	1
450	*OmyRGT36TUF	22.7	RT-24m	11	1	1	1	1	1	1	0	0	0	0	0	0	0	0	0	0	0	0	0	0	0	0	0	0	0	0	0	0	0	0	1	1	1	1	1	1	1	1	1	1	1	1	1	1	1
451	*BHMS238	22.7	RT-24m	11	1	1	1	1	1	1	0	0	0	0	0	0	0	0	0	0	0	0	0	0	0	0	0	0	0	0	0	0	0	0	1	1	1	1	1	1	1	1	1	1	1	1	1	1	1
452	*BX087219	22.7	RT-24m	11	1	1	1	1	1	1	0	0	0	0	0	0	0	0	0	0	0	0	0	0	0	0	0	0	0	0	0	0	0	0	1	1	1	1	1	1	1	1	1	1	1	1	1	1	1
453	*BX296674/2	22.7	RT-24m	11	1	1	1	1	1	1	0	0	0	0	0	0	0	0	0	0	0	0	0	0	0	0	0	0	0	0	0	0	0	0	1	1	1	1	1	1	1	1	1	1	1	1	1	1	1
454	*OMM1281	26.1	RT-24m	13	1	1	1	1	1	1	1	0	0	0	0	0	0	0	0	0	0	0	0	0	0	0	0	0	0	0	0	0	0	0	0	1	1	1	1	1	1	1	1	1	1	1	1	1	1
455
456	*RT-24+2m
457	*OMM5113	0	RT-24+2m	0	1	0	0	0	0	1	1	0	1	0	1	1	1	0	1	1	1	0	0	1	1	0	0	0	0	0	1	1	1	0	0	0	1	1	1	0	1	0	1	0	0	0	1	1	1
458	*BX077780	1.1	RT-24+2m	1	1	0	0	0	0	1	1	0	1	0	1	1	1	0	1	1	1	0	0	1	1	0	0	0	0	0	1	1	1	0	0	0	1	1	1	0	1	0	1	0	1	0	1	1	1
459
460	*RT-25m
461	*BHMS250	0	RT-25m	0	0	0	0	0	0	0	0	0	0	0	0	0	0	0	0	0	0	0	0	0	0	0	0	0	0	1	1	1	1	1	1	1	1	1	1	1	1	1	1	1	1	1	1	1	1
462	*OmyUW1552	14.7	RT-25m	7	1	1	1	1	0	0	0	0	0	0	0	0	0	0	0	0	0	0	0	0	0	0	0	0	0	0	0	0	1	1	1	1	1	1	1	1	1	1	1	1	1	1	1	1	1
463	*OMM5138	38.6	RT-25m	19	1	1	1	1	1	1	1	1	1	1	0	0	0	0	0	0	0	0	0	0	0	0	0	0	0	0	0	0	0	0	0	0	0	0	1	1	1	1	1	1	1	1	1	1	1
464	*OmyFGT21TUF	59	RT-25m	30	1	1	1	1	1	1	1	1	1	1	1	1	1	1	1	0	0	0	0	0	0	0	0	0	0	0	0	0	0	0	0	0	0	0	0	0	0	0	0	0	1	1	1	1	1
465	*SSOSL34	59	RT-25m	30	1	1	1	1	1	1	1	1	1	1	1	1	1	1	1	0	0	0	0	0	0	0	0	0	0	0	0	0	0	0	0	0	0	0	0	0	0	0	0	0	1	1	1	1	1
466	*OmyRGT7TUF	61.3	RT-25m	31	1	1	1	1	1	1	1	1	1	1	1	1	1	1	1	1	0	0	0	0	0	0	0	0	0	0	0	0	0	0	0	0	0	0	0	0	0	0	0	0	1	1	1	1	1
467	*CL15589/2	62.5	RT-25m	31	1	1	1	1	1	1	1	1	1	1	1	1	1	1	1	1	0	0	0	0	0	0	0	0	0	0	0	0	0	0	0	0	0	0	0	0	0	0	0	0	1	1	1	1	1
468	*One104ADFG	62.5	RT-25m	31	1	1	1	1	1	1	1	1	1	1	1	1	1	1	1	1	0	0	0	0	0	0	0	0	0	0	0	0	0	0	0	0	0	0	0	0	0	0	0	0	1	1	1	1	1
469	*OMM5192/2	63.6	RT-25m	32	1	1	1	1	1	1	1	1	1	1	1	1	1	1	1	1	0	0	0	0	0	0	0	0	0	0	0	0	0	0	0	0	0	0	0	0	0	0	0	0	0	1	1	1	1
470	*Ogo2UW/2	63.6	RT-25m	32	1	1	1	1	1	1	1	1	1	1	1	1	1	1	1	1	0	0	0	0	0	0	0	0	0	0	0	0	0	0	0	0	0	0	0	0	0	0	0	0	0	1	1	1	1
471	*OMM5065	63.6	RT-25m	32	1	1	1	1	1	1	1	1	1	1	1	1	1	1	1	1	0	0	0	0	0	0	0	0	0	0	0	0	0	0	0	0	0	0	0	0	0	0	0	0	0	1	1	1	1
472	*BHMS486	63.6	RT-25m	32	1	1	1	1	1	1	1	1	1	1	1	1	1	1	1	1	0	0	0	0	0	0	0	0	0	0	0	0	0	0	0	0	0	0	0	0	0	0	0	0	0	1	1	1	1
473	*OMM1335	126.1	RT-25m	63	0	0	0	0	0	0	0	1	1	1	1	1	1	1	1	1	1	1	1	1	1	1	1	1	1	1	1	1	1	1	1	0	0	0	0	0	0	0	0	0	0	0	0	0	0
474	*Omy1505INRA/2	132.9	RT-25m	66	0	0	0	0	0	0	0	0	1	1	1	1	1	1	1	1	1	1	1	1	1	1	1	1	1	1	1	1	1	1	1	1	1	0	0	0	0	0	0	0	0	0	0	0	0
475	*OMM1193	153.4	RT-25m	77	0	0	0	0	0	0	0	0	0	0	0	0	0	0	1	1	1	1	1	1	1	1	1	1	1	1	1	1	1	1	1	1	1	1	1	1	1	1	0	0	0	0	0	0	0
476	*OMM5175/2	153.4	RT-25m	77	0	0	0	0	0	0	0	0	0	0	0	0	0	0	1	1	1	1	1	1	1	1	1	1	1	1	1	1	1	1	1	1	1	1	1	1	1	1	0	0	0	0	0	0	0
477	*Omy1149INRA	153.4	RT-25m	77	0	0	0	0	0	0	0	0	0	0	0	0	0	0	1	1	1	1	1	1	1	1	1	1	1	1	1	1	1	1	1	1	1	1	1	1	1	1	0	0	0	0	0	0	0
478
479	*RT-26m
480	*OMM5036	6.8	RT-26m	3	1	1	0	0	0	0	0	0	0	0	0	0	0	0	0	0	0	0	0	0	0	0	0	0	0	0	1	1	1	1	1	1	1	1	1	1	1	1	1	1	1	1	1	1	1
481	*OmyFGT24TUF	30.6	RT-26m	15	1	1	1	1	1	1	1	1	0	0	0	0	0	0	0	0	0	0	0	0	0	0	0	0	0	0	0	0	0	0	0	0	1	1	1	1	1	1	1	1	1	1	1	1	1
482	*Omi66TUF	31.8	RT-26m	16	1	1	1	1	1	1	1	1	0	0	0	0	0	0	0	0	0	0	0	0	0	0	0	0	0	0	0	0	0	0	0	0	0	1	1	1	1	1	1	1	1	1	1	1	1
483	*OmyRGT39TUF(ARS)	31.8	RT-26m	16	1	1	1	1	1	1	1	1	0	0	0	0	0	0	0	0	0	0	0	0	0	0	0	0	0	0	0	0	0	0	0	0	0	1	1	1	1	1	1	1	1	1	1	1	1
484	*SSOSL32/2	31.8	RT-26m	16	1	1	1	1	1	1	1	1	0	0	0	0	0	0	0	0	0	0	0	0	0	0	0	0	0	0	0	0	0	0	0	0	0	1	1	1	1	1	1	1	1	1	1	1	1
485	*BX860240	31.8	RT-26m	16	1	1	1	1	1	1	1	1	0	0	0	0	0	0	0	0	0	0	0	0	0	0	0	0	0	0	0	0	0	0	0	0	0	1	1	1	1	1	1	1	1	1	1	1	1
486	*TC105523	31.8	RT-26m	16	1	1	1	1	1	1	1	1	0	0	0	0	0	0	0	0	0	0	0	0	0	0	0	0	0	0	0	0	0	0	0	0	0	1	1	1	1	1	1	1	1	1	1	1	1
487	*OMM1767/2	31.8	RT-26m	16	1	1	1	1	1	1	1	1	0	0	0	0	0	0	0	0	0	0	0	0	0	0	0	0	0	0	0	0	0	0	0	0	0	1	1	1	1	1	1	1	1	1	1	1	1
488	*Ssa80BSFU/2	31.8	RT-26m	16	1	1	1	1	1	1	1	1	0	0	0	0	0	0	0	0	0	0	0	0	0	0	0	0	0	0	0	0	0	0	0	0	0	1	1	1	1	1	1	1	1	1	1	1	1
489	*Omy1511INRA	31.8	RT-26m	16	1	1	1	1	1	1	1	1	0	0	0	0	0	0	0	0	0	0	0	0	0	0	0	0	0	0	0	0	0	0	0	0	0	1	1	1	1	1	1	1	1	1	1	1	1
490	*BHMS7.005	31.8	RT-26m	16	1	1	1	1	1	1	1	1	0	0	0	0	0	0	0	0	0	0	0	0	0	0	0	0	0	0	0	0	0	0	0	0	0	1	1	1	1	1	1	1	1	1	1	1	1
491
492	*RT-29m
493	*OMM3065/2(UoG)	0	RT-29m	0	0	0	0	0	0	0	0	0	0	0	0	0	0	0	0	0	0	0	0	0	0	0	0	0	0	1	1	1	1	1	1	1	1	1	1	1	1	1	1	1	1	1	1	1	1
494	*OMM1217	35.2	RT-29m	18	1	1	1	1	1	1	1	1	1	0	0	0	0	0	0	0	0	0	0	0	0	0	0	0	0	0	0	0	0	0	0	0	0	0	1	1	1	1	1	1	1	1	1	1	1
495	*OmyUW1223	39.7	RT-29m	20	1	1	1	1	1	1	1	1	1	1	0	0	0	0	0	0	0	0	0	0	0	0	0	0	0	0	0	0	0	0	0	0	0	0	0	1	1	1	1	1	1	1	1	1	1
496	*OMM1201	39.7	RT-29m	20	1	1	1	1	1	1	1	1	1	1	0	0	0	0	0	0	0	0	0	0	0	0	0	0	0	0	0	0	0	0	0	0	0	0	0	1	1	1	1	1	1	1	1	1	1
497	*OMM5026	39.7	RT-29m	20	1	1	1	1	1	1	1	1	1	1	0	0	0	0	0	0	0	0	0	0	0	0	0	0	0	0	0	0	0	0	0	0	0	0	0	1	1	1	1	1	1	1	1	1	1
498	*Omi166TUF	39.7	RT-29m	20	1	1	1	1	1	1	1	1	1	1	0	0	0	0	0	0	0	0	0	0	0	0	0	0	0	0	0	0	0	0	0	0	0	0	0	1	1	1	1	1	1	1	1	1	1
499	*Omi111TUF	39.7	RT-29m	20	1	1	1	1	1	1	1	1	1	1	0	0	0	0	0	0	0	0	0	0	0	0	0	0	0	0	0	0	0	0	0	0	0	0	0	1	1	1	1	1	1	1	1	1	1
500	*Omi104TUF	39.7	RT-29m	20	1	1	1	1	1	1	1	1	1	1	0	0	0	0	0	0	0	0	0	0	0	0	0	0	0	0	0	0	0	0	0	0	0	0	0	1	1	1	1	1	1	1	1	1	1
501	*HoxC6b/2	39.7	RT-29m	20	1	1	1	1	1	1	1	1	1	1	0	0	0	0	0	0	0	0	0	0	0	0	0	0	0	0	0	0	0	0	0	0	0	0	0	1	1	1	1	1	1	1	1	1	1
502	*OtsG43UCD	39.7	RT-29m	20	1	1	1	1	1	1	1	1	1	1	0	0	0	0	0	0	0	0	0	0	0	0	0	0	0	0	0	0	0	0	0	0	0	0	0	1	1	1	1	1	1	1	1	1	1
503	*OMM5051/2	39.7	RT-29m	20	1	1	1	1	1	1	1	1	1	1	0	0	0	0	0	0	0	0	0	0	0	0	0	0	0	0	0	0	0	0	0	0	0	0	0	1	1	1	1	1	1	1	1	1	1
504	*Omy1040INRA	39.7	RT-29m	20	1	1	1	1	1	1	1	1	1	1	0	0	0	0	0	0	0	0	0	0	0	0	0	0	0	0	0	0	0	0	0	0	0	0	0	1	1	1	1	1	1	1	1	1	1
505	*CA367675	39.7	RT-29m	20	1	1	1	1	1	1	1	1	1	1	0	0	0	0	0	0	0	0	0	0	0	0	0	0	0	0	0	0	0	0	0	0	0	0	0	1	1	1	1	1	1	1	1	1	1
506	*OMM5116	39.7	RT-29m	20	1	1	1	1	1	1	1	1	1	1	0	0	0	0	0	0	0	0	0	0	0	0	0	0	0	0	0	0	0	0	0	0	0	0	0	1	1	1	1	1	1	1	1	1	1
507	*Ghrelin	39.7	RT-29m	20	1	1	1	1	1	1	1	1	1	1	0	0	0	0	0	0	0	0	0	0	0	0	0	0	0	0	0	0	0	0	0	0	0	0	0	1	1	1	1	1	1	1	1	1	1
508	*Ssa98BSFU	39.7	RT-29m	20	1	1	1	1	1	1	1	1	1	1	0	0	0	0	0	0	0	0	0	0	0	0	0	0	0	0	0	0	0	0	0	0	0	0	0	1	1	1	1	1	1	1	1	1	1
509	*OMM5043	39.7	RT-29m	20	1	1	1	1	1	1	1	1	1	1	0	0	0	0	0	0	0	0	0	0	0	0	0	0	0	0	0	0	0	0	0	0	0	0	0	1	1	1	1	1	1	1	1	1	1
510	*OMM5227	39.7	RT-29m	20	1	1	1	1	1	1	1	1	1	1	0	0	0	0	0	0	0	0	0	0	0	0	0	0	0	0	0	0	0	0	0	0	0	0	0	1	1	1	1	1	1	1	1	1	1
511	*OmyFGT3TUF	39.7	RT-29m	20	1	1	1	1	1	1	1	1	1	1	0	0	0	0	0	0	0	0	0	0	0	0	0	0	0	0	0	0	0	0	0	0	0	0	0	1	1	1	1	1	1	1	1	1	1
512	*BHMS7.015	39.7	RT-29m	20	1	1	1	1	1	1	1	1	1	1	0	0	0	0	0	0	0	0	0	0	0	0	0	0	0	0	0	0	0	0	0	0	0	0	0	1	1	1	1	1	1	1	1	1	1
513	*OtsG68UCD	44.3	RT-29m	22	1	1	1	1	1	1	1	1	1	1	1	0	0	0	0	0	0	0	0	0	0	0	0	0	0	0	0	0	0	0	0	0	0	0	0	0	1	1	1	1	1	1	1	1	1
514	*OMM1269/2	47.7	RT-29m	24	1	1	1	1	1	1	1	1	1	1	1	1	0	0	0	0	0	0	0	0	0	0	0	0	0	0	0	0	0	0	0	0	0	0	0	0	0	1	1	1	1	1	1	1	1
515	*OmyGT23DTUF	70.4	RT-29m	35	1	1	1	1	1	1	1	1	1	1	1	1	1	1	1	1	1	1	0	0	0	0	0	0	0	0	0	0	0	0	0	0	0	0	0	0	0	0	0	0	0	0	1	1	1
516	*Omy1247INRA/2	80.6	RT-29m	40	1	1	1	1	1	1	1	1	1	1	1	1	1	1	1	1	1	1	1	1	0	0	0	0	0	0	0	0	0	0	0	0	0	0	0	0	0	0	0	0	0	0	0	0	0
[truncated: 5 more columns]

## Sheet: 7 ARS
*RT01
*OMM1665			0	0	0	0	0	0	0	0	0	0	0	0	0	0	0	0	0	0	0	0	0	0	0	0	0	0	0	0	0	0	0	0	0	0	0	0	0	0	0	0	0	0	0	0	0	0	0
*OMM1402/1			1	1	1	1	0	0	0	0	0	0	0	0	0	0	0	0	0	0	0	0	0	0	0	0	0	0	0	0	0	0	0	0	0	0	0	0	0	0	0	0	0	0	0	0	0	0	0
*OMM1405			1	1	1	1	1	1	0	0	0	0	0	0	0	0	0	0	0	0	0	0	0	0	0	0	0	0	0	0	0	0	0	0	0	0	0	0	0	0	0	0	0	0	0	0	0	0	0
*OMM5229			1	1	1	1	1	1	1	1	0	0	0	0	0	0	0	0	0	0	0	0	0	0	0	0	0	0	0	0	0	0	0	0	0	0	0	0	0	0	0	0	0	0	0	0	0	0	0
*OMM1118			1	1	1	1	1	1	1	1	0	0	0	0	0	0	0	0	0	0	0	0	0	0	0	0	0	0	0	0	0	0	0	0	0	0	0	0	0	0	0	0	0	0	0	0	0	0	0
*OMM3015/1			1	1	1	1	1	1	1	1	1	0	0	0	0	0	0	0	0	0	0	0	0	0	0	0	0	0	0	0	0	0	0	0	0	0	0	0	0	0	0	0	0	0	0	0	0	0	0
*OMM1456			1	1	1	1	1	1	1	1	1	0	0	0	0	0	0	0	0	0	0	0	0	0	0	0	0	0	0	0	0	0	0	0	0	0	0	0	0	0	0	0	0	0	0	0	0	0	0
*OMM3109			1	1	1	1	1	1	1	1	1	0	0	0	0	0	0	0	0	0	0	0	0	0	0	0	0	0	0	0	0	0	0	0	0	0	0	0	0	0	0	0	0	0	0	0	0	0	0
*OMM1772			1	1	1	1	1	1	1	1	1	0	0	0	0	0	0	0	0	0	0	0	0	0	0	0	0	0	0	0	0	0	0	0	0	0	0	0	0	0	0	0	0	0	0	0	0	0	0
*OMM1212			1	1	1	1	1	1	1	1	1	1	1	0	0	0	0	0	0	0	0	0	0	0	0	0	0	0	0	0	0	0	0	0	0	0	0	0	0	0	0	0	0	0	0	0	0	0	0
*OMM1443			1	1	1	1	1	1	1	1	1	1	1	0	0	0	0	0	0	0	0	0	0	0	0	0	0	0	0	0	0	0	0	0	0	0	0	0	0	0	0	0	0	0	0	0	0	0	0
*OMM1372			1	1	1	1	1	1	1	1	1	1	1	1	1	1	1	1	1	0	0	0	0	0	0	0	0	0	0	0	0	0	0	0	0	0	0	0	0	0	0	0	0	0	0	0	0	0	0
*BX076085			1	1	1	1	1	1	1	1	1	1	1	1	1	1	1	1	1	0	0	0	0	0	0	0	0	0	0	0	0	0	0	0	0	0	0	0	0	0	0	0	0	0	0	0	0	0	0
*OMM5136			1	1	1	1	1	1	1	1	1	1	1	1	1	1	1	1	1	0	0	0	0	0	0	0	0	0	0	0	0	0	0	0	0	0	0	0	0	0	0	0	0	0	0	0	0	0	0
*OMM5031			1	1	1	1	1	1	1	1	1	1	1	1	1	1	1	1	1	1	1	1	1	1	0	0	0	0	0	0	0	0	0	0	0	0	0	0	0	0	0	0	0	0	0	0	0	0	0
*OMM5032			1	1	1	1	1	1	1	1	1	1	1	1	1	1	1	1	1	1	1	1	1	1	0	0	0	0	0	0	0	0	0	0	0	0	0	0	0	0	0	0	0	0	0	0	0	0	0
*OMM1715/1			1	1	1	1	1	1	1	1	1	1	1	1	1	1	1	1	1	1	1	1	1	1	1	1	1	0	0	0	0	0	0	0	0	0	0	0	0	0	0	0	0	0	0	0	0	0	0
*OMYRGT28TUF			1	1	1	1	1	1	1	1	1	1	1	1	1	1	1	1	1	1	1	1	1	1	1	1	1	1	1	1	0	0	0	0	0	0	0	0	0	0	0	0	0	0	0	0	0	0	0
*OMM1000			1	1	1	1	1	1	1	1	1	1	1	1	1	1	1	1	1	1	1	1	1	1	1	1	1	1	1	1	0	0	0	0	0	0	0	0	0	0	0	0	0	0	0	0	0	0	0
*OMM1461			1	1	1	1	1	1	1	1	1	1	1	1	1	1	1	1	1	1	1	1	1	1	1	1	1	1	1	1	1	1	1	0	0	0	0	0	0	0	0	0	0	0	0	0	0	0	0
*OMM1026			1	1	1	1	1	1	1	1	1	1	1	1	1	1	1	1	1	1	1	1	1	1	1	1	1	1	1	1	1	1	1	1	1	1	1	1	1	1	1	1	1	1	1	0	0	0	0
*RT02
*OMM5074/1			0	0	0	0	0	0	0	0	0	0	0	0	0	0	0	0	0	0	0	0	0	0	0	0	0	0	0	0	0	0	0	0	0	0	0	0	0	0	0	0	0	0	0	0	0	0	0
*OMM1361/1			1	1	1	1	1	1	1	1	1	1	1	1	1	1	1	1	1	1	1	1	1	0	0	0	0	0	0	0	0	0	0	0	0	0	0	0	0	0	0	0	0	0	0	0	0	0	0
*OMM5165/1			1	1	1	1	1	1	1	1	1	1	1	1	1	1	1	1	1	1	1	1	1	1	1	1	1	0	0	0	0	0	0	0	0	0	0	0	0	0	0	0	0	0	0	0	0	0	0
*OMM1829/1			1	1	1	1	1	1	1	1	1	1	1	1	1	1	1	1	1	1	1	1	1	1	1	1	1	0	0	0	0	0	0	0	0	0	0	0	0	0	0	0	0	0	0	0	0	0	0
*Omy11INRA/1			1	1	1	1	1	1	1	1	1	1	1	1	1	1	1	1	1	1	1	1	1	1	1	1	1	1	1	0	0	0	0	0	0	0	0	0	0	0	0	0	0	0	0	0	0	0	0
*OMYFGT25TUF/1			1	1	1	1	1	1	1	1	1	1	1	1	1	1	1	1	1	1	1	1	1	1	1	1	1	1	1	1	1	0	0	0	0	0	0	0	0	0	0	0	0	0	0	0	0	0	0
*OMY1UoG			1	1	1	1	1	1	1	1	1	1	1	1	1	1	1	1	1	1	1	1	1	1	1	1	1	1	1	1	1	1	1	1	1	0	0	0	0	0	0	0	0	0	0	0	0	0	0
*OMM1687			1	1	1	1	1	1	1	1	1	1	1	1	1	1	1	1	1	1	1	1	1	1	1	1	1	1	1	1	1	1	1	1	1	1	0	0	0	0	0	0	0	0	0	0	0	0	0
*OMY27DU			1	1	1	1	1	1	1	1	1	1	1	1	1	1	1	1	1	1	1	1	1	1	1	1	1	1	1	1	1	1	1	1	1	1	1	0	0	0	0	0	0	0	0	0	0	0	0
*BHMS184A/2			1	1	1	1	1	1	1	1	1	1	1	1	1	1	1	1	1	1	1	1	1	1	1	1	1	1	1	1	1	1	1	1	1	1	1	0	0	0	0	0	0	0	0	0	0	0	0
*OMM1670			1	1	1	1	1	1	1	1	1	1	1	1	1	1	1	1	1	1	1	1	1	1	1	1	1	1	1	1	1	1	1	1	1	1	1	0	0	0	0	0	0	0	0	0	0	0	0
*CA341677			1	1	1	1	1	1	1	1	1	1	1	1	1	1	1	1	1	1	1	1	1	1	1	1	1	1	1	1	1	1	1	1	1	1	1	0	0	0	0	0	0	0	0	0	0	0	0
*OMM1808/1			1	1	1	1	1	1	1	1	1	1	1	1	1	1	1	1	1	1	1	1	1	1	1	1	1	1	1	1	1	1	1	1	1	1	1	1	1	0	0	0	0	0	0	0	0	0	0
*Omy1357INRA/1			1	1	1	1	1	1	1	1	1	1	1	1	1	1	1	1	1	1	1	1	1	1	1	1	1	1	1	1	1	1	1	1	1	1	1	1	1	1	1	0	0	0	0	0	0	0	0
*OMM5051/1			1	1	1	1	1	1	1	1	1	1	1	1	1	1	1	1	1	1	1	1	1	1	1	1	1	1	1	1	1	1	1	1	1	1	1	1	1	1	1	0	0	0	0	0	0	0	0
*OMM3006/1			1	1	1	1	1	1	1	1	1	1	1	1	1	1	1	1	1	1	1	1	1	1	1	1	1	1	1	1	1	1	1	1	1	1	1	1	1	1	1	0	0	0	0	0	0	0	0
*OMM5092			1	1	1	1	1	1	1	1	1	1	1	1	1	1	1	1	1	1	1	1	1	1	1	1	1	1	1	1	1	1	1	1	1	1	1	1	1	1	1	0	0	0	0	0	0	0	0
*OMM1232			1	1	1	1	1	1	1	1	1	1	1	1	1	1	1	1	1	1	1	1	1	1	1	1	1	1	1	1	1	1	1	1	1	1	1	1	1	1	1	1	0	0	0	0	0	0	0
*OMM1037			1	1	1	1	1	1	1	1	1	1	1	1	1	1	1	1	1	1	1	1	1	1	1	1	1	1	1	1	1	1	1	1	1	1	1	1	1	1	1	1	1	1	0	0	0	0	0
*OMM5139/1			1	1	1	1	1	1	1	1	1	1	1	1	1	1	1	1	1	1	1	1	1	1	1	1	1	1	1	1	1	1	1	1	1	1	1	1	1	1	1	1	1	1	0	0	0	0	0
*OMM5140/1			1	1	1	1	1	1	1	1	1	1	1	1	1	1	1	1	1	1	1	1	1	1	1	1	1	1	1	1	1	1	1	1	1	1	1	1	1	1	1	1	1	1	0	0	0	0	0
*OMM1671			1	1	1	1	1	1	1	1	1	1	1	1	1	1	1	1	1	1	1	1	1	1	1	1	1	1	1	1	1	1	1	1	1	1	1	1	1	1	1	1	1	1	0	0	0	0	0
*OMM1369			1	1	1	1	1	1	1	1	1	1	1	1	1	1	1	1	1	1	1	1	1	1	1	1	1	1	1	1	1	1	1	1	1	1	1	1	1	1	1	1	1	1	0	0	0	0	0
*OMM1646			1	1	1	1	1	1	1	1	1	1	1	1	1	1	1	1	1	1	1	1	1	1	1	1	1	1	1	1	1	1	1	1	1	1	1	1	1	1	1	1	1	1	0	0	0	0	0
*OMM5320			1	1	1	1	1	1	1	1	1	1	1	1	1	1	1	1	1	1	1	1	1	1	1	1	1	1	1	1	1	1	1	1	1	1	1	1	1	1	1	1	1	1	1	0	0	0	0
*OmyUW1212			1	1	1	1	1	1	1	1	1	1	1	1	1	1	1	1	1	1	1	1	1	1	1	1	1	1	1	1	1	1	1	1	1	1	1	1	1	1	1	1	1	1	1	1	1	1	1
*OMM1200/1			1	1	1	1	1	1	1	1	1	1	1	1	1	1	1	1	1	1	1	1	1	1	1	1	1	1	1	1	1	1	1	1	1	1	1	1	1	1	1	1	1	1	1	1	1	1	1
*OMM1002/1			1	1	1	1	1	1	1	1	1	1	1	1	1	1	1	1	1	1	1	1	1	1	1	1	1	1	1	1	1	1	1	1	1	1	1	1	1	1	1	1	1	1	1	1	1	1	1
*OMM1258/1			1	1	1	1	1	1	1	1	1	1	1	1	1	1	1	1	1	1	1	1	1	1	1	1	1	1	1	1	1	1	1	1	1	1	1	1	1	1	1	1	1	1	1	1	1	1	1
*OMM5184/1			1	1	1	1	1	1	1	1	1	1	1	1	1	1	1	1	1	1	1	1	1	1	1	1	1	1	1	1	1	1	1	1	1	1	1	1	1	1	1	1	1	1	1	1	1	1	1
*RT03
*OMM1038			0	0	0	0	0	0	0	0	0	0	0	0	0	0	0	0	0	0	0	0	0	0	0	0	0	0	0	0	0	0	0	0	0	0	0	0	0	0	0	0	0	0	0	0	0	0	0
*OMM3044			0	0	0	0	0	0	0	0	0	0	0	0	0	0	0	0	0	0	0	0	0	0	0	0	0	0	0	0	0	0	0	0	0	0	0	0	0	0	0	0	0	0	0	0	0	0	0
*OMM5143			1	1	1	1	1	1	1	1	1	1	1	1	1	1	1	1	1	0	0	0	0	0	0	0	0	0	0	0	0	0	0	0	0	0	0	0	0	0	0	0	0	0	0	0	0	0	0
*OMM5153			1	1	1	1	1	1	1	1	1	1	1	1	1	1	1	1	1	1	0	0	0	0	0	0	0	0	0	0	0	0	0	0	0	0	0	0	0	0	0	0	0	0	0	0	0	0	0
*OMM3066/1			1	1	1	1	1	1	1	1	1	1	1	1	1	1	1	1	1	1	1	1	1	1	1	1	1	1	1	1	1	1	1	0	0	0	0	0	0	0	0	0	0	0	0	0	0	0	0
*OMM1643			1	1	1	1	1	1	1	1	1	1	1	1	1	1	1	1	1	1	1	1	1	1	1	1	1	1	1	1	1	1	1	0	0	0	0	0	0	0	0	0	0	0	0	0	0	0	0
*OMM1346			1	1	1	1	1	1	1	1	1	1	1	1	1	1	1	1	1	1	1	1	1	1	1	1	1	1	1	1	1	1	1	1	0	0	0	0	0	0	0	0	0	0	0	0	0	0	0
*OMM1691			1	1	1	1	1	1	1	1	1	1	1	1	1	1	1	1	1	1	1	1	1	1	1	1	1	1	1	1	1	1	1	1	1	1	0	0	0	0	0	0	0	0	0	0	0	0	0
*OMM1467			1	1	1	1	1	1	1	1	1	1	1	1	1	1	1	1	1	1	1	1	1	1	1	1	1	1	1	1	1	1	1	1	1	1	0	0	0	0	0	0	0	0	0	0	0	0	0
*Omy1443INRA			1	1	1	1	1	1	1	1	1	1	1	1	1	1	1	1	1	1	1	1	1	1	1	1	1	1	1	1	1	1	1	1	1	1	1	0	0	0	0	0	0	0	0	0	0	0	0
*CR374305			1	1	1	1	1	1	1	1	1	1	1	1	1	1	1	1	1	1	1	1	1	1	1	1	1	1	1	1	1	1	1	1	1	1	1	0	0	0	0	0	0	0	0	0	0	0	0
*OMM1356			1	1	1	1	1	1	1	1	1	1	1	1	1	1	1	1	1	1	1	1	1	1	1	1	1	1	1	1	1	1	1	1	1	1	1	1	1	0	0	0	0	0	0	0	0	0	0
*OMM1230			1	1	1	1	1	1	1	1	1	1	1	1	1	1	1	1	1	1	1	1	1	1	1	1	1	1	1	1	1	1	1	1	1	1	1	1	1	0	0	0	0	0	0	0	0	0	0
*OmyFGT17TUF			1	1	1	1	1	1	1	1	1	1	1	1	1	1	1	1	1	1	1	1	1	1	1	1	1	1	1	1	1	1	1	1	1	1	1	1	1	1	1	1	0	0	0	0	0	0	0
*OMM1142			1	1	1	1	1	1	1	1	1	1	1	1	1	1	1	1	1	1	1	1	1	1	1	1	1	1	1	1	1	1	1	1	1	1	1	1	1	1	1	1	0	0	0	0	0	0	0
*OMM1415			1	1	1	1	1	1	1	1	1	1	1	1	1	1	1	1	1	1	1	1	1	1	1	1	1	1	1	1	1	1	1	1	1	1	1	1	1	1	1	1	0	0	0	0	0	0	0
*BHMS185			1	1	1	1	1	1	1	1	1	1	1	1	1	1	1	1	1	1	1	1	1	1	1	1	1	1	1	1	1	1	1	1	1	1	1	1	1	1	1	1	1	0	0	0	0	0	0
*BHMS429			1	1	1	1	1	1	1	1	1	1	1	1	1	1	1	1	1	1	1	1	1	1	1	1	1	1	1	1	1	1	1	1	1	1	1	1	1	1	1	1	1	1	1	1	1	1	1
*OMM1796/1			1	1	1	1	1	1	1	1	1	1	1	1	1	1	1	1	1	1	1	1	1	1	1	1	1	1	1	1	1	1	1	1	1	1	1	1	1	1	1	1	1	1	1	1	1	1	1
*OMM1384/1			1	1	1	1	1	1	1	1	1	1	1	1	1	1	1	1	1	1	1	1	1	1	1	1	1	1	1	1	1	1	1	1	1	1	1	1	1	1	1	1	1	1	1	1	1	1	1
*OMM1447			1	1	1	1	1	1	1	1	1	1	1	1	1	1	1	1	1	1	1	1	1	1	1	1	1	1	1	1	1	1	1	1	1	1	1	1	1	1	1	1	1	1	1	1	1	1	1
*OMM3115			1	1	1	1	1	1	1	1	1	1	1	1	1	1	1	1	1	1	1	1	1	1	1	1	1	1	1	1	1	1	1	1	1	1	1	1	1	1	1	1	1	1	1	1	1	1	1
*OMM3089			1	1	1	1	1	1	1	1	1	1	1	1	1	1	1	1	1	1	1	1	1	1	1	1	1	1	1	1	1	1	1	1	1	1	1	1	1	1	1	1	1	1	1	1	1	1	1
*OMM5271			1	1	1	1	1	1	1	1	1	1	1	1	1	1	1	1	1	1	1	1	1	1	1	1	1	1	1	1	1	1	1	1	1	1	1	1	1	1	1	1	1	1	1	1	1	1	1
*OMM5192/1			1	1	1	1	1	1	1	1	1	1	1	1	1	1	1	1	1	1	1	1	1	1	1	1	1	1	1	1	1	1	1	1	1	1	1	1	1	1	1	1	1	1	1	1	1	1	1
*OmyRGT41TUF			1	1	1	1	1	1	1	1	1	1	1	1	1	1	1	1	1	1	1	1	1	1	1	1	1	1	1	1	1	1	1	1	1	1	1	1	1	1	1	1	1	1	1	1	1	1	1
*Ogo1UW			1	1	1	1	1	1	1	1	1	1	1	1	1	1	1	1	1	1	1	1	1	1	1	1	1	1	1	1	1	1	1	1	1	1	1	1	1	1	1	1	1	1	1	1	1	1	1
*OMM1189			1	1	1	1	1	1	1	1	1	1	1	1	1	1	1	1	1	1	1	1	1	1	1	1	1	1	1	1	1	1	1	1	1	1	1	1	1	1	1	1	1	1	1	1	1	1	1
*OMM1596			1	1	1	1	1	1	1	1	1	1	1	1	1	1	1	1	1	1	1	1	1	1	1	1	1	1	1	1	1	1	1	1	1	1	1	1	1	1	1	1	1	1	1	1	1	1	1
*OMYRT2TUF			1	1	1	1	1	1	1	1	1	1	1	1	1	1	1	1	1	1	1	1	1	1	1	1	1	1	1	1	1	1	1	1	1	1	1	1	1	1	1	1	1	1	1	1	1	1	1
*BHMS206			1	1	1	1	1	1	1	1	1	1	1	1	1	1	1	1	1	1	1	1	1	1	1	1	1	1	1	1	1	1	1	1	1	1	1	1	1	1	1	1	1	1	1	1	1	1	1
*OMM5243			1	1	1	1	1	1	1	1	1	1	1	1	1	1	1	1	1	1	1	1	1	1	1	1	1	1	1	1	1	1	1	1	1	1	1	1	1	1	1	1	1	1	1	1	1	1	1
*OMM1568			1	1	1	1	1	1	1	1	1	1	1	1	1	1	1	1	1	1	1	1	1	1	1	1	1	1	1	1	1	1	1	1	1	1	1	1	1	1	1	1	1	1	1	1	1	1	1
*OMM1514			1	1	1	1	1	1	1	1	1	1	1	1	1	1	1	1	1	1	1	1	1	1	1	1	1	1	1	1	1	1	1	1	1	1	1	1	1	1	1	1	1	1	1	1	1	1	1
*OMM1312			1	1	1	1	1	1	1	1	1	1	1	1	1	1	1	1	1	1	1	1	1	1	1	1	1	1	1	1	1	1	1	1	1	1	1	1	1	1	1	1	1	1	1	1	1	1	1
*OMM5264			1	1	1	1	1	1	1	1	1	1	1	1	1	1	1	1	1	1	1	1	1	1	1	1	1	1	1	1	1	1	1	1	1	1	1	1	1	1	1	1	1	1	1	1	1	1	1
*Ogo2UW/1			1	1	1	1	1	1	1	1	1	1	1	1	1	1	1	1	1	1	1	1	1	1	1	1	1	1	1	1	1	1	1	1	1	1	1	1	1	1	1	1	1	1	1	1	1	1	1
*OMM1510			1	1	1	1	1	1	1	1	1	1	1	1	1	1	1	1	1	1	1	1	1	1	1	1	1	1	1	1	1	1	1	1	1	1	1	1	1	1	1	1	1	1	1	1	1	1	1
*BHMS267A			0	0	1	1	1	1	1	1	1	1	1	1	1	1	1	1	1	1	1	1	1	1	1	1	1	1	1	1	1	1	1	1	1	1	1	1	1	1	1	1	1	1	1	1	1	1	1
*Oneu8			0	0	0	0	1	1	1	1	1	1	1	1	1	1	1	1	1	1	1	1	1	1	1	1	1	1	1	1	1	1	1	1	1	1	1	1	1	1	1	1	1	1	1	1	1	1	1
*OMM1297			0	0	0	0	1	1	1	1	1	1	1	1	1	1	1	1	1	1	1	1	1	1	1	1	1	1	1	1	1	1	1	1	1	1	1	1	1	1	1	1	1	1	1	1	1	1	1
*OMM5174			0	0	0	0	0	0	0	0	0	0	0	0	0	0	0	0	0	0	0	0	1	1	1	1	1	1	1	1	1	1	1	1	1	1	1	1	1	1	1	1	1	1	1	1	1	1	1
*RT04_25
*Omy325UoG/1			0	0	0	0	0	0	0	0	0	0	0	0	0	0	0	0	0	0	0	0	0	0	0	0	0	0	0	0	0	0	0	0	0	0	0	0	0	0	0	0	0	0	0	0	0	0	0
*OMM1819			1	1	1	1	1	1	1	1	1	1	1	1	1	1	1	1	1	1	1	1	1	1	1	1	1	1	1	0	0	0	0	0	0	0	0	0	0	0	0	0	0	0	0	0	0	0	0
*OMM3142			1	1	1	1	1	1	1	1	1	1	1	1	1	1	1	1	1	1	1	1	1	1	1	1	1	1	1	0	0	0	0	0	0	0	0	0	0	0	0	0	0	0	0	0	0	0	0
*Omy1505INRA/2			1	1	1	1	1	1	1	1	1	1	1	1	1	1	1	1	1	1	1	1	1	1	1	1	1	1	1	1	1	1	1	1	1	1	0	0	0	0	0	0	0	0	0	0	0	0	0
*OMM5175/2			1	1	1	1	1	1	1	1	1	1	1	1	1	1	1	1	1	1	1	1	1	1	1	1	1	1	1	1	1	1	1	1	1	1	1	1	1	1	1	1	1	0	0	0	0	0	0
*OMM1193			1	1	1	1	1	1	1	1	1	1	1	1	1	1	1	1	1	1	1	1	1	1	1	1	1	1	1	1	1	1	1	1	1	1	1	1	1	1	1	1	1	1	1	0	0	0	0
*OMM1658			1	1	1	1	1	1	1	1	1	1	1	1	1	1	1	1	1	1	1	1	1	1	1	1	1	1	1	1	1	1	1	1	1	1	1	1	1	1	1	1	1	1	1	0	0	0	0
*OMM3140			1	1	1	1	1	1	1	1	1	1	1	1	1	1	1	1	1	1	1	1	1	1	1	1	1	1	1	1	1	1	1	1	1	1	1	1	1	1	1	1	1	1	1	1	1	1	1
*OMM5137			1	1	1	1	1	1	1	1	1	1	1	1	1	1	1	1	1	1	1	1	1	1	1	1	1	1	1	1	1	1	1	1	1	1	1	1	1	1	1	1	1	1	1	1	1	1	1
*OMM5277			1	1	1	1	1	1	1	1	1	1	1	1	1	1	1	1	1	1	1	1	1	1	1	1	1	1	1	1	1	1	1	1	1	1	1	1	1	1	1	1	1	1	1	1	1	1	1
*OMM1441			1	1	1	1	1	1	1	1	1	1	1	1	1	1	1	1	1	1	1	1	1	1	1	1	1	1	1	1	1	1	1	1	1	1	1	1	1	1	1	1	1	1	1	1	1	1	1
*OMM1565			1	1	1	1	1	1	1	1	1	1	1	1	1	1	1	1	1	1	1	1	1	1	1	1	1	1	1	1	1	1	1	1	1	1	1	1	1	1	1	1	1	1	1	1	1	1	1
*OMM1532			1	1	1	1	1	1	1	1	1	1	1	1	1	1	1	1	1	1	1	1	1	1	1	1	1	1	1	1	1	1	1	1	1	1	1	1	1	1	1	1	1	1	1	1	1	1	1
*Ogo2UW/2			1	1	1	1	1	1	1	1	1	1	1	1	1	1	1	1	1	1	1	1	1	1	1	1	1	1	1	1	1	1	1	1	1	1	1	1	1	1	1	1	1	1	1	1	1	1	1
*OMM1301			1	1	1	1	1	1	1	1	1	1	1	1	1	1	1	1	1	1	1	1	1	1	1	1	1	1	1	1	1	1	1	1	1	1	1	1	1	1	1	1	1	1	1	1	1	1	1
*OMM3076			1	1	1	1	1	1	1	1	1	1	1	1	1	1	1	1	1	1	1	1	1	1	1	1	1	1	1	1	1	1	1	1	1	1	1	1	1	1	1	1	1	1	1	1	1	1	1
*OMM1593			1	1	1	1	1	1	1	1	1	1	1	1	1	1	1	1	1	1	1	1	1	1	1	1	1	1	1	1	1	1	1	1	1	1	1	1	1	1	1	1	1	1	1	1	1	1	1
*OMM3144			1	1	1	1	1	1	1	1	1	1	1	1	1	1	1	1	1	1	1	1	1	1	1	1	1	1	1	1	1	1	1	1	1	1	1	1	1	1	1	1	1	1	1	1	1	1	1
*OMM1389			1	1	1	1	1	1	1	1	1	1	1	1	1	1	1	1	1	1	1	1	1	1	1	1	1	1	1	1	1	1	1	1	1	1	1	1	1	1	1	1	1	1	1	1	1	1	1
*OMM5065			1	1	1	1	1	1	1	1	1	1	1	1	1	1	1	1	1	1	1	1	1	1	1	1	1	1	1	1	1	1	1	1	1	1	1	1	1	1	1	1	1	1	1	1	1	1	1
*OMM1463			1	1	1	1	1	1	1	1	1	1	1	1	1	1	1	1	1	1	1	1	1	1	1	1	1	1	1	1	1	1	1	1	1	1	1	1	1	1	1	1	1	1	1	1	1	1	1
*OMM1796/2			1	1	1	1	1	1	1	1	1	1	1	1	1	1	1	1	1	1	1	1	1	1	1	1	1	1	1	1	1	1	1	1	1	1	1	1	1	1	1	1	1	1	1	1	1	1	1
*BHMS330			0	1	1	1	1	1	1	1	1	1	1	1	1	1	1	1	1	1	1	1	1	1	1	1	1	1	1	1	1	1	1	1	1	1	1	1	1	1	1	1	1	1	1	1	1	1	1
*OMM1797			0	1	1	1	1	1	1	1	1	1	1	1	1	1	1	1	1	1	1	1	1	1	1	1	1	1	1	1	1	1	1	1	1	1	1	1	1	1	1	1	1	1	1	1	1	1	1
*Omy1259INRA			0	0	0	1	1	1	1	1	1	1	1	1	1	1	1	1	1	1	1	1	1	1	1	1	1	1	1	1	1	1	1	1	1	1	1	1	1	1	1	1	1	1	1	1	1	1	1
*OMM1548			0	0	0	0	0	0	0	0	0	1	1	1	1	1	1	1	1	1	1	1	1	1	1	1	1	1	1	1	1	1	1	1	1	1	1	1	1	1	1	1	1	1	1	1	1	1	1
*OMM5077			0	0	0	0	0	0	0	0	0	1	1	1	1	1	1	1	1	1	1	1	1	1	1	1	1	1	1	1	1	1	1	1	1	1	1	1	1	1	1	1	1	1	1	1	1	1	1
*OMM1696			0	0	0	0	0	0	0	0	0	1	1	1	1	1	1	1	1	1	1	1	1	1	1	1	1	1	1	1	1	1	1	1	1	1	1	1	1	1	1	1	1	1	1	1	1	1	1
*OMYRGT7TUF			0	0	0	0	0	0	0	0	0	0	1	1	1	1	1	1	1	1	1	1	1	1	1	1	1	1	1	1	1	1	1	1	1	1	1	1	1	1	1	1	1	1	1	1	1	1	1
*OMM1529			0	0	0	0	0	0	0	0	0	0	0	1	1	1	1	1	1	1	1	1	1	1	1	1	1	1	1	1	1	1	1	1	1	1	1	1	1	1	1	1	1	1	1	1	1	1	1
*OMM1054			0	0	0	0	0	0	0	0	0	0	0	1	1	1	1	1	1	1	1	1	1	1	1	1	1	1	1	1	1	1	1	1	1	1	1	1	1	1	1	1	1	1	1	1	1	1	1
*OMM1511			0	0	0	0	0	0	0	0	0	0	0	1	1	1	1	1	1	1	1	1	1	1	1	1	1	1	1	1	1	1	1	1	1	1	1	1	1	1	1	1	1	1	1	1	1	1	1
*OMM1382			0	0	0	0	0	0	0	0	0	0	0	0	0	1	1	1	1	1	1	1	1	1	1	1	1	1	1	1	1	1	1	1	1	1	1	1	1	1	1	1	1	1	1	1	1	1	1
*OMM1074			0	0	0	0	0	0	0	0	0	0	0	0	0	0	0	1	1	1	1	1	1	1	1	1	1	1	1	1	1	1	1	1	1	1	1	1	1	1	1	1	1	1	1	1	1	1	1
*OMM5138			0	0	0	0	0	0	0	0	0	0	0	0	0	0	0	0	0	0	0	0	1	1	1	1	1	1	1	1	1	1	1	1	1	1	1	1	1	1	1	1	1	1	1	1	1	1	1
*OmyUW1552			0	0	0	0	0	0	0	0	0	0	0	0	0	0	0	0	0	0	0	0	0	0	0	0	0	0	0	1	1	1	1	1	1	1	1	1	1	1	1	1	1	1	1	1	1	1	1
*BHMS250			0	0	0	0	0	0	0	0	0	0	0	0	0	0	0	0	0	0	0	0	0	0	0	0	0	0	0	1	1	1	1	1	1	1	1	1	1	1	1	1	1	1	1	1	1	1	1
*OMM1182			0	0	0	0	0	0	0	0	0	0	0	0	0	0	0	0	0	0	0	0	0	0	0	0	0	0	0	0	0	0	0	1	1	1	1	1	1	1	1	1	1	1	1	1	1	1	1
*RT05
*OMM1316			0	0	0	0	0	0	0	0	0	0	0	0	0	0	0	0	0	0	0	0	0	0	0	0	0	0	0	0	0	0	0	0	0	0	0	0	0	0	0	0	0	0	0	0	0	0	0
*Omy1253INRA			1	1	1	1	1	1	1	1	1	1	1	1	0	0	0	0	0	0	0	0	0	0	0	0	0	0	0	0	0	0	0	0	0	0	0	0	0	0	0	0	0	0	0	0	0	0	0
*Omy1510INRA			1	1	1	1	1	1	1	1	1	1	1	1	1	1	0	0	0	0	0	0	0	0	0	0	0	0	0	0	0	0	0	0	0	0	0	0	0	0	0	0	0	0	0	0	0	0	0
*OMM1728			1	1	1	1	1	1	1	1	1	1	1	1	1	1	1	0	0	0	0	0	0	0	0	0	0	0	0	0	0	0	0	0	0	0	0	0	0	0	0	0	0	0	0	0	0	0	0
*OMM1273			1	1	1	1	1	1	1	1	1	1	1	1	1	1	1	1	1	1	0	0	0	0	0	0	0	0	0	0	0	0	0	0	0	0	0	0	0	0	0	0	0	0	0	0	0	0	0
*BX913059			1	1	1	1	1	1	1	1	1	1	1	1	1	1	1	1	1	1	0	0	0	0	0	0	0	0	0	0	0	0	0	0	0	0	0	0	0	0	0	0	0	0	0	0	0	0	0
*BX910798			1	1	1	1	1	1	1	1	1	1	1	1	1	1	1	1	1	1	0	0	0	0	0	0	0	0	0	0	0	0	0	0	0	0	0	0	0	0	0	0	0	0	0	0	0	0	0
*OMM3133			1	1	1	1	1	1	1	1	1	1	1	1	1	1	1	1	1	1	0	0	0	0	0	0	0	0	0	0	0	0	0	0	0	0	0	0	0	0	0	0	0	0	0	0	0	0	0
[truncated: 980 more rows]
[truncated: 103 more columns]

## Sheet: 8 locus x data set discarded
		loci discarded in data set
[truncated: 78 more rows]

## Sheet: 9 loci with two positions
		number of recombinant to be changed in data set:
[truncated: 57 more rows]

[truncated: 1 more sheets: 10 New markers in INRA map]
