# Supplementary material for: A synthetic rainbow trout linkage map provides new insights into the salmonid whole genome duplication and the conservation of synteny among teleosts
Source: BMC Genet. 2012 Mar 16;13:15. doi: 10.1186/1471-2156-13-15 (PMC3368724; doi:10.1186/1471-2156-13-15)
Supplement: Additional file 2 — Accession numbers for loci used in the INRA and synthetic maps (worksheet 2); data files to produce the INRA and consensus graphical maps with MAPCHART (worksheets 3, 4 and 5); comparison of marker orders in the INRA and synthetic maps for each linkage group (worksheets 6 to 34); oxford grid showing homeologous affinities between rainbow trout chromosome arms (worksheet 35); full legends are given in worksheet 1. [file 1471-2156-13-15-S2.XLS]

## Sheet: 2 Accession numbers
717	rs162764253	*OmyS00006INRA		BX077865.p.om.8
495	rs162764255	*OmyS00020INRA		CR362373.p.om.8
1060	rs162764256	*OmyD00021INRA		BX082697.p.om.8
1772	rs162764257	*OmyS00051INRA		CA373463.p.om.8
1398	rs162764258	*OmyS00090INRA		FYV3OTN01BX9CH.p.om.8
2098	rs162764259	*OmyD00096INRA		AF290477.p.om.8
497	rs162764261	*OmyS00135INRA		BX075170.p.om.8
2205	rs162764262	*OmyS00172INRA		CR943797.p.om.8
1443	rs162764264	*OmyD00259INRA		BX885971.p.om.8
1465	rs162764265	*OmyS00268INRA		CA370932.p.om.8
1616	rs162764266	*OmyD00306INRA		BX314791.p.om.8
680	rs162764267	*OmyS00309INRA		CX720737.p.om.8
297	rs162764269	*OmyS00398INRA		CA364493.p.om.8
2225	rs162764270	*OmyS00399INRA		CA377521.p.om.8
1048	rs162764271	*OmyD00415INRA		F0DLFKL01DR9MR.p.om.8
574	rs162764272	*OmyS00424INRA		F0DLFKL01C6EUP.p.om.8
693	rs162764273	*OmyS00464INRA		CA376638.p.om.8
1450	rs162764274	*OmyS00470INRA		CA358202.p.om.8
2040	rs162764275	*OmyS00477INRA		BX082803.p.om.8
1998	rs162764276	*OmyS00498INRA		FP324211.p.om.8
247	rs162764277	*OmyD00553INRA		BX856143.p.om.8
1052	rs162764278	*OmyD00554INRA		BX867943.p.om.8
244	rs162764279	*OmyS00555INRA		CR943524.p.om.8
2106	rs162764280	*OmyS00556INRA
2007	rs162764281	*OmyS00557INRA		CA355119.p.om.8
314	rs162764282	*OmyS00558INRA		CA349667.p.om.8
277	rs162764283	*OmyS00559INRA		FYV3OTN01D98XC.p.om.8
2284	rs162764284	*OmyS00561INRA		CA356094.p.om.8
1987	rs162764285	*OmyS00562INRA		CA359309.p.om.8
1896	rs162764286	*OmyD00563INRA		BX306567.p.om.8
737	rs162764287	*OmyS00564INRA		CU072284.p.om.8
2206	rs162764288	*OmyS00566INRA		CA348470.p.om.8
2036	rs162764289	*OmyS00568INRA		CA379779.p.om.8
470	rs162764290	*OmyD00567INRA		BX889618.p.om.8
40	rs162764429	*OmyD00405INRA		BX077840.p.om.8
225	rs162764432	*OmyS00550INRA		CA370207.p.om.8
195	rs162764433	*OmyS00238INRA		BX081680.p.om.8
385	rs162764435	*OmyS00044INRA		CA356037.p.om.8
180	rs162764437	*OmyS00037INRA		CA374828.p.om.8
165	rs162764438	*OmyS00401INRA		CA376115.p.om.8
228	rs162764439	*OmyS00551INRA		FYV3OTN01CEJ26.p.om.8
227	rs162764440	*OmyD00353INRA		BX910325.p.om.8
833	rs162764442	*OmyS00011INRA		CA341962.p.om.8
831	rs162764443	*OmyS00254INRA		U16657
950	rs162764444	*OmyS00013INRA		AB024297.p.om.8
969	rs162764446	*OmyS00049INRA		CA368688.p.om.8
973	rs162764447	*OmyS00081INRA		F6VG15V02GJ753.p.om.8
1020	rs162764450	*OmyS00118INRA		GE836198.p.om.8
1013	rs162764451	*OmyS00397INRA		BX074686.p.om.8
1234	rs162764452	*OmyS00580INRA		F6VG15V02HY9SG.p.om.8
1317	rs162764453	*OmyD00565INRA		CT571681.p.om.8
1512	rs162764455	*OmyS00575INRA		BX867381.p.om.8
1988	rs162764455	*OmyS00266INRA		CA370583.p.om.8
1534	rs162764456	*OmyS00160INRA		CA373274.p.om.8
1703	rs162764459	*OmyS00387INRA		CX039911.p.om.8
1647	rs162764460	*OmyD00499INRA		CX719198
1666	rs162764461	*OmyS00078INRA		CA342421.p.om.8
1706	rs162764463	*OmyD00578INRA		CA375370.p.om.8
1684	rs162764464	*OmyS00168INRA		CB488548.p.om.8
1669	rs162764465	*OmyS00379INRA		F6VG15V01DDLJ3.p.om.8
1855	rs162764467	*OmyS00579INRA		CA344870.p.om.8
1802	rs162764468	*OmyS00252INRA		CU072205.p.om.8
1813	rs162764469	*OmyS00274INRA		CA381800.p.om.8
1836	rs162764470	*OmyS00361INRA		BX858121.p.om.8
1812	rs162764471	*OmyS00442INRA		CX037908.p.om.8
2161	rs162764472	*OmyD00082INRA		unpublished
1825	rs162764473	*OmyS00426INRA		CR363256.p.om.8
1582	rs162764474	*OmyS00234INRA		BX077330.p.om.8
215	rs162764476	*OmyS00400INRA		BX084482.p.om.8
568	rs162764477	*OmyS00435INRA		BX087589.p.om.8
2207	rs162764478	*OmyS00471INRA		BX078217.p.om.8
1751	rs162764479	*OmyS00488INRA		CA351916.p.om.8
682	rs162764480	*OmyS00552INRA		AY069921
51	rs162764481	*OmyS00571INRA		CX723843.p.om.8
12	rs162764482	*OmyS00585INRA		F0DLFKL01ELG8O.p.om.8
10	rs162764483	*OmyS00587INRA		CX037285.p.om.8
2073	rs162764484	*OmyD00246INRA		CA377055.p.om.8
1367	rs162764485	*OmyD00500INRA		CB493680
722	rs162764486	*OmyD00573INRA		F0DLFKL01COY3I.p.om.8
949	rs162764487	*OmyD00574INRA		CA377528.p.om.8
538	rs162764488	*OmyD00579INRA		FP319059.p.om.8
2157	rs162764489	*OmyD00580INRA		CA387886.p.om.8
2279	rs162764490	*OmyS00001INRA		DV195681.p.om.8
357	rs162764491	*OmyS00028INRA		BX881152.p.om.8
2074	rs162764492	*OmyS00045INRA		CA357780.p.om.8
860	rs162764493	*OmyS00058INRA		CR943720.p.om.8
994	rs162764494	*OmyS00060INRA		CR944445.p.om.8
1232	rs162764495	*OmyS00115INRA		F6VG15V01B03UZ.p.om.8
1414	rs162764496	*OmyS00126INRA		CA352586.p.om.8
1515	rs162764497	*OmyS00152INRA		BX296711.p.om.8
1283	rs162764498	*OmyS00165INRA		F6VG15V01D1RJW.p.om.8
1066	rs162764499	*OmyS00191INRA		CA372949.p.om.8
698	rs162764500	*OmyS00194INRA		AF483533.p.om.8
1227	rs162764501	*OmyS00206INRA		CU071442.p.om.8
1056	rs162764502	*OmyS00221INRA		CA361264.p.om.8
1700	rs162764503	*OmyS00229INRA		CA375370.p.om.8
805	rs162764504	*OmyS00490INRA		CA367852.p.om.8
428	rs162764505	*OmyD00043INRA		CA356237.p.om.8
253	rs162764506	*OmyD00122INRA		AF076620.p.om.8
1055	rs162764507	*OmyD00151INRA		BX085667.p.om.8
1203	rs162764508	*OmyD00204INRA		BX076030.p.om.8
2015	rs162764509	*OmyD00411INRA		CA366815.p.om.8
430	rs162764510	*OmyS00459INRA		CR944114.p.om.8
1659	rs162764511	*OmyD00487INRA		CA379176.p.om.8
28	rs162764512	*VIG_10	*OmyD00584INRA	AF483534
2097	rs162764513	*VIG_2	*OmyD00581INRA	AF291718
1458	rs162764514	*VIG_3	*OmyS00589INRA	AF483529
1320	rs162764515	*VIG_4	*OmyD00582INRA	AF483530
347	rs162764516	*VIG-5	*OmyD00583INRA	AF483531
34	rs162764517	*TGFB1	*OmyS00590INRA	AJ007836
527	rs162764518	*Cl-B51	*OmyS00591INRA	AF483537
2251	rs162764519	*CI_B191	*OmyD00586INRA	AF483535
1887	rs162764520	*OmyS00570INRA	*OmyS00592INRA	rs162764520
1730	rs162764521	*Cl_B143	*OmyS00593INRA	AF483539
1467	rs162764522	*II_Beta_2	*OmyS00594INRA	AJ245925
959	rs162764524	*CD8	*OmyD00585INRA	AF178055
1732	rs162764527	*NKEF	*OmyS00598INRA	AF250193
1165	rs162764528	*VIG_6	*OmyS00600INRA	AF483532
2053	rs162764529	*Pr_Mx	U47946	*OmyS00599INRA
2089	rs162764530	*Ifn_inducib_pr	*OmyS00601INRA	AJ313031
2090	rs162764530	*Ifn_inducib	*OmyS00601INRA	AJ313031
758	rs162764531	*OmyS00583INRA		AB047032
901	rs162764532	*OmyS00517INRA		AF281355
662	AB001056	*Str73INRA
1259	AB001057	*Str60INRA
1968	AB001058	*Str15INRA
2019	AB001064+AB001071	*Str591INRA
1756	AB031198	*OmyRGT10TUF
2176	AB031199	*OmyRGT34TUF
1027	AB031200	*OmyRGT47TUF
397	AB031201	*OmyRGT55TUF
633	AB062281	*Hsp70A		AB176854
281	AB081328	*OmyRGT7TUF
1146	AB081328	*OMYRGT8TUF
885	AB087585	*OmyOGT5TUF/1
1263	AB087585	*OmyOGT5TUF/2
1949	AB087586	*OmyRGT1TUF/1
2266	AB087586	*OmyRGT1TUF/2
755	AB087587	*OmyRGT2TUF
1239	AB087588	*OmyRGT3TUF
644	AB087589	*OmyRGT4TUF
1715	AB087590	*OmyRGT9TUF
1351	AB087591	*OmyRGT12TUF
1923	AB087592	*OmyRGT13TUF/1
1931	AB087592	*OmyRGT13TUF
2277	AB087592	*OmyRGT13TUF/2
1011	AB087593	*OmyRGT14TUF
435	AB087594	*OmyRGT17TUF
2051	AB087595	*OmyRGT19TUF
1113	AB087596	*OmyRGT21TUF
2171	AB087597	*OmyRGT24TUF
1605	AB087598	*OmyRGT26TUF
45	AB087599	*OmyRGT28TUF
639	AB087600	*OmyRGT30TUF
2004	AB087601	*OmyRGT31TUF
1012	AB087602	*OmyRGT32TUF
617	AB087603	*OmyRGT33TUF
2064	AB087604	*OmyRGT35TUF
1817	AB087605	*OmyRGT36TUF
629	AB087606	*OmyRGT38TUF
1876	AB087607	*OmyRGT39TUF(INRA)
1889	AB087607	*OmyRGT39TUF(ARS)
117	AB087608	*OmyRGT40TUF/1
620	AB087608	*OmyRGT40TUF/2
138	AB087609	*OmyRGT42TUF/1
605	AB087609	*OmyRGT42TUF/2
1000	AB087609	*OmyRGT42TUF(ARS)
1067	AB087610	*OmyRGT43TUF
1364	AB087611	*OmyRGT44TUF
1007	AB087612	*OmyRGT46TUF
1024	AB087613	*OmyRGT51TUF
460	AB087614	*OmyRGT52TUF
2062	AB100839	*Ghrelin
1677	AB105829	*Omi20TUF
16	AB105831	*Omi34TUF
763	AB105833	*Omi44TUF
1798	AB105836	*Omi58TUF
1691	AB105837	*Omi65TUF
1891	AB105838	*Omi66TUF
1816	AB105839	*Omi67TUF
341	AB105842	*Omi84TUF(UoG)
2180	AB105842	*Omi84TUF(INRA)
157	AB105843	*Omi90TUF/1
1510	AB105843	*Omi90TUF/2
1198	AB105844	*Omi102TUF/1
1535	AB105844	*Omi102TUF/2
2069	AB105846	*Omi111TUF
1675	AB105849	*Omi126TUF
1397	AB105850	*Omi127TUF
528	AB105851	*Omi134TUF
164	AB105853	*Omi161TUF
1401	AB105854	*Omi174TUF
1372	AB105857	*Omi187TUF
1607	AB161469	*Omy1519INRA
186	AB162343	*OMM3115
846	AB213222	*Omi33TUF
741	AB213223	*Omi46TUF
287	AB213224	*Omi48TUF
1010	AB213225	*Omi51TUF/1
1769	AB213225	*Omi51TUF/2
1997	AB213226	*Omi56TUF
1405	AB213227	*Omi62TUF
1205	AB213228	*Omi68TUF
852	AB213229	*Omi69TUF
789	AB213230	*Omi75TUF
1360	AB213231	*Omi87TUF
1407	AB213232	*Omi96TUF/1
2221	AB213232	*Omi96TUF/2
727	AB213233	*Omi98TUF
650	AB213234	*Omi100TUF/1
1513	AB213234	*Omi100TUF/2
2063	AB213235	*Omi104TUF
1911	AB213236	*Omi105TUF/1
2296	AB213236	*Omi105TUF/2
1590	AB213237	*Omi106TUF
94	AB213238	*Omi120TUF
867	AB213240	*Omi155TUF/1
1252	AB213240	*Omi155TUF/2
1517	AB213240	*Omi155TUF/3
1916	AB213241	*Omi156TUF/1
2298	AB213241	*Omi156TUF/2
1784	AB213243	*Omi162TUF
84	AB213244	*Omi164TUF/1
2119	AB213244	*Omi164TUF/2
1105	AB213245	*Omi165TUF
2095	AB213246	*Omi166TUF
1804	AB213247	*Omi169TUF
1687	AB213248	*Omi171TUF
904	AB213249	*Omi173TUF/1
1258	AB213249	*Omi173TUF/2
1938	AB213250	*Omi175TUF/1
2268	AB213250	*Omi175TUF/2
457	AB213251	*Omi176TUF
1147	AB213252	*Omi182TUF
1158	AB213253	*Omi184TUF
1627	AB213254	*Omi186TUF
1470	AB213255	*Omi197TUF
2125	AB213256	*Omi205TUF
27	AB213257	*Omi208TUF
1913	AB213258	*Omi210TUF/1
2293	AB213258	*Omi210TUF/2
1	ACCESSION	Marker/linkage group	Marker alias	ACCESSION alias1	ACCESSION alias2
193	AF007827	*Ogo1UW
217	AF009794	*Ogo2UW/1
258	AF009794	*Ogo2UW/2
498	AF009795	*Ogo3UW
426	AF009796	*Ogo4UW
590	AF009799	*Ogo7UW
578	AF009800	*Ogo8UW
393	AF019153	*Ssa16DU
85	AF019161	*Ssa208/1
2114	AF019161	*Ssa208/2
828	AF019182	*Ssa61DU
1425	AF019183	*Ssa64DU
2042	AF027130	*sG3PDH-1*
825	AF028694	*Ocl1UW
1009	AF028695	*Ocl3UW
1006	AF028696	*Ocl4UW
1395	AF028697	*Ocl8UW
1953	AF028699	*Ocl2UW
1614	AF039065	*Omy2DIAS
118	AF055427	*Oki1/1
611	AF055427	*Oki1/2
1313	AF055431	*Oki06
1608	AF055433	*Oki8
1654	AF055433	*Oki8BIS
1463	AF055435	*Oki10
1101	AF055438	*Oki13/1
1564	AF055438	*Oki13/2
759	AF055447	*Oki23
505	AF055450	*Oki26
123	AF055451	*Oki27/1
603	AF055451	*Oki27/2
329	AF055453	*Oki29
877	AF069674	*Ots100SSBI
706	AF069679	*Ots107SSBI
2057	AF069680	*Ots108SSBI
1842	AF090389	*Omy4DIAS
1519	AF090390	*Omy8DIAS
114	AF106006	*AANAT2/1
625	AF106006	*AANAT2/2
1145	AF107029	*Ots1BML
88	AF107030	*Ots2BML
1834	AF107032	*Ots4BML
434	AF113668	*Omy003DIAS
1235	AF115537	*TAP2B
905	AF129777	*Str1INRA
248	AF136532	*Str542INRA
1195	AF136536	*Str9INRA
1114	AF228695	*Per1
2166	AF231728	*GnRH-3A
1347	AF239028	*OMY11DIAS
1805	AF239029	*Omy12DIAS
836	AF239030	*Omy13DIAS
2214	AF239031	*Omy14DIAS
1683	AF239032	*Omy15DIAS
945	AF239033	*Omy16DIAS
1536	AF239034	*Omy17DIAS
1038	AF239036	*Omy19DIAS
1930	AF239038	*Omy21DIAS
2167	AF239041	*Omy005DIAS
1980	AF239042	*Omy6DIAS
827	AF239043	*Omy7DIAS
1662	AF239044	*Omy9DIAS
4	AF256654	*BHMS7.001
746	AF256660	*BHMS103/1
1794	AF256660	*BHMS103/2
367	AF256672	*BHMS176
179	AF256675	*BHMS185
1094	AF256679	*BHMS205/1
1552	AF256679	*BHMS205/2
206	AF256680	*BHMS206
486	AF256681	*BHMS232
1847	AF256682	*BHMS238
2162	AF256684	*BHMS247
293	AF256685	*BHMS250
884	AF256686	*BHMS252
221	AF256688	*BHMS267A
1046	AF256694	*BHMS281
1505	AF256705	*BHMS373
1826	AF256707	*BHMS377
2185	AF256717	*BHMS418
544	AF256718	*BHMS423
182	AF256719	*BHMS429
238	AF256720	*BHMS431
1929	AF256721	*BHMS448
1892	AF256725	*BHMS7.005
563	AF256726	*BHMS426
261	AF256727	*BHMS486
1643	AF256731	*BHMS328
146	AF256738	*BHMS211
1979	AF256739	*BHMS212
306	AF256743	*BHMS321
532	AF256744	*BHMS331
1170	AF256745	*BHMS339
1409	AF256746	*BHMS349
558	AF256747	*BHMS415
274	AF256748	*BHMS330
754	AF256750	*BHMS337
762	AF256751	*BHMS356
380	AF256753	*BHMS425
2101	AF256758	*BHMS7.015
942	AF256759	*BHMS219/1
1260	AF256759	*BHMS219/2
1345	AF256760	*BHMS322
985	AF256761	*BHMS411
2234	AF256764	*BHMS129
1966	AF256765	*BHMS254/1
2258	AF256765	*BHMS254/2
487	AF256770	*BHMS124/1
1186	AF256770	*BHMS124/2
560	AF256773	*BHMS145
614	AF256784	*BHMS188
1790	AF256788	*BHMS230
2227	AF256789	*BHMS234
1522	AF256816	*BHMS437
767	AF257048	*BHMS117B
92	AF257049	*BHMS184A/2
630	AF257049	*BHMS184A/1
1699	AF257050	*BHMS422A
6	AF257053	*BHMS221A
448	AF257054	*BHMS347B
561	AF266745	*Clock
783	AF274517	*One101ADFG
1906	AF274518	*One102ADFG/1
2260	AF274518	*One102ADFG/2
725	AF274519	*One103
276	AF274520	*One104ADFG
552	AF274521	*One105ADFG
313	AF274523	*One107ADFG
1843	AF274524	*One108ADFG
743	AF274527	*One111ADFG
545	AF274528	*One112ADFG
499	AF274530	*One114ADFG
139	AF330218	*Oke1/1
597	AF330218	*Oke1/2
324	AF330220	*Oke3
1973	AF330221	*Oke04
1921	AF330228	*Oke12
44	AF346664	*OMM1000
712	AF346665	*OMM1001
143	AF346666	*OMM1002/1
607	AF346666	*OMM1002/2
396	AF346667	*OMM1005
924	AF346668	*OMM1006
323	AF346669	*OMM1007
1453	AF346670	*OMM1008
564	AF346671	*OMM1009
331	AF346672	*OMM1011
467	AF346673	*OMM1012
1250	AF346674	*OMM1013
1893	AF346675	*OMM1015
1910	AF346676	*OMM1016B/1
2295	AF346676	*OMM1016B/2
813	AF346677	*OMM1018(ARS)
837	AF346677	*OMM1018(INRA)
2173	AF346678	*OMM1019
1002	AF346679	*OMM1020
1693	AF346681	*OMM1023
1413	AF346682	*OMM1025
53	AF346683	*OMM1026
72	AF346684	*OMM1034/1(INRA)
453	AF346684	*OMM1034(ARS)
2132	AF346684	*OMM1034/2(INRA)
1418	AF346685	*OMM1035
1167	AF346686	*OMM1036
109	AF346687	*OMM1037
152	AF346688	*OMM1038
1983	AF346689	*OMM1039
971	AF346690	*OMM1040
1503	AF346691	*OMM1044
1803	AF346692	*OMM1045
381	AF346693	*OMM1046
1500	AF346694	*OMM1050
1153	AF346695	*OMM1051
1574	AF346696	*OMM1060
907	AF346697	*OMM1066
1533	AF346698	*OMM1068
322	AF352737	*OMM1032
2223	AF352738	*OMM1053
286	AF352739	*OMM1054
1770	AF352740	*OMM1055
2240	AF352741	*OMM1058
1619	AF352742	*OMM1059
74	AF352744	*OMM1064/1
2128	AF352744	*OMM1064/2
2077	AF352745	*OMM1073
502	AF352746	*OMM1075
1304	AF352747	*OMM1076
471	AF352748	*OMM1077
2241	AF352749	*OMM1078
2222	AF352750	*OMM1080
2239	AF352751	*OMM1083
355	AF352752	*OMM1081
388	AF352753	*OMM1082
851	AF352754	*OMM1084
1054	AF352755	*OMM1086
436	AF352756	*OMM1087
1248	AF352757	*OMM1088
1626	AF352758	*OMM1089
1299	AF352759	*OMM1090
1869	AF352761	*OMM1093
697	AF352762	*OMM1096
1777	AF352763	*OMM1097
1209	AF352765	*OMM1102
1211	AF352765	*OMM1101
325	AF352767	*OMM1104(INRA)
330	AF352767	*OMM1104(UoG)
1844	AF352768	*OMM1105	*OMM1449	BV079593
1943	AF352769	*OMM1108
1762	AF352770	*OMM1109
1312	AF352771	*OMM1117
1315	AF352771	*OMM1116
1494	AF352772	*OMM1120
1915	AF352773	*OMM1122/1
2291	AF352773	*OMM1122/2
1065	AF352774	*OMM1125/1
1569	AF352774	*OMM1125/2
855	AF375008	*OMM1004
1142	AF375010	*OMM1028
908	AF375012	*OMM1030
2030	AF375013	*OMM1033
2033	AF375016	*OMM1057
1150	AF375017	*OMM1067
1783	AF375018	*OMM1069
1971	AF375019	*OMM1070
2215	AF375020	*OMM1085
1712	AF375021	*OMM1095
1493	AF375022	*OMM1107
1357	AF375023	*OMM1111
464	AF375024	*OMM1112
2112	AF375025	*OMM1113
15	AF375026	*OMM1118
657	AF375027	*OMM1121
1098	AF375028	*OMM1124/1
1559	AF375028	*OMM1124/2
881	AF375029	*OMM1127
710	AF375030	*OMM1128
679	AF375031	*OMM1130
1919	AF375032	*OMM1131
1344	AF375033	*OMM1135
936	AF375034	*OMM1136
2276	AF375035	*OMM1138	*OMM1137
2280	AF375035	*OMM1137	*OMM1138
1306	AF375036	*OMM1139
958	AF375037	*OMM1140
162	AF375038	*OMM1142
1604	AF375040	*OMM1145
376	AF375041	*OMM1146
1820	AF390021	*GS01
996	AF390022	*GS02/1
1736	AF390022	*GS02/2
550	AF390023	*GS03
999	AF390024	*GS04
731	AF393184	*OtsG3UCD
2092	AF393186	*OtsG43UCD
2124	AF393187	*OtsG68UCD
500	AF393189	*OtsG83bUCD
1307	AF393190	*OtsG85UCD
2066	AF393191	*OtsG243UCD
312	AF393192	*OtsG249UCD
1311	AF393197	*OtsG422UCD
1922	AF393198	*OtsG423UCD
1665	AF420497	*Ssa6.33NUIG
2014	AF420507	*Ssa16NUIG
31	AF469663	*sSOD-1*
937	AF469958	*OMM1168
1839	AF469959	*OMM1170
826	AF469960	*OMM1172
2029	AF469961	*OMM1173
1062	AF469962	*OMM1174/1(ARS)
1088	AF469962	*OMM1174/1(INRA)
1495	AF469962	*OMM1174/2(ARS)
1528	AF469962	*OMM1174/2(INRA)
1175	AF469963	*OMM1175
1140	AF469964	*OMM1177
1717	AF469965	*OMM1178
723	AF469966	*OMM1179
1501	AF469967	*OMM1181
294	AF469968	*OMM1182
411	AF469969	*OMM1184/1
2189	AF469969	*OMM1184/2
2177	AF469971	*OMM1186
421	AF469972	*OMM1187
200	AF469974	*OMM1189
1742	AF469975	*OMM1190
1149	AF469976	*OMM1191
703	AF469977	*OMM1192
241	AF469978	*OMM1193
1796	AF469979	*OMM1194
577	AF469980	*OMM1195
488	AF469981	*OMM1196/1
1178	AF469981	*OMM1196/2
808	AF469982	*OMM1197/1
1386	AF469982	*OMM1197/2
1904	AF469983	*OMM1198/1
2297	AF469983	*OMM1198/2
1337	AF469984	*OMM1199
121	AF469985	*OMM1200/1
608	AF469985	*OMM1200/2
2068	AF469986	*OMM1201
801	AF469987	*OMM1202/1
1376	AF469987	*OMM1202/2
655	AF469988	*OMM1203
757	AF469989	*OMM1204
361	AF469990	*OMM1205
135	AF469991	*OMM1206/1
600	AF469991	*OMM1206/2
1735	AF469992	*OMM1207
832	AF469993	*OMM1209
1070	AF469994	*OMM1210
1814	AF469995	*OMM1211
795	AF469996	*OMM1213/1
799	AF469996	*OMM1214	*OMM1213
1371	AF469996	*OMM1213/2
779	AF469997	*OMM1215/1
1356	AF469997	*OMM1215/2
988	AF469998	*OMM1216
2049	AF469999	*OMM1217
140	AF470000	*OMM1218/1
606	AF470000	*OMM1218/2
465	AF470002	*OMM1220
1708	AF470003	*OMM1221
475	AF470004	*OMM1222/1
1181	AF470004	*OMM1222/2
1419	AF470005	*OMM1223
889	AF470007	*OMM1226/1
1257	AF470007	*OMM1226/2(ARS)
1279	AF470007	*OMM1226/2(INRA)
1100	AF470008	*OMM1227/1
1562	AF470008	*OMM1227/2
2012	AF470009	*OMM1228
178	AF470010	*OMM1230
352	AF470011	*OMM1231
102	AF470012	*OMM1232
972	AF470014	*OMM1234
1975	AF470015	*OMM1235
899	AF470016	*OMM1236(ARS)
974	AF470016	*OMM1236(UoG)
794	AF470017	*OMM1237
2187	AF470018	*OMM1238
968	AF470019	*OMM1239
60	AF470020	*OMM1240/1
2149	AF470020	*OMM1240/2
1037	AF470021	*OMM1241
1124	AF470023	*OMM1256
1484	AF470024	*OMM1257
131	AF470025	*OMM1258/1
588	AF470025	*OMM1258/2
790	AF470026	*OMM1259
1119	AF470027	*OMM1261
1120	AF470027	*OMM1260
129	AF470028	*OMM1262/1
595	AF470028	*OMM1262/2
1937	AF470029	*OMM1263/1
2270	AF470029	*OMM1263/2
1646	AF470030	*OMM1264
1738	AF470031	*OMM1265
636	AF470032	*OMM1267
632	AF470033	*OMM1268
2129	AF470034	*OMM1269/2
1635	AF470035	*OMM1270
1636	AF470036	*OMM1271
1008	AF470037	*OMM1272
307	AF470038	*OMM1273
132	AF470039	*OMM1274/1
584	AF470039	*OMM1274/2
1713	AF470040	*OMM1276
913	AF470041	*OMM1277
2242	AF470042	*OMM1278
1043	AF470043	*OMM1279
422	AF470044	*OMM1280BISB
681	AF470044	*OMM1280
1849	AF470045	*OMM1281
328	AF470047	*OMM1286
1899	AF470048	*OMM1288
1163	AF470049	*OMM1289
1210	AF470050	*OMM1290
1164	AF470051	*OMM1291
320	AF470052	*OMM1292
126	AF470053	*OMM1293/1
599	AF470053	*OMM1293/2
775	AF470054	*OMM1294
222	AF470055	*OMM1297
2082	AF470056	*OMM1300
252	AF470057	*OMM1301
1746	AF480429	*OMM1295
364	AF483540	*AF483540
492	AF537306	*SalF41SFU/1
1125	AF537306	*SalF41SFU/2
2158	AF537309	*SalE38SFU
378	AF537310	*SalD39SFU
1361	AF537313	*SalO23SFU
458	AFLP?	*UBC66-0.86
771	AFLP?	*UBC100-2.13
769	AJ004821	*OmyIL1B(DIAS)
1981	AJ290402	*Ssa142NUIG
1782	AJ402718	*Ssa401UoS
871	AJ402719	*Ssa402UoS/1
1284	AJ402719	*Ssa402UoS/2
870	AJ402720	*Ssa403UoS/1
1288	AJ402720	*Ssa403UoS/2
1947	AJ402720	*Ssa403UoS/3
1587	AJ402722	*Ssa405UoS
2254	AJ402723	*Ssa406UoS
1452	AJ402724	*Ssa407UoS
2115	AJ402724	*Ssa407UoSasp
26	AJ402725	*Ssa408UoS
1033	AJ402727	*Ssa410UoS
250	AJ402729	*Ssa412UoS
984	AJ402734	*Ssa417UoS
1657	AJ402737	*Ssa420UoS
1327	AJ419570	*GDH1
1749	AJ534362	*Ots212
676	AJ534364	*Ots215
1435	AJ534367	*Ots209
692	AY039627	*OMM1133
1080	AY039628	*OMM1134/1
1542	AY039628	*OMM1134/2
912	AY039630	*OMM1148(ARS)		AY039630
975	AY039630	*OMM1148(UoG)
1705	AY039632	*OMM1150
356	AY039633	*OMM1151
383	AY039634	*OMM1152
821	AY039636	*OMM1154
970	AY039637	*OMM1155
1269	AY039638	*OMM1156
766	AY039639	*OMM1157
897	AY039640	*OMM1158
1359	AY039641	*OMM1159
1504	AY039642	*OMM1160(ARS)
1568	AY039642	*OMM1160(UoG)
615	AY039643	*OMM1161
2103	AY039644	*OMM1162
472	AY039645	*OMM1164/1
1168	AY039645	*OMM1164/2
446	AY039646	*OMM1166/1
1143	AY039646	*OMM1166/2
1970	AY042691	*Ots501NWFSC
770	AY042695	*Ots505NWFSC
1745	AY042696	*Ots506NWFSC(INRA)
1789	AY042696	*Ots506NWFSC(UoG)
847	AY042699	*Ots509NWFSC
1106	AY042702	*Ots512NWFSC/1
1563	AY042702	*Ots512NWFSC/2
861	AY042705	*Ots515NWFSC
48	AY042706	*Ots516NWFSC
22	AY042707	*Ots517NWFSC
1230	AY042708	*Ots518NWFSC
1346	AY042709	*Ots519NWFSC
817	AY042710	*Ots520NWFSC
119	AY042711	*Ots521NWFSC
1728	AY042712	*Ots522NWFSC
646	AY042714	*Ots524NWFSC
2288	AY042716	*Ots526NWFSC
1962	AY042719	*Ots529NWFSC
530	AY042722	*Ots532NWFSC
148	AY042724	*Ots534NWFSC
677	AY081809	*Sssp2213
54	AY081810	*SSsp2215
1578	AY081812	*SSsp1605
1719	AY319387	*ATP1A2
1941	AY319388	*ATP1A3/1
2250	AY319388	*ATP1A3/2
978	AY319390	*ATP1A1B/1
1275	AY319390	*ATP1A1B/2
1212	AY374429	*Och11
708	AY374432	*Och15
2028	AY374433	*Och16
537	AY453211	*Cocl-Lav41
1866	AY453216	*Cocl-lav69
64	AY453217	*Cocl-lav72/1
2135	AY453217	*Cocl-lav72/2
65	AY453218	*Cocl-lav74/1
2147	AY453218	*Cocl-lav74/2
390	AY453223	*Cocl-lav221
1102	AY505306	*OmyUW1177/1
1566	AY505306	*OmyUW1177/2
205	AY505307	*OmyUW1102/1
271	AY505307	*OmyUW1102/2
1375	AY505308	*OmyUW1189
239	AY505309	*OmyUW1191BIS
1460	AY505309	*OmyUW1191
515	AY505310	*OmyUW1198
1197	AY505311	*OmyUW1211
115	AY505312	*OmyUW1212
2085	AY505313	*OmyUW1223
756	AY505314	*OmyUW1225
1618	AY505318	*OmyUW1090
1795	AY505319	*OmyUW1085
2261	AY505322	*OmyUW1077
1765	AY505326	*OmyUW1057
292	AY505330	*OmyUW1552
1668	AY505330	*OmyUW1552asp
1476	AY505331	*OmyUW1052
1110	AY505332	*OmyUW1048
1950	AY505333	*OmyUW1119
760	AY505334	*OmyUW1120
382	AY505337	*OmyUW1032
1488	AY518323	*OMY1000UW
1368	AY518324	*Omy1001UW
788	AY518325	*OMY1002UW
666	AY518327	*Omy1004UW
2253	AY518329	*Omy1006UW
878	AY518331	*Omy1008UW/1
1295	AY518331	*Omy1008UW/2
695	AY518332	*Omy1009UW
857	AY518334	*Omy1011UW
38	AY518335	*Omy1012UW
1023	AY518336	*Omy1013UW
289	AY518337	*Omy1014UW
1099	AY518339	*Omy1016UW/1
1561	AY518339	*Omy1016UW/2
2013	AY567792	*HoxA11b
2292	AY567794	*HoxA2b
172	AY567797	*HoxA4a/1
1215	AY567797	*HoxA4a/2
642	AY567800	*HoxB4a/2
1323	AY567802	*HoxB5b/1
1709	AY567802	*HoxB5b/2
1585	AY567805	*HoxC4a
2061	AY567806	*HoxC4b
2060	AY567807	*HoxC6b/2
917	AY567809	*HoxC9b
2235	AY567813	*HoxD10a
2274	AY567814	*HoxD4a
2237	AY567816	*HoxD9a
914	AY789438	*CD28/1
1246	AY789438	*CD28/2
342	AY789441	*CTLA4-4
1196	BV005145	*OMM1352
402	BV005147	*OMM1355
166	BV005148	*OMM1356
2116	BV005149	*OMM1357
1750	BV005150	*OMM1358	*OMM1354	BV005146
404	BV005151	*OMM1359
1339	BV005152	*OMM1360
71	BV005153	*OMM1361/1
2145	BV005153	*OMM1361/2
1701	BV005154	*OMM1362
699	BV005155	*OMM1363
1964	BV005156	*OMM1364
107	BV005157	*OMM1369
1309	BV005158	*OMM1371
32	BV005159	*OMM1372
389	BV005160	*OMM1366
1588	BV005161	*OMM1367
626	BV005162	*OMM1368
1051	BV005163	*OMM1374
338	BV005164	*OMM1365
2027	BV012584	*OMM3024
2065	BV012585	*OMM3025
2058	BV012586	*OMM3027
2059	BV012587	*OMM3026
1404	BV078061	*OMM1375(INRA)
1426	BV078061	*OMM1375(ARS)
473	BV078062	*OMM1376
696	BV078065	*OMM1379
510	BV078066	*OMM1380
948	BV078067	*OMM1381
288	BV078068	*OMM1382
181	BV078070	*OMM1384/1
1358	BV078070	*OMM1384/2
326	BV078072	*OMM1386
1530	BV078073	*OMM1387
991	BV078074	*OMM1388
264	BV078075	*OMM1389
2256	BV078077	*OMM1391
798	BV078079	*OMM1393/1
1370	BV078079	*OMM1393/2
2169	BV078081	*OMM1395
637	BV078082	*OMM1396
1837	BV078083	*OMM1397
1417	BV078085	*OMM1399
407	BV078086	*OMM1400/1
2190	BV078086	*OMM1400/2
1280	BV078088	*OMM1403
940	BV078089	*OMM1404
8	BV078090	*OMM1402/1
1821	BV078090	*OMM1402/2
926	BV078095	*OMM3054	*OMM3059	BV078097
930	BV078096	*OMM3056
1481	BV078098	*OMM3060
932	BV078099	*OMM3061
2054	BV078101	*OMM3062
2055	BV078102	*OMM3063
1860	BV078103	*OMM3064/1
2023	BV078103	*OMM3064/2
2056	BV078104	*OMM3047
1859	BV078105	*OMM3065/1
2025	BV078105	*OMM3065/2(UoG)
2048	BV078105	*OMM3065/2(ARS)
933	BV078106	*OMM3048
927	BV078107	*OMM3049
931	BV078109	*OMM3050
24	BV079588	*OMM1443
1667	BV079589	*OMM1445
184	BV079591	*OMM1447
1497	BV079592	*OMM1448
673	BV079594	*OMM1450
1485	BV079595	*OMM1451
2076	BV079596	*OMM1452
375	BV079598	*OMM1454
1174	BV079599	*OMM1455
18	BV079600	*OMM1456
317	BV079601	*OMM1457
1396	BV079602	*OMM1458
1778	BV079603	*OMM1459
50	BV079604	*OMM1461
672	BV079605	*OMM1462
268	BV079606	*OMM1463
1310	BV079607	*OMM1464
796	BV079608	*OMM1465
980	BV079609	*OMM1468
667	BV079610	*OMM1469
670	BV079610	*OMM1469BIS
401	BV079611	*OMM1470/1
2192	BV079611	*OMM1470/2
654	BV079612	*OMM1471
776	BV079614	*OMM1475
886	BV079616	*OMM1478/1
1266	BV079616	*OMM1478/2
478	BV079661	*OMM1444/1
1177	BV079661	*OMM1444/2
171	BV079662	*OMM1467
1352	BV079664	*OMM1460
1584	BV079665	*OMM1491
1633	BV211862	*OMM5129
1663	BV211864	*OMM5133
33	BV211865	*OMM5136
246	BV211866	*OMM5137		BX885776
291	BV211867	*OMM5138
108	BV211868	*OMM5139/1
627	BV211868	*OMM5139/2
106	BV211869	*OMM5140/1
622	BV211869	*OMM5140/2
678	BV211870	*OMM5141/1
1676	BV211870	*OMM5141/2
1957	BV211871	*OMM5142/1
2282	BV211871	*OMM5142/2
153	BV211872	*OMM5143
911	BV211873	*OMM5145
2233	BV211874	*OMM5146		CR374315
365	BV211875	*OMM5147		BX880180
1028	BV211876	*OMM5148/1
1638	BV211876	*OMM5148/2
1331	BV211877	*OMM5149		BX300332
807	BV211878	*OMM5150/1
1385	BV211878	*OMM5150/2
1217	BV211879	*OMM5151
612	BV211880	*OMM5152		CA344973
154	BV211881	*OMM5153
136	BV211882	*OMM5154/1
602	BV211882	*OMM5154/2
1480	BV211884	*OMM5156
990	BV211885	*OMM5157
1868	BV211887	*OMM5159
425	BV211888	*OMM5160		BX861667
902	BV211889	*OMM5161/1		BX301687
1254	BV211889	*OMM5161/2		BX301687
2228	BV211892	*OMM5164		BX306306
533	BV211894	*OMM5166
1737	BV211895	*OMM5167
1079	BV211896	*OMM5168/1
1543	BV211896	*OMM5168/2		CB496873
1222	BV211897	*OMM5169
1901	BV211898	*OMM5171
729	BV211899	*OMM5172
224	BV211900	*OMM5174		BX072602
240	BV211901	*OMM5175/2
1057	BV211901	*OMM5175/1
1731	BV211902	*OMM5176
1927	BV211903	*OMM5177
1620	BV211905	*OMM5179		BX310904
1800	BV211906	*OMM5180
520	BV211907	*OMM5181		CA348688
1035	BV211908	*OMM5182
145	BV211909	*OMM5184/1
596	BV211909	*OMM5184/2
124	BV211910	*OMM5185/1		BX882793
593	BV211910	*OMM5185/2		BX882793
1935	BV211912	*OMM5188		BX077581
1338	BV211913	*OMM5189
1160	BV211915	*OMM5193
1415	BV211916	*OMM5194
1540	BV211918	*OMM5196
1985	BV211920	*OMM5198
1651	BV211923	*OMM5201
1194	BV211924	*OMM5202
2238	BV211926	*OMM5204
1722	BV211928	*OMM5206
671	BV211930	*OMM5208
1867	BV211938	*OMM5217
715	BV211940	*OMM5219
2217	BV211941	*OMM5220
1380	BV211942	*OMM5221
963	BV211944	*OMM5223
1926	BV211946	*OMM5225/1
2272	BV211946	*OMM5225/2
2184	BV211949	*OMM5228
14	BV211950	*OMM5229
1005	BV211951	*OMM5230
1348	BV211952	*OMM5231/1
571	BV211955	*OMM5235
1474	BV211956	*OMM5236
204	BV211962	*OMM5243
830	BV211968	*OMM5252
1641	BV211972	*OMM5257
2186	BV211978	*OMM5263
570	BV211980	*OMM5265
1492	BV211983	*OMM5268
1724	BV211987	*OMM5272
2245	BV211990	*OMM5275
251	BV211992	*OMM5277
1655	BV211993	*OMM5278
476	BV211995	*OMM5280/1
1182	BV211995	*OMM5280/2
965	BV211997	*OMM5282
761	BV211998	*OMM5286
1653	BV211999	*OMM5287
391	BV212000	*OMM5288
1326	BV212002	*OMM5290
1723	BV212003	*OMM5291
52	BV212005	*OMM5295
684	BV212006	*OMM5296
1228	BV212007	*OMM5297
1138	BV212009	*OMM5299
1760	BV212010	*OMM5301
2164	BV212014	*OMM5305
835	BV212017	*OMM5308
840	BV212018	*OMM5309
1525	BV212020	*OMM5311
1532	BV212021	*OMM5312
736	BV212024	*OMM5316
496	BV212025	*OMM5317
1670	BV212029	*OMM5321
952	BV212030	*OMM5322
415	BV212031	*OMM5323
2236	BV212032	*OMM5324
1725	BV212034	*OMM5326
2031	BV212038	*OMM5331
814	BV212039	*OMM5332/2
818	BV212039	*OMM5332/1
2094	BV212041	*OMM1505
1154	BV212042	*OMM1506
1824	BV212043	*OMM1507
513	BV212044	*OMM1508
1335	BV212045	*OMM1509
218	BV212046	*OMM1510
285	BV212047	*OMM1511
781	BV212048	*OMM1512/1
1363	BV212048	*OMM1512/2
895	BV212049	*OMM1513
210	BV212050	*OMM1514
508	BV212051	*OMM1516
619	BV212052	*OMM1517
1044	BV212053	*OMM1518
315	BV212058	*OMM1523
399	BV212059	*OMM1524
1429	BV212060	*OMM1527
1087	BV212061	*OMM1528/1
1553	BV212061	*OMM1528/2
284	BV212062	*OMM1529
257	BV212063	*OMM1532
2075	BV212064	*OMM1535
1939	BV212065	*OMM1536
1787	BV212067	*OMM1538
797	BV212068	*OMM1539/1
1373	BV212068	*OMM1539/2
1427	BV212069	*OMM1540
387	BV212072	*OMM1543
1516	BV212073	*OMM1544
280	BV212075	*OMM1548
1092	BV212076	*OMM1549/1
1554	BV212076	*OMM1549/2
1308	BV212077	*OMM1551
1340	BV212079	*OMM1556/1
1689	BV212079	*OMM1556/2
939	BV212080	*OMM1557
517	BV212081	*OMM1558
2045	BV212082	*OMM1560
518	BV212083	*OMM1561
1085	BV212084	*OMM1562/1
1556	BV212084	*OMM1562/2
1872	BV212085	*OMM1563
256	BV212086	*OMM1565
1135	BV212087	*OMM1566
208	BV212089	*OMM1568
1822	BV212090	*OMM1569
2220	BV212091	*OMM1570
1994	BV212092	*OMM1573
935	BV212093	*OMM1574
2195	BV212095	*OMM1577
491	BV212096	*OMM1578/1
1190	BV212096	*OMM1578/2
1776	BV212097	*OMM1579
431	BV212098	*OMM1580
1472	BV212099	*OMM1581
1854	BV212100	*OMM1582
1652	BV212101	*OMM1583
2172	BV212102	*OMM1584
1108	BV212103	*OMM1585
2181	BV212105	*OMM1587
1529	BV212106	*OMM1590
1074	BV212108	*OMM1592
262	BV212109	*OMM1593
1704	BV212110	*OMM1594
556	BV212111	*OMM1595
203	BV212112	*OMM1596
839	BV212113	*OMM1597
2203	BV212115	*OMM1599
1982	BV212118	*OMM1603
1819	BV212119	*OMM1604
1233	BV212121	*OMM1606
2038	BV212122	*OMM1607
1807	BV212123	*OMM1608
412	BV212124	*OMM1610/1
2155	BV212124	*OMM1610/2
967	BV212125	*OMM1611
618	BV212126	*OMM1612
2079	BV212127	*OMM1613
1720	BV212128	*OMM1614
653	BV212131	*OMM1617
1412	BV212132	*OMM1619
2163	BV212134	*OMM1623
1924	BV212135	*OMM1624/1
2271	BV212135	*OMM1624/2
332	BV212136	*OMM1625
652	BV212137	*OMM1626
785	BV212139	*OMM1628
2243	BV212141	*OMM1631
1755	BV212142	*OMM1632
1064	BV212143	*OMM1634/2
634	BV212144	*OMM1635
503	BV212145	*OMM1636
567	BV212146	*OMM1637
1454	BV212148	*OMM1639
944	BV212149	*OMM1642
169	BV212150	*OMM1643
2208	BV212152	*OMM1645
104	BV212153	*OMM1646
427	BV212154	*OMM1649
1838	BV212155	*OMM1650
920	BV212156	*OMM1652
624	BV212157	*OMM1656
1083	BV212158	*OMM1657/1
1548	BV212158	*OMM1657/2
242	BV212159	*OMM1658
957	BV212160	*OMM1668
416	BV212161	*OMM1669
95	BV212162	*OMM1670
105	BV212163	*OMM1671
1615	BV212165	*OMM1674
1329	BV212166	*OMM1676
2010	BV212169	*OMM1679	*OMM1680
2011	BV212170	*OMM1680	*OMM1679
2139	BV212171	*OMM1681
90	BV212173	*OMM1687
858	BV212174	*OMM1688
1810	BV212176	*OMM1690
173	BV212177	*OMM1691
1353	BV212179	*OMM1693
1354	BV212180	*OMM1694
278	BV212181	*OMM1696
2168	BV212182	*OMM1697
1594	BV212184	*OMM1701
1978	BV212185	*OMM1702
1199	BV212186	*OMM1704
2087	BV212187	*OMM1705
2230	BV212188	*OMM1706
1479	BV212189	*OMM1708
834	BV212190	*OMM1709
764	BV212191	*OMM1710
645	BV212192	*OMM1711
2084	BV212193	*OMM1712
906	BV212194	*OMM1713/1
1249	BV212194	*OMM1713/2
1262	BV212195	*OMM1714
37	BV212196	*OMM1715/1
535	BV212197	*OMM1716
879	BV212198	*OMM1717/1
1277	BV212198	*OMM1717/2
787	BV212199	*OMM1718
1754	BV212200	*OMM1719
2110	BV212201	*OMM1720
1963	BV212203	*OMM1722
400	BV212204	*OMM1723/1
2193	BV212204	*OMM1723/2
874	BV212206	*OMM1725/1
1286	BV212206	*OMM1725/2
1801	BV212207	*OMM1727
305	BV212208	*OMM1728
1116	BV212209	*OMM1729
418	BV212210	*OMM1732
1881	BV212211	*OMM1734
1610	BV212213	*OMM1736
1076	BV212214	*OMM1739
976	BV212215	*OMM1740
2197	BV212217	*OMM1742
2109	BV212218	*OMM1743
1685	BV212219	*OMM1744
452	BV212220	*OMM1745/1
1156	BV212220	*OMM1745/2
1240	BV212221	*OMM1746
1642	BV212223	*OMM1748
745	BV212224	*OMM1749
2034	BV212225	*OMM1751
2202	BV212226	*OMM1752
773	BV212227	*OMM1753
1888	BV212229	*OMM1756
339	BV212230	*OMM1761
989	BV212231	*OMM1762
447	BV212233	*OMM1764/1
1139	BV212233	*OMM1764/2
2249	BV212234	*OMM1765
1944	BV212235	*OMM1766/1
2231	BV212235	*OMM1766/2
844	BV212236	*OMM1767/1
1880	BV212236	*OMM1767/2
768	BV212237	*OMM1768
480	BV212238	*OMM1769/1
1183	BV212238	*OMM1769/2
1141	BV212239	*OMM1770
20	BV212240	*OMM1772
580	BV212242	*OMM1774
1341	BV212243	*OMM1775
392	BV212244	*OMM1776
1918	BV212246	*OMM1778/1
2286	BV212246	*OMM1778/2
370	BV212247	*OMM1780
490	BV212248	*OMM1781
1015	BV212249	*OMM1783
451	BV212250	*OMM1784
523	BV212253	*OMM1792
522	BV212254	*OMM1793
183	BV212256	*OMM1796/1
269	BV212256	*OMM1796/2
272	BV212257	*OMM1797
2044	BV212258	*OMM1798
477	BV212259	*OMM1800/1
1176	BV212259	*OMM1800/2
374	BV212260	*OMM1804
1169	BV212261	*OMM1806
97	BV212262	*OMM1808/1
2104	BV212262	*OMM1808/2
941	BV212263	*OMM1809
354	BV212264	*OMM1810
2046	BV212265	*OMM1812
1253	BV212266	*OMM1815/1
1486	BV212266	*OMM1815/2
1126	BV212267	*OMM1817
235	BV212269	*OMM1819
1171	BV212270	*OMM1820
890	BV212271	*OMM1821
1606	BV212272	*OMM1824
539	BV212273	*OMM1825/1
705	BV212273	*OMM1825/2
2194	BV212274	*OMM1826
934	BV212275	*OMM1828
75	BV212276	*OMM1829/1
2081	BV212276	*OMM1829/2
1244	BV212277	*OMM1830
954	BV212278	*OMM1831
438	BV212279	*OMM1832
1878	BV212280	*OMM1833
784	BV212286	*OMM5186
1688	BV212287	*OMM1559
569	BV212288	*OMM1660
786	BV212289	*OMM1661/1
1437	BV212289	*OMM1661/2
953	BV212290	*OMM1662
863	BV212291	*OMM1663
5	BV212292	*OMM1665
2001	BV212293	*OMM1666
536	BV212294	*OMM1667
168	BV676503	*OMM3066/1
1207	BV676503	*OMM3066/2
1041	BV676504	*OMM3067
1596	BV676507	*OMM3072
1595	BV676508	*OMM3075
260	BV676509	*OMM3076
1296	BV676511	*OMM3036
1433	BV676514	*OMM3092
1434	BV676515	*OMM3093
1431	BV676516	*OMM3094
1432	BV676517	*OMM3095
1237	BV676518	*OMM3090
1961	BV678007	*OMM3079
1958	BV678008	*OMM3080
1956	BV678009	*OMM3081/1
2244	BV678009	*OMM3081/2
128	BV681317	*Omy1439INRA/1
604	BV681317	*Omy1439INRA/2
155	BV681318	*Omy1441INRA
1332	BV681319	*Omy1401INRA/1		BX073647
1694	BV681319	*Omy1401INRA/2		BX073647
751	BV681322	*Omy1477INRA
1451	BV681323	*Omy1362INRA
1449	BV681324	*Omy1363INRA
1058	BV681325	*Omy1077INRA	*Omy1078INRA
1097	BV681327	*Omy1486INRA/1
1560	BV681327	*Omy1486INRA/2
943	BV681328	*Omy1487INRA
1934	BV681329	*Omy1472INRA
882	BV681330	*Omy1446INRA/1
1271	BV681330	*Omy1446INRA/2
1408	BV681336	*Omy1068INRA
983	BV681337	*Omy1039INRA
1781	BV681339	*Omy1069INRA
1625	BV681343	*Omy1403INRA
1121	BV681348	*Omy1058INRA
2246	BV681350	*Omy1027INRA
1729	BV681351	*Omy1103INRA
265	BV681352	*Omy1467INRA
1740	BV681353	*Omy1361INRA
2086	BV681355	*Omy1468INRA
2088	BV681356	*Omy1371INRA
226	BV681357	*Omy1097INRA
219	BV681358	*Omy1099INRA
1200	BV681360	*Omy1499INRA
1741	BV681361	*Omy1368INRA
1343	BV681362	*Omy1108INRA
947	BV681365	*Omy1384INRA
275	BV681366	*Omy1259INRA		BX308436
1245	BV681367	*Omy1051INRA
2037	BV681369	*Omy1293INRA
408	BV681370	*Omy1302INRA/1
2191	BV681370	*Omy1302INRA/2
541	BV681371	*Omy1266INRA
201	BV681373	*Omy1023INRA
1224	BV681374	*Omy1045INRA
1767	BV681375	*Omy1501INRA
869	BV681376	*Omy1095INRA/1
1285	BV681376	*Omy1095INRA/2
1955	BV681377	*Omy1323INRA/1
2255	BV681377	*Omy1323INRA/2
2067	BV681378	*Omy1271INRA
1019	BV681379	*Omy1061INRA/1		CA040282
1744	BV681379	*Omy1061INRA/2
1948	BV681381	*Omy1300INRA/1
2259	BV681381	*Omy1300INRA/2
1129	BV681382	*Omy1248INRA
668	BV681383	*Omy1114INRA
1544	BV681385	*Omy1116INRA
122	BV681386	*Omy1480INRA/1
601	BV681386	*Omy1480INRA/2
1042	BV681387	*Omy1113INRA
1093	BV681390	*Omy1242INRA/1		BX859491
1549	BV681390	*Omy1242INRA/2		BX859491	BX087143
86	BV681391	*Omy1126INRA/1
2111	BV681391	*Omy1126INRA/2
1758	BV681392	*Omy1124INRA
177	BV681393	*Omy1018INRA
1933	BV681395	*Omy1204INRA
2218	BV681396	*Omy1067INRA
1775	BV681397	*Omy1502INRA
1040	BV681398	*Omy1127INRA
1780	BV681399	*Omy1125INRA
1920	BV681400	*Omy1426INRA/1
2287	BV681400	*Omy1426INRA/2
103	BV681402	*Omy1297INRA/1
635	BV681402	*Omy1297INRA/2
1832	BV681403	*Omy1233INRA
1075	BV681404	*Omy1374INRA
576	BV681405	*Omy1042INRA
113	BV681408	*Omy1415INRA/1
628	BV681408	*Omy1415INRA/2
955	BV681412	*Omy1118INRA
1579	BV681414	*Omy1059INRA		BX870386	BX302950
726	BV681415	*Omy1322INRA
1318	BV681417	*Omy1151INRA
1986	BV681420	*Omy1148INRA
2174	BV681421	*Omy1014INRA
482	BV681422	*Omy1352INRA/1
1184	BV681422	*Omy1352INRA/2
1974	BV681423	*Omy1015INRA
687	BV681424	*Omy1329INRA
553	BV681425	*Omy1150INRA/1
1526	BV681425	*Omy1150INRA/2
69	BV681427	*Omy1046INRA/1
2140	BV681427	*Omy1046INRA/2
1468	BV681428	*Omy1155INRA
333	BV681429	*Omy1096INRA
156	BV681430	*Omy1165INRA
405	BV681432	*Omy1166INRA/1
2199	BV681432	*Omy1166INRA/2
310	BV681434	*Omy1167INRA
524	BV681435	*Omy1169INRA
1739	BV681436	*Omy1278INRA
1439	BV681437	*Omy1279INRA
521	BV681439	*Omy1435INRA
1122	BV681442	*Omy1383INRA
1648	BV681443	*Omy1158INRA
1611	BV681444	*Omy1035INRA
689	BV681445	*Omy1159INRA
961	BV681446	*Omy1430INRA
111	BV681449	*Omy1513INRA
199	BV681454	*Omy1170INRA
1025	BV681455	*Omy1173INRA
47	BV681457	*Omy1326INRA
1096	BV681460	*Omy1391INRA/1
1557	BV681460	*Omy1391INRA/2
1448	BV681461	*Omy1286INRA
1319	BV681462	*Omy1376INRA
158	BV681463	*Omy1224INRA/1
1220	BV681463	*Omy1224INRA/2
1416	BV681464	*Omy1235INRA
1151	BV681465	*Omy1378INRA
656	BV681466	*Omy1231INRA/1
1831	BV681466	*Omy1231INRA/2
21	BV681467	*Omy1294INRA
575	BV681468	*Omy1236INRA
481	BV681469	*Omy1327INRA/1
1185	BV681469	*Omy1327INRA/2
1726	BV681470	*Omy1366INRA
752	BV681472	*Omy1288INRA
1162	BV681474	*Omy1356INRA
1518	BV681475	*Omy1382INRA
2252	BV681477	*Omy1373INRA
1053	BV681478	*Omy1214INRA
1021	BV681479	*Omy1265INRA
707	BV681480	*Omy1238INRA
2210	BV681482	*Omy1241INRA
1161	BV681483	*Omy1070INRA
1172	BV681484	*Omy1004INRA
23	BV681488	*Omy1200INRA
73	BV681489	*Omy1197INRA/1
2123	BV681489	*Omy1197INRA/2
721	BV681491	*Omy1195INRA
1707	BV681493	*Omy1193INRA
1658	BV681495	*Omy1191INRA
1017	BV681496	*Omy1194INRA
1274	BV681497	*Omy1190INRA
62	BV681499	*Omy1187INRA/1
2151	BV681499	*Omy1187INRA/2
658	BV681501	*Omy1094INRA
1752	BV681502	*Omy1184INRA
1238	BV681503	*Omy1227INRA
1061	BV681504	*Omy1182INRA
216	BV681508	*Omy1400INRA
946	BV681509	*Omy1313INRA
1128	BV681510	*Omy1330INRA
384	BV681512	*Omy1276INRA
59	BV681513	*Omy1145INRA/1
2137	BV681513	*Omy1145INRA/2
909	BV681515	*Omy1138INRA
1865	BV681516	*Omy1420INRA
360	BV681517	*Omy1143INRA
1972	BV681518	*Omy1423INRA
127	BV681519	*Omy1419INRA/1
598	BV681519	*Omy1419INRA/2
1864	BV681520	*Omy1321INRA
1231	BV681522	*Omy1038INRA
220	BV681523	*Omy1137INRA
7	BV681524	*Omy1339INRA
2212	BV681527	*Omy1136INRA
716	BV681528	*Omy1133INRA
514	BV681529	*Omy1471INRA
823	BV681532	*Omy1249INRA
540	BV681534	*Omy1268INRA
841	BV681537	*Omy1179INRA
1580	BV681538	*Omy1260INRA
336	BV681540	*Omy1270INRA
125	BV681544	*Omy1375INRA/1
592	BV681544	*Omy1375INRA/2
1475	BV681548	*Omy1132INRA
1806	BV681550	*Omy1393INRA
962	BV681551	*Omy1440INRA
39	BV681558	*Omy1282INRA
68	BV681559	*Omy1476INRA/1
2136	BV681559	*Omy1476INRA/2
1022	BV681564	*Omy1211INRA
110	BV681565	*Omy1377INRA/1
640	BV681565	*Omy1377INRA/2
1059	BV681566	*Omy1372INRA
1848	BV681567	*Omy1306INRA
509	BV681569	*Omy1390INRA
873	BV681570	*Omy1397INRA/1
1281	BV681570	*Omy1397INRA/2
213	BV681572	*Omy1263INRA
739	BV681574	*Omy1332INRA
160	BV681575	*Omy1333INRA/1
1225	BV681575	*Omy1333INRA/2
1799	BV681576	*Omy1335INRA
346	BV681577	*Omy1354INRA
298	BV681578	*Omy1413INRA
1664	BV681579	*Omy1387INRA
1598	BV681581	*Omy1013INRA
1036	BV681582	*Omy1305INRA
660	BV681583	*OMM5127/1(INRA)
1830	BV681583	*Omy1287INRA/2
2257	BV681585	*Omy1308INRA
1863	BV681586	*Omy1398INRA
1989	BV681587	*Omy1264INRA
1773	BV681589	*Omy1475INRA
815	BV681591	*Omy1469INRA
1521	BV681596	*Omy1254INRA
866	BV681597	*Omy1212INRA/1		BX303903
1289	BV681597	*Omy1212INRA/2		BX303903
2219	BV681599	*Omy1009INRA
526	BV681601	*Omy1081INRA
1134	BV681603	*Omy1112INRA
1242	BV681604	*Omy1110INRA
875	BV681606	*Omy1062INRA/1
1282	BV681606	*Omy1062INRA/2
1499	BV681607	*Omy1020INRA
2229	BV681609	*Omy1349INRA
232	BV681610	*Omy1351INRA
67	BV681611	*Omy1079INRA/1
2143	BV681611	*Omy1079INRA/2
880	BV681613	*Omy1216INRA
1967	BV681615	*Omy1428INRA
299	BV681616	*Omy1296INRA
587	BV681617	*Omy1044INRA
663	BV681619	*Omy1011INRA
744	BV681621	*Omy1394INRA
358	BV681622	*Omy1185INRA
883	BV681623	*Omy1507INRA/1
1273	BV681623	*Omy1507INRA/2
43	BV681624	*Omy1367INRA
956	BV681625	*Omy1210INRA
1583	BV681626	*Omy1359INRA
1672	BV681628	*Omy1508INRA
1909	BV681630	*Omy1060INRA/1
2294	BV681630	*Omy1060INRA/2
1241	BV681631	*Omy1298INRA
466	BV681632	*Omy1474INRA
46	BV681633	*Omy1396INRA/1
892	BV681633	*Omy1396INRA/2
2035	BV681634	*Omy1025INRA
1897	BV681636	*Omy1284INRA
1071	BV681637	*Omy1407INRA
2216	BV683031	*OMM3120
311	BV683032	*OMM3133
1442	BV683033	*OMM3097
557	BV683034	*OMM3098/1
1438	BV683034	*OMM3098/2
1440	BV683035	*OMM3099
1441	BV683036	*OMM3100
1531	BV683037	*OMM3105
1768	BV683038	*OMM3107
2096	BV683039	*OMM3126
1835	BV686447	*Omy1080INRA
1603	BV686448	*Omy1093INRA
424	BV686450	*Omy1105INRA
749	BV686454	*Omy1141INRA
249	BV686456	*Omy1149INRA
1678	BV686458	*Omy1164INRA
2008	BV686459	*Omy1178INRA
928	BV686460	*Omy1202INRA
1630	BV686463	*Omy1252INRA
1255	BV686465	*Omy1318INRA
1818	BV686468	*Omy1342INRA
2160	BV686469	*Omy1380INRA
777	BV686471	*Omy1427INRA/1
1355	BV686471	*Omy1427INRA/2
2105	BV686473	*Omy1310INRA
1004	BV686475	*Omy1479INRA
1236	BV718451	*OMM3085
190	BV718454	*OMM3089
516	BV718470	*OMM3111
19	BV718471	*OMM3109
1208	BV718473	*OMM3041
234	BV718475	*OMM3142
245	BV718477	*OMM3140
263	BV718478	*OMM3144
986	BV718483	*OMM3022
2182	BV718484	*OMM3017
2183	BV718485	*OMM3018
17	BV718488	*OMM3015/1
368	BV718488	*OMM3015/2
1430	BV722028	*OMM3020
1456	BV722029	*OMM3042
151	BV722031	*OMM3044
559	BV722032	*OMM3032
327	BV722062	*OMM1003
713	BV722064	*OMM1042
964	BV722065	*OMM1056
290	BV722068	*OMM1074
1612	BV722069	*OMM1092
1656	BV722071	*OMM1106
1793	BV722073	*OMM1169
938	BV722074	*OMM1180
25	BV722077	*OMM1212
1871	BV722078	*OMM1266
1823	BV722079	*OMM1275
1003	BV722080	*OMM1285
2283	BV722083	*OMM1336
566	BV722084	*OMM1406
1856	BV722085	*OMM1408
1251	BV722086	*OMM1416
419	BV722087	*OMM1417
1471	BV722088	*OMM1418
1631	BV722089	*OMM1419
437	BV722090	*OMM1420
922	BV722093	*OMM5098
1841	BV722095	*OMM1298
11	BV722096	*OMM1405
1155	BV722097	*OMM1407
417	BV722098	*OMM1409
479	BV722099	*OMM1411/2
1045	BV722100	*OMM1412/2
1091	BV722100	*OMM1412/1
161	BV722101	*OMM1415
2178	BV722102	*OMM1421
853	BV722103	*OMM1422
551	BV722104	*OMM1423
803	BV722105	*OMM1424
420	BV722106	*OMM1425
1527	BV722107	*OMM1426
440	BV722109	*OMM1428
1324	BV722110	*OMM1429
1423	BV722112	*OMM1433
2224	BV722113	*OMM1434
1886	BV722115	*OMM1436
2099	BV722116	*OMM1437
1537	BV722117	*OMM1438
547	BV722118	*OMM1439
1078	BV722119	*OMM1440
255	BV722120	*OMM1441
406	BV722121	*OMM1442/1
2188	BV722121	*OMM1442/2
765	BV722122	*OMM1299
1084	BV722125	*OMM1413/1
1538	BV722125	*OMM1413/2
891	BV723988	*OMM3121
1436	BX073473	*BX073473
1330	BX073647	*BX073647/1	*Omy1401INRA/1	BV681319
1702	BX073647	*BX073647/2	*Omy1401INRA/2	BV681319
1960	BX073867	*Omy1076INRA		BV681320
1597	BX073974	*Omy1075INRA		BV681321
1303	BX075694	*Omy1456INRA		BV681594
1502	BX075747	*OMM5262
1942	BX075938	*OMM5246/1		BV211964
2262	BX075938	*OMM5246/2		BV211964
29	BX076085	*BX076085
443	BX076562	*ATP1B3B
454	BX076758	*Omy1217INRA		BV681555	CA349784
1589	BX076842	*OMM5132		BV211863
1857	BX077780	*BX077780
2159	BX079862	*OMM5224
1072	BX080247	*OMM5216
1272	BX080251.s.om.10	*Omy1539INRA
175	BX080510	*Omy1443INRA		BV681332
1908	BX082395	*OMM5270		BV211985
1634	BX082639	*Omy1512INRA		BV681592	BX082640
423	BX083329	*Omy1207INRA	*Omy1404INRA	BV681560
1047	BX084039	*OMM5327		BV212035
916	BX084427	*OMM5258
1014	BX084497	*BX084497
1682	BX084534	*BX084534
1686	BX084617	*Omy1016INRA	*OMM5162	BV211890
170	BX084660	*BX084660
398	BX084962	*BX084962
185	BX084966	*BX084966
188	BX084966	*OMM5199		BV211921
1644	BX085111	*OMM5209		BV211931
1898	BX085137	*Omy1350INRA
1622	BX086448	*OMM5197		BV211919
829	BX086531	*Omy1496INRA
1984	BX086741	*OMM5203		BV211925
1833	BX087219	*BX087219
99	BX087664	*Omy1357INRA/1
2107	BX087664	*Omy1357INRA/2
1524	BX087759	*BX087759
1446	BX087958	*BX087958
704	BX296674	*BX296674/1
1829	BX296674	*BX296674/2
1399	BX298853	*BX298853
579	BX299451	*BX299451
2121	BX301679	*OMM5227		BV211948
816	BX302725	*OMM5261		BV211976
1572	BX302949	*BX302949
735	BX303525	*Omy1063INRA		BV681363
1410	BX305609	*OMM5307		BV212016
919	BX305657	*BX305657
1325	BX305863	*BX305863
159	BX306955	*Omy1347INRA
1786	BX307443	*OMM5274		BV211989
359	BX308645	*OMM5294/1		BV212004
1991	BX308645	*OMM5294/2		BV212004
1601	BX309199	*BX309199
363	BX309396	*BX309396
1637	BX310634	*BX310634
661	BX311224	*Omy1261INRA		BV681573	CA381590
76	BX311884	*OMM5165/1
2130	BX311884	*OMM5165/2
859	BX313739	*Omy1017INRA		BV681372
504	BX314082	*OMM5318		BV212026
1520	BX315868	*Omy1412INRA
409	BX316072	*OMM5242/1		BV211961
2170	BX316072	*OMM5242/2		BV211961
1333	BX316239	*OMM5244		BV211963	BX305863
1498	BX317133	*Omy1289INRA
192	BX317661	*OMM5192/1
270	BX317661	*OMM5192/2
211	BX317920	*OMM5264		BV211979	BX320910
300	BX318599	*BX318599/1
2213	BX318599	*BX318599/2
1696	BX319197	*OMM5158
1107	BX319411	*Omy1232INRA/1	*Omy1434INRA	BV681380	BX314951
1565	BX319411	*Omy1232INRA/2		BV681380
648	BX320066	*OMM5200		BV211922
1743	BX321607	*OMM5222		BV211943
1914	BX321659	*BX321659/1
2290	BX321659	*BX321659/2
929	BX342964	*BX342964/1
1292	BX342964	*BX342964/2
900	BX856652	*Omy1071INRA/1		BV681384
1256	BX856652	*Omy1071INRA/2		BV681384
1123	BX856805	*OMM5266		BV211981
531	BX857349	*Omy1213INRA		BV686472
966	BX857580	*OMM5210		BV211932
1016	BX859558	*OMM5325/1		BV212033
1747	BX859558	*OMM5325/2		BV212033
1698	BX860095	*OMM5313		BV212022
1952	BX860170	*Omy1065INRA		BV681430
1879	BX860240	*BX860240
432	BX860487	*Omy1283INRA/1
1411	BX860487	*Omy1283INRA/2
2204	BX861189	*Omy1392INRA
2179	BX861315	*Omy1049INRA		BV681394
733	BX863151	*OMM5254		BV211969
2002	BX863380	*BX863380(ARS)
2009	BX863380	*BX863380(UoG)
1445	BX863453	*BX863453
1127	BX863665	*OMM5298		BV212008
1600	BX863758	*Omy1219INRA		BV681401
58	BX864000	*Omy1130INRA/1(INRA)		BV681542
1912	BX864000	*Omy1130INRA(ARS)		BV681542
2146	BX864000	*Omy1130INRA/2(INRA)		BV681542
1774	BX865193	*BX865193
854	BX865957	*OMM5302
534	BX865962	*Omy1336INRA		BV686466
2083	BX866010	*Omy1040INRA		BV681580
918	BX866899	*BX866899
1077	BX866902	*BX866902/1
1551	BX866902	*BX866902/2
792	BX867151	*BX867151/1
1379	BX867151	*BX867151/2
734	BX867246	*BX867246
442	BX867287	*Omy1119INRA		BV681407
824	BX867319	*OMM5178		BV211904
1213	BX867838	*BX867838
489	BX868221	*BX868221/1
1187	BX868221	*BX868221/2
993	BX870052	*BX870052/1
1734	BX870052	*BX870052/2
410	BX871195	*BX871195/1
2198	BX871195	*BX871195/2
1761	BX871675	*Omy1358INRA	*OMM5239	BV211958
1193	BX873238	*BX873238
688	BX873441	*BX873441/1
1511	BX873441	*BX873441/2
1103	BX873975	*BX873975
1455	BX876138	*OMM5247
872	BX879524	*OMM5273/1		BV211988
1287	BX879524	*OMM5273/2		BV211988
236	BX881655	*Omy1505INRA/2		BV681433	CA383163
1039	BX881655	*Omy1505INRA/1		BV681433	CA383163
1489	BX882100	*OMM5195
1650	BX882842	*OMM5281		BV211996
78	BX885263	*BX885263/1
2138	BX885263	*BX885263/2
1946	BX885490	*Omy1429INRA		BV681440	BX313262
1118	BX887563	*OMY6877INRA		GF108560
340	BX888097	*BX888097
804	BX888425	*Omy1163INRA/1		BV681614
1383	BX888425	*Omy1163INRA/2		BV681614
740	BX889738	*Omy1160INRA		BV681447
1402	BX890180	*OMM5289(ARS)		BV212001
1461	BX890180	*OMM5289(INRA)		BV212001
116	BX890355	*BX890355/1
616	BX890355	*BX890355/2
308	BX910798	*BX910798
309	BX913059	*BX913059
1850	C.Rexroad, USDA-ARS, NCCWA, Kerneysville, WV	*OMM3007
806	CA039640	*CA039640/1
1381	CA039640	*CA039640/2
1679	CA040745	*CA040745
2148	CA041953	*CA041953
1218	CA042613	*CA042613
461	CA045004	*CA045004
1925	CA049969	*CA049969
1874	CA052244	*CA052244
778	CA054538	*CA054538
1362	CA054565	*CA054565
702	CA055301	*CA055301
2039	CA055420	*CA055420
1473	CA057681	*CA057681
462	CA057924	*CA057924
651	CA058557	*CA058557
371	CA058580	*CA058580
1406	CA058586	*OMM5214		BV211936	BX308442
1695	CA059136	*CA059136
525	CA060381	*CA060381
319	CA061336	*CA061336
1576	CA061915	*CA061915
2113	CA062621	*CA062621
96	CA341677	*CA341677
923	CA344270	*OMM5255
1264	CA345149	*CA345149
93	CA345680	*CA345680
174	CA346402	*CA346402
843	CA347214	*CA347214
1690	CA348610	*OMM5023
2232	CA348611	*OMM5024
910	CA348622	*OMM5029
130	CA348625	*OMM5037/1
133	CA348625	*OMM5319/1		BV212027
585	CA348625	*OMM5319/2		BV212027
589	CA348625	*OMM5037/2
1342	CA348626	*OMM5038
562	CA348633	*OMM5035
894	CA348635	*OMM5041		BX305657
1447	CA348654	*OMM5045
1321	CA348659	*OMM5050
748	CA348663	*OMM5013
345	CA348670	*Omy1515INRA
1632	CA348677	*OMM5054
638	CA348686	*OMM5055
674	CA348687	*OMM5057
546	CA348688	*OMM5060
1300	CA348691	*OMM5061
41	CA348697	*OMM5267/1		BV211982
1496	CA348697	*OMM5267/2		BV211982
1219	CA348707	*OMM5064
57	CA348721	*OMM5074/1
2141	CA348721	*OMM5074/2
279	CA348730	*OMM5077
507	CA348745	*OMM5205		BV211927
1422	CA348759	*OMM5088
98	CA348764	*OMM5092
572	CA348771	*OMM5091
1945	CA348777	*OMM5062/1
2267	CA348777	*OMM5062/2
1766	CA348781	*OMM5058
643	CA348783	*OMM5063
266	CA348787	*OMM5065
2273	CA348790	*OMM5067
379	CA348796	*OMM5069
1152	CA348807	*OMM5075
1216	CA348837	*OMM5089
1621	CA348849	*OMM5090
1109	CA348861	*CA348861
753	CA348868	*OMM5097
1086	CA348902	*Omy1328INRA/1	*OMM5106
1539	CA348902	*Omy1328INRA/2	*OMM5106
893	CA348914	*OMM5095/1
1267	CA348914	*OMM5095/2
1180	CA348952	*OMM5100
485	CA348955	*OMM5102/1
1188	CA348955	*OMM5102/2
1030	CA348957	*ATP1B3A
433	CA348959	*OMM5099
1223	CA348965	*OMM5104
1671	CA348985	*OMM5107
2281	CA348993	*OMM5109
1721	CA349005	*OMM5112
1858	CA349018	*OMM5113
896	CA349039	*OMM5233/1		BV211954
1265	CA349039	*OMM5233/2		BV211954
2278	CA349040	*OMM5121
1229	CA349048	*OMM5124
1514	CA349062	*OMM5108
2117	CA349104	*OMM5116
573	CA349137	*OMM5025
2050	CA349138	*OMM5026
1136	CA349141	*OMM5030
35	CA349143	*OMM5032
36	CA349143	*OMM5031
1221	CA349148	*OMM5033
1895	CA349152	*OMM5036
747	CA349159	*OMM5039
1424	CA349160	*OMM5034(ARS)
1457	CA349160	*OMM5034(UoG)
2093	CA349167	*OMM5043
1301	CA349174	*OMM5269		BV211984
1302	CA349174	*OMM5044
649	CA349175	*OMM5047
100	CA349193	*OMM5051/1
2120	CA349193	*OMM5051/2
1029	CA349198	*OMM5053
1697	CA349207	*OMM5056
1026	CA350064	*Omy1307INRA		BV686464
373	CA350267.p.om.8	*OmyS00260INRA
1305	CA357130	*CA357130
79	CA358173	*CA358173/1
2144	CA358173	*CA358173/2
543	CA358745	*CA358745
351	CA359407	*OMM5015		BV722091
316	CA359625	*CA359625
915	CA360874	*OMM5328		BV212036
303	CA361411	*Omy1253INRA		BV681476
63	CA361991	*Omy1247INRA/1		BV681620
2152	CA361991	*Omy1247INRA/2		BV681620
1328	CA362622	*CA362622
810	CA364516	*CA364516/1
1384	CA364516	*CA364516/2
979	CA365390	*CA365390
780	CA366526	*CA366526
1623	CA366869	*OMM5256		BV211971
1680	CA367445	*CA367445
724	CA367670	*OMM5306		BV212015
2091	CA367675	*CA367675
1959	CA368402	*CA368402/1
2264	CA368402	*CA368402/2
1316	CA368462	*Omy1389INRA		BV681481
1487	CA369467	*OMM5059/1
2070	CA369467	*OMM5059/2
1290	CA371653	*CA371653/2
1523	CA372906	*Omy1002INRA		BV681486
1624	CA373237	*OMM5207		BV211929
349	CA374089	*ATP1B1A
1995	CA374878	*OMM5187
555	CA375665	*OMM5213		BV211935
1969	CA375845	*OMM5042
137	CA376300	*Omy1192INRA/1		BV681494
594	CA376300	*Omy1192INRA/2		BV681494
189	CA378164	*CA378164/1
259	CA378164	*CA378164/2
876	CA383830	*Omy1088INRA/1		BV681505
1278	CA383830	*Omy1088INRA/2		BV681505
112	CA386008	*OMM5320		BV212028
1291	CA388551	*OMM5260		BV211975
887	CB492131	*ATP1B1B/1
1294	CB492131	*ATP1B1B/2
1334	CB492990	*Omy1064INRA	*OMM5163	BV211891
1714	CB496743	*OMM5310
711	CB497405	*Omy1399INRA		BV681588
1873	CB506726	*CB506726
1365	CL10332	*CL10332
81	CL11428	*CL11428/1
2127	CL11428	*CL11428/2
214	CL15589	*CL15589/1
254	CL15589	*CL15589/2
501	CL15841	*CL15841
372	CL16548	*CL16548
9	CL16550	*CL16550
321	CL16851	*CL16851
1089	CL17236	*CL17236/1
1546	CL17236	*CL17236/2
348	CL17363	*CL17363
141	CL25555	*CL25555
1081	CL47450	*CL47450
455	CL67680	*CL67680
337	CL8708	*CL8708
394	CL8986	*CL8986
1928	CO805106	*OMM5000/1
2285	CO805106	*OMM5000/2
809	CO805107	*OMM5001/1
1387	CO805107	*OMM5001/2
1226	CO805108	*OMM5002
1748	CO805109	*OMM5003
738	CO805110	*OMM5004
2211	CO805111	*OMM5005
848	CO805112	*OMM5006
685	CO805113	*OMM5007
714	CO805114	*OMM5008
802	CO805115	*OMM5009/1
1378	CO805115	*OMM5009/2
1733	CO805116	*OMM5010
2165	CO805117	*OMM5011
1788	CO805118	*OMM5012
1617	CO805119	*OMM5014
1082	CO805122	*OMM5017/1
1541	CO805122	*OMM5017/2
1420	CO805123	*OMM5018
134	CO805124	*OMM5019/1
586	CO805124	*OMM5019/2
2289	CO805125	*OMM5020
987	CO805127	*OMM5125/1
1727	CO805127	*OMM5125/2
822	CO805128	*OMM5126/1
1628	CO805128	*OMM5126/2
659	CO805129	*Omy1287INRA/1
683	CO805129	*OMM5127/1(ARS)
2196	CO805129	*OMM5127/2
772	CR363293	*CR363293
1759	CR365462	*CR365462
694	CR366058	*Omy1301INRA		BV681546
1785	CR371139	*Omy1422INRA		BV681521
1490	CR372971	*Omy1348INRA		BV681525
1018	CR373404	*CR373404
176	CR374305	*CR374305
304	CR374716	*Omy1510INRA		BV681530
194	CR375092	*OMM5271		BV211986
1877	CR375500	*Omy1511INRA		BV681533
66	CR376375	*Omy1418INRA/1		BV681535
2134	CR376375	*Omy1418INRA/2		BV681535
849	CR376472	*Omy1134INRA
456	CU073965	*Otx5/1
1882	CU073965	*Otx5/2
842	D10640	*SL
318	DQ136028	*Myostatin1
1394	DQ138300	*Myostatin2
1508	DQ400407	*OMM3102
690	DQ400408	*OMM3103
474	EF450071	*IGF1/1
1166	EF450071	*IGF1/2
1173	EF450074	*Myf5-MRF4
1977	EF450082	*IGF2
444	EF450088	*PACAP/1
1421	EF450088	*PACAP/2
1144	FQ592667	*OMY7728INRA		FQ538011	GF109646
197	FQ605693	*OMY7731INRA		GF107917
196	FQ639370	*OMY7733INRA		FQ622718	GF109647
366	G73542	*OMM1302
1201	G73543	*OMM1303
512	G73544	*OMM1304
469	G73545	*OMM1305
2032	G73546	*OMM1306
1763	G73547	*OMM1307
1649	G73548	*OMM1308
1586	G73549	*OMM1309
820	G73550	*OMM1310
1369	G73551	*OMM1311
212	G73552	*OMM1312
1444	G73553	*OMM1313
845	G73554	*OMM1315
301	G73555	*OMM1316
463	G73557	*OMM1318
1846	G73558	*OMM1320
995	G73559	*OMM1321
1845	G73560	*OMM1322
1764	G73561	*OMM1323
1645	G73562	*OMM1325
997	G73563	*OMM1327
1716	G73564	*OMM1329
70	G73565	*OMM1330/1
2131	G73565	*OMM1330/2
1491	G73566	*OMM1332
1466	G73567	*OMM1333
233	G73569	*OMM1335
2209	G73570	*OMM1337
1034	G73571	*OMM1338
1753	G73572	*OMM1339
1661	G73573	*OMM1340
583	G73574	*OMM1341(ARS)
647	G73574	*OMM1341(UoG)
1613	G73575	*OMM1344
898	G73576	*OMM1345/1(INRA)
977	G73576	*OMM1345/1(UoG)
1261	G73576	*OMM1345/2
167	G73577	*OMM1346
2006	G73578	*OMM1347
1545	G73579	*OMM1348
441	G73581	*OMM1351
1885	G73802	*OMM3000
1990	G73803	*OMM3001
1996	G73804	*OMM3002
101	G73806	*OMM3006/1
2102	G73806	*OMM3006/2
1547	G73807	*OMM3003
1506	G73808	*OMM3004
2247	GF107918	*OMY7729INRA
2248	GF107919	*OMY7730INRA
1870	GF111273	*Omy1517INRA
77	GF111274	*Omy1516INRA/1
2133	GF111274	*Omy1516INRA/2
[truncated: 298 more rows]

## Sheet: 3 INRA map file for Mapchart
1	groupRT01	cM
2	Omy1339INRA	0
3	OMM1665	1.3
4	OmyS00587INRA	6
5	OmyS00585INRA	7.6
6	OmyFGT19TUF/1	7.6
7	OMM1118	10.1
8	Omi34TUF	11
9	Omy1294INRA	20.1
10	OMM1772	20.1
11	Ots517NWFSC	23.4
12	Omy1200INRA	24.2
13	Ssa408UoS	31.2
14	VIG_10	39.2
15	OMM1372	43.5
16	TGFB1	47.7
17	OMM5136	49.3
18	Omy1012UW	52.5
19	Omy1367INRA	53
20	OMM5267/1	53.4
21	OMM1000	53.4
22	OmyD00405INRA	53.4
23	HMG-1	53.4
24	Omy1282INRA	53.4
25	Ots516NWFSC	54.2
26	Omy1326INRA	54.2
27	Omy17INRA/1	54.2
28	Omy1396INRA/1	54.2
29	OMM1026	56
30	OmyS00571INRA	60.7
31	SSsp2215	65.6
32
33	groupRT02
34	Omy1145INRA/1	0
35	Omy1130INRA/1(INRA)	0
36	Omy1247INRA/1	3.8
37	Omy1187INRA/1	3.8
38	Omy1526INRA/1	3.8
39	OMM1240/1	3.8
40	Omy1079INRA/1	6.3
41	Omy1476INRA/1	8.8
42	Cocl-lav72/1	10.5
43	Cocl-lav74/1	10.5
44	Omy1418INRA/1	10.5
45	Omy1046INRA/1	13.5
46	OMM1330/1	16.5
47	OMM1034/1(INRA)	17.3
48	OMM1064/1	17.3
49	Omy1197INRA/1	17.3
50	OMM1361/1	17.3
51	Omy1516INRA/1	18.2
52	OMM5165/1	18.2
53	Omy11INRA/1	20
54	Ssa208/1	31.6
55	Omy1126INRA/1	34.9
56	Str1BFRO/1	34.9
57	Ots2BML	34.9
58	Omy1377INRA/1	74.2
59	Omy1297INRA/1	74.2
60	Omy1513INRA	76.7
61	OMM5320	76.7
62	Omy1415INRA/1	78.4
63	OmyRGT40TUF/1	92.8
64	Oki1/1	103.6
65	Ots521NWFSC	106.2
66	OmyFGT18TUF/1	111.2
67	OMM1200/1	111.2
68	Omy1480INRA/1	111.2
69	Oki27/1	111.2
70	OMM5185/1	112.9
71	Oke1/1	113.7
72	Omy1192INRA/1	113.7
73	OMM1293/1	113.7
74	Omy1419INRA/1	113.7
75	Omy1375INRA/1	113.7
76	Omy1439INRA/1	114.5
77	OMM1218/1	115.4
78	OMM1206/1	117.1
79	OMM1262/1	117.1
80	OMM5019/1	117.1
81	OMM1274/1	117.1
82	OMM5319/1	117.1
83
84	groupRT03
85	Omy1441INRA	0
86	Omy1165INRA	0
87	Omi90TUF/1	2.7
88	Omy1333INRA/1	6.1
89	Omy1347INRA	6.1
90	Omy1224INRA/1	6.1
91	Omi161TUF	12.3
92	OmyS00401INRA	14.5
93	OMM1346	22.7
94	BX084660	24.4
95	Omy1443INRA	31.1
96	Omy1018INRA	34.6
97	OMM1230	37.2
98	OmyS00037INRA	46.5
99	OMM5199	51.4
100	Ogo1UW	53.4
101	OMM5271	55.4
102	OmyS00238INRA	57.4
103	Omy1170INRA	59.4
104	OMM1189	59.4
105	Omy1023INRA	62.6
106	OmyUW1102/1	65.8
107	OMM5264	68.9
108	OMM1312	69.7
109	Omy1263INRA	70.5
110	OmyS00400INRA	70.9
111	Omy1400INRA	71.3
112	Ogo2UW/1	72.1
113	Omy1099INRA	91.2
114	Omy1137INRA	91.7
115	OmyS00550INRA	104.3
116	OMM5174	104.3
117	Omy1097INRA	104.3
118	OmyD00353INRA	105.2
119	OmyS00551INRA	105.2
120
121	groupRT04_25
122	Omy1351INRA	0
123	One6ASC	3.8
124	BHMS431	5.5
125	OmyUW1191BIS	7.2
126	OMM1193	15.6
127	OmyS00555INRA	19.7
128	OMM5137	30
129	OmyD00553INRA	37.2
130	Omy1149INRA	39
131	Ssa412UoS	41.5
132	OMM1301	41.5
133	OmyD00122INRA	50.1
134	Ogo2UW/2	100.1
135	OMM1389	107
136	Omy1467INRA	108.8
137	OmyUW1102/2	115.6
138	OMM1796/1	115.6
139	OMM1797	117.5
140	OmyS00559INRA	125
141	Omy1259INRA	125
142	OmyRGT7TUF	125
143	Omy1014UW	128.9
144	OMM1054	132.8
145
146	groupRT05
147	Omy1413INRA	0
148	OmyS00398INRA	0
149	Omy1296INRA	3.4
150	Omy1510INRA	24.3
151	OMM1728	26.4
152	Omy1167INRA	36
153	OtsG249UCD	37.7
154	OmyS00558INRA	37.7
155	One107ADFG	37.7
156	CA061336	50
157	OMM1032	60.3
158	OMM1007	62.2
159	Oke3	68.2
160	OMM1104(INRA)	74.2
161	OMM1286	79.2
162	Oki29	80.9
163	OMM1011	82.6
164	Omy1096INRA	82.6
165	Omy1536INRA	83.4
166	Omy1270INRA	90.2
167	OMM1365	91.9
168	CTLA4-4	96
169
170	groupRT06
171	VIG-5	0
172	Omy1354INRA	0
173	Omy1515INRA	0
174	OMM1231	9.2
175	Ssa20.19NUIG/1	12.8
176	OMM1081	14.6
177	OMM1151	23.3
178	OmyS00028INRA	31.7
179	OMM1205	36.7
180	Omy1143INRA	36.7
181	AF483540	36.7
182	OMM5147	36.7
183	OMM5294/1	36.7
184	Omy1185INRA	41.5
185	OMM1780	63.5
186	OmyS00259INRA	70.9
187	OMM1804	72.7
188	BHMS425	72.7
189	OMM1454	72.7
190	OMM1046	81.8
191	Omy1276INRA	89.1
192	OmyS00044INRA	96.4
193	OMM1082	101.9
194	Cocl-lav221	109.2
195	OMM1776	120.2
196	BX084962	126.1
197	OMM1359	126.1
198	OmyRGT55TUF	126.1
199	Omy1166INRA/1	126.1
200	OMM1400/1	129.4
201	Omy16INRA	135.9
202	Omy1302INRA/1	137.6
203	BX871195/1	137.6
204	OMM5242/1	137.6
205
206	groupRT07
207	OMM1732	0
208	Omy1207INRA	1.7
209	OMM1280BISB	1.7
210	Omy1105INRA	3
211	OMM5160	3
212	Ogo4UW	3.3
213	OmyD00043INRA	12.1
214	OmyD00459INRA	26.4
215	Omy207UoG	29.7
216	Omy1283INRA/1	46.2
217	Omy003DIAS	50.1
218	OmyRGT17TUF	51.8
219	OMM1832	54.8
220	OMM1087	57.8
221	OMM1351	66.1
222	Omy7INRA	74.5
223	OMM1764/1	91.3
224	One1ASC/1	96.9
225	One1ASC/2	96.9
226	OMM1112	102.5
227	OMM1012	103.9
228	Omy1474INRA	103.9
229	OmyD00567INRA	106.7
230	OMM1164/1	106.7
231	OMM1077	106.7
232	OMM1376	110.9
233	OMM1196/1	113.7
234	OMM1222/1	118.7
235	OMM1800/1	118.7
236	OMM1444/1	118.7
237	Omy1352INRA/1	120.4
238	OMM1769/1	120.4
239	Omy1327INRA/1	120.4
240
241	groupRT08
242	OmyS00020INRA	0
243	OmyS00135INRA	0
244	Ogo3UW	0
245	OMM1075	0
246	OMM5318	1.8
247	OMM5205	1.8
248	Oki26	1.8
249	Omy1390INRA	7
250	Omy1471INRA	15.9
251	OmyUW1198	25.3
252	OmyFGT12TUF	32.7
253	OMM5181	36.1
254	Omy1435INRA	36.3
255	OMM1792	37.1
256	OMM1793	37.1
266	OMM1825/1	43.8
261	Omy1266INRA	43.8
257	Omy1169INRA	43.8
258	CA060381	43.8
259	Cl-B51	45.1
260	Omi134TUF	46.4
262	Omy1081INRA	49
263	Omy1336INRA	50.3
264	OMM1716	51.6
265	OMM1667	52.9
267	Omy1268INRA	55.5
268	Cocl-Lav41	56.8
269	OmyD00579INRA	58.1
270	Omy18INRA	59.4
271	OMM5213	59.4
272	One112ADFG	59.4
273	Omy1150INRA/1	62.8
274	OMM1009	66.3
275	OmyS00435INRA	70.2
276	Omy1236INRA	86.5
277	OmyS00424INRA	86.5
278	Omy1042INRA	88.3
279
280	groupRT09
281	Omy1044INRA	0
282	OMM5319/2	0
283	OMM1274/2	0
284	OMM5019/2	0
285	Omy1192INRA/2	0
286	Omy1375INRA/2	0
287	OMM5185/2	0
288	OMM1206/2	0.8
289	Omy1419INRA/2	0.8
290	OMM1293/2	0.8
291	Oke1/2	0.8
292	Omy1439INRA/2	1.6
293	Oki27/2	1.6
294	Omy1480INRA/2	1.6
295	OMM1002/2	4.1
296	OMM1218/2	4.1
297	OMM1200/2	4.1
298	OmyFGT18TUF/2	5.2
299	OMM5152	10.8
300	Oki1/2	10.8
301	OMM1161	15
302	OmyRGT33TUF	19.2
303	OmyFGT28TUF/1	24.5
304	OMM1368	26.4
305	Omy1415INRA/2	29.8
306	OMM1396	32.4
307	Omy1297INRA/2	32.4
308	OMM1267	32.4
309	Omy1377INRA/2	35.3
310	OmyRGT30TUF	35.3
311	OmyRGT4TUF	36.1
312	Ots524NWFSC	39.5
313	OMM1711	39.5
314	OMM5200	45.4
315	OMM1471	47.9
316	Omy1231INRA/1	48.3
317	Omy1287INRA/1	48.7
318	Omy1094INRA	48.7
319	OMM1121	48.7
320	OMM5127/1(INRA)	48.7
321	Str73INRA	50.5
322	Omy1261INRA	50.5
323	Omy1524INRA	50.5
324	Omy1011INRA	50.5
325	Omy1114INRA	52.3
326	Omy1004UW	52.3
327	OMM1469	52.3
328	OMM1450	58.7
329	Sssp2213	75.4
330	Ots215	75.4
331	OmyS00552INRA	84.6
332	OMM1130	84.6
333	OmyS00309INRA	85.4
334	OMM1280	85.4
335	OMM5007	86.3
336	Omy1329INRA	88.2
337	Omy1159INRA	93.8
338	OMM1133	94.6
339	OmyS00464INRA	96.3
340	Omy1009UW	96.3
341	Omy1301INRA	96.3
342	OMM1379	98.8
343	OMM1096	98.8
344	OmyS00194INRA	100
345	OMM1363	101.4
346	Omy1238INRA	106.4
347	Ots107SSBI	106.4
348	OMM1825/2	106.4
349	OMM1128	106.4
350	Omy1399INRA	106.4
351	OMM5008	106.4
352	Och15	106.4
353	Omy1133INRA	108.1
354	OmyS00006INRA	109.9
355
356	groupRT10
357	OMM1179	0
358	OMM5306	0
359	Omy1195INRA	0
360	OmyD00573INRA	0
361	Omy1322INRA	1.9
362	One103	3.3
363	OMM5254	9.5
364	Omy1063INRA	15
365	OmyS00564INRA	16
366	Omy1332INRA	16.9
367	Omy1160INRA	17.8
368	OMM5004	17.8
369	One111ADFG	17.8
370	One10ASC	17.8
371	Omy1394INRA	27.1
372	Omy1477INRA	36.4
373	Omy1288INRA	36.4
374	Omy1141INRA	36.4
375	OMM5013	36.4
376	OmyRGT2TUF	37.2
377	OmyUW1225	39.6
378	Oki23	49.1
379	OmyS00583INRA	49.1
380	OMM1710	50.9
381	Omi44TUF	50.9
382	Ots505NWFSC	51.3
383	BHMS117B	51.7
384	OMM1768	51.7
385	OMM1753	67.7
386	OMM1294	71.2
387	OMM1475	71.2
388	Omy1427INRA/1	74.2
389	OMM5186	85.5
390	OMM1718	91.7
391	Omy38DU/1	91.7
392	OMM1213/1	99.8
393	OMM1465	100.7
394	OMM1393/1	100.7
395	OmyS00490INRA	104.3
396	OMM1202/1	104.3
397	Omy1163INRA/1	104.3
398
399	groupRT11
400	OMM5261	0
401	Omy1469INRA	3.8
402	Ots520NWFSC	7.4
403	OMM1310	9.1
404	Omy1249INRA	9.9
405	OMM1154	9.9
406	OMM5178	9.9
407	Ocl1UW	12.4
408	OMM1172	12.4
409	Omy7DIAS	15.7
410	OmyS00254INRA	17.4
411	Omy1496INRA	17.4
412	OMM1209	17.4
413	OmyS00011INRA	19.6
414	Omy13DIAS	28.5
415	OMM1018(INRA)	28.5
416	Omy1179INRA	33.5
417	OMM1315	40.1
418	OMM5006	40.1
419	Omy1134INRA	41
420	SSOSL32/1	42.3
421	OMM1084	51.2
422	Omy23INRA	52.9
423	OMM1004	52.9
424	Omy1017INRA	54.4
425	Ots515NWFSC	54.4
426	OmyS00058INRA	54.9
427
428	groupRT12
429	Omy1212INRA/1	0
430	Omy3INRA/1	2.3
431	Omy1095INRA/1	5.5
432	Ssa403UoS/1	5.5
433	Ssa402UoS/1	7.2
434	Ots100SSBI	7.2
435	OMM5273/1	7.2
436	Omy1008UW/1	7.2
437	Omy1062INRA/1	7.2
438	Omy1397INRA/1	7.2
439	Omy1088INRA/1	7.2
440	OMM1725/1	7.2
441	OMM1127	9.7
442	Omy1216INRA	9.7
443	OMM1717/1	9.7
444	Omy1507INRA/1	13.1
445	OmyOGT5TUF/1	13.1
446	Omy1446INRA/1	13.1
447	Omy1396INRA/2	14.8
448	OMM1478/1	14.8
449	OMM5041	14.8
450	OMM5233/1	15.7
451	OMM1158	15.7
452	OMM1345/1(INRA)	17.3
453	Omy1071INRA/1	31.3
454	OmyS_516	33.1
455	OMM5161/1	33.1
456	OmyFGT4TUF	36.6
457	OMM1066	45.4
458	OMM1030	45.4
459	Omy1138INRA	47.4
460	OMM1277	53.4
461	CD28/1	54.6
462	OMM1006	69.4
463	OMM5328	69.4
464	OMM3054	78
465	OMM3061	78
466	OMM3049	78
467	Omy1202INRA	78
468	OMM3050	78
469	OMM3048	78
470	OMM1136	80.5
471	Omy1487INRA	93.4
472	OMM1809	93.4
473	Omy16DIAS	93.4
474	Omy1313INRA	95.1
475	OmyD00574INRA	95.1
476	Omy1384INRA	95.1
477	OMM1381	95.1
478	OmyS00013INRA	95.1
479	Omy1521INRA	97.5
480	OMM1662	101.1
481	Omy1118INRA	102.8
482	Omy1210INRA	103.7
483	CD8	107.6
484	Omy1430INRA	114
485	Omy1440INRA	114.8
486	OMM5210	116.9
487	OmyS00049INRA	119
488	OMM1239	120
489	OMM1234	120
490	OMM1740	120
491	OmyS00081INRA	120
492	OMM1468	120
493
494	groupRT13
495	Omy1039INRA	0
496	Ssa417UoS	0
497	OMM1216	6.1
498	OMM1762	9.5
499	OMM1388	14.6
500	BX870052/1	14.6
501	OmyS00060INRA	25.4
502	OMM1020	43.5
503	Omy1479INRA	45.2
504	OmyRGT46TUF	50.4
505	Ocl4UW	50.4
506	OmyRGT14TUF	50.5
507	OmyS00397INRA	52.2
508	OMM1783	53
509	BX084497	53
510	Omy1061INRA/1	53
511	OMM5325/1	56.2
512	Omy1194INRA	56.2
513	Omy1211INRA	57.3
514	Omy1265INRA	57.3
515	OmyS00118INRA	57.3
516	Omy1013UW	58.1
517	OmyRGT51TUF	58.1
518	OmyRGT47TUF	58.1
519	Omy1173INRA	58.1
520	Omy1307INRA	58.1
521
522	groupRT14
523	Ssa410UoS	0
524	Omy1305INRA	1.7
525	OMM1241	1.7
526	Omy19DIAS	2.5
527	Omy1127INRA	5.2
528	Omy1113INRA	13.8
529	OMM5327	19.4
530	OMM1374	19.4
531	OmyD00415INRA	19.4
532	OmyD00554INRA	21.9
533	Omy1214INRA	23.6
534	OMM1086	27.8
535	OmyD00151INRA	27.8
536	OmyS00221INRA	29.5
537	OmyD00021INRA	32.8
538	Omy1372INRA	32.8
539	Omy1077INRA	32.8
540	Omy1182INRA	36.1
541	OmyS00191INRA	42.9
542	OmyRGT43TUF	46.8
543	OMM5216	49.9
544	Omy1407INRA	49.9
545	SSa14DU	54.1
546	Omy1374INRA	72.5
547	OMM5168/1	88.6
548	OMM1134/1	91
549	OMM5017/1	91
550	OMM1657/1	91.4
551	Omy1328INRA/1	93.9
552	OMM1174/1(INRA)	96.1
553	Omy1242INRA/1	98.4
554	Omy120INRA/1(INRA)	100.7
555	Omy1391INRA/1	100.7
556	Omy1486INRA/1	104.9
557	OMM1124/1	109.1
558	Omy1016UW/1	109.1
559	OMM1227/1	109.1
560	Omy1232INRA/1	109.1
561	Omy4INRA/1	110.9
562	Ots512NWFSC/1	110.9
563	Oki13/1	110.9
564	OmyUW1177/1	110.9
565
566	groupRT15
567	Omy1327INRA/2	0
568	OMM1769/2	0
569	Omy1352INRA/2	0.5
570	OMM1222/2	5.4
571	OMM1196/2	5.8
572	OMM1444/2	6.2
573	OMM1800/2	6.2
574	OMM1455	10.4
575	Omy1004INRA	17.2
576	OMM1820	17.2
577	OMM1164/2	24.8
578	VIG_6	29
579	OMM1036	29
580	Omy1356INRA	34.2
581	Omy1070INRA	34.2
582	OMM1745/2	39.4
583	OMM1051	49
584	Omy1378INRA	49
585	OMM1067	50.1
586	Ots1BML	53.2
587	OMM1166/2	57.4
588	OMM1028	57.4
589	Omy1112INRA	75.1
590	Str11INRA	83.6
591	Omy14INRA	83.6
592	Omy1248INRA	84.5
593	OMM5298	90.5
594	Omy1330INRA	90.5
595	Omy1383INRA	98.2
596	OMM5266	98.2
597	OMY6877INRA	100.3
598	Omy1058INRA	104.3
599	OMM1729	104.5
600	OmyRGT21TUF	104.5
601
602	groupRT16
603	OMM1352	0
604	OmyUW1211	1.8
605	Omi102TUF/1	1.8
606	Omy1499INRA	1.8
607	OmyD00204INRA	5.8
608	OMM1102	7.8
609	OMM1101	8.6
610	Och11	8.6
611	Omy1224INRA/2	12.8
612	Omy1045INRA	15.3
613	OmyS00206INRA	16.1
614	OMM5002	16.1
615	Omy1333INRA/2	16.1
616	Ots518NWFSC	21.9
617	Omy1038INRA	23.1
618	OmyS00115INRA	36.9
619	OmyS00580INRA	39.7
620	OmyRGT3TUF	44.5
621	Omy1227INRA	44.5
622	OMM1746	50.5
623	Omy1298INRA	51.4
624	Omy1051INRA	53.1
625	Omy1110INRA	54
626	OMM1830	54
627	Omy8INRA	56.6
628	CD28/2	56.6
629	OMM1088	59.1
630	OMM1013	59.5
631	OMM1713/2	59.9
632	OMM1815/1	68.3
633	OMM5161/2	74.3
634	Omy1318INRA	78.8
635	Omy1071INRA/2	78.8
636	Omy77DU1	90.7
637	OMM11561	90.7
638	OMM1345/2	91.5
639	OMM17146	92.3
640	OmyOGT5TUF/24	93.1
641	CA3451494	93.1
642	Omy1446INRA/23	96.2
643	Omy1539INRA	96.2
644	Omy1190INRA	97.2
645	Omy1507INRA/2	97.3
646	OmyFGT19TUF/2	103.3
647	OMM1717/2	105.8
648	OMM1226/2(INRA)	109.2
649	OMM1403	109.2
650	Omy1397INRA/2	109.2
651	Omy1088INRA/2	109.2
652	Ssa402UoS/2	110.9
653	Omy1095INRA/2	110.9
654	OMM1725/2	110.9
655	Omy1062INRA/2	110.9
656	OmyS00165INRA	110.9
657	Omy1008UW/2	110.9
658	OMM5273/2	111.7
659	Omy3INRA/2	112.7
660	Ssa403UoS/2	112.7
661	Omy1212INRA/2	114.4
662
663	groupRT17
664	OMM1090	0
665	OMM5269	5.4
666	Omy1456INRA	12.2
667	OMM1076	15.6
668	OMM1139	15.6
669	OtsG85UCD	28.2
670	OtsG422UCD	49.2
671	Omy1389INRA	50.1
672	OMM1117	51.8
673	OMM1116	51.8
674	Oki06	53.1
675	Omy1151INRA	59.4
676	OmyD00565INRA	59.8
677	Omy1376INRA	66.4
678	VIG_4	69.3
679	OMM5149	75.1
680	Omy1401INRA/1	75.1
681	OMM5244	75.1
682	Omy1064INRA	75.1
683	OMM1360	82.5
684	OMM1775	87.4
685	Omy1108INRA	89
686	BHMS322	89.3
687
688	groupRT18
689	OmyRGT12TUF	0
690	Omy1427INRA/2	11.5
691	OMM1384/2	23.7
692	OMM1159	29.8
693	OMM1512/2	42.6
694	OmyRGT44TUF	46
695	Omy1DIAS	46
696	OmyD00500INRA	48.1
697	Omy1001UW	48.1
698	OMM1311	50.2
699	OMM1393/2	54.4
700	OMM1213/2	54.4
701	Omi187TUF	57.6
702	OMM1202/2	60.8
703	Omy1163INRA/2	60.8
704	Omy335UOG	67.3
705
706	groupRT19
707	Ocl8UW	0
708	Omi127TUF	1.7
709	OMM1458	1.7
710	OmyS00090INRA	5
711	Omi174TUF	20.8
712	OMM1375(INRA)	20.8
713	Omy1068INRA	36.5
714	Omy1235INRA	40.2
715	OMM5307	40.2
716	OMM1025	40.2
717	OMM5018	40.2
718	Omy1283INRA/2	40.2
719	OMM1035	40.2
720	OmyS00126INRA	40.2
721	Ots209	47.9
722	BX073473	52.2
723	Omy1279INRA	57.3
724	OmyD00259INRA	58.4
725	OMM1313	60.7
726	BX087958	71.8
727	Omy1363INRA	74.4
728	Omy1286INRA	74.4
729	OmyS00470INRA	76.7
730	Omy1362INRA	77.8
731	OMM1008	77.8
732	VIG_3	80.4
733	OMM5289(INRA)	82.9
734	OmyUW1191	82.9
735	OmyS00268INRA	89.6
736	Oki10	89.6
737	OMM1333	93.6
738	II_Beta_2	94.6
739	Omy1155INRA	94.6
740	Omy103INRA	95.4
741	OmyUW1052	97.1
742	Omy1132INRA	97.1
743	One3ASC	98.8
744
745	groupRT20
746	OMM1107	0
747	OMM1120	4.2
748	Omy1348INRA	6.7
749	Omy1289INRA	6.7
750	OMM5267/2	6.7
751	OMM1448	6.7
752	Omy1020INRA	9.2
753	OMM1050	11.8
754	SsaN82LEE	28.4
755	Omi90TUF/2	30.4
756	OmyS00575INRA	35.4
757	OmyS00152INRA	43.5
758	OMM1544	43.5
759	Omy1382INRA	48.5
760	Omy8DIAS	48.5
761	Omy1412INRA	52.7
762	Omy1254INRA	52.7
763	BX087759	52.7
764	Omy1002INRA	52.7
765	Omy1150INRA/2	61.6
766	OMM1174/2(INRA)	73.1
767	OmyS00160INRA	75.6
768	Omi102TUF/2	78.8
769	Omy17DIAS	78.8
770	OMM5017/2	86.7
771	Omy1116INRA	86.7
772	OMM5168/2	86.7
773	OMM1134/2	86.7
774	OMM1657/2	88.5
775	Omy1242INRA/2	88.5
776	Omy120INRA/2	95.7
777	Omy1391INRA/2	95.7
778	Omy1486INRA/2	97.5
779	OMM1124/2	97.5
780	Omy1016UW/2	100
781	OMM1227/2	100
782	Omy1232INRA/2	100
783	Ots512NWFSC/2	100
784	Oki13/2	100
785	OmyUW1177/2	101.7
786	Omy4INRA/2	103.5
787
788	groupRT21
789	OMM1060	0
790	Omy325UoG/2	0
791	Omy10INRA	0
792	Omy1260INRA	0
793	Omy1059INRA	0
794	SSsp1605	0
795	Omy1359INRA	4.2
796	OmyS00234INRA	4.2
797	OMM1491	7.9
798	Ssa405UoS	11.6
799	OMM5132	12.8
800	OMM1367	12.8
801	OmyFGT2TUF	21.8
802	Omy301UoG	23.4
803	Omy1075INRA	36.2
804	Omy1013INRA	39.1
805	Omy1219INRA	45.2
806	OmyRGT26TUF	46.1
807	OmyFGT27TUF	47.8
808	OMM1145	47.8
809	Omy1093INRA	47.8
810	OMM1824	50.4
811	Omy1519INRA	53.5
812	Oki8	56.3
813	OMM1736	58.2
814	Omy1035INRA	58.2
815	OmyD00306INRA	72.1
816	OMM5014	73.8
817	OmyUW1090	83.8
818	OMM1059	90.2
819	OMM5179	95.2
820	OMM5197	98.5
821	OMM5207	100.2
822	Omy1403INRA	101.9
823	OMM1089	108.6
824	Omy1252INRA	113.6
825	OMM5129	113.6
826	Omy1529INRA	113.6
827	OMM5126/2	114.8
828	Omy1512INRA	116.1
829	OMM1271	116.1
830	OMM1453	120.5
831
832	groupRT22
833	OmyS00387INRA	0
834	OmyD00578INRA	0
835	OMM1362	3.4
836	OMM1023	3.4
837	OmyS00229INRA	4.3
838	Omy1401INRA/2	5.1
839	Omi65TUF	6
840	OmyS00168INRA	28.2
841	Omy1016INRA	31.3
842	OMM1744	32.8
843	BX084534	35.8
844	Omi20TUF	43.4
845	Omy1164INRA	43.4
846	CA040745	43.4
847	Omi126TUF	51
848	Str58CNRS	51.8
849	Omy1508INRA	60.3
850	OmyUW1552asp	67.1
851	OmyS00379INRA	67.1
852	OmyS00078INRA	68
853	OMM1445	68
854	OMM5133	69.9
855	Omy1387INRA	69.9
856	OmyD00487INRA	90.4
857	Omy1191INRA	90.4
858	Ssa420UoS	92.3
859	Oki8BIS	99.9
860	OMM5281	107.5
861	OMM5209	110
862	OmyD00499INRA	111.7
863	OMM1264	111.7
864	Omy1158INRA	111.7
865
866	groupRT23
867	OMM1538	0
868	OMM5274	0.9
869	Ssa401UoS	0.9
870	Omy1125INRA	0.9
871	SsaT47LEE	0.9
872	OMM1459	0.9
873	OMM1069	0.9
874	Omy1069INRA	0.9
875	OMM1097	7
876	Omy1502INRA	18.3
877	Omy1475INRA	24.4
878	OmyS00051INRA	28.5
879	Omy27INRA/1	30.2
880	Omy1501INRA	33.6
881	Omy1358INRA	33.6
882	OMM1109	35.6
883	OmyRGT10TUF	46.6
884	Omy1124INRA	47.8
885	OMM1719	54.2
886	OmyS00488INRA	55
887	Omy1184INRA	55
888	OMM1339	55
889	Ots212	55.8
890	OMM5003	57.5
891	Omy1061INRA/2	63.4
892	Ots506NWFSC(INRA)	63.4
893	OMM5222	66.5
894	OMM1190	72.8
895	Omy1368INRA	73.6
896	Omy1361INRA	76.2
897	Omy1278INRA	91.2
898	Cl_B143	112.9
899	BX870052/2	114.9
900	OMM5010	114.9
901	NKEF	114.9
902	Ots522NWFSC	115.9
903	Omy1103INRA	116.4
904	OMM5125/2	116.9
905	ATP1A2	116.9
906	Omy1366INRA	116.9
907	OmyRGT9TUF	116.9
908	OMM1178	118.8
909	OmyFGT23TUF	118.8
910	OMM1276	118.8
911	OMM1095	118.8
912
913	groupRT24
914	OMM1194	0
915	OmyFGT16TUF	0
916	Omy1335INRA	0.9
917	Omi58TUF	0.9
918	OMM1727	6.2
919	OmyS00252INRA	6.2
920	OMM1045	9.7
921	Omy1393INRA	12.3
922	OMM1690	14.9
923	OMM1211	19.3
924	OmyS00442INRA	19.3
925	OmyS00274INRA	19.3
926	Omy1342INRA	31.5
927	OmyRGT36TUF	31.5
928	OMM1402/2	39.2
929	OmyS00426INRA	42.3
930	Ssa85DU	49.9
931	OmyPupupy	50.8
934	BX296674/2	56.3
938	OmyS00361INRA	56.8
932	Omy1287INRA/2	56.8
933	Omy1231INRA/2	56.8
936	Omy1233INRA	57.3
935	Omy1080INRA	58.5
937	OMM1397	59.3
939	Omy4DIAS	66.8
940	One108ADFG	66.8
941	OMM1105	66.8
942	OMM1322	79.7
943	Omy1306INRA	81.3
944	Omy27INRA/2	97.5
945	OmyS00579INRA	100.6
946
947	groupRT26
948	Omy1398INRA	0
949	Omy1321INRA	0
950	Omy1420INRA	0.8
951	Cocl-lav69	1.6
952	Omy1517INRA	21.9
953	OMM1767/2	33.8
954	Omy1511INRA	34.6
955	OmyRGT39TUF(INRA)	34.6
956	OMM1734	35.4
957	Omy111DU	37.1
958	OMM3000	37.1
959	OmyS00570INRA	51.4
960	OMM1756	51.4
961	Omi66TUF	56
962	OmyD00563INRA	58.3
963	OMM1015	58.3
964	OmyFGT24TUF	59.1
965	Omy1284INRA	60.8
966	Omy1350INRA	60.8
967	OMM1288	60.8
968	SSOSL32/2	62.5
969
970	groupRT27
971	OMM5270	0
972	Omy1060INRA/1	0
973	OMM1016B/1	1.7
974	Omi105TUF/1	6.8
975	Omy29INRA	13.5
976	Omi210TUF/1	16.9
977	Oke12	18.6
978	Omy1426INRA/1	18.6
979	OMM1778/1	18.6
980	OMM1131	18.6
981	OtsG423UCD	19.4
982	OMM5000/1	20.2
983	OmyRGT13TUF/1	20.2
984	Omy21DIAS	21.9
985	Omy1204INRA	21.9
986	OmyFGT8TUF/1	22.7
987	OMM5188	22.7
988	Omy1472INRA	22.7
989	One18ASC/1	24.7
990	Omi175TUF/1	29.8
991	Str4INRA/1	35.3
992	OMM1108	38.6
993	OMM5246/1	38.6
994	Omy1429INRA	40.7
995	Ssa403UoS/3	42.8
996	Omy1300INRA/1	42.8
997	OmyUW1119	42.8
998	Omy1065INRA	44.5
999	Ocl2UW	44.5
1000	Omy272UoG/1	46.3
1001	Omy1323INRA/1	47.8
1002	OMM1364	50.2
1003	Omy1428INRA	57.3
1004	Str15INRA	57.3
1005	OMM1070	59.8
1006	Omy1015INRA	62.3
1007	Omy1423INRA	62.3
1008	Oke04	62.3
1009	OMM1039	76.9
1010	OMM5203	76.9
1011	OmyS00266INRA	82.4
1012	Omy1148INRA	82.4
1013	OmyS00562INRA	82.4
1014	Omy1264INRA	85.9
1015	OMM5294/2	87.7
1016	OmyS00498INRA	95.7
1017	Omy25INRA	101.7
1018	OmyS00557INRA	107.6
1019	BX863380(UoG)	107.6
1020	OMM1228	108.4
1021	Omy1178INRA	110.1
1022	OmyD00411INRA	118.6
1023
1024	groupRT29
1025	Och16	0
1026	Omy1293INRA	0.7
1027	OMM1033	0.9
1028	Omy1025INRA	0.9
1029	OMM1751	0.9
1030	OMM1607	0.9
1031	OmyS00568INRA	0.9
1032	OMM1812	4.2
1033	OmyS00477INRA	4.2
1034	OmyRGT19TUF	14.2
1035	Ots108SSBI	14.2
1036	OMM3047	14.2
1037	OMM3062	14.2
1038	OMM3063	14.2
1039	Pr_Mx	14.2
1040	OtsG243UCD	27.7
1041	Omy1271INRA	33.7
1042	OMM1201	34.9
1043	Omi111TUF	34.9
1044	OmyFGT3TUF	39.7
1045	OmyD00246INRA	43.4
1046	OmyS00045INRA	44.9
1047	OMM1073	49.8
1048	OMM1712	51.5
1049	Omy1468INRA	51.5
1050	Omy1040INRA	51.5
1051	OmyUW1223	51.5
1052	OMM1705	57.4
1053	Omy1371INRA	57.4
1054	Ifn_inducib_pr	62.4
1055	Ifn_inducib	62.4
1056	OtsG43UCD	62.4
1057	OMM5043	68
1058	OMM1505	68
1059	VIG_2	74
1060	OmyD00096INRA	74
1061	Omy21INRA	77.1
1062	OMM3006/2	82
1063	OMM1162	83.2
1064	OMM1808/2	83.2
1065	Str1BFRO/2	87.7
1066	OmyS00556INRA	87.7
1067	Omy1310INRA	87.7
1068	Ssa208/2	91.1
1069	OMM1720	91.1
1070	OMM1743	91.1
1071	Omy1126INRA/2	91.1
1072	Ssa407UoSasp	91.1
1073	OMM5227	98.8
1074	Omy1197INRA/2	98.8
1075	OMM5165/2	99.8
1076	OMM1064/2	99.8
1077	Omy11INRA/2	99.8
1078	OMM1330/2	99.8
1079	OMM1034/2(INRA)	101.5
1080	Omy1516INRA/2	103.2
1081	OMM1361/2	107.4
1082	Omy1046INRA/2	107.4
1083	Omy1418INRA/2	107.4
1084	Omy1145INRA/2	107.4
1085	Cocl-lav72/2	107.4
1086	Omy1476INRA/2	107.8
1087	Omy1079INRA/2	108.2
1088	OMM1240/2	109.9
1089	Omy1187INRA/2	109.9
1090	Omy1247INRA/2	109.9
1091	Omy1526INRA/2	109.9
1092	Omy1130INRA/2(INRA)	109.9
1093	Cocl-lav74/2	109.9
1094
1095
1096	groupRT30
1097	OmyD00580INRA	0
1098	Omy1380INRA	3.6
1099	BHMS247	7
1100	OmyD00082INRA	7
1101	OMM5011	13
1102	Omy005DIAS	20.4
1103	OMM1395	23.2
1104	OMM5242/2	23.2
1105	OmyRGT24TUF	23.2
1106	Omy108INRA	28.3
1107	OMM1019	28.3
1108	OmyRGT34TUF	28.3
1109	Omy1014INRA	28.3
1110	Omy1049INRA	30.3
1111	Omi84TUF(INRA)	32.3
1112	OMM1238	48.1
1113	OMM1826	51.7
1114	Omy1302INRA/2	51.7
1115	OMM1723/2	51.7
1116	OMM1400/2	51.7
1117	BX871195/2	51.7
1118	Omy1166INRA/2	58.6
1119
1120
1121	groupRT31
1122	Ots526NWFSC	0
1123	Omi105TUF/2	1.7
1124	Omy1060INRA/2	1.7
1125	Omi210TUF/2	1.7
1126	Omy1426INRA/2	4.3
1127	OMM1778/2	6.9
1128	OmyS00561INRA	6.9
1129	OMM5000/2	6.9
1130	OmyS00001INRA	10.3
1131	OMM5121	10.3
1132	OmyRGT13TUF/2	12
1133	OmyFGT8TUF/2	12
1134	OMM1138	12
1135	One18ASC/2	12
1136	Omi175TUF/2	16
1137	Omy272UoG/2	21.4
1138	Str4INRA/2	23.1
1139	OMM5246/2	23.1
1140	OmyUW1077	23.1
1141	One102ADFG/2	24
1142	Omy1300INRA/2	24
1143	Omy1308INRA	33.1
1144	Omy1323INRA/2	34
1145	Omy1006UW	42
1146	CI_B191	43.2
1147	Omy1373INRA	43.2
1148	OMM1765	45.9
1149	Omy1027INRA	46.8
1150	OMM1058	53.2
1151	OMM1083	54.1
1152	BHMS129	76
1153	OMM5146	77.8
1154	Omy1349INRA	86.7
1155	OMM5164	88.4
1156	OmyS00399INRA	90.3
1157	OMM1053	97.9
1158	Omy1009INRA	107.4
1159	Omy1067INRA	107.4
1160	Omy1136INRA	113
1161	Omy1241INRA	118.7
1162	OMM5005	118.7
1163	OMM1599	119.5
1164	Omy1392INRA	119.5
1165	OmyS00566INRA	119.5
1166	OmyS00172INRA	119.5
1167	OmyS00471INRA	119.5

## Sheet: 4 Synthe. map file for Mapchart
1	group RT01	cM
2	*BHMS7.001	0
3	*OMM1665	6.9
4	*BHMS221A	9.3
5	*Omy1339INRA	12
6	*OMM1402/1	12
7	*CL16550	12
8	*OmyS00587INRA	13.3
9	*OMM1405	14
10	*OmyS00585INRA	15.4
11	*OmyFGT19TUF/1	15.4
12	*OMM5229	16.6
13	*OMM1118	17.2
14	*Omi34TUF	17.6
15	*OMM3015/1	19.4
16	*OMM1456	19.4
17	*OMM3109	21.6
18	*OMM1772	21.6
19	*Omy1294INRA	21.6
20	*Ots517NWFSC	23.5
21	*Omy1200INRA	24.1
22	*OMM1443	24.7
23	*OMM1212	24.7
24	*Ssa408UoS	29
25	*Omi208TUF	32
26	*VIG_10	34.3
27	*BX076085	36.5
28	*SEX	36.5
29	*sSOD-1*	38.5
30	*OMM1372	38.5
31	*OMM5136	38.5
32	*TGFB1	39.4
33	*OMM5032	43.4
34	*OMM5031	43.4
35	*OMM1715/1	46.7
36	*Omy1012UW	47.5
37	*Omy1282INRA	48.6
38	*OmyD00405INRA	48.6
39	*OMM5267/1	48.6
40	*HMG-1	48.6
41	*Omy1367INRA	48.6
42	*OMM1000	49.6
43	*OmyRGT28TUF	49.6
44	*Omy1396INRA/1	51.3
45	*Omy1326INRA	51.3
46	*Ots516NWFSC	51.3
47	*Omy17INRA/1	51.3
48	*OMM1461	52
49	*OmyS00571INRA	55.1
50	*OMM5295	57.9
51	*OMM1026	64.1
52	*SSsp2215	70.6
53
54	group RT02
55	*OMM5074/1	0
56	*Omy1130INRA/1(INRA)	20.9
57	*Omy1145INRA/1	20.9
58	*OMM1240/1	24.7
59	*Omy1526INRA/1	24.7
60	*Omy1187INRA/1	24.7
61	*Omy1247INRA/1	24.7
62	*Cocl-lav72/1	26.2
63	*Cocl-lav74/1	26.2
64	*Omy1418INRA/1	26.2
65	*Omy1079INRA/1	27
66	*Omy1476INRA/1	29.3
67	*Omy1046INRA/1	33.6
68	*OMM1330/1	36.2
69	*OMM1361/1	36.2
70	*OMM1034/1(INRA)	39.7
71	*Omy1197INRA/1	39.7
72	*OMM1064/1	39.7
73	*OMM1829/1	40.9
74	*OMM5165/1	40.9
75	*Omy1516INRA/1	40.9
76	*BX885263/1	41.5
77	*CA358173/1	42.4
78	*Ssa55BSFU	42.4
79	*CL11428/1	43.8
80	*Omy11INRA/1	43.8
81	*OMYFGT25TUF/1	48.2
82	*Omi164TUF/1	48.8
83	*Ssa208/1	55
84	*Omy1126INRA/1	58.2
85	*Str1BFRO/1	58.2
86	*Ots2BML	58.2
87	*OMY1UoG	58.2
88	*OMM1687	60.2
89	*OMY27DU	61.6
90	*BHMS184A/1	61.6
91	*CA345680	62.3
92	*Omi120TUF	63.9
93	*OMM1670	67
94	*CA341677	67
95	*OMM1808/1	71
96	*OMM5092	73.9
97	*Omy1357INRA/1	73.9
98	*OMM5051/1	73.9
99	*OMM3006/1	73.9
100	*OMM1232	77.3
101	*Omy1297INRA/1	85.2
102	*OMM1646	86.8
103	*OMM1671	86.8
104	*OMM5140/1	86.8
105	*OMM1369	86.8
106	*OMM5139/1	86.8
107	*OMM1037	86.8
108	*Omy1377INRA/1	87.2
109	*Omy1513INRA	88.2
110	*OMM5320	88.2
111	*Omy1415INRA/1	89.6
112	*AANAT2/1	96.6
113	*OmyUW1212	98.2
114	*BX890355/1	98.2
115	*OmyRGT40TUF/1	101.3
116	*Oki1/1	109.5
117	*Ots521NWFSC	111.6
118	*OmyFGT18TUF/1	115.6
119	*OMM1200/1	115.6
120	*Omy1480INRA/1	115.6
121	*Oki27/1	115.6
122	*OMM5185/1	117.6
123	*Omy1375INRA/1	118.6
124	*OMM1293/1	118.6
125	*Omy1419INRA/1	118.6
126	*Omy1439INRA/1	119.6
127	*OMM1262/1	120.1
128	*OMM5037/1	120.1
129	*OMM1258/1	120.9
130	*OMM1274/1	120.9
131	*OMM5319/1	120.9
132	*OMM5019/1	120.9
133	*OMM1206/1	120.9
134	*OMM5154/1	121.8
135	*Omy1192INRA/1	123.6
136	*OmyRGT42TUF/1	123.6
137	*Oke1/1	123.6
138	*OMM1218/1	123.6
139	*CL25555	126.6
140	*SsaI84LEE/1	128.6
141	*OMM1002/1	131.8
142	*IgH	135.1
143	*OMM5184/1	135.1
144	*BHMS211	137.2
145	*IgM/1	137.2
146	*Ots534NWFSC	150
147
148	group RT03
149	*OMM3044	0
150	*OMM1038	28
151	*OMM5143	31.4
152	*OMM5153	55.3
153	*Omy1441INRA	55.4
154	*Omy1165INRA	58
155	*Omi90TUF/1	61
156	*Omy1224INRA/1	61.5
157	*Omy1347INRA	61.5
158	*Omy1333INRA/1	67.3
159	*OMM1415	67.3
160	*OMM1142	67.3
161	*OmyFGT17TUF	67.3
162	*Omi161TUF	68.9
163	*OmyS00401INRA	70.4
164	*OMM1356	74.9
165	*OMM1346	75.9
166	*OMM3066/1	75.9
167	*OMM1643	76.1
168	*BX084660	78.6
169	*OMM1467	78.6
170	*HoxA4a/1	78.6
171	*OMM1691	80.7
172	*CA346402	80.7
173	*Omy1443INRA	80.7
174	*CR374305	82.1
175	*Omy1018INRA	84
176	*OMM1230	89.9
177	*BHMS185	100.8
178	*OmyS00037INRA	105.4
179	*OMM1384/1	105.4
180	*BHMS429	105.4
181	*OMM1796/1	107.6
182	*OMM1447	107.6
183	*BX084966	107.6
184	*OMM3115	109.4
185	*Ssa60BSFU	109.4
186	*OMM5199	109.4
187	*CA378164/1	109.4
188	*OMM3089	113.2
189	*OmyRGT41TUF	115.1
190	*OMM5192/1	115.1
191	*Ogo1UW	115.1
192	*OMM5271	115.1
193	*OmyS00238INRA	115.1
194	*OmyFGT5TUF	115.1
195	*Omy1170INRA	115.7
196	*OMM1189	115.7
197	*OMM5243	115.9
198	*Omy1023INRA	118
199	*Ssa4DU	118.8
200	*OMM1596	121.9
201	*OmyUW1102/1	121.9
202	*BHMS206	121.9
203	*OMYRT2TUF	121.9
204	*OMM1568	121.9
205	*Omy26INRA	123.2
206	*OMM1514	123.2
207	*OMM5264	123.2
208	*OMM1312	124.9
209	*Omy1263INRA	125.6
210	*CL15589/1	125.8
211	*OmyS00400INRA	125.8
212	*Omy1400INRA	126.6
213	*Ogo2UW/1	138.2
214	*OMM1510	140.1
215	*Omy1099INRA	143.2
216	*Omy1137INRA	143.2
217	*BHMS267A	144.8
218	*OMM1297	144.8
219	*Oneu8	148.8
220	*OMM5174	171.1
221	*OmyS00550INRA	172.3
222	*Omy1097INRA	173.2
223	*OmyD00353INRA	173.2
224	*OmyS00551INRA	173.2
225
226	group RT04_25
227	*Omy325UoG/1	0
228	*Omy1351INRA	2.9
229	*OMM1335	4.9
230	*OMM3142	6.2
231	*OMM1819	15.8
232	*Omy1505INRA/2	16.1
233	*One6ASC	17.7
234	*BHMS431	19.4
235	*OmyUW1191BIS	23.5
236	*OMM5175/2	26.1
237	*OMM1193	28.7
238	*OMM1658	30.6
239	*OmyRT6TUF	31.6
240	*OmyS00555INRA	37.1
241	*OMM3140	40
242	*OMM5137	42.7
243	*OmyD00553INRA	43.4
244	*Str542INRA	43.4
245	*Omy1149INRA	46.3
246	*Ssa412UoS	46.4
247	*OMM5277	49.3
248	*OMM1301	51.5
249	*OmyD00122INRA	77
250	*CL15589/2	77.6
251	*OMM1441	77.6
252	*OMM1565	77.6
253	*OMM1532	77.6
254	*Ogo2UW/2	77.6
255	*OMM3076	78.1
256	*OMM1593	79.5
257	*BHMS486	80
258	*CA378164/2	80.9
259	*OMM3144	87.4
260	*OMM1389	88.9
261	*Omy1467INRA	89.4
262	*OMM5065	89.9
263	*Myostatin5	90.9
264	*OMM1463	92.4
265	*OMM1796/2	92.6
266	*OMM5192/2	94.7
267	*OmyUW1102/2	96.2
268	*OMM1797	96.2
269	*Ssa38BSFU	96.2
270	*BHMS330	99.6
271	*Omy1259INRA	101.5
272	*One104ADFG	103.5
273	*OmyS00559INRA	103.8
274	*OMM1696	103.8
275	*OMM5077	103.8
276	*OMM1548	104.6
277	*OmyRGT7TUF	105.8
278	*OmyFGT21TUF	105.8
279	*SSOSL34	106.9
280	*OMM1529	108
281	*OMM1511	108
282	*OMM1054	108
283	*Omi48TUF	110.2
284	*OMM1382	111.6
285	*Omy1014UW	113.2
286	*OMM1074	121.2
287	*OMM5138	132.4
288	*OmyUW1552	135.6
289	*BHMS250	140.3
290	*OMM1182	140.3
291
292	group RT05
293	*OmyS00398INRA	0
294	*Omy1413INRA	3.4
295	*Omy1296INRA	11
296	*BX318599/1	12.8
297	*OMM1316	23.5
298	*OmyFGT6TUF	26.4
299	*Omy1253INRA	29
300	*Omy1510INRA	30.6
301	*OMM1728	32.1
302	*BHMS321	35.2
303	*OMM1273	35.8
304	*BX910798	35.8
305	*BX913059	36.1
306	*Omy1167INRA	36.4
307	*OMM3133	37.1
308	*OtsG249UCD	37.1
309	*One107ADFG	37.1
310	*OmyS00558INRA	37.7
311	*OMM1523	38.9
312	*CA359625	38.9
313	*OMM1457	43.5
314	*Myostatin1	43.5
315	*CA061336	45.8
316	*OMM1292	49.3
317	*CL16851	51
318	*OMM1032	51.7
319	*OMM1007	54
320	*Oke3	56.3
321	*OMM1104(INRA)	58.2
322	*OMM1386	58.2
323	*OMM1003	58.2
324	*OMM1286	60.5
325	*Oki29	60.5
326	*OMM1104(UoG)	62.8
327	*OMM1011	62.8
328	*OMM1625	62.8
329	*Omy1096INRA	63.4
330	*Sal6UoG	64
331	*Omy1536INRA	74.1
332	*Omy1270INRA	76.7
333	*CL8708	78.1
334	*OMM1365	78.1
335	*OMM1761	78.1
336	*BX888097	78.1
337	*Omi84TUF(UoG)	80.1
338	*CTLA4-4	80.1
339
340	group RT06
341	*Omy1515INRA	0
342	*Omy1354INRA	0
343	*VIG-5	0
344	*CL17363	5.8
345	*ATP1B1A	5.8
346	*Cocl3LAV	5.8
347	*OMM5015	9.8
348	*OMM1231	11
349	*Ssa20.19NUIG/1	13
350	*OMM1810	14
351	*OMM1081	14
352	*OMM1151	19.7
353	*OmyS00028INRA	21.1
354	*Omy1185INRA	24.9
355	*OMM5294/1	26.7
356	*Omy1143INRA	26.7
357	*OMM1205	26.7
358	*SsaF43NUIG	27.5
359	*BX309396	28
360	*AF483540	29.6
361	*OMM5147	29.6
362	*OMM1302	30.4
363	*BHMS176	30.4
364	*OMM3015/2	31.3
365	*FGF6/1	42
366	*OMM1780	42
367	*CA058580	42
368	*CL16548	42
369	*OmyS00260INRA	44.6
370	*OMM1804	45.3
371	*OMM1454	45.8
372	*OMM1146	45.8
373	*GnRH-3B	46.3
374	*SalD39SFU	46.3
375	*OMM5069	46.3
376	*BHMS425	47.5
377	*OMM1046	53.5
378	*OmyUW1032	58.3
379	*OMM1152	59.1
380	*Omy1276INRA	59.8
381	*OmyS00044INRA	65.5
382	*OmyFGT20TUF	67.5
383	*OMM1543	68.8
384	*OMM1082	70
385	*OMM1366	71.8
386	*Cocl-lav221	75.3
387	*OMM5288	77.4
388	*OMM1776	83.4
389	*Ssa16DU	83.4
390	*CL8986	89.9
391	*Omy16INRA	89.9
392	*OMM1005	91.1
393	*OmyRGT55TUF	93.5
394	*BX084962	93.5
395	*OMM1524	94.1
396	*OMM1723/1	94.1
397	*OMM1470/1	94.1
398	*OMM1355	94.1
399	*Str7INRA	94.1
400	*OMM1359	94.1
401	*Omy1166INRA/1	94.1
402	*OMM1442/1	95.4
403	*OMM1400/1	95.4
404	*Omy1302INRA/1	97.2
405	*OMM5242/1	97.2
406	*BX871195/1	97.2
407	*OMM1184/1	111.3
408	*OMM1610/1	125.3
409
410	group RT07
411	*OMM5323	0
412	*OMM1669	8
413	*OMM1409	10.7
414	*OMM1732	12.5
415	*OMM1417	12.5
416	*OMM1425	12.5
417	*OMM1187	12.9
418	*OMM1280BISB	12.9
419	*Omy1207INRA	13.7
420	*Omy1105INRA	13.7
421	*OMM5160	15.1
422	*Ogo4UW	16.2
423	*OMM1649	20.4
424	*OmyD00043INRA	28.6
425	*Omy207UoG	35.2
426	*OmyD00459INRA	40.8
427	*OMM1580	44.2
428	*Omy1283INRA/1	46.4
429	*OMM5099	47.5
430	*Omy003DIAS	48.1
431	*OmyRGT17TUF	49.6
432	*PACAP/1	52.1
433	*OMM1087	52.1
434	*OMM1420	52.9
435	*OMM1832	52.9
436	*OMYFGT26TUF	52.9
437	*OMM1428	52.9
438	*ATP1B3B	57
439	*OMM1351	57.3
440	*Omy1119INRA	57.3
441	*Omy7INRA	65.4
442	*OMM1166/1	69.7
443	*OMM1764/1	73.6
444	*BHMS347B	76
445	*One1ASC/1	76
446	*One1ASC/2	77.5
447	*OMM1784	77.5
448	*OMM1745/1	79.1
449	*OMM1034(ARS)	79.9
450	*Omy1217INRA	79.9
451	*CL67680	79.9
452	*Otx5/1	79.9
453	*Omi176TUF	79.9
454	*UBC66-0.86	79.9
455	*Myostatin4	80.2
456	*OmyRGT52TUF	80.2
457	*CA045004	80.2
458	*CA057924	81.1
459	*OMM1318	81.1
460	*OMM1112	83.7
461	*OMM1220	84.1
462	*Omy1474INRA	84.1
463	*OMM1012	84.1
464	*Omy110INRA/1	87.8
465	*OMM1305	88.4
466	*OmyD00567INRA	88.4
467	*OMM1077	88.4
468	*OMM1164/1	91.5
469	*OMM1376	92.5
470	*IGF1/1	92.5
471	*OMM1222/1	93.6
472	*OMM5280/1	94.7
473	*OMM1800/1	94.7
474	*OMM1444/1	94.7
475	*OMM1411/2	94.7
476	*OMM1769/1	94.7
477	*Omy1327INRA/1	94.7
478	*Omy1352INRA/1	95.8
479	*Sal8UoG/1	95.8
480	*OmyRGT15TUF/1	97.4
481	*OMM5102/1	98
482	*BHMS232	99.8
483	*BHMS124/1	99.8
484	*OMM1196/1	99.8
485	*BX868221/1	105.4
486	*OMM1781	115.9
487	*OMM1578/1	130
488	*SalF41SFU/1	130
489
490	group RT08
491	*OmyS00020INRA	0
492	*OMM5317	0
493	*OmyS00135INRA	0
494	*Ogo3UW	0
495	*One114ADFG	0.8
496	*OtsG83bUCD	1.9
497	*CL15841	11.7
498	*OMM1075	17.5
499	*OMM1636	28.3
500	*OMM5318	28.3
501	*Oki26	28.3
502	*Ssa33BSFU	29.5
503	*OMM5205	30
504	*OMM1516	34.5
505	*Omy1390INRA	35
506	*OMM1380	36.3
507	*Omy115INRA	37.2
508	*OMM1304	37.2
509	*OMM1508	39.5
510	*Omy1471INRA	43.7
511	*OmyUW1198	52.3
512	*OMM3111	52.3
513	*OMM1558	52.3
514	*OMM1561	57.8
515	*OmyFGT12TUF	57.8
516	*OMM5181	57.8
517	*Omy1435INRA	59.2
518	*OMM1793	59.4
519	*OMM1792	59.6
520	*OMM5166	62.3
521	*Omy1336INRA	62.3
522	*OMM1825/1	62.3
523	*Omy1266INRA	62.3
524	*Omy1169INRA	62.3
525	*CA060381	62.3
526	*Cl-B51	62.3
527	*Omi134TUF	62.3
528	*Omy1081INRA	62.3
529	*Ssa2DIAS	62.3
530	*Ots532NWFSC	62.3
531	*Omy1213INRA	62.3
532	*BHMS331	62.3
533	*OMM1716	62.3
534	*OMM1667	63.6
535	*Cocl-Lav41	63.6
536	*OmyD00579INRA	63.6
537	*Omy1268INRA	63.6
538	*SSOSL311	64.9
539	*CA358745	64.9
540	*BHMS423	68.2
541	*One112ADFG	68.2
542	*OMM5060	68.5
543	*OMM1439	68.5
544	*OMM1423	69.1
545	*One105ADFG	69.1
546	*OMM1595	70.3
547	*OMM5213	70.3
548	*Ssa87BSFU	74.1
549	*Ssa20BSFU	74.1
550	*GS03	74.1
551	*Omy1150INRA/1	78.9
552	*Omy18INRA	78.9
553	*OMM3098/1	79.4
554	*BHMS415	79.4
555	*OMM3032	79.4
556	*BHMS145	79.9
557	*Clock	79.9
558	*OMM5035	79.9
559	*BHMS426	83.3
560	*OMM1009	83.3
561	*Oneu5f	83.3
562	*OMM1406	86.5
563	*OMM1637	87.6
564	*OmyS00435INRA	88.8
565	*OMM1660	92
566	*OMM5265	101.1
567	*OMM5235	112.3
568	*OMM5091	112.3
569	*OMM5025	112.3
570	*OmyS00424INRA	115.2
571	*Omy1236INRA	115.2
572	*Omy1042INRA	117
573	*OMM1195	120.6
574	*Ogo8UW	120.6
575	*BX299451	123.6
576	*OMM1774	126.4
577
578	group RT09
579	*OMM1341(ARS)	0
580	*OMM1274/2	10.7
581	*OMM5319/2	10.7
582	*OMM5019/2	10.7
583	*Omy1044INRA	10.7
584	*OMM1258/2	11.4
585	*OMM5037/2	14
586	*Ogo7UW	14
587	*OmyFGT29TUF	21.9
588	*Omy1375INRA/2	23.9
589	*OMM5185/2	23.9
590	*Omy1192INRA/2	23.9
591	*OMM1262/2	23.9
592	*OMM5184/2	24.2
593	*Oke1/2	24.4
594	*Omy1419INRA/2	24.4
595	*OMM1293/2	24.4
596	*OMM1206/2	24.4
597	*Omy1480INRA/2	24.6
598	*OmyFGT32TUF/1	24.7
599	*OMM5154/2	24.8
600	*Oki27/2	24.8
601	*Omy1439INRA/2	24.8
602	*OmyRGT42TUF/2	26.8
603	*OMM1218/2	26.8
604	*OMM1002/2	26.8
605	*OMM1200/2	28.3
606	*OmyFGT18TUF/2	29.9
607	*SsaI84LEE/2	29.9
608	*Oki1/2	33.3
609	*OMM5152	33.3
610	*IgM/2	33.3
611	*BHMS188	35.7
612	*OMM1161	35.7
613	*BX890355/2	36.9
614	*OmyRGT33TUF	38.3
615	*OMM1612	38.3
616	*OMM1517	38.3
617	*OmyRGT40TUF/2	39
618	*OMM3118	40.5
619	*OMM5140/2	40.5
620	*OmyFGT28TUF/1	40.5
621	*OMM1656	41.6
622	*AANAT2/2	41.6
623	*OMM1368	44.3
624	*OMM5139/2	44.3
625	*Omy1415INRA/2	45.4
626	*OmyRGT38TUF	45.8
627	*BHMS184A/2	46.1
628	*OMM1268	46.1
629	*Hsp70A	46.1
630	*OMM1635	47.3
631	*Omy1297INRA/2	47.7
632	*OMM1267	47.7
633	*OMM1396	47.7
634	*BX296674/1	48
635	*OMM5055	48.6
636	*OmyRGT30TUF	49.5
637	*Omy1377INRA/2	49.5
638	*GH1	49.8
639	*HoxB4a/2	49.8
640	*OMM5063	49.8
641	*OmyRGT4TUF	50.7
642	*OMM1711	52.6
643	*Ots524NWFSC	52.6
644	*OMM1341(UoG)	56.2
645	*OMM5200	57.3
646	*OMM5047	58.5
648	*CA058557	58.8
649	*OMM1626	58.8
650	*OMM1617	58.8
651	*OMM1471	58.8
652	*OMM1203	58.8
653	*Omy1231INRA/1	59.3
654	*OMM1121	59.3
655	*Omy1094INRA	59.3
656	*OMM5127/1(INRA)	59.3
657	*Omy1287INRA/1	59.3
658	*Omy1261INRA	60.4
659	*Str73INRA	60.4
660	*Omy1011INRA	60.4
661	*Omy1524INRA	60.4
662	*OmyUW1036	61.8
663	*Omy1004UW	61.8
664	*OMM1469	62.8
665	*Omy1114INRA	62.8
666	*Ssa8BSFU	65.3
667	*OMM1469BIS	68.9
668	*OMM5208	69.3
669	*OMM1462	69.3
670	*OMM1450	69.3
671	*OMM5057	69.3
672	*hsc71	70
647	*Omi100TUF/1	70
673	*Ssa15BSFU	77.8
674	*OMM5141/1	83.1
675	*Ots215	85.2
676	*Sssp2213	85.2
677	*OMM1130	87.7
678	*OmyS00309INRA	88.1
679	*OMM1280	88.1
680	*OmyS00552INRA	88.1
681	*OMM5127/1(ARS)	88.5
682	*OMM5296	88.5
683	*OMM5007	88.5
684	*TRCARR/1	89.7
685	*Omy1329INRA	89.7
686	*BX873441/1	89.7
687	*Omy1159INRA	93.2
688	*OMM3103	93.3
689	*ATP1B2	93.3
690	*OMM1133	93.7
691	*OmyS00464INRA	94.7
692	*Omy1301INRA	94.7
693	*Omy1009UW	96.1
694	*OMM1379	96.1
695	*OMM1096	97.1
696	*OmyS00194INRA	98.6
697	*OMM1363	99.5
698	*One14ASC	101.1
699	*Cry5	101.1
700	*CA055301	103.5
701	*OMM1192	104.3
702	*OMM1825/2	106.4
703	*Ots107SSBI	106.4
704	*Omy1238INRA	106.4
705	*Och15	106.4
706	*OMY105INRA	106.4
707	*OMM1128	106.4
708	*Omy1399INRA	113.3
709	*OMM1001	114.9
710	*OMM1042	114.9
711	*OMM5008	118.9
712	*OMM5219	118.9
713	*Omy1133INRA	120.6
714	*OmyS00006INRA	122.4
715	*OMY17INRA/2	148.1
716
717	group RT10
718	*Omy1195INRA	0.7
719	*OmyD00573INRA	0.7
720	*OMM1179	0.7
721	*OMM5306	6.7
722	*One103	10.4
723	*Omy1322INRA	10.6
724	*Omi98TUF	11.9
725	*OmyFGT9TUF	19.6
726	*OMM5172	19.6
727	*Omy105DU/1	19.6
728	*OtsG3UCD	19.6
729	*OMM5254	21.3
730	*BX867246	23.2
731	*Omy1063INRA	23.9
732	*OMM5316	23.9
733	*OmyS00564INRA	25.2
734	*OMM5004	26.2
735	*Omy1332INRA	26.2
736	*Omy1160INRA	26.5
737	*Omi46TUF	26.5
738	*One10ASC	27.7
739	*One111ADFG	27.7
740	*Omy1394INRA	32.8
741	*OMM1749	34.7
742	*BHMS103/1	34.7
743	*OMM5039	38.1
744	*OMM5013	38.1
745	*Omy1141INRA	38.1
746	*OmyFGT11TUF	38.3
747	*Omy1477INRA	38.3
748	*Omy1288INRA	38.3
749	*OMM5097	38.3
750	*BHMS337	39.1
751	*OmyRGT2TUF	39.9
752	*OmyUW1225	41.5
753	*OMM1204	44
754	*OmyS00583INRA	46.6
755	*Oki23	46.6
756	*OmyUW1120	47.6
757	*OMM5286	47.6
758	*BHMS356	47.6
759	*Omi44TUF	47.6
760	*OMM1710	47.6
761	*OMM1299	47.6
762	*OMM1157	47.6
763	*BHMS117B	48.2
764	*OMM1768	48.2
765	*OMYIL1B(DIAS)	48.2
766	*Ots505NWFSC	48.2
767	*UBC100-2.13	50.3
768	*CR363293	54.6
769	*Cyp1A2	56
770	*OMM1753	58.4
771	*OMYFGT10TUF	59.7
772	*OMM1294	61
773	*OMM1475	61
774	*Omy1427INRA/1	63.1
775	*CA054538	63.1
776	*OMM1215/1	65.4
777	*CA366526	65.4
778	*OMM1512/1	70.9
779	*OmyMYODDIAS/1(ARS)	75.3
780	*One101ADFG	75.3
781	*OMM5186	75.3
782	*OMM1628	76.9
783	*OMM1661/1	77.7
784	*OMM1718	77.7
785	*OMY1002UW	79.5
786	*Omi75TUF	79.5
787	*OMM1259	80.7
788	*Omy38DU/1	80.7
789	*BX867151/1	81.6
790	*OmyMYODDIAS/1(UoG)	82.9
791	*OMM1237	84.3
792	*OMM1213/1	84.3
793	*OMM1465	84.7
794	*OMM1539/1	84.7
795	*OMM1393/1	85.5
796	*OmyCosBTUF/1	87.4
797	*OMM1202/1	90.6
798	*OMM5009/1	92.1
799	*OMM1424	92.8
800	*Omy1163INRA/1	110.3
801	*OmyS00490INRA	113.3
802	*CA039640/1	114
803	*OMM5150/1	117.4
804	*OMM1197/1	117.4
805	*OMM5001/1	117.4
806	*CA364516/1	117.4
807
808	group RT11
809	*OMM1018(ARS)	0
810	*OMM5332/2	2.7
811	*Omy1469INRA	18.4
812	*OMM5261	19.9
813	*Ots520NWFSC	22.3
814	*OMM5332/1	24.8
815	*OmyFGT14TUF	24.8
816	*OMM1310	24.8
817	*OMM1154	25.6
818	*OMM5126/1	25.6
819	*Omy1249INRA	25.6
820	*OMM5178	26.8
821	*Ocl1UW	28.1
822	*OMM1172	28.5
823	*Omy7DIAS	30.3
824	*Ssa61DU	30.3
825	*Omy1496INRA	31.4
826	*OMM5252	31.6
827	*OmyS00254INRA	33.5
828	*OMM1209	33.5
829	*OmyS00011INRA	34.9
830	*OMM1709	37
831	*OMM5308	40.5
832	*Omy13DIAS	40.5
833	*OMM1018(INRA)	40.5
834	*Ssa80BSFU/1	41.3
835	*OMM1597	41.7
836	*OMM5309	42.3
837	*Omy1179INRA	46
838	*SL	48.1
839	*CA347214	48.1
840	*OMM1767/1	51.3
841	*OMM1315	51.3
842	*Omi33TUF	51.3
843	*Ots509NWFSC	51.3
844	*OMM5006	54.2
845	*Omy1134INRA	54.6
846	*SSOSL32/1	55.2
847	*OMM1084	59
848	*Omi69TUF	60.4
849	*OMM1422	61.2
850	*OMM5302	61.2
851	*OMM1004	62.1
852	*Omy23INRA	62.1
853	*Omy1011UW	62.1
854	*OMM1688	62.8
855	*Omy1017INRA	62.8
856	*OmyS00058INRA	63.9
857	*Ots515NWFSC	70.3
858	*Omy2DU	77
859	*OMM1663	80.3
860
861	group RT12
862	*Omy1212INRA/1	0
863	*Omi155TUF/1	0.1
864	*Omy3INRA/1	10.8
865	*Omy1095INRA/1	14.1
866	*Ssa403UoS/1	14.1
867	*Ssa402UoS/1	16.4
868	*OMM5273/1	16.4
869	*Omy1397INRA/1	16.4
870	*OMM1725/1	16.4
871	*Omy1062INRA/1	16.4
872	*Omy1088INRA/1	16.4
873	*Ots100SSBI	16.4
874	*Omy1008UW/1	16.4
875	*OMM1717/1	18.1
876	*Omy1216INRA	18.1
877	*OMM1127	18.1
878	*Omy1446INRA/1	20.3
879	*Omy1507INRA/1	20.3
880	*BHMS252	20.3
881	*OmyOGT5TUF/1	20.3
882	*OMM1478/1	21
883	*ATP1B1B/1	26.3
884	*OMYRT10TUF/1	32.3
885	*OMM1226/1	32.3
886	*OMM1821	34.3
887	*OMM3121	37.3
888	*Omy1396INRA/2	38.3
889	*OMM5095/1	38.3
890	*OMM5041	38.3
891	*OMM1513	38.3
892	*OMM5233/1	39.9
893	*OMM1158	39.9
894	*OMM1345/1(INRA)	40.8
895	*OMM1236(ARS)	48
896	*Omy1071INRA/1	48.8
897	*OmyS_516	50.2
898	*OMM5161/1	50.2
899	*OmyFGT4TUF	52
900	*Omi173TUF/1	52
901	*Str1INRA	52
902	*OMM1713/1	55.3
903	*OMM1066	55.3
904	*OMM1030	56.2
905	*Omy1138INRA	57.3
906	*OMM5029	58.6
907	*OMM5145	58.6
908	*OMM1148(ARS)	59.3
909	*OMM5098	60
910	*OMM1277	60.7
911	*CD28/1	62.7
912	*ATP1A1B/1	63
913	*OMM5328	65.4
914	*BX866899	65.4
915	*BX305657	65.4
916	*OMM5258	65.4
917	*HoxC9b	65.4
918	*OMM1652	65.9
919	*OmyFGT32TUF(ARS)	65.9
920	*OMM5255	70
921	*OMM1006	74.3
922	*Ssa54BSFU	76.4
923	*OMM3054	76.4
924	*OMM3049	76.4
925	*Omy1202INRA	76.4
926	*BX342964/1	76.9
927	*OMM3056	88.4
928	*OMM3050	88.4
929	*OMM3061	88.4
930	*OMM3048	89.4
931	*OMM1828	90.7
932	*OMM1574	90.7
933	*OMM1136	90.7
934	*OMM1168	93.4
935	*OMM1180	94.2
936	*OMM1557	95.9
937	*OMM1404	96.7
938	*OMM1809	99.2
939	*BHMS219/1	101.8
940	*Omy1487INRA	101.8
941	*OMM1642	101.8
942	*Omy16DIAS	101.8
943	*Omy1313INRA	104.1
944	*Omy1384INRA	104.1
945	*OMM1381	104.1
946	*OmyD00574INRA	104.1
947	*OmyS00013INRA	104.1
948	*Omy1521INRA	107
949	*OMM5322	110.3
950	*OMM1662	111.3
951	*OMM1831	111.3
952	*Omy1118INRA	112.2
953	*Omy1210INRA	112.7
954	*OMM1668	113
955	*OMM1140	113
956	*CD8	114.7
957	*OMM5333	116.2
958	*Omy1430INRA	117.9
959	*Omy1440INRA	118.3
960	*OMM5223	119.3
961	*OMM1056	119.3
962	*OMM5282	119.3
963	*OMM5210	119.3
964	*OMM1611	120.9
965	*OMM1239	121.9
966	*OmyS00049INRA	121.9
967	*OMM1155	124.1
968	*OMM1040	125.8
969	*OMM1234	125.8
970	*OmyS00081INRA	125.8
971	*OMM1236(UoG)	126.1
972	*OMM1148(UoG)	130
973	*OMM1740	130
974	*OMM1345/1(UoG)	130
975	*CA365390	137.6
976	*OMM1468	138.1
977
978	group RT13
979	*Omy1039INRA	0
980	*Ssa417UoS	0
981	*BHMS411	3.3
982	*OMM3022	5.2
983	*OMM5125/1	5.2
984	*OMM1216	6.5
985	*OMM1762	9.8
986	*OMM5157	11.9
987	*OMM1388	11.9
988	*Ssa17BSFU	14.8
989	*BX870052/1	14.8
990	*OmyS00060INRA	19.8
991	*OMM1321	20.7
992	*GS02/1	22
993	*OMM1327	23
994	*OmyJTUF	23.3
995	*GS04	23.3
996	*OmyRGT42TUF(ARS)	24
997	*OMYFGT28TUF/2	24
998	*OMM1020	28.8
999	*OMM1285	29.6
1000	*Omy1479INRA	30
1001	*OMM5230	31.2
1002	*Ocl4UW	33.1
1003	*OmyRGT46TUF	33.6
1004	*OMM1272	33.6
1005	*Ocl3UW	34.7
1006	*Omi51TUF/1	34.7
1007	*OmyRGT14TUF	34.7
1008	*OMYRGT32TUF	34.7
1009	*OmyS00397INRA	35.1
1010	*BX084497	35.4
1011	*OMM1783	35.7
1012	*OMM5325/1	36.4
1013	*Omy1194INRA	36.4
1014	*CR373404	39.3
1015	*Omy1061INRA/1	39.3
1016	*OmyS00118INRA	52.3
1017	*Omy1265INRA	52.3
1018	*Omy1211INRA	52.3
1019	*Omy1013UW	54.7
1020	*OmyRGT51TUF	55.4
1021	*Omy1173INRA	55.8
1022	*Omy1307INRA	56.2
1023	*OmyRGT47TUF	60.5
1024	*OMM5148/1	63.2
1025	*OMM5053	64.3
1026	*ATP1B3A	66.6
1027
1028	group RT14
1029	*Ssa410UoS	0
1030	*OMM1338	20.2
1031	*OMM5182	27.5
1032	*Omy1305INRA	35.8
1033	*OMM1241	35.8
1034	*Omy19DIAS	36.7
1035	*Omy1505INRA/1	37.6
1036	*Omy1127INRA	39.5
1037	*OMM3067	45.7
1038	*Omy1113INRA	48.5
1039	*OMM1279	49.3
1040	*OMM1518	52
1041	*OMM1412/2	54.7
1042	*BHMS281	54.7
1043	*OMM5327	54.7
1044	*OmyD00415INRA	54.7
1045	*Ssa102BSFU	55.4
1046	*TC128101	55.4
1047	*OMM1374	55.4
1048	*OmyD00554INRA	56.5
1049	*Omy1214INRA	57.2
1050	*OMM1086	59
1051	*OmyD00151INRA	59.2
1052	*OmyS00221INRA	61.1
1053	*OMM5175/1	62.8
1054	*TC126859	65.2
1055	*Omy1372INRA	65.3
1056	*OmyD00021INRA	65.3
1057	*Omy1077INRA	65.3
1058	*Omy1182INRA	69.4
1059	*OMM1174/1(ARS)	71.2
1060	*OMY120INRA/1(UoG)	72.3
1061	*OMM1634/2	72.3
1062	*OMM1125/1	72.3
1063	*OmyS00191INRA	78.9
1064	*OmyRGT43TUF	80.5
1065	*Omy1407INRA	81
1066	*TC110605	85.6
1067	*OMM1210	88.5
1068	*OMM5216	89.1
1069	*SSa14DU	91.5
1070	*OMM1592	94
1071	*Omy1374INRA	104.2
1072	*OMM1739	105.2
1073	*BX866902/1	112.9
1074	*OMM1440	112.9
1075	*OMM5168/1	112.9
1076	*OMM1134/1	114.8
1077	*CL47450	117.4
1078	*OMM5017/1	117.4
1079	*OMM1657/1	117.4
1080	*OMM1413/1	117.4
1081	*OMM1562/1	118.6
1082	*Omy1328INRA/1	120.4
1083	*OMM1528/1	123
1084	*OMM1174/1(INRA)	124.2
1085	*CL17236/1	126.1
1086	*OMY296UoG/1	126.1
1087	*OMM1412/1	126.1
1088	*OMM1549/1	126.1
1089	*Omy1242INRA/1	127.4
1090	*BHMS205/1	128.6
1091	*Omy120INRA/1(INRA)	130.6
1092	*Omy1391INRA/1	130.6
1093	*Omy1486INRA/1	134.8
1094	*OMM1124/1	139
1095	*Omy1016UW/1	144.3
1096	*OMM1227/1	144.3
1097	*Oki13/1	144.3
1098	*OmyUW1177/1	144.3
1099	*BX873975	147
1100	*Omy4INRA/1	147.9
1101	*Omi165TUF	149.4
1102	*Ots512NWFSC/1	153.9
1103	*Omy1232INRA/1	153.9
1104	*OMM1585	153.9
1105	*CA348861	154.6
1106	*OmyUW1048	164.9
1107
1108	group RT15
1109	*OmyRGT21TUF	0
1110	*Per1	2.6
1111	*Omy107INRA	2.6
1112	*OMM1729	7.6
1113	*OmyRGT23TUF	10.8
1114	*OMY6877INRA	12.4
1115	*OMM1261	12.7
1116	*OMM1260	12.7
1117	*Omy1058INRA	14.5
1118	*Omy1383INRA	21.2
1119	*OMM5266	21.2
1120	*OMM1256	21.2
1121	*OMM1817	24.3
1122	*OMM5298	27.4
1123	*Omy1330INRA	27.4
1124	*Omy1248INRA	34.3
1125	*SalF41SFU/2	35
1126	*Str11INRA	35.2
1127	*Omy14INRA	35.2
1128	*Myostatin3	35.2
1129	*TC112353	36.5
1130	*Omy1112INRA	40.9
1131	*OMM1566	44.1
1132	*OMM5030	45.5
1133	*Sal8UoG/2	45.5
1134	*OMM5299	53.6
1135	*OMM1764/2	53.6
1136	*OMM1177	53.6
1137	*OMM1770	53.6
1138	*OMM1028	53.6
1139	*OMM1166/2	54.6
1140	*Ots1BML	58.8
1141	*OMYRGT8TUF	58.8
1142	*Omi182TUF	58.8
1143	*sLDHB-2*	58.8
1144	*OMM1191	60
1145	*OMM1067	60
1146	*Omy1378INRA	60.6
1147	*OMM5075	60.6
1148	*OMM1051	60.6
1149	*OMM1506	60.6
1150	*OMM1407	65.1
1151	*OMM1745/2	65.1
1152	*Ssa94BSFU	65.6
1153	*Omi184TUF	65.6
1154	*Ssa24BSFU	65.6
1155	*OMM5193	68
1156	*Omy1070INRA	68.3
1157	*Omy1356INRA	68.3
1158	*OMM1289	69.1
1159	*OMM1291	69.1
1160	*VIG_6	71.3
1161	*IGF1/2	73.6
1162	*OMM1036	74.2
1163	*OMM1164/2	74.2
1164	*OMM1806	76.6
1165	*BHMS339	77.5
1166	*OMM1820	78.1
1167	*Omy1004INRA	78.1
1168	*Myf5-MRF4	78.3
1169	*OMM1455	81.6
1170	*OMM1175	81.6
1171	*OMM1800/2	84
1172	*OMM1444/2	84
1173	*OMM1196/2	84
1174	*OmyRT7TUF	84.2
1175	*OMM5100	84.5
1176	*OMM1222/2	84.5
1177	*OMM5280/2	85.2
1178	*OMM1769/2	89.7
1179	*Omy1352INRA/2	89.7
1180	*Omy1327INRA/2	89.7
1181	*BHMS124/2	98.5
1182	*BX868221/2	101.1
1183	*OMM5102/2	101.1
1184	*OmyRGT15TUF/2	106.9
1185	*OMM1578/2	111.7
1186
1187	group RT16
1188	*BX873238	0
1189	*OMM5202	9.7
1190	*Str9INRA	12.9
1191	*OMM1352	12.9
1192	*OmyUW1211	13.5
1193	*Omi102TUF/1	13.5
1194	*OMM1704	13.5
1195	*Omy1499INRA	13.5
1196	*OMM1303	19
1197	*Omy13INRA	19
1198	*OmyD00204INRA	19.9
1199	*Str2INRA	20.6
1200	*Omi68TUF	20.6
1201	*Omy104INRA	20.6
1202	*OMM3066/2	22.2
1203	*OMM3041	22.2
1204	*OMM1102	23.1
1205	*OMM1290	23.1
1206	*OMM1101	23.6
1207	*Och11	23.6
1208	*BX867838	23.6
1209	*Omy6INRA	23.6
1210	*HoxA4a/2	23.6
1211	*OMM5089	24.9
1212	*OMM5151	25.3
1213	*CA042613	25.3
1214	*OMM5064	26.3
1215	*Omy1224INRA/2	27.7
1216	*OMM5033	28.4
1217	*OMM5169	29.1
1218	*OMM5104	29.1
1219	*Omy1045INRA	30.1
1220	*Omy1333INRA/2	30.1
1221	*OMM5002	30.1
1222	*OmyS00206INRA	31.1
1223	*OMM5297	31.6
1224	*OMM5124	34.4
1225	*Ots518NWFSC	35.9
1226	*Omy1038INRA	36.8
1227	*OMM3036	41.2
1228	*OmyS00115INRA	48
1229	*OMM1606	49.6
1230	*OmyS00580INRA	50.4
1231	*TAP2B	51.2
1232	*OMM3085	51.2
1233	*OMM3090	51.2
1234	*Omy1227INRA	54.9
1235	*OmyRGT3TUF	54.9
1236	*OMM1746	57.7
1237	*Omy1298INRA	58.2
1238	*Omy1110INRA	58.7
1239	*CNE2-17	58.9
1240	*OMM1830	59.2
1241	*Omy1051INRA	59.2
1242	*CD28/2	60.8
1243	*Omy8INRA	60.8
1244	*OMM1088	61.8
1245	*Omi155TUF/2	62.3
1246	*OMM1713/2	63.1
1247	*OMM1013	63.1
1248	*OMM1416	67.1
1249	*OMM1815/1	67.5
1250	*OMM5161/2	70.1
1251	*Omy1318INRA	73.6
1252	*Omy1071INRA/2	73.6
1253	*OMM1226/2(ARS)	75.5
1254	*Omi173TUF/2	76.4
1255	*Str60INRA	81.5
1256	*BHMS219/2	81.5
1257	*OMM1345/2	81.5
1258	*OMM1714	82.2
1259	*OmyOGT5TUF/2	83.3
1260	*CA345149	83.3
1261	*OMM1478/2	83.5
1262	*OMM5095/2	84.4
1263	*Omy77DU	84.4
1264	*OMM1156	87.1
1265	*OMYRT10TUF/2	87.1
1266	*Omy1446INRA/2	90.5
1267	*OMM5233/2	90.5
1268	*Omy1539INRA	90.5
1269	*Omy1507INRA/2	90.5
1270	*Omy1190INRA	91.2
1271	*ATP1A1B/2	91.7
1272	*OmyFGT19TUF/2	94.6
1273	*OMM1717/2	96
1274	*Omy1088INRA/2	98
1275	*OMM1226/2(INRA)	98
1276	*OMM1403	98
1277	*Omy1397INRA/2	98
1278	*Omy1062INRA/2	100.9
1279	*OmyS00165INRA	100.9
1280	*Ssa402UoS/2	100.9
1281	*Omy1095INRA/2	100.9
1282	*OMM1725/2	100.9
1283	*OMM5273/2	102.3
1284	*Ssa403UoS/2	102.3
1285	*Omy1212INRA/2	106
1286	*CA371653/2	107.7
1287	*OMM5260	115.2
1288	*BX342964/2	115.8
1289	*Omy3INRA/2	116.8
1290	*ATP1B1B/2	116.8
1291	*Omy1008UW/2	118
1292
1293	group RT17
1294	*OMM1090	0
1295	*OMM5061	10.2
1296	*OMM5269	10.4
1297	*OMM5044	10.6
1298	*Omy1456INRA	22.8
1299	*OMM1076	23.7
1300	*CA357130	25.2
1301	*OMM1139	25.2
1302	*OtsG85UCD	33.1
1303	*OMM1551	33.4
1304	*OMM1371	39.6
1305	*OMM1464	45.1
1306	*OtsG422UCD	45.2
1307	*OMM1117	46.6
1308	*Oki06	47.6
1309	*OMY113INRA	48.6
1310	*OMM1116	48.6
1311	*Omy1389INRA	48.6
1312	*OmyD00565INRA	49.8
1313	*Omy1151INRA	50.7
1314	*Omy1376INRA	53.3
1315	*VIG_4	54.3
1316	*OMM5050	54.3
1317	*OMYRGT27TUF	54.3
1318	*HoxB5b/1	54.3
1319	*OMM1429	54.3
1320	*BX305863	57.9
1321	*OMM5290	58.6
1322	*GDH1	58.6
1323	*CA362622	58.6
1324	*OMM1676	58.6
1325	*OMM5149	58.6
1326	*Omy1401INRA/1	58.9
1327	*OMM5244	58.9
1328	*Omy1064INRA	58.9
1329	*OMM1509	63.8
1330	*OmyRGT6TUF/1	63.8
1331	*OMM1199	65.4
1332	*OMM5189	70.2
1333	*OMM1360	71.8
1334	*OMM1556/1	73.6
1335	*OMM1775	75.4
1336	*OMM5038	77.7
1337	*Omy1108INRA	77.9
1338	*OMM1135	85.3
1339	*BHMS322	87.1
1340	*Ots519NWFSC	93.9
1341	*OMY11DIAS	108.5
1342	*OMM5231/1	133.2
1343
1344	group RT18
1345	*OmyRGT12TUF	0
1346	*OMM1460	0
1347	*OMM1693	1.2
1348	*OMM1694	2.8
1349	*Omy1427INRA/2	3.7
1350	*OMM1215/2	7.1
1351	*OMM1111	7.1
1352	*OMM1384/2	9.7
1353	*OMM1159	9.7
1354	*Omi87TUF	9.7
1355	*SalO23SFU	11.9
1356	*CA054565	15.8
1357	*OMM1512/2	16.9
1358	*OmyRGT44TUF	18.4
1359	*CL10332	19.4
1360	*Omy1DIAS	21.9
1361	*OmyD00500INRA	21.9
1362	*Omy1001UW	23
1363	*OMM1311	26.3
1364	*OMM1393/2	26.3
1365	*OMM1213/2	28.5
1366	*Omi187TUF	31.2
1367	*OMM1539/2	34.8
1368	*OmyCosBTUF/2	38.2
1369	*OmyUW1189	38.2
1370	*OMM1202/2	38.9
1371	*Omy335UOG	39.6
1372	*OMM5009/2	42.9
1373	*BX867151/2	54.2
1374	*OMM5221	54.2
1375	*CA039640/2	54.2
1376	*OmyMYODDIAS/2	54.6
1377	*Omy1163INRA/2	60.7
1378	*CA364516/2	73.3
1379	*OMM5150/2	73.3
1380	*OMM1197/2	73.3
1381	*OMM5001/2	78.6
1382	*OMY38DU/2	78.6
1383
1384	group RT19
1385	*OmyOGT1TUF	0
1386	*E2TUF	17.6
1387	*SNP-sh2	25.7
1388	*Myostatin2	25.7
1389	*Ocl8UW	25.7
1390	*OMM1458	27.4
1391	*Omi127TUF	27.4
1392	*OmyS00090INRA	30.6
1393	*BX298853	35.6
1394	*Omy105DU/2	46.1
1395	*Omi174TUF	47.4
1396	*OMM5289(ARS)	47.4
1397	*Ssa20.19NUIG/2	47.4
1398	*OMM1375(INRA)	47.4
1399	*Omi62TUF	50.9
1400	*OMM5214	56.4
1401	*Omi96TUF/1	59.3
1402	*Omy1068INRA	66.8
1403	*BHMS349	69.3
1404	*OMM5307	70.8
1405	*OMM1619	71.6
1406	*OMM1025	72
1407	*Omy1283INRA/2	72
1408	*OMM5194	72
1409	*Omy1235INRA	72
1410	*OMM1399	72
1411	*OMM1035	72
1412	*OMM1223	73.8
1413	*OMM5018	74.3
1414	*PACAP/2	74.5
1415	*OMM5088	74.7
1416	*OMM1433	76.5
1417	*OMM5034(ARS)	76.8
1418	*Ssa64DU	77.5
1419	*OMM1375(ARS)	81.2
1420	*OMM1540	81.2
1421	*OMY10DIAS	81.2
1422	*OMM1527	86
1423	*OMM3020	86.9
1424	*OMM3094	93.4
1425	*OMM3095	93.4
1426	*OMM3092	93.4
1427	*OMM3093	93.4
1428	*OmyS00126INRA	94
1429	*Ots209	96.1
1430	*BX073473	100.9
1431	*OMM1661/2	105.4
1432	*OMM3098/2	105.4
1433	*Omy1279INRA	106.7
1434	*OMM3099	107.6
1435	*OMM3100	107.6
1436	*OMM3097	107.6
1437	*OmyD00259INRA	107.9
1438	*OMM1313	110.3
1439	*BX863453	112.1
1440	*BX087958	118.1
1441	*OMM5045	118.4
1442	*Omy1286INRA	119.9
1443	*Omy1363INRA	119.9
1444	*OmyS00470INRA	121.5
1445	*Omy1362INRA	122.3
1446	*Ssa407UoS(UoG)	122.7
1447	*OMM1008	122.7
1448	*OMM1639	122.7
1449	*OMM5247	122.7
1450	*OMM3042	122.7
1451	*OMM5034(UoG)	122.7
1452	*VIG_3	123.5
1453	*Ssa4DIAS	124.5
1454	*OmyUW1191	124.5
1455	*OMM5289(INRA)	124.5
1456	*OMY106INRA	127
1457	*Oki10	130.6
1458	*OmyFGT34TUF	131.2
1459	*OmyS00268INRA	133.4
1460	*OMM1333	136.8
1461	*II_Beta_2	137.7
1462	*Omy1155INRA	137.7
1463	*Omy103INRA	138.5
1464	*Omi197TUF	139.9
1465	*OMM1418	142
1466	*OMM1581	142
1467	*CA057681	142
1468	*OMM5236	142
1469	*Omy1132INRA	149.4
1470	*OmyUW1052	149.4
1471	*One3ASC	150.7
1472	*ALB2	152
1473	*OMM1708	174.3
1474	*OMM5156	177.7
1475	*OMM3060	194.7
1476
1477	group RT20
1478	*OMM1257	0
1479	*OMM1451	2.9
1480	*OMM1815/2	2.9
1481	*OMM5059/1	6.6
1482	*OMY1000UW	8.1
1483	*OMM5195	14
1484	*Omy1348INRA	17.3
1485	*OMM1332	23.2
1486	*OMM5268	26.9
1487	*OMM1107	26.9
1488	*OMM1120	35
1489	*OMM1174/2(ARS)	35
1490	*OMM5267/2	35.9
1491	*OMM1448	35.9
1492	*Omy1289INRA	35.9
1493	*Omy1020INRA	36.8
1494	*OMM1050	37.7
1495	*OMM1181	39.3
1496	*OMM5262	39.5
1497	*OMM1044	39.7
1498	*OMM1160(ARS)	42.7
1499	*BHMS373	42.7
1500	*OMM3004	46.8
1501	*TRCARR/2	48.2
1502	*OMM3102	52
1503	*SsaN82LEE	52
1504	*Omi90TUF/2	53.8
1505	*BX873441/2	54.9
1506	*OmyS00575INRA	57.1
1507	*Omi100TUF/2	58.3
1508	*OMM5108	59.1
1509	*OmyS00152INRA	63.5
1510	*OMM1544	66.1
1511	*Omi155TUF/3	66.8
1512	*Omy1382INRA	67.5
1513	*Omy8DIAS	67.5
1514	*OMM5311	68.5
1515	*OMM3003	69
1516	*Omy1412INRA	69.5
1517	*Omy1254INRA	69.5
1518	*BHMS437	69.5
1519	*Omy1002INRA	69.5
1520	*BX087759	69.5
1521	*Omy1150INRA/2	75.5
1522	*OMM1426	78.4
1523	*OMM1174/2(INRA)	83
1524	*OMM1590	83.9
1525	*OMM1387	83.9
1526	*OMM3105	83.9
1527	*OMM5312	83.9
1528	*OMM1068	83.9
1529	*OmyS00160INRA	84.5
1530	*Omi102TUF/2	86.8
1531	*Omy17DIAS	86.8
1532	*OMM1438	88.4
1533	*OMM1413/2	92.2
1534	*Omy1328INRA/2	92.2
1535	*OMM5196	92.2
1536	*OMM5017/2	92.2
1537	*OMM1134/2	92.2
1538	*OMM5168/2	92.2
1539	*Omy1116INRA	92.2
1540	*OMM1348	92.7
1541	*CL17236/2	93.6
1542	*OMM1657/2	93.6
1543	*Omy1242INRA/2	93.6
1544	*OMY296UoG/2	94
1545	*BX866902/2	94
1546	*BHMS205/2	99.3
1547	*OMM1528/2	101.9
1548	*OMM1549/2	101.9
1549	*OmyRGT53TUF	103.2
1550	*OMM1562/2	104.7
1551	*Omy1391INRA/2	105.8
1552	*Omy120INRA/2	105.8
1553	*OMM1124/2	105.8
1554	*Omy1486INRA/2	108.6
1555	*Omy1016UW/2	110
1556	*OMM1227/2	110
1557	*Ots512NWFSC/2	110
1558	*Oki13/2	110
1559	*Omy1232INRA/2	110
1560	*OmyUW1177/2	111.7
1561	*Omy4INRA/2	113.4
1562	*OMM1160(UoG)	122.2
1563	*OMM1125/2	132.6
1564
1565	group RT21
1566	*BX302949	0
1567	*OmyFGT7TUF	10.8
1568	*OMM1060	24.6
1569	*Ssa197DU	26
1570	*CA061915	27.7
1571	*Omy10INRA	31.1
1572	*SSsp1605	31.1
1573	*Omy1059INRA	31.1
1574	*Omy1260INRA	31.1
1575	*Omy325UoG/2	31.1
1576	*OmyS00234INRA	34.9
1577	*Omy1359INRA	34.9
1578	*OMM1491	37.9
1579	*HoxC4a	41.2
1580	*OMM1309	41.2
1581	*Ssa405UoS	42.6
1582	*OMM1367	44.1
1583	*OMM5132	45.2
1584	*Omi106TUF	46.7
1585	*OmyFGT2TUF	48.7
1586	*Omy301UoG	49.3
1587	*OmyP9-2TUF	52.7
1588	*OMM1701	54.4
1589	*OMM3075	54.4
1590	*OMM3072	54.4
1591	*Omy1075INRA	57.1
1592	*Omy1013INRA	60.9
1593	*Sal12UoG	65.1
1594	*Omy1219INRA	68.8
1595	*BX309199	68.8
1596	*OmyFGT27TUF	71.2
1597	*Omy1093INRA	71.3
1598	*OMM1145	71.4
1599	*OmyRGT26TUF	72.2
1600	*OMM1824	73.9
1601	*Omy1519INRA	75.7
1602	*Oki8/1	77.3
1603	*OMYRT5TUF	78.4
1604	*OMM1736	78.4
1605	*Omy1035INRA	78.4
1606	*OMM1092	81.2
1607	*OMM1344	81.2
1608	*Omy2DIAS	81.2
1609	*OMM1674	83.9
1610	*OmyD00306INRA	88.2
1611	*OMM5014	89.4
1612	*OmyUW1090	97.7
1613	*OMM1059	100.5
1614	*OMM5179	103.5
1615	*OMM5090	105.1
1616	*OMM5197	105.6
1617	*OMM5256	105.8
1618	*OMM5207	106.6
1619	*Omy1403INRA	107.6
1620	*OMM1089	111.4
1621	*Omi186TUF	118
1622	*OMM5126/2	128.8
1623	*Omy1529INRA	128.8
1624	*Omy1252INRA	128.8
1625	*OMM1419	130.2
1626	*OMM5054	130.2
1627	*OMM5129	130.2
1628	*Omy1512INRA	136.8
1629	*OMM1270	139.1
1630	*OMM1271	139.6
1631	*BX310634	141.6
1632	*OMM5148/2	142.6
1633
1634	group RT22
1635	*OMM5257	0
1636	*OMM1748	26
1637	*BHMS328	31.4
1638	*OMM5209	32.6
1639	*OMM1325	33.7
1640	*OMM1264	33.7
1641	*OmyD00499INRA	33.7
1642	*Omy1158INRA	33.7
1643	*OMM1308	36.5
1644	*OMM5281	36.9
1645	*OMM5201	36.9
1646	*OMM1583	36.9
1647	*OMM5287	36.9
1648	*Oki8/2	40.7
1649	*OMM5278	42.1
1650	*OMM1106	44.1
1651	*Ssa420UoS	44.6
1652	*Omy1191INRA	45.5
1653	*OmyD00487INRA	45.5
1654	*OmyOGT4TUF	46.1
1655	*OMM1340	46.1
1656	*OMY9DIAS	47.6
1657	*OMM5133	54.7
1658	*Omy1387INRA	54.7
1659	*Ssa6.33NUIG	56.9
1660	*OmyS00078INRA	57.6
1661	*OMM1445	57.6
1662	*OmyUW1552(INRA)	57.6
1663	*OmyS00379INRA	58.3
1664	*OMM5321	60.4
1665	*OMM5107	60.4
1666	*Omy1508INRA	61.6
1667	*SSOSL439	62.5
1668	*Str58CNRS	66
1669	*Omi126TUF	66.6
1670	*CA367445	66.6
1671	*OMM5141/2	66.6
1672	*Omi20TUF	69.3
1673	*Omy1164INRA	69.3
1674	*CA040745	69.3
1675	*Ssa289DU	70
1676	*BX084534	76.4
1677	*Omy15DIAS	78.4
1678	*OmyS00168INRA	80.3
1679	*OMM1744	81.5
1680	*Omy1016INRA	82.2
1681	*Omi171TUF	89
1682	*OMM1559	91.7
1683	*OMM1556/2	96.6
1684	*OMM5023	96.6
1685	*Omi65TUF	102.3
1686	*OmyRGT6TUF/2	102.7
1687	*CA059136	103
1688	*OMM1023	103.6
1689	*Omy1401INRA/2	103.6
1690	*OMM5158	104.3
1691	*OMM5056	104.3
1692	*OMM5313	104.3
1693	*BHMS422A	104.3
1694	*OmyS00229INRA	105.2
1695	*OMM1362	106
1696	*OmyS00387INRA	109.3
1697	*OMM1594	109.3
1698	*OMM1150	109.3
1699	*OmyD00578INRA	109.3
1700	*Omy1193INRA	110.5
1701	*OMM1221	112.3
1702	*HoxB5b/2	123
1703
1704	group RT23
1705	*OMM1095	0
1706	*OMM1276	0.1
1707	*OMM5310	0.9
1708	*OmyRGT9TUF	9.2
1709	*OMM1329	11.1
1710	*OMM1178	11.1
1711	*OmyFGT23TUF	11.1
1712	*ATP1A2	18.3
1713	*OMM1614	18.3
1714	*OMM5112	18.3
1715	*OMM5206	18.3
1716	*OMM5291	18.3
1717	*OMM5272	18.3
1718	*OMM5326	22
1719	*Omy1366INRA	23.6
1720	*OMM5125/2	23.6
1721	*Ots522NWFSC	24.9
1722	*Omy1103INRA	24.9
1723	*Cl_B143	26.1
1724	*OMM5176	26.2
1725	*NKEF	26.8
1726	*OMM5010	26.8
1727	*BX870052/2	27.1
1728	*OMM1207	29.4
1729	*GS02/2	29.4
1730	*OMM5167	32.7
1731	*OMM1265	36.1
1732	*Omy1278INRA	38.9
1733	*Omy1361INRA	47.1
1734	*Omy1368INRA	48.6
1735	*OMM1190	49.1
1736	*OMM5222	52.8
1737	*Omy1061INRA/2	54.7
1738	*Ots506NWFSC(INRA)	54.7
1739	*OMM1295	55.3
1740	*OMM5325/2	57.3
1741	*OMM5003	58.3
1742	*Ots212	59.3
1743	*OMM1358	59.3
1744	*OmyS00488INRA	60.3
1745	*Omy1184INRA	60.8
1746	*OMM1339	60.8
1747	*OMM1719	61.3
1748	*OmyRGT18TUF	64.2
1749	*OMM1632	64.2
1750	*OmyRGT10TUF	64.2
1751	*CR365462	64.8
1752	*Omy1124INRA	64.9
1753	*OMM5301	68.2
1754	*Omy1358INRA	69.8
1755	*OMM1109	70.7
1756	*OMM1307	72.3
1757	*OMM1323	72.3
1758	*OmyUW1057	72.3
1759	*OMM5058	72.9
1760	*Omy1501INRA	74.3
1761	*OMM3107	74.8
1762	*Omi51TUF/2	76.7
1763	*OMM1055	76.7
1764	*Omy27INRA/1	77.6
1765	*OmyS00051INRA	78.9
1766	*Omy1475INRA	81.9
1767	*BX865193	85.5
1768	*Omy1502INRA	86.4
1769	*OMM1579	92.1
1770	*OMM1097	94.3
1771	*OMM1459	100.1
1772	*SsaT47LEE	103.3
1773	*Omy1125INRA	103.5
1774	*Omy1069INRA	103.5
1775	*Ssa401UoS	103.5
1776	*OMM1069	103.5
1777	*Omi162TUF	106.8
1778	*Omy1422INRA	110.3
1779	*OMM5274	110.5
1780	*OMM1538	119.2
1781	*OMM5012	122.1
1782	*Ots506NWFSC(UoG)	161.1
1783	*BHMS230	171.5
1784
1785	group RT24
1786	*OMM1169	0
1787	*BHMS103/2	0
1788	*OmyUW1085	0
1789	*OMM1194	15.3
1790	*OmyFGT16TUF	18.2
1791	*Omi58TUF	19.6
1792	*Omy1335INRA	19.6
1793	*OMM5180	25.1
1794	*OMM1727	28.7
1795	*OmyS00252INRA	28.7
1796	*OMM1045	30.8
1797	*Omi169TUF	30.8
1798	*Omy12DIAS	32.1
1799	*Omy1393INRA	32.5
1800	*OMM1608	33.4
1801	*One2ASC	33.4
1802	*One19ASC	34.1
1803	*OMM1690	34.1
1804	*One17ASC	35.7
1805	*OmyS00442INRA	36.9
1806	*OmyS00274INRA	36.9
1807	*OMM1211	36.9
1808	*Omy2INRA	36.9
1809	*Omi67TUF	41.8
1810	*OmyRGT36TUF	41.8
1811	*Omy1342INRA	41.8
1812	*OMM1604	45.8
1813	*GS01	46.1
1814	*OMM1402/2	47.8
1815	*OMM1569	50
1816	*OMM1275	50
1817	*OMM1507	51.5
1818	*OmyS00426INRA	52.3
1819	*BHMS377	60.9
1820	*Ssa85DU	63.7
1821	*OmyPupupy	66.4
1822	*BX296674/2	69.4
1823	*OmyS00361INRA	69.5
1824	*Omy1287INRA/2	69.5
1825	*Omy1231INRA/2	69.5
1826	*Omy1233INRA	69.7
1827	*BX087219	70.3
1828	*Ots4BML	70.3
1829	*Omy1080INRA	71.3
1830	*OMM1397	71.3
1831	*OMM1650	71.3
1832	*OMM1170	74.3
1833	*TC105189	75.5
1834	*OMM1298	75.6
1835	*Omy4DIAS	80.3
1836	*One108ADFG	81.7
1837	*OMM1105	82.5
1838	*OMM1322	95.1
1839	*OMM1320	95.1
1840	*BHMS238	96
1841	*Omy1306INRA	96.2
1842	*OMM1281	97.1
1843	*OMM3007	97.1
1844	*OmyD_AlnTUF	100
1845	*One11ASC	100.3
1846	*Omy27INRA/2	107.9
1847	*OMM1582	110.9
1848	*OmyS00579INRA	117
1849	*OMM1408	134.2
1850	*BX077780	134.2
1851	*OMM5113	134.9
1852	*OMM3065/1	164.3
1853	*OMM3064/1	168.3
1854
1855	group RT26
1856	*Omy1398INRA	0
1857	*Omy1321INRA	0
1858	*Omy1420INRA	0.8
1859	*Cocl-lav69	1.6
1860	*OMM5217	17.9
1861	*OMM5159	18.6
1862	*OMM1093	22.9
1863	*Omy1517INRA	24.1
1864	*OMM1266	25.6
1865	*OMM1563	31
1866	*CB506726	33.2
1867	*CA052244	33.2
1868	*Ssa80BSFU/2	33.3
1869	*OmyRGT39TUF(INRA)	36
1870	*Omy1511INRA	36
1871	*OMM1833	36
1872	*BX860240	36.3
1873	*OMM1767/2	36.3
1874	*OMM1734	36.3
1875	*Otx5/2	37.6
1876	*TC107295	37.6
1877	*Omy111DU	37.6
1878	*OMM3000	37.6
1879	*OMM1436	45.1
1880	*OmyS00570INRA	49.4
1881	*OMM1756	49.4
1882	*OmyRGT39TUF(ARS)	49.4
1883	*TC105523	50.8
1884	*Omi66TUF	51.7
1885	*BHMS7.005	52.1
1886	*OMM1015	53.2
1887	*OmyFGT24TUF	54.5
1888	*OMM5036	62
1889	*OmyD00563INRA	63.2
1890	*Omy1284INRA	63.2
1891	*Omy1350INRA	63.2
1892	*OMM1288	63.2
1893	*SSOSL32/2	64.8
1894	*OMM5171	68.1
1895
1896	group RT27	V
1897	*OMM1198/1	0
1898	group RT27	A
1899	*One102ADFG/1	0
1900	group RT27	A
1901	*OMM5270	0
1902	*Omy1060INRA/1	23.1
1903	*OMM1016B/1	23.1
1904	*Omi105TUF/1	24.8
1905	*Omy1130INRA(ARS)	30.7
1906	*Omi210TUF/1	33.9
1907	*BX321659/1	34.8
1908	*OMM1122/1	39.5
1909	*Omi156TUF/1	39.5
1910	*Omy29INRA	39.5
1911	*OMM1778/1	39.5
1912	*OMM1131	46.2
1913	*Omy1426INRA/1	50.7
1914	*Oke12	50.7
1915	*OtsG423UCD	50.7
1916	*OmyRGT13TUF/1	51.1
1917	*OMM1624/1	51.1
1918	*CA049969	51.7
1919	*OMM5225/1	51.7
1920	*OMM5177	51.7
1921	*OMM5000/1	51.7
1922	*BHMS448	52.2
1923	*Omy21DIAS	52.7
1924	*OmyRGT13TUF	54.3
1925	*OmyFGT8TUF/1	55.7
1926	*Omy1204INRA	55.7
1927	*Omy1472INRA	57.8
1928	*OMM5188	57.8
1929	*One18ASC/1	57.8
1930	*OMM1263/1	60
1931	*Omi175TUF/1	63.8
1932	*OMM1536	64.4
1933	*Str4INRA/1	66.6
1934	*ATP1A3/1	69.4
1935	*OMM5246/1	69.8
1936	*OMM1108	72.4
1937	*OMM1766/1	72.4
1938	*OMM5062/1	72.4
1939	*Omy1429INRA	72.4
1940	*Ssa403UoS/3	73.3
1941	*Omy1300INRA/1	75.8
1942	*OMYRGT1TUF/1	75.8
1943	*OmyUW1119	75.8
1944	*Myostatin6	75.8
1945	*Omy1065INRA	75.8
1946	*Ocl2UW	76.7
1947	*Omy272UoG/1	76.9
1948	*Omy1323INRA/1	77.7
1949	*OMM3081/1	78.8
1950	*OMM5142/1	79.2
1951	*OMM3080	79.2
1952	*CA368402/1	79.2
1953	*Omy1076INRA	80.3
1954	*OMM3079	80.3
1955	*OMM1722	81.4
1956	*Ots529NWFSC	82
1957	*OMM1364	82.5
1958	*BHMS254/1	82.5
1959	*Omy1428INRA	84
1960	*Str15INRA	85.5
1961	*OMM5042	85.5
1962	*Ots501NWFSC	86.2
1963	*OMM1070	86.2
1964	*Omy1423INRA	88.3
1965	*Oke04	90.5
1966	*Omy1015INRA	90.5
1967	*OMM1235	90.5
1968	*OMY102INRA	90.8
1969	*IGF2	91.3
1970	*OMM1702	91.3
1971	*BHMS212	91.8
1972	*Omy6DIAS	91.8
1973	*Ssa142NUIG	91.8
1974	*OMM1603	92.7
1975	*OMM1039	98.4
1976	*RAG1	100
1977	*OMM5203	102.7
1978	*OMM5198	109.5
1979	*Omy1148INRA	110.3
1980	*OmyS00562INRA	110.5
1981	*OmyS00266INRA	110.5
1982	*Omy1264INRA	110.5
1983	*OMM3001	114.1
1984	*OMM5294/2	114.4
1985	*Ssa57BSFU	116
1986	*Ssa95BSFU	119.5
1987	*OMM1573	119.5
1988	*OMM5187	119.7
1989	*OMM3002	120.2
1990	*Omi56TUF	121.4
1991	*OmyS00498INRA	122.7
1992	*ras-1	124.9
1993	*FGF6/2	125.9
1994	*OMM1666	128.1
1995	*BX863380(ARS)	128.4
1996	*mIDHP-2*	129.4
1997	*OmyRGT31TUF	131.4
1998	*Omy25INRA	131.4
1999	*OMM1347	131.7
2000	*OmyS00557INRA	137.8
[truncated: 287 more rows]

## Sheet: 5 Synthetic map with homologies
		group	homeologous group	distance (cM)
1	group RT01	group RT01
2	*BHMS7.001	group RT01		0
3	*OMM1665	group RT01		6.9
4	*BHMS221A	group RT01		9.3
5	*Omy1339INRA	group RT01		12
6	*OMM1402/1	group RT01	group RT24	12
7	*CL16550	group RT01		12
8	*OmyS00587INRA	group RT01		13.3
9	*OMM1405	group RT01		14
10	*OmyS00585INRA	group RT01		15.4
11	*OmyFGT19TUF/1	group RT01	group RT16	15.4
12	*OMM5229	group RT01		16.6
13	*OMM1118	group RT01		17.2
14	*Omi34TUF	group RT01		17.6
15	*OMM3015/1	group RT01	group RT06	19.4
16	*OMM1456	group RT01		19.4
17	*OMM3109	group RT01		21.6
18	*OMM1772	group RT01		21.6
19	*Omy1294INRA	group RT01		21.6
20	*Ots517NWFSC	group RT01		23.5
21	*Omy1200INRA	group RT01		24.1
22	*OMM1443	group RT01		24.7
23	*OMM1212	group RT01		24.7
24	*Ssa408UoS	group RT01		29
25	*Omi208TUF	group RT01		32
26	*VIG_10	group RT01		34.3
27	*BX076085	group RT01		36.5
28	*SEX	group RT01		36.5
29	*sSOD-1*	group RT01		38.5
30	*OMM1372	group RT01		38.5
31	*OMM5136	group RT01		38.5
32	*TGFB1	group RT01		39.4
33	*OMM5032	group RT01		43.4
34	*OMM5031	group RT01		43.4
35	*OMM1715	group RT01		46.7
36	*Omy1012UW	group RT01		47.5
37	*Omy1282INRA	group RT01		48.6
38	*OmyD00405INRA	group RT01		48.6
39	*OMM5267/1	group RT01	group RT20	48.6
40	*HMG-1	group RT01		48.6
41	*Omy1367INRA	group RT01		48.6
42	*OMM1000	group RT01		49.6
43	*OmyRGT28TUF	group RT01		49.6
44	*Omy1396INRA/1	group RT01	group RT12	51.3
45	*Omy1326INRA	group RT01		51.3
46	*Ots516NWFSC	group RT01		51.3
47	*Omy17INRA/1	group RT01	group RT09	51.3
48	*OMM1461	group RT01		52
49	*OmyS00571INRA	group RT01		55.1
50	*OMM5295	group RT01		57.9
51	*OMM1026	group RT01		64.1
52	*SSsp2215	group RT01		70.6
53
54	group RT02	group RT02
55	*OMM5074/1	group RT02	group RT29	0
56	*Omy1130INRA/1(INRA)	group RT02	group RT29	20.9
57	*Omy1145INRA/1	group RT02	group RT29	20.9
58	*OMM1240/1	group RT02	group RT29	24.7
59	*Omy1526INRA/1	group RT02	group RT29	24.7
60	*Omy1187INRA/1	group RT02	group RT29	24.7
61	*Omy1247INRA/1	group RT02	group RT29	24.7
62	*Cocl-lav72/1	group RT02	group RT29	26.2
63	*Cocl-lav74/1	group RT02	group RT29	26.2
64	*Omy1418INRA/1	group RT02	group RT29	26.2
65	*Omy1079INRA/1	group RT02	group RT29	27
66	*Omy1476INRA/1	group RT02	group RT29	29.3
67	*Omy1046INRA/1	group RT02	group RT29	33.6
68	*OMM1330/1	group RT02	group RT29	36.2
69	*OMM1361/1	group RT02	group RT29	36.2
70	*OMM1034/1(INRA)	group RT02	group RT29	39.7
71	*Omy1197INRA/1	group RT02	group RT29	39.7
72	*OMM1064/1	group RT02	group RT29	39.7
73	*OMM1829/1	group RT02	group RT29	40.9
74	*OMM5165/1	group RT02	group RT29	40.9
75	*Omy1516INRA/1	group RT02	group RT29	40.9
76	*BX885263/1	group RT02	group RT29	41.5
77	*CA358173/1	group RT02	group RT29	42.4
78	*Ssa55BSFU	group RT02		42.4
79	*CL11428/1	group RT02	group RT29	43.8
80	*Omy11INRA/1	group RT02	group RT29	43.8
81	*OMYFGT25TUF/1	group RT02	group RT29	48.2
82	*Omi164TUF/1	group RT02	group RT29	48.8
83	*Ssa208/1	group RT02	group RT29	55
84	*Omy1126INRA/1	group RT02	group RT29	58.2
85	*Str1BFRO/1	group RT02	group RT29	58.2
86	*Ots2BML	group RT02		58.2
87	*OMY1UoG	group RT02		58.2
88	*OMM1687	group RT02		60.2
89	*OMY27DU	group RT02		61.6
90	*BHMS184A/1	group RT02	group RT09	61.6
91	*CA345680	group RT02		62.3
92	*Omi120TUF	group RT02		63.9
93	*OMM1670	group RT02		67
94	*CA341677	group RT02		67
95	*OMM1808/1	group RT02	group RT29	71
96	*OMM5092	group RT02		73.9
97	*Omy1357INRA/1	group RT02	group RT29	73.9
98	*OMM5051/1	group RT02	group RT29	73.9
99	*OMM3006/1	group RT02	group RT29	73.9
100	*OMM1232	group RT02		77.3
101	*Omy1297INRA/1	group RT02	group RT09	85.2
102	*OMM1646	group RT02		86.8
103	*OMM1671	group RT02		86.8
104	*OMM5140/1	group RT02	group RT09	86.8
105	*OMM1369	group RT02		86.8
106	*OMM5139/1	group RT02	group RT09	86.8
107	*OMM1037	group RT02		86.8
108	*Omy1377INRA/1	group RT02	group RT09	87.2
109	*Omy1513INRA	group RT02		88.2
110	*OMM5320	group RT02		88.2
111	*Omy1415INRA/1	group RT02	group RT09	89.6
112	*AANAT2/1	group RT02	group RT09	96.6
113	*OmyUW1212	group RT02		98.2
114	*BX890355/1	group RT02	group RT09	98.2
115	*OmyRGT40TUF/1	group RT02	group RT09	101.3
116	*Oki1/1	group RT02	group RT09	109.5
117	*Ots521NWFSC	group RT02		111.6
118	*OmyFGT18TUF/1	group RT02	group RT09	115.6
119	*OMM1200/1	group RT02	group RT09	115.6
120	*Omy1480INRA/1	group RT02	group RT09	115.6
121	*Oki27/1	group RT02	group RT09	115.6
122	*OMM5185/1	group RT02	group RT09	117.6
123	*Omy1375INRA/1	group RT02	group RT09	118.6
124	*OMM1293/1	group RT02	group RT09	118.6
125	*Omy1419INRA/1	group RT02	group RT09	118.6
126	*Omy1439INRA/1	group RT02	group RT09	119.6
127	*OMM1262/1	group RT02	group RT09	120.1
128	*OMM5037/1	group RT02	group RT09	120.1
129	*OMM1258/1	group RT02	group RT09	120.9
130	*OMM1274/1	group RT02	group RT09	120.9
131	*OMM5319/1	group RT02	group RT09	120.9
132	*OMM5019/1	group RT02	group RT09	120.9
133	*OMM1206/1	group RT02	group RT09	120.9
134	*OMM5154/1	group RT02	group RT09	121.8
135	*Omy1192INRA/1	group RT02	group RT09	123.6
136	*OmyRGT42TUF/1	group RT02	group RT09	123.6
137	*Oke1/1	group RT02	group RT09	123.6
138	*OMM1218/1	group RT02	group RT09	123.6
139	*CL25555	group RT02		126.6
140	*SsaI84LEE/1	group RT02	group RT09	128.6
141	*OMM1002/1	group RT02	group RT09	131.8
142	*IgH	group RT02		135.1
143	*OMM5184/1	group RT02	group RT09	135.1
144	*BHMS211	group RT02		137.2
145	*IgM/1	group RT02	group RT09	137.2
146	*Ots534NWFSC	group RT02		150
147
148	group RT03	group RT03
149	*OMM3044	group RT03		0
150	*OMM1038	group RT03		28
151	*OMM5143	group RT03		31.4
152	*OMM5153	group RT03		55.3
153	*Omy1441INRA	group RT03		55.4
154	*Omy1165INRA	group RT03		58
155	*Omi90TUF/1	group RT03	group RT20	61
156	*Omy1224INRA/1	group RT03	group RT16	61.5
157	*Omy1347INRA	group RT03		61.5
158	*Omy1333INRA/1	group RT03	group RT16	67.3
159	*OMM1415	group RT03		67.3
160	*OMM1142	group RT03		67.3
161	*OmyFGT17TUF	group RT03		67.3
162	*Omi161TUF	group RT03		68.9
163	*OmyS00401INRA	group RT03		70.4
164	*OMM1356	group RT03		74.9
165	*OMM1346	group RT03		75.9
166	*OMM3066/1	group RT03	group RT16	75.9
167	*OMM1643	group RT03		76.1
168	*BX084660	group RT03		78.6
169	*OMM1467	group RT03		78.6
170	*HoxA4a/1	group RT03	group RT16	78.6
171	*OMM1691	group RT03		80.7
172	*CA346402	group RT03		80.7
173	*Omy1443INRA	group RT03		80.7
174	*CR374305	group RT03		82.1
175	*Omy1018INRA	group RT03		84
176	*OMM1230	group RT03		89.9
177	*BHMS185	group RT03		100.8
178	*OmyS00037INRA	group RT03		105.4
179	*OMM1384/1	group RT03	group RT18	105.4
180	*BHMS429	group RT03		105.4
181	*OMM1796/1	group RT03	group RT04_25	107.6
182	*OMM1447	group RT03		107.6
183	*BX084966	group RT03		107.6
184	*OMM3115	group RT03		109.4
185	*Ssa60BSFU	group RT03		109.4
186	*OMM5199	group RT03		109.4
187	*CA378164/1	group RT03	group RT04_25	109.4
188	*OMM3089	group RT03		113.2
189	*OmyRGT41TUF	group RT03		115.1
190	*OMM5192/1	group RT03	group RT04_25	115.1
191	*Ogo1UW	group RT03		115.1
192	*OMM5271	group RT03		115.1
193	*OmyS00238INRA	group RT03		115.1
194	*OmyFGT5TUF	group RT03		115.1
195	*Omy1170INRA	group RT03		115.7
196	*OMM1189	group RT03		115.7
197	*OMM5243	group RT03		115.9
198	*Omy1023INRA	group RT03		118
199	*Ssa4DU	group RT03		118.8
200	*OMM1596	group RT03		121.9
201	*OmyUW1102/1	group RT03	group RT04_25	121.9
202	*BHMS206	group RT03		121.9
203	*OMYRT2TUF	group RT03		121.9
204	*OMM1568	group RT03		121.9
205	*Omy26INRA	group RT03		123.2
206	*OMM1514	group RT03		123.2
207	*OMM5264	group RT03		123.2
208	*OMM1312	group RT03		124.9
209	*Omy1263INRA	group RT03		125.6
210	*CL15589/1	group RT03	group RT04_25	125.8
211	*OmyS00400INRA	group RT03		125.8
212	*Omy1400INRA	group RT03		126.6
213	*Ogo2UW/1	group RT03	group RT04_25	138.2
214	*OMM1510	group RT03		140.1
215	*Omy1099INRA	group RT03		143.2
216	*Omy1137INRA	group RT03		143.2
217	*BHMS267A	group RT03		144.8
218	*OMM1297	group RT03		144.8
219	*Oneu8	group RT03		148.8
220	*OMM5174	group RT03		171.1
221	*OmyS00550INRA	group RT03		172.3
222	*Omy1097INRA	group RT03		173.2
223	*OmyD00353INRA	group RT03		173.2
224	*OmyS00551INRA	group RT03		173.2
225
226	group RT04_25	group RT04_25
227	*Omy325UoG/1	group RT04_25	group RT21	0
228	*Omy1351INRA	group RT04_25		2.9
229	*OMM1335	group RT04_25		4.9
230	*OMM3142	group RT04_25		6.2
231	*OMM1819	group RT04_25		15.8
232	*Omy1505INRA/2	group RT04_25	group RT14	16.1
233	*One6ASC	group RT04_25		17.7
234	*BHMS431	group RT04_25		19.4
235	*OmyUW1191BIS	group RT04_25		23.5
236	*OMM5175/2	group RT04_25	group RT14	26.1
237	*OMM1193	group RT04_25		28.7
238	*OMM1658	group RT04_25		30.6
239	*OmyRT6TUF	group RT04_25		31.6
240	*OmyS00555INRA	group RT04_25		37.1
241	*OMM3140	group RT04_25		40
242	*OMM5137	group RT04_25		42.7
243	*OmyD00553INRA	group RT04_25		43.4
244	*Str542INRA	group RT04_25		43.4
245	*Omy1149INRA	group RT04_25		46.3
246	*Ssa412UoS	group RT04_25		46.4
247	*OMM5277	group RT04_25		49.3
248	*OMM1301	group RT04_25		51.5
249	*OmyD00122INRA	group RT04_25		77
250	*CL15589/2	group RT04_25	group RT03	77.6
251	*OMM1441	group RT04_25		77.6
252	*OMM1565	group RT04_25		77.6
253	*OMM1532	group RT04_25		77.6
254	*Ogo2UW/2	group RT04_25	group RT03	77.6
255	*OMM3076	group RT04_25		78.1
256	*OMM1593	group RT04_25		79.5
257	*BHMS486	group RT04_25		80
258	*CA378164/2	group RT04_25	group RT03	80.9
259	*OMM3144	group RT04_25		87.4
260	*OMM1389	group RT04_25		88.9
261	*Omy1467INRA	group RT04_25		89.4
262	*OMM5065	group RT04_25		89.9
263	*Myostatin5	group RT04_25		90.9
264	*OMM1463	group RT04_25		92.4
265	*OMM1796/2	group RT04_25	group RT03	92.6
266	*OMM5192/2	group RT04_25	group RT03	94.7
267	*OmyUW1102/2	group RT04_25	group RT03	96.2
268	*OMM1797	group RT04_25		96.2
269	*Ssa38BSFU	group RT04_25		96.2
270	*BHMS330	group RT04_25		99.6
271	*Omy1259INRA	group RT04_25		101.5
272	*One104ADFG	group RT04_25		103.5
273	*OmyS00559INRA	group RT04_25		103.8
274	*OMM1696	group RT04_25		103.8
275	*OMM5077	group RT04_25		103.8
276	*OMM1548	group RT04_25		104.6
277	*OmyRGT7TUF	group RT04_25		105.8
278	*OmyFGT21TUF	group RT04_25		105.8
279	*SSOSL34	group RT04_25		106.9
280	*OMM1529	group RT04_25		108
281	*OMM1511	group RT04_25		108
282	*OMM1054	group RT04_25		108
283	*Omi48TUF	group RT04_25		110.2
284	*OMM1382	group RT04_25		111.6
285	*Omy1014UW	group RT04_25		113.2
286	*OMM1074	group RT04_25		121.2
287	*OMM5138	group RT04_25		132.4
288	*OmyUW1552	group RT04_25		135.6
289	*BHMS250	group RT04_25		140.3
290	*OMM1182	group RT04_25		140.3
291
292	group RT05	group RT05
293	*OmyS00398INRA	group RT05		0
294	*Omy1413INRA	group RT05		3.4
295	*Omy1296INRA	group RT05		11
296	*BX318599/1	group RT05	group RT31	12.8
297	*OMM1316	group RT05		23.5
298	*OmyFGT6TUF	group RT05		26.4
299	*Omy1253INRA	group RT05		29
300	*Omy1510INRA	group RT05		30.6
301	*OMM1728	group RT05		32.1
302	*BHMS321	group RT05		35.2
303	*OMM1273	group RT05		35.8
304	*BX910798	group RT05		35.8
305	*BX913059	group RT05		36.1
306	*Omy1167INRA	group RT05		36.4
307	*OMM3133	group RT05		37.1
308	*OtsG249UCD	group RT05		37.1
309	*One107ADFG	group RT05		37.1
310	*OmyS00558INRA	group RT05		37.7
311	*OMM1523	group RT05		38.9
312	*CA359625	group RT05		38.9
313	*OMM1457	group RT05		43.5
314	*Myostatin1	group RT05		43.5
315	*CA061336	group RT05		45.8
316	*OMM1292	group RT05		49.3
317	*CL16851	group RT05		51
318	*OMM1032	group RT05		51.7
319	*OMM1007	group RT05		54
320	*Oke3	group RT05		56.3
321	*OMM1104(INRA)	group RT05		58.2
322	*OMM1386	group RT05		58.2
323	*OMM1003	group RT05		58.2
324	*OMM1286	group RT05		60.5
325	*Oki29	group RT05		60.5
326	*OMM1104(UoG)	group RT05		62.8
327	*OMM1011	group RT05		62.8
328	*OMM1625	group RT05		62.8
329	*Omy1096INRA	group RT05		63.4
330	*Sal6UoG	group RT05		64
331	*Omy1536INRA	group RT05		74.1
332	*Omy1270INRA	group RT05		76.7
333	*CL8708	group RT05		78.1
334	*OMM1365	group RT05		78.1
335	*OMM1761	group RT05		78.1
336	*BX888097	group RT05		78.1
337	*Omi84TUF(UoG)	group RT05		80.1
338	*CTLA4-4	group RT05		80.1
339
340	group RT06	group RT06
341	*Omy1515INRA	group RT06		0
342	*Omy1354INRA	group RT06		0
343	*VIG-5	group RT06		0
344	*CL17363	group RT06		5.8
345	*ATP1B1A	group RT06		5.8
346	*Cocl3LAV	group RT06		5.8
347	*OMM5015	group RT06		9.8
348	*OMM1231	group RT06		11
349	*Ssa20.19NUIG/1	group RT06	group RT19	13
350	*OMM1810	group RT06		14
351	*OMM1081	group RT06		14
352	*OMM1151	group RT06		19.7
353	*OmyS00028INRA	group RT06		21.1
354	*Omy1185INRA	group RT06		24.9
355	*OMM5294/1	group RT06	group RT27	26.7
356	*Omy1143INRA	group RT06		26.7
357	*OMM1205	group RT06		26.7
358	*SsaF43NUIG	group RT06		27.5
359	*BX309396	group RT06		28
360	*AF483540	group RT06		29.6
361	*OMM5147	group RT06		29.6
362	*OMM1302	group RT06		30.4
363	*BHMS176	group RT06		30.4
364	*OMM3015/2	group RT06	group RT01	31.3
365	*FGF6/1	group RT06	group RT27	42
366	*OMM1780	group RT06		42
367	*CA058580	group RT06		42
368	*CL16548	group RT06		42
369	*OmyS00260INRA	group RT06		44.6
370	*OMM1804	group RT06		45.3
371	*OMM1454	group RT06		45.8
372	*OMM1146	group RT06		45.8
373	*GnRH-3B	group RT06		46.3
374	*SalD39SFU	group RT06		46.3
375	*OMM5069	group RT06		46.3
376	*BHMS425	group RT06		47.5
377	*OMM1046	group RT06		53.5
378	*OmyUW1032	group RT06		58.3
379	*OMM1152	group RT06		59.1
380	*Omy1276INRA	group RT06		59.8
381	*OmyS00044INRA	group RT06		65.5
382	*OmyFGT20TUF	group RT06		67.5
383	*OMM1543	group RT06		68.8
384	*OMM1082	group RT06		70
385	*OMM1366	group RT06		71.8
386	*Cocl-lav221	group RT06		75.3
387	*OMM5288	group RT06		77.4
388	*OMM1776	group RT06		83.4
389	*Ssa16DU	group RT06		83.4
390	*CL8986	group RT06		89.9
391	*Omy16INRA	group RT06		89.9
392	*OMM1005	group RT06		91.1
393	*OmyRGT55TUF	group RT06		93.5
394	*BX084962	group RT06		93.5
395	*OMM1524	group RT06		94.1
396	*OMM1723/1	group RT06	group RT30	94.1
397	*OMM1470/1	group RT06	group RT30	94.1
398	*OMM1355	group RT06		94.1
399	*Str7INRA	group RT06		94.1
400	*OMM1359	group RT06		94.1
401	*Omy1166INRA/1	group RT06	group RT30	94.1
402	*OMM1442/1	group RT06	group RT30	95.4
403	*OMM1400/1	group RT06	group RT30	95.4
404	*Omy1302INRA/1	group RT06	group RT30	97.2
405	*OMM5242/1	group RT06	group RT30	97.2
406	*BX871195/1	group RT06	group RT30	97.2
407	*OMM1184/1	group RT06	group RT30	111.3
408	*OMM1610/1	group RT06	group RT30	125.3
409
410	group RT07	group RT07
411	*OMM5323	group RT07		0
412	*OMM1669	group RT07		8
413	*OMM1409	group RT07		10.7
414	*OMM1732	group RT07		12.5
415	*OMM1417	group RT07		12.5
416	*OMM1425	group RT07		12.5
417	*OMM1187	group RT07		12.9
418	*OMM1280BISB	group RT07		12.9
419	*Omy1207INRA	group RT07		13.7
420	*Omy1105INRA	group RT07		13.7
421	*OMM5160	group RT07		15.1
422	*Ogo4UW	group RT07		16.2
423	*OMM1649	group RT07		20.4
424	*OmyD00043INRA	group RT07		28.6
425	*Omy207UoG	group RT07		35.2
426	*OmyD00459INRA	group RT07		40.8
427	*OMM1580	group RT07		44.2
428	*Omy1283INRA/1	group RT07	group RT19	46.4
429	*OMM5099	group RT07		47.5
430	*Omy003DIAS	group RT07		48.1
431	*OmyRGT17TUF	group RT07		49.6
432	*PACAP/1	group RT07	group RT19	52.1
433	*OMM1087	group RT07		52.1
434	*OMM1420	group RT07		52.9
435	*OMM1832	group RT07		52.9
436	*OMYFGT26TUF	group RT07		52.9
437	*OMM1428	group RT07		52.9
438	*ATP1B3B	group RT07		57
439	*OMM1351	group RT07		57.3
440	*Omy1119INRA	group RT07		57.3
441	*Omy7INRA	group RT07		65.4
442	*OMM1166/1	group RT07	group RT15	69.7
443	*OMM1764/1	group RT07	group RT15	73.6
444	*BHMS347B	group RT07		76
445	*One1ASC/1	group RT07	group RT07	76
446	*One1ASC/2	group RT07	group RT07	77.5
447	*OMM1784	group RT07		77.5
448	*OMM1745/1	group RT07	group RT15	79.1
449	*OMM1034(ARS)	group RT07		79.9
450	*Omy1217INRA	group RT07		79.9
451	*CL67680	group RT07		79.9
452	*Otx5/1	group RT07	group RT26	79.9
453	*Omi176TUF	group RT07		79.9
454	*UBC66-0.86	group RT07		79.9
455	*Myostatin4	group RT07		80.2
456	*OmyRGT52TUF	group RT07		80.2
457	*CA045004	group RT07		80.2
458	*CA057924	group RT07		81.1
459	*OMM1318	group RT07		81.1
460	*OMM1112	group RT07		83.7
461	*OMM1220	group RT07		84.1
462	*Omy1474INRA	group RT07		84.1
463	*OMM1012	group RT07		84.1
464	*Omy110INRA/1	group RT07	group RT29	87.8
465	*OMM1305	group RT07		88.4
466	*OmyD00567INRA	group RT07		88.4
467	*OMM1077	group RT07		88.4
468	*OMM1164/1	group RT07	group RT15	91.5
469	*OMM1376	group RT07		92.5
470	*IGF1/1	group RT07	group RT15	92.5
471	*OMM1222/1	group RT07	group RT15	93.6
472	*OMM5280/1	group RT07	group RT15	94.7
473	*OMM1800/1	group RT07	group RT15	94.7
474	*OMM1444/1	group RT07	group RT15	94.7
475	*OMM1411	group RT07		94.7
476	*OMM1769/1	group RT07	group RT15	94.7
477	*Omy1327INRA/1	group RT07	group RT15	94.7
478	*Omy1352INRA/1	group RT07	group RT15	95.8
479	*Sal8UoG/1	group RT07	group RT15	95.8
480	*OmyRGT15TUF/1	group RT07	group RT15	97.4
481	*OMM5102/1	group RT07	group RT15	98
482	*BHMS232	group RT07		99.8
483	*BHMS124/1	group RT07	group RT15	99.8
484	*OMM1196/1	group RT07	group RT15	99.8
485	*BX868221/1	group RT07	group RT15	105.4
486	*OMM1781	group RT07		115.9
487	*OMM1578/1	group RT07	group RT15	130
488	*SalF41SFU/1	group RT07	group RT15	130
489
490	group RT08	group RT08
491	*OmyS00020INRA	group RT08		0
492	*OMM5317	group RT08		0
493	*OmyS00135INRA	group RT08		0
494	*Ogo3UW	group RT08		0
495	*One114ADFG	group RT08		0.8
496	*OtsG83bUCD	group RT08		1.9
497	*CL15841	group RT08		11.7
498	*OMM1075	group RT08		17.5
499	*OMM1636	group RT08		28.3
500	*OMM5318	group RT08		28.3
501	*Oki26	group RT08		28.3
502	*Ssa33BSFU	group RT08		29.5
503	*OMM5205	group RT08		30
504	*OMM1516	group RT08		34.5
505	*Omy1390INRA	group RT08		35
506	*OMM1380	group RT08		36.3
507	*Omy115INRA	group RT08		37.2
508	*OMM1304	group RT08		37.2
509	*OMM1508	group RT08		39.5
510	*Omy1471INRA	group RT08		43.7
511	*OmyUW1198	group RT08		52.3
512	*OMM3111	group RT08		52.3
513	*OMM1558	group RT08		52.3
514	*OMM1561	group RT08		57.8
515	*OmyFGT12TUF	group RT08		57.8
516	*OMM5181	group RT08		57.8
517	*Omy1435INRA	group RT08		59.2
518	*OMM1793	group RT08		59.4
519	*OMM1792	group RT08		59.6
520	*OMM5166	group RT08		62.3
521	*Omy1336INRA	group RT08		62.3
522	*OMM1825/1	group RT08	group RT09	62.3
523	*Omy1266INRA	group RT08		62.3
524	*Omy1169INRA	group RT08		62.3
525	*CA060381	group RT08		62.3
526	*Cl-B51	group RT08		62.3
527	*Omi134TUF	group RT08		62.3
528	*Omy1081INRA	group RT08		62.3
529	*Ssa2DIAS	group RT08		62.3
530	*Ots532NWFSC	group RT08		62.3
531	*Omy1213INRA	group RT08		62.3
532	*BHMS331	group RT08		62.3
533	*OMM1716	group RT08		62.3
534	*OMM1667	group RT08		63.6
535	*Cocl-Lav41	group RT08		63.6
536	*OmyD00579INRA	group RT08		63.6
537	*Omy1268INRA	group RT08		63.6
538	*SSOSL311	group RT08		64.9
539	*CA358745	group RT08		64.9
540	*BHMS423	group RT08		68.2
541	*One112ADFG	group RT08		68.2
542	*OMM5060	group RT08		68.5
543	*OMM1439	group RT08		68.5
544	*OMM1423	group RT08		69.1
545	*One105ADFG	group RT08		69.1
546	*OMM1595	group RT08		70.3
547	*OMM5213	group RT08		70.3
548	*Ssa87BSFU	group RT08		74.1
549	*Ssa20BSFU	group RT08		74.1
550	*GS03	group RT08		74.1
551	*Omy1150INRA/1	group RT08	group RT20	78.9
552	*Omy18INRA	group RT08		78.9
553	*OMM3098/1	group RT08	group RT19	79.4
554	*BHMS415	group RT08		79.4
555	*OMM3032	group RT08		79.4
556	*BHMS145	group RT08		79.9
557	*Clock	group RT08		79.9
558	*OMM5035	group RT08		79.9
559	*BHMS426	group RT08		83.3
560	*OMM1009	group RT08		83.3
561	*Oneu5f	group RT08		83.3
562	*OMM1406	group RT08		86.5
563	*OMM1637	group RT08		87.6
564	*OmyS00435INRA	group RT08		88.8
565	*OMM1660	group RT08		92
566	*OMM5265	group RT08		101.1
567	*OMM5235	group RT08		112.3
568	*OMM5091	group RT08		112.3
569	*OMM5025	group RT08		112.3
570	*OmyS00424INRA	group RT08		115.2
571	*Omy1236INRA	group RT08		115.2
572	*Omy1042INRA	group RT08		117
573	*OMM1195	group RT08		120.6
574	*Ogo8UW	group RT08		120.6
575	*BX299451	group RT08		123.6
576	*OMM1774	group RT08		126.4
577
578	group RT09	group RT09
579	*OMM1341(ARS)	group RT09		0
580	*OMM1274/2	group RT09	group RT02	10.7
581	*OMM5319/2	group RT09	group RT02	10.7
582	*OMM5019/2	group RT09	group RT02	10.7
583	*Omy1044INRA	group RT09		10.7
584	*OMM1258/2	group RT09	group RT02	11.4
585	*OMM5037/2	group RT09	group RT02	14
586	*Ogo7UW	group RT09		14
587	*OmyFGT29TUF	group RT09		21.9
588	*Omy1375INRA/2	group RT09	group RT02	23.9
589	*OMM5185/2	group RT09	group RT02	23.9
590	*Omy1192INRA/2	group RT09	group RT02	23.9
591	*OMM1262/2	group RT09	group RT02	23.9
592	*OMM5184/2	group RT09	group RT02	24.2
593	*Oke1/2	group RT09	group RT02	24.4
594	*Omy1419INRA/2	group RT09	group RT02	24.4
595	*OMM1293/2	group RT09	group RT02	24.4
596	*OMM1206/2	group RT09	group RT02	24.4
597	*Omy1480INRA/2	group RT09	group RT02	24.6
598	*OmyFGT32TUF	group RT09		24.7
599	*OMM5154/2	group RT09	group RT02	24.8
600	*Oki27/2	group RT09	group RT02	24.8
601	*Omy1439INRA/2	group RT09	group RT02	24.8
602	*OmyRGT42TUF/2	group RT09	group RT02	26.8
603	*OMM1218/2	group RT09	group RT02	26.8
604	*OMM1002/2	group RT09	group RT02	26.8
605	*OMM1200/2	group RT09	group RT02	28.3
606	*OmyFGT18TUF/2	group RT09	group RT02	29.9
607	*SsaI84LEE/2	group RT09	group RT02	29.9
608	*Oki1/2	group RT09	group RT02	33.3
609	*OMM5152	group RT09		33.3
610	*IgM/2	group RT09	group RT02	33.3
611	*BHMS188	group RT09		35.7
612	*OMM1161	group RT09		35.7
613	*BX890355/2	group RT09	group RT02	36.9
614	*OmyRGT33TUF	group RT09		38.3
615	*OMM1612	group RT09		38.3
616	*OMM1517	group RT09		38.3
617	*OmyRGT40TUF/2	group RT09	group RT02	39
618	*OMM3118	group RT09		40.5
619	*OMM5140/2	group RT09	group RT02	40.5
620	*OmyFGT28TUF/1	group RT09	group RT13	40.5
621	*OMM1656	group RT09		41.6
622	*AANAT2/2	group RT09	group RT02	41.6
623	*OMM1368	group RT09		44.3
624	*OMM5139/2	group RT09	group RT02	44.3
625	*Omy1415INRA/2	group RT09	group RT02	45.4
626	*OmyRGT38TUF	group RT09		45.8
627	*BHMS184A/2	group RT09	group RT02	46.1
628	*OMM1268	group RT09		46.1
629	*Hsp70A	group RT09		46.1
630	*OMM1635	group RT09		47.3
631	*Omy1297INRA/2	group RT09	group RT02	47.7
632	*OMM1267	group RT09		47.7
633	*OMM1396	group RT09		47.7
634	*BX296674/1	group RT09	group RT24	48
635	*OMM5055	group RT09		48.6
636	*OmyRGT30TUF	group RT09		49.5
637	*Omy1377INRA/2	group RT09	group RT02	49.5
638	*GH1	group RT09		49.8
639	*HoxB4a	group RT09		49.8
640	*OMM5063	group RT09		49.8
641	*OmyRGT4TUF	group RT09		50.7
642	*OMM1711	group RT09		52.6
643	*Ots524NWFSC	group RT09		52.6
644	*OMM1341(UoG)	group RT09		56.2
645	*OMM5200	group RT09		57.3
646	*OMM5047	group RT09		58.5
648	*CA058557	group RT09		58.8
649	*OMM1626	group RT09		58.8
650	*OMM1617	group RT09		58.8
651	*OMM1471	group RT09		58.8
652	*OMM1203	group RT09		58.8
657	*Omy1287INRA/1	group RT09	group RT24	59.3
653	*Omy1231INRA/1	group RT09	group RT24	59.3
654	*OMM1121	group RT09		59.3
655	*Omy1094INRA	group RT09		59.3
656	*OMM5127/1(INRA)	group RT09	group RT30	59.3
658	*Omy1261INRA	group RT09		60.4
659	*Str73INRA	group RT09		60.4
660	*Omy1011INRA	group RT09		60.4
661	*Omy1524INRA	group RT09		60.4
662	*OmyUW1036	group RT09		61.8
663	*Omy1004UW	group RT09		61.8
664	*OMM1469	group RT09		62.8
665	*Omy1114INRA	group RT09		62.8
666	*Ssa8BSFU	group RT09		65.3
667	*OMM1469BIS	group RT09		68.9
668	*OMM5208	group RT09		69.3
669	*OMM1462	group RT09		69.3
670	*OMM1450	group RT09		69.3
671	*OMM5057	group RT09		69.3
672	*hsc71	group RT09		70
647	*Omi100TUF/1	group RT09	group RT20	70
673	*Ssa15BSFU	group RT09		77.8
674	*OMM5141/1	group RT09	group RT22	83.1
675	*Ots215	group RT09		85.2
676	*Sssp2213	group RT09		85.2
677	*OMM1130	group RT09		87.7
678	*OmyS00309INRA	group RT09		88.1
679	*OMM1280	group RT09		88.1
680	*OmyS00552INRA	group RT09		88.1
681	*OMM5127/1(ARS)	group RT09	group RT30	88.5
682	*OMM5296	group RT09		88.5
683	*OMM5007	group RT09		88.5
684	*TRCARR/1	group RT09	group RT20	89.7
685	*Omy1329INRA	group RT09		89.7
686	*BX873441/1	group RT09	group RT20	89.7
687	*Omy1159INRA	group RT09		93.2
688	*OMM3103	group RT09		93.3
689	*ATP1B2	group RT09		93.3
690	*OMM1133	group RT09		93.7
691	*OmyS00464INRA	group RT09		94.7
692	*Omy1301INRA	group RT09		94.7
693	*Omy1009UW	group RT09		96.1
694	*OMM1379	group RT09		96.1
695	*OMM1096	group RT09		97.1
696	*OmyS00194INRA	group RT09		98.6
697	*OMM1363	group RT09		99.5
698	*One14ASC	group RT09		101.1
699	*Cry5	group RT09		101.1
700	*CA055301	group RT09		103.5
701	*OMM1192	group RT09		104.3
702	*OMM1825/2	group RT09	group RT08	106.4
703	*Ots107SSBI	group RT09		106.4
704	*Omy1238INRA	group RT09		106.4
705	*Och15	group RT09		106.4
706	*OMY105INRA	group RT09		106.4
707	*OMM1128	group RT09		106.4
708	*Omy1399INRA	group RT09		113.3
709	*OMM1001	group RT09		114.9
710	*OMM1042	group RT09		114.9
711	*OMM5008	group RT09		118.9
712	*OMM5219	group RT09		118.9
713	*Omy1133INRA	group RT09		120.6
714	*OmyS00006INRA	group RT09		122.4
715	*OMY17INRA/2	group RT09	group RT01	148.1
716
717	group RT10	group RT10
718	*Omy1195INRA	group RT10		0.7
719	*OmyD00573INRA	group RT10		0.7
720	*OMM1179	group RT10		0.7
721	*OMM5306	group RT10		6.7
722	*One103	group RT10		10.4
723	*Omy1322INRA	group RT10		10.6
724	*Omi98TUF	group RT10		11.9
725	*OmyFGT9TUF	group RT10		19.6
726	*OMM5172	group RT10		19.6
727	*Omy105DU/1	group RT10	group RT19	19.6
728	*OtsG3UCD	group RT10		19.6
729	*OMM5254	group RT10		21.3
730	*BX867246	group RT10		23.2
731	*Omy1063INRA	group RT10		23.9
732	*OMM5316	group RT10		23.9
733	*OmyS00564INRA	group RT10		25.2
734	*OMM5004	group RT10		26.2
735	*Omy1332INRA	group RT10		26.2
736	*Omy1160INRA	group RT10		26.5
737	*Omi46TUF	group RT10		26.5
738	*One10ASC	group RT10		27.7
739	*One111ADFG	group RT10		27.7
740	*Omy1394INRA	group RT10		32.8
741	*OMM1749	group RT10		34.7
742	*BHMS103/1	group RT10	group RT24	34.7
743	*OMM5039	group RT10		38.1
744	*OMM5013	group RT10		38.1
745	*Omy1141INRA	group RT10		38.1
746	*OmyFGT11TUF	group RT10		38.3
747	*Omy1477INRA	group RT10		38.3
748	*Omy1288INRA	group RT10		38.3
749	*OMM5097	group RT10		38.3
750	*BHMS337	group RT10		39.1
751	*OmyRGT2TUF	group RT10		39.9
752	*OmyUW1225	group RT10		41.5
753	*OMM1204	group RT10		44
754	*OmyS00583INRA	group RT10		46.6
755	*Oki23	group RT10		46.6
756	*OmyUW1120	group RT10		47.6
757	*OMM5286	group RT10		47.6
758	*BHMS356	group RT10		47.6
759	*Omi44TUF	group RT10		47.6
760	*OMM1710	group RT10		47.6
761	*OMM1299	group RT10		47.6
762	*OMM1157	group RT10		47.6
763	*BHMS117B	group RT10		48.2
764	*OMM1768	group RT10		48.2
765	*OMYIL1B(DIAS)	group RT10		48.2
766	*Ots505NWFSC	group RT10		48.2
767	*UBC100-2.13	group RT10		50.3
768	*CR363293	group RT10		54.6
769	*Cyp1A2	group RT10		56
770	*OMM1753	group RT10		58.4
771	*OMYFGT10TUF	group RT10		59.7
772	*OMM1294	group RT10		61
773	*OMM1475	group RT10		61
774	*Omy1427INRA/1	group RT10	group RT18	63.1
775	*CA054538	group RT10		63.1
776	*OMM1215/1	group RT10	group RT18	65.4
777	*CA366526	group RT10		65.4
778	*OMM1512/1	group RT10	group RT18	70.9
779	*OmyMYODDIAS/1(ARS)	group RT10	group RT18	75.3
780	*One101ADFG	group RT10		75.3
781	*OMM5186	group RT10		75.3
782	*OMM1628	group RT10		76.9
783	*OMM1661/1	group RT10	group RT19	77.7
784	*OMM1718	group RT10		77.7
785	*OMY1002UW	group RT10		79.5
786	*Omi75TUF	group RT10		79.5
787	*OMM1259	group RT10		80.7
788	*Omy38DU/1	group RT10	group RT18	80.7
789	*BX867151/1	group RT10	group RT18	81.6
790	*OmyMYODDIAS/1(UoG)	group RT10	group RT18	82.9
791	*OMM1237	group RT10		84.3
792	*OMM1213/1	group RT10	group RT18	84.3
793	*OMM1465	group RT10		84.7
794	*OMM1539/1	group RT10	group RT18	84.7
795	*OMM1393/1	group RT10	group RT18	85.5
796	*OmyCosBTUF/1	group RT10	group RT18	87.4
797	*OMM1202/1	group RT10	group RT18	90.6
798	*OMM5009/1	group RT10	group RT18	92.1
799	*OMM1424	group RT10		92.8
800	*Omy1163INRA/1	group RT10	group RT18	110.3
801	*OmyS00490INRA	group RT10		113.3
802	*CA039640/1	group RT10	group RT18	114
803	*OMM5150/1	group RT10	group RT18	117.4
804	*OMM1197/1	group RT10	group RT18	117.4
805	*OMM5001/1	group RT10	group RT18	117.4
806	*CA364516/1	group RT10	group RT18	117.4
807
808	group RT11	group RT11
809	*OMM1018(ARS)	group RT11		0
810	*OMM5332/2	group RT11	group RT11	2.7
811	*Omy1469INRA	group RT11		18.4
812	*OMM5261	group RT11		19.9
813	*Ots520NWFSC	group RT11		22.3
814	*OMM5332/1	group RT11	group RT11	24.8
815	*OmyFGT14TUF	group RT11		24.8
816	*OMM1310	group RT11		24.8
817	*OMM1154	group RT11		25.6
818	*OMM5126/1	group RT11	group RT21	25.6
819	*Omy1249INRA	group RT11		25.6
820	*OMM5178	group RT11		26.8
821	*Ocl1UW	group RT11		28.1
822	*OMM1172	group RT11		28.5
823	*Omy7DIAS	group RT11		30.3
824	*Ssa61DU	group RT11		30.3
825	*Omy1496INRA	group RT11		31.4
826	*OMM5252	group RT11		31.6
827	*OmyS00254INRA	group RT11		33.5
828	*OMM1209	group RT11		33.5
829	*OmyS00011INRA	group RT11		34.9
830	*OMM1709	group RT11		37
831	*OMM5308	group RT11		40.5
832	*Omy13DIAS	group RT11		40.5
833	*OMM1018(INRA)	group RT11		40.5
834	*Ssa80BSFU/1	group RT11	group RT26	41.3
835	*OMM1597	group RT11		41.7
836	*OMM5309	group RT11		42.3
837	*Omy1179INRA	group RT11		46
838	*SL	group RT11		48.1
839	*CA347214	group RT11		48.1
840	*OMM1767/1	group RT11	group RT26	51.3
841	*OMM1315	group RT11		51.3
842	*Omi33TUF	group RT11		51.3
843	*Ots509NWFSC	group RT11		51.3
844	*OMM5006	group RT11		54.2
845	*Omy1134INRA	group RT11		54.6
846	*SSOSL32/1	group RT11	group RT26	55.2
847	*OMM1084	group RT11		59
848	*Omi69TUF	group RT11		60.4
849	*OMM1422	group RT11		61.2
850	*OMM5302	group RT11		61.2
851	*OMM1004	group RT11		62.1
852	*Omy23INRA	group RT11		62.1
853	*Omy1011UW	group RT11		62.1
854	*OMM1688	group RT11		62.8
855	*Omy1017INRA	group RT11		62.8
856	*OmyS00058INRA	group RT11		63.9
857	*Ots515NWFSC	group RT11		70.3
858	*Omy2DU	group RT11		77
859	*OMM1663	group RT11		80.3
860
861	group RT12	group RT12
862	*Omy1212INRA/1	group RT12	group RT16	0
863	*Omi155TUF/1	group RT12	group RT16	0.1
864	*Omy3INRA/1	group RT12	group RT16	10.8
865	*Omy1095INRA/1	group RT12	group RT16	14.1
866	*Ssa403UoS/1	group RT12	group RT16	14.1
867	*Ssa402UoS/1	group RT12	group RT16	16.4
868	*OMM5273/1	group RT12	group RT16	16.4
869	*Omy1397INRA/1	group RT12	group RT16	16.4
870	*OMM1725/1	group RT12	group RT16	16.4
871	*Omy1062INRA/1	group RT12	group RT16	16.4
872	*Omy1088INRA/1	group RT12	group RT16	16.4
873	*Ots100SSBI	group RT12		16.4
874	*Omy1008UW/1	group RT12	group RT16	16.4
875	*OMM1717/1	group RT12	group RT16	18.1
876	*Omy1216INRA	group RT12		18.1
877	*OMM1127	group RT12		18.1
878	*Omy1446INRA/1	group RT12	group RT16	20.3
879	*Omy1507INRA/1	group RT12	group RT16	20.3
880	*BHMS252	group RT12		20.3
881	*OmyOGT5TUF/1	group RT12	group RT16	20.3
882	*OMM1478/1	group RT12	group RT16	21
883	*ATP1B1B/1	group RT12	group RT16	26.3
884	*OMYRT10TUF/1	group RT12	group RT16	32.3
885	*OMM1226/1	group RT12	group RT16	32.3
886	*OMM1821	group RT12		34.3
887	*OMM3121	group RT12		37.3
888	*Omy1396INRA/2	group RT12	group RT01	38.3
889	*OMM5095/1	group RT12	group RT16	38.3
890	*OMM5041	group RT12		38.3
891	*OMM1513	group RT12		38.3
892	*OMM5233/1	group RT12	group RT16	39.9
893	*OMM1158	group RT12		39.9
894	*OMM1345/1(INRA)	group RT12	group RT16	40.8
895	*OMM1236(ARS)	group RT12		48
896	*Omy1071INRA/1	group RT12	group RT16	48.8
897	*OmyS_516	group RT12		50.2
898	*OMM5161/1	group RT12	group RT16	50.2
899	*OmyFGT4TUF	group RT12		52
900	*Omi173TUF/1	group RT12	group RT16	52
901	*Str1INRA	group RT12		52
902	*OMM1713/1	group RT12	group RT16	55.3
903	*OMM1066	group RT12		55.3
904	*OMM1030	group RT12		56.2
905	*Omy1138INRA	group RT12		57.3
906	*OMM5029	group RT12		58.6
907	*OMM5145	group RT12		58.6
908	*OMM1148(ARS)	group RT12		59.3
909	*OMM5098	group RT12		60
910	*OMM1277	group RT12		60.7
911	*CD28/1	group RT12	group RT16	62.7
912	*ATP1A1B/1	group RT12	group RT16	63
913	*OMM5328	group RT12		64.2
914	*BX866899	group RT12		65.4
915	*BX305657	group RT12		65.4
916	*OMM5258	group RT12		65.4
917	*HoxC9b	group RT12		65.4
918	*OMM1652	group RT12		65.9
919	*OmyFGT32TUF(ARS)	group RT12		65.9
920	*OMM5255	group RT12		70
921	*OMM1006	group RT12		74.3
922	*Ssa54BSFU	group RT12		76.4
923	*OMM3054	group RT12		76.4
924	*OMM3049	group RT12		76.4
925	*Omy1202INRA	group RT12		76.4
926	*BX342964/1	group RT12	group RT16	76.9
927	*OMM3056	group RT12		88.4
928	*OMM3050	group RT12		88.4
929	*OMM3061	group RT12		88.4
930	*OMM3048	group RT12		89.4
931	*OMM1828	group RT12		90.7
932	*OMM1574	group RT12		90.7
933	*OMM1136	group RT12		90.7
934	*OMM1168	group RT12		93.4
935	*OMM1180	group RT12		94.2
936	*OMM1557	group RT12		95.9
937	*OMM1404	group RT12		96.7
938	*OMM1809	group RT12		99.2
939	*BHMS219/1	group RT12	group RT16	101.8
940	*Omy1487INRA	group RT12		101.8
941	*OMM1642	group RT12		101.8
942	*Omy16DIAS	group RT12		101.8
943	*Omy1313INRA	group RT12		104.1
944	*Omy1384INRA	group RT12		104.1
945	*OMM1381	group RT12		104.1
946	*OmyD00574INRA	group RT12		104.1
947	*OmyS00013INRA	group RT12		104.1
948	*Omy1521INRA	group RT12		107
949	*OMM5322	group RT12		110.3
950	*OMM1662	group RT12		111.3
951	*OMM1831	group RT12		111.3
952	*Omy1118INRA	group RT12		112.2
953	*Omy1210INRA	group RT12		112.7
954	*OMM1668	group RT12		113
955	*OMM1140	group RT12		113
956	*CD8	group RT12		114.7
957	*OMM5333	group RT12		116.2
958	*Omy1430INRA	group RT12		117.9
959	*Omy1440INRA	group RT12		118.3
960	*OMM5223	group RT12		119.3
961	*OMM1056	group RT12		119.3
962	*OMM5282	group RT12		119.3
963	*OMM5210	group RT12		119.3
964	*OMM1611	group RT12		120.9
965	*OMM1239	group RT12		121.9
966	*OmyS00049INRA	group RT12		121.9
967	*OMM1155	group RT12		124.1
968	*OMM1040	group RT12		125.8
969	*OMM1234	group RT12		125.8
970	*OmyS00081INRA	group RT12		125.8
971	*OMM1236(UoG)	group RT12		126.1
972	*OMM1148(UoG)	group RT12		130
973	*OMM1740	group RT12		130
974	*OMM1345/1(UoG)	group RT12	group RT16	130
975	*CA365390	group RT12		137.6
976	*OMM1468	group RT12		138.1
977
978	group RT13	group RT13
979	*Omy1039INRA	group RT13		0
980	*Ssa417UoS	group RT13		0
981	*BHMS411	group RT13		3.3
982	*OMM3022	group RT13		5.2
983	*OMM5125/1	group RT13	group RT23	5.2
984	*OMM1216	group RT13		6.5
985	*OMM1762	group RT13		9.8
986	*OMM5157	group RT13		11.9
987	*OMM1388	group RT13		11.9
988	*Ssa17BSFU	group RT13		14.8
989	*BX870052/1	group RT13	group RT23	14.8
990	*OmyS00060INRA	group RT13		19.8
991	*OMM1321	group RT13		20.7
992	*GS02/1	group RT13	group RT23	22
993	*OMM1327	group RT13		23
994	*OmyJTUF	group RT13		23.3
995	*GS04	group RT13		23.3
996	*OmyRGT42TUF(ARS)	group RT13		24
997	*OMYFGT28TUF/2	group RT13	group RT09	24
998	*OMM1020	group RT13		28.8
999	*OMM1285	group RT13		29.6
1000	*Omy1479INRA	group RT13		30
1001	*OMM5230	group RT13		31.2
1002	*Ocl4UW	group RT13		33.1
1003	*OmyRGT46TUF	group RT13		33.6
1004	*OMM1272	group RT13		33.6
1005	*Ocl3UW	group RT13		34.7
1006	*Omi51TUF/1	group RT13	group RT23	34.7
1007	*OmyRGT14TUF	group RT13		34.7
1008	*OMYRGT32TUF	group RT13		34.7
1009	*OmyS00397INRA	group RT13		35.1
1010	*BX084497	group RT13		35.4
1011	*OMM1783	group RT13		35.7
1012	*OMM5325/1	group RT13	group RT23	36.4
1013	*Omy1194INRA	group RT13		36.4
1014	*CR373404	group RT13		39.3
1015	*Omy1061INRA/1	group RT13	group RT23	39.3
1016	*OmyS00118INRA	group RT13		52.3
1017	*Omy1265INRA	group RT13		52.3
1018	*Omy1211INRA	group RT13		52.3
1019	*Omy1013UW	group RT13		54.7
1020	*OmyRGT51TUF	group RT13		55.4
1021	*Omy1173INRA	group RT13		55.8
1022	*Omy1307INRA	group RT13		56.2
1023	*OmyRGT47TUF	group RT13		60.5
1024	*OMM5148/1	group RT13	group RT21	63.2
1025	*OMM5053	group RT13		64.3
1026	*ATP1B3A	group RT13		66.6
1027
1028	group RT14	group RT14
1029	*Ssa410UoS	group RT14		0
1030	*OMM1338	group RT14		20.2
1031	*OMM5182	group RT14		27.5
1032	*Omy1305INRA	group RT14		35.8
1033	*OMM1241	group RT14		35.8
1034	*Omy19DIAS	group RT14		36.7
1035	*Omy1505INRA/1	group RT14	group RT04_25	37.6
1036	*Omy1127INRA	group RT14		39.5
1037	*OMM3067	group RT14		45.7
1038	*Omy1113INRA	group RT14		48.5
1039	*OMM1279	group RT14		49.3
1040	*OMM1518	group RT14		52
1041	*OMM1412/2	group RT14	group RT14	54.7
1042	*BHMS281	group RT14		54.7
1043	*OMM5327	group RT14		54.7
1044	*OmyD00415INRA	group RT14		54.7
1045	*Ssa102BSFU	group RT14		55.4
1046	*TC128101	group RT14		55.4
1047	*OMM1374	group RT14		55.4
1048	*OmyD00554INRA	group RT14		56.5
1049	*Omy1214INRA	group RT14		57.2
1050	*OMM1086	group RT14		59
1051	*OmyD00151INRA	group RT14		59.2
1052	*OmyS00221INRA	group RT14		61.1
1053	*OMM5175/1	group RT14	group RT04_25	62.8
1054	*TC126859	group RT14		65.2
1055	*Omy1372INRA	group RT14		65.3
1056	*OmyD00021INRA	group RT14		65.3
1057	*Omy1077INRA	group RT14		65.3
1058	*Omy1182INRA	group RT14		69.4
1059	*OMM1174/1(ARS)	group RT14	group RT20	71.2
1060	*OMY120INRA/1(UoG)	group RT14	group RT20	72.3
1061	*OMM1634	group RT14		72.3
1062	*OMM1125/1	group RT14	group RT20	72.3
1063	*OmyS00191INRA	group RT14		78.9
1064	*OmyRGT43TUF	group RT14		80.5
1065	*Omy1407INRA	group RT14		81
1066	*TC110605	group RT14		85.6
1067	*OMM1210	group RT14		88.5
1068	*OMM5216	group RT14		89.1
1069	*SSa14DU	group RT14		91.5
1070	*OMM1592	group RT14		94
1071	*Omy1374INRA	group RT14		104.2
1072	*OMM1739	group RT14		105.2
1073	*BX866902/1	group RT14	group RT20	112.9
1074	*OMM1440	group RT14		112.9
1075	*OMM5168/1	group RT14	group RT20	112.9
1076	*OMM1134/1	group RT14	group RT20	114.8
1077	*CL47450	group RT14		117.4
1078	*OMM5017/1	group RT14	group RT20	117.4
1079	*OMM1657/1	group RT14	group RT20	117.4
1080	*OMM1413/1	group RT14	group RT20	117.4
1081	*OMM1562/1	group RT14	group RT20	118.6
1082	*Omy1328INRA/1	group RT14	group RT20	120.4
1083	*OMM1528/1	group RT14	group RT20	123
1084	*OMM1174/1(INRA)	group RT14	group RT20	124.2
1085	*CL17236/1	group RT14	group RT20	126.1
1086	*OMY296UoG/1	group RT14	group RT20	126.1
1087	*OMM1412/1	group RT14	group RT14	126.1
1088	*OMM1549/1	group RT14	group RT20	126.1
1089	*Omy1242INRA/1	group RT14	group RT20	127.4
1090	*BHMS205/1	group RT14	group RT20	128.6
1091	*Omy120INRA/1(INRA)	group RT14	group RT20	130.6
1092	*Omy1391INRA/1	group RT14	group RT20	130.6
1093	*Omy1486INRA/1	group RT14	group RT20	134.8
1094	*OMM1124/1	group RT14	group RT20	139
1095	*Omy1016UW/1	group RT14	group RT20	144.3
1096	*OMM1227/1	group RT14	group RT20	144.3
1097	*Oki13/1	group RT14	group RT20	144.3
1098	*OmyUW1177/1	group RT14	group RT20	144.3
1099	*BX873975	group RT14		147
1100	*Omy4INRA/1	group RT14	group RT20	147.9
1101	*Omi165TUF	group RT14		149.4
1102	*Ots512NWFSC/1	group RT14	group RT20	153.9
1103	*Omy1232INRA/1	group RT14	group RT20	153.9
1104	*OMM1585	group RT14		153.9
1105	*CA348861	group RT14		154.6
1106	*OmyUW1048	group RT14		164.9
1107
1108	group RT15	group RT15
1109	*OmyRGT21TUF	group RT15		0
1110	*Per1	group RT15		2.6
1111	*Omy107INRA	group RT15		2.6
1112	*OMM1729	group RT15		7.6
1113	*OmyRGT23TUF	group RT15		10.8
1114	*OMY6877INRA	group RT15		12.4
1115	*OMM1261	group RT15		12.7
1116	*OMM1260	group RT15		12.7
1117	*Omy1058INRA	group RT15		14.5
1118	*Omy1383INRA	group RT15		21.2
1119	*OMM5266	group RT15		21.2
1120	*OMM1256	group RT15		21.2
1121	*OMM1817	group RT15		24.3
1122	*OMM5298	group RT15		27.4
1123	*Omy1330INRA	group RT15		27.4
1124	*Omy1248INRA	group RT15		34.3
1125	*SalF41SFU/2	group RT15	group RT07	35
1126	*Str11INRA	group RT15		35.2
1127	*Omy14INRA	group RT15		35.2
1128	*Myostatin3	group RT15		35.2
1129	*TC112353	group RT15		36.5
1130	*Omy1112INRA	group RT15		40.9
1131	*OMM1566	group RT15		44.1
1132	*OMM5030	group RT15		45.5
1133	*Sal8UoG/2	group RT15	group RT07	45.5
1134	*OMM5299	group RT15		53.6
1135	*OMM1764/2	group RT15	group RT07	53.6
1136	*OMM1177	group RT15		53.6
1137	*OMM1770	group RT15		53.6
1138	*OMM1028	group RT15		53.6
1139	*OMM1166/2	group RT15	group RT07	54.6
1140	*Ots1BML	group RT15		58.8
1141	*OMYRGT8TUF	group RT15		58.8
1142	*Omi182TUF	group RT15		58.8
1143	*sLDHB-2*	group RT15		58.8
1144	*OMM1191	group RT15		60
1145	*OMM1067	group RT15		60
1146	*Omy1378INRA	group RT15		60.6
1147	*OMM5075	group RT15		60.6
1148	*OMM1051	group RT15		60.6
1149	*OMM1506	group RT15		60.6
1150	*OMM1407	group RT15		65.1
1151	*OMM1745/2	group RT15	group RT07	65.1
1152	*Ssa94BSFU	group RT15		65.6
1153	*Omi184TUF	group RT15		65.6
1154	*Ssa24BSFU	group RT15		65.6
1155	*OMM5193	group RT15		68
1156	*Omy1070INRA	group RT15		68.3
1157	*Omy1356INRA	group RT15		68.3
1158	*OMM1289	group RT15		69.1
1159	*OMM1291	group RT15		69.1
1160	*VIG_6	group RT15		71.3
1161	*IGF1/2	group RT15	group RT07	73.6
1162	*OMM1036	group RT15		74.2
1163	*OMM1164/2	group RT15	group RT07	74.2
1164	*OMM1806	group RT15		76.6
1165	*BHMS339	group RT15		77.5
1166	*OMM1820	group RT15		78.1
1167	*Omy1004INRA	group RT15		78.1
1168	*Myf5-MRF4	group RT15		78.3
1169	*OMM1455	group RT15		81.6
1170	*OMM1175	group RT15		81.6
1171	*OMM1800/2	group RT15	group RT07	84
1172	*OMM1444/2	group RT15	group RT07	84
1173	*OMM1196/2	group RT15	group RT07	84
1174	*OmyRT7TUF	group RT15		84.2
1175	*OMM5100	group RT15		84.5
1176	*OMM1222/2	group RT15	group RT07	84.5
1177	*OMM5280/2	group RT15	group RT07	85.2
1178	*OMM1769/2	group RT15	group RT07	89.7
1179	*Omy1352INRA/2	group RT15	group RT07	89.7
1180	*Omy1327INRA/2	group RT15	group RT07	89.7
1181	*BHMS124/2	group RT15	group RT07	98.5
1182	*BX868221/2	group RT15	group RT07	101.1
1183	*OMM5102/2	group RT15	group RT07	101.1
1184	*OmyRGT15TUF/2	group RT15	group RT07	106.9
1185	*OMM1578/2	group RT15	group RT07	111.7
1186
1187	group RT16	group RT16
1188	*BX873238	group RT16		0
1189	*OMM5202	group RT16		9.7
1190	*Str9INRA	group RT16		12.9
1191	*OMM1352	group RT16		12.9
1192	*OmyUW1211	group RT16		13.5
1193	*Omi102TUF/1	group RT16	group RT20	13.5
1194	*OMM1704	group RT16		13.5
1195	*Omy1499INRA	group RT16		13.5
1196	*OMM1303	group RT16		19
1197	*Omy13INRA	group RT16		19
1198	*OmyD00204INRA	group RT16		19.9
1199	*Str2INRA	group RT16		20.6
1200	*Omi68TUF	group RT16		20.6
1201	*Omy104INRA	group RT16		20.6
1202	*OMM3066/2	group RT16	group RT03	22.2
1203	*OMM3041	group RT16		22.2
1204	*OMM1102	group RT16		23.1
1205	*OMM1290	group RT16		23.1
1206	*OMM1101	group RT16		23.6
1207	*Och11	group RT16		23.6
1208	*BX867838	group RT16		23.6
1209	*Omy6INRA	group RT16		23.6
1210	*HoxA4a/2	group RT16	group RT03	23.6
1211	*OMM5089	group RT16		24.9
1212	*OMM5151	group RT16		25.3
1213	*CA042613	group RT16		25.3
1214	*OMM5064	group RT16		26.3
1215	*Omy1224INRA/2	group RT16	group RT03	27.7
1216	*OMM5033	group RT16		28.4
1217	*OMM5169	group RT16		29.1
1218	*OMM5104	group RT16		29.1
1219	*Omy1045INRA	group RT16		30.1
1220	*Omy1333INRA/2	group RT16	group RT03	30.1
1221	*OMM5002	group RT16		30.1
1222	*OmyS00206INRA	group RT16		31.1
1223	*OMM5297	group RT16		31.6
1224	*OMM5124	group RT16		34.4
1225	*Ots518NWFSC	group RT16		35.9
1226	*Omy1038INRA	group RT16		36.8
1227	*OMM3036	group RT16		41.2
1228	*OmyS00115INRA	group RT16		48
1229	*OMM1606	group RT16		49.6
1230	*OmyS00580INRA	group RT16		50.4
1231	*TAP2B	group RT16		51.2
1232	*OMM3085	group RT16		51.2
1233	*OMM3090	group RT16		51.2
1234	*Omy1227INRA	group RT16		54.9
1235	*OmyRGT3TUF	group RT16		54.9
1236	*OMM1746	group RT16		57.7
1237	*Omy1298INRA	group RT16		58.2
1238	*Omy1110INRA	group RT16		58.7
1239	*CNE2-17	group RT16		58.9
1240	*OMM1830	group RT16		59.2
1241	*Omy1051INRA	group RT16		59.2
1242	*CD28/2	group RT16	group RT12	60.8
1243	*Omy8INRA	group RT16		60.8
1244	*OMM1088	group RT16		61.8
1245	*Omi155TUF/2	group RT16	group RT12	62.3
1246	*OMM1713/2	group RT16	group RT12	63.1
1247	*OMM1013	group RT16		63.1
1248	*OMM1416	group RT16		67.1
1249	*OMM1815/1	group RT16	group RT20	67.5
1250	*OMM5161/2	group RT16	group RT12	70.1
1251	*Omy1318INRA	group RT16		73.6
1252	*Omy1071INRA/2	group RT16	group RT12	73.6
1253	*OMM1226/2(ARS)	group RT16	group RT12	75.5
1254	*Omi173TUF/2	group RT16	group RT12	76.4
1255	*Str60INRA	group RT16		81.5
1256	*BHMS219/2	group RT16	group RT12	81.5
1257	*OMM1345/2	group RT16	group RT12	81.5
1258	*OMM1714	group RT16		82.2
1259	*OmyOGT5TUF/2	group RT16	group RT12	83.3
1260	*CA345149	group RT16		83.3
1261	*OMM1478/2	group RT16	group RT12	83.5
1262	*OMM5095/2	group RT16	group RT12	84.4
1263	*Omy77DU	group RT16		84.4
1264	*OMM1156	group RT16		87.1
1265	*OMYRT10TUF/2	group RT16	group RT12	87.1
1266	*Omy1446INRA/2	group RT16	group RT12	90.5
1267	*OMM5233/2	group RT16	group RT12	90.5
1268	*Omy1539INRA	group RT16		90.5
1269	*Omy1507INRA/2	group RT16	group RT12	90.5
1270	*Omy1190INRA	group RT16		91.2
1271	*ATP1A1B/2	group RT16	group RT12	91.7
1272	*OmyFGT19TUF/2	group RT16	group RT01	94.6
1273	*OMM1717/2	group RT16	group RT12	96
1274	*Omy1088INRA/2	group RT16	group RT12	98
1275	*OMM1226/2(INRA)	group RT16	group RT12	98
1276	*OMM1403	group RT16		98
1277	*Omy1397INRA/2	group RT16	group RT12	98
1278	*Omy1062INRA/2	group RT16	group RT12	100.9
1279	*OmyS00165INRA	group RT16		100.9
1280	*Ssa402UoS/2	group RT16	group RT12	100.9
1281	*Omy1095INRA/2	group RT16	group RT12	100.9
1282	*OMM1725/2	group RT16	group RT12	100.9
1283	*OMM5273/2	group RT16	group RT12	102.3
1284	*Ssa403UoS/2	group RT16	group RT12	102.3
1285	*Omy1212INRA/2	group RT16	group RT12	106
1286	*CA371653	group RT16		107.7
1287	*OMM5260	group RT16		115.2
1288	*BX342964/2	group RT16	group RT12	115.8
1289	*Omy3INRA/2	group RT16	group RT12	116.8
1290	*ATP1B1B/2	group RT16	group RT12	116.8
1291	*Omy1008UW/2	group RT16	group RT12	118
1292
1293	group RT17	group RT17
1294	*OMM1090	group RT17		0
1295	*OMM5061	group RT17		10.2
1296	*OMM5269	group RT17		10.4
1297	*OMM5044	group RT17		10.6
1298	*Omy1456INRA	group RT17		22.8
1299	*OMM1076	group RT17		23.7
1300	*CA357130	group RT17		25.2
1301	*OMM1139	group RT17		25.2
1302	*OtsG85UCD	group RT17		33.1
1303	*OMM1551	group RT17		33.4
1304	*OMM1371	group RT17		39.6
1305	*OMM1464	group RT17		45.1
1306	*OtsG422UCD	group RT17		45.2
1307	*OMM1117	group RT17		46.6
1308	*Oki06	group RT17		47.6
1309	*OMY113INRA	group RT17		48.6
1310	*OMM1116	group RT17		48.6
1311	*Omy1389INRA	group RT17		48.6
1312	*OmyD00565INRA	group RT17		49.8
1313	*Omy1151INRA	group RT17		50.7
1314	*Omy1376INRA	group RT17		53.3
1315	*VIG_4	group RT17		54.3
1316	*OMM5050	group RT17		54.3
1317	*OMYRGT27TUF	group RT17		54.3
1318	*HoxB5b/1	group RT17	group RT22	54.3
1319	*OMM1429	group RT17		54.3
1320	*BX305863	group RT17		57.9
1321	*OMM5290	group RT17		58.6
1322	*GDH1	group RT17		58.6
1323	*CA362622	group RT17		58.6
1324	*OMM1676	group RT17		58.6
1325	*OMM5149	group RT17		58.6
1326	*Omy1401INRA/1	group RT17	group RT22	58.9
1327	*OMM5244	group RT17		58.9
1328	*Omy1064INRA	group RT17		58.9
1329	*OMM1509	group RT17		63.8
1330	*OmyRGT6TUF/1	group RT17	group RT22	63.8
1331	*OMM1199	group RT17		65.4
1332	*OMM5189	group RT17		70.2
1333	*OMM1360	group RT17		71.8
1334	*OMM1556/1	group RT17	group RT22	73.6
1335	*OMM1775	group RT17		75.4
1336	*OMM5038	group RT17		77.7
1337	*Omy1108INRA	group RT17		77.9
1338	*OMM1135	group RT17		85.3
1339	*BHMS322	group RT17		87.1
1340	*Ots519NWFSC	group RT17		93.9
1341	*OMY11DIAS	group RT17		108.5
1342	*OMM5231	group RT17		133.2
1343
1344	group RT18	group RT18
1345	*OmyRGT12TUF	group RT18		0
1346	*OMM1460	group RT18		0
1347	*OMM1693	group RT18		1.2
1348	*OMM1694	group RT18		2.8
1349	*Omy1427INRA/2	group RT18	group RT10	3.7
1350	*OMM1215/2	group RT18	group RT10	7.1
1351	*OMM1111	group RT18		7.1
1352	*OMM1384/2	group RT18	group RT03	9.7
1353	*OMM1159	group RT18		9.7
1354	*Omi87TUF	group RT18		9.7
1355	*SalO23SFU	group RT18		11.9
1356	*CA054565	group RT18		15.8
1357	*OMM1512/2	group RT18	group RT10	16.9
1358	*OmyRGT44TUF	group RT18		18.4
1359	*CL10332	group RT18		19.4
1360	*Omy1DIAS	group RT18		21.9
1361	*OmyD00500INRA	group RT18		21.9
1362	*Omy1001UW	group RT18		23
1363	*OMM1311	group RT18		26.3
1364	*OMM1393/2	group RT18	group RT10	26.3
1365	*OMM1213/2	group RT18	group RT10	28.5
1366	*Omi187TUF	group RT18		31.2
1367	*OMM1539/2	group RT18	group RT10	34.8
1368	*OmyCosBTUF/2	group RT18	group RT10	38.2
1369	*OmyUW1189	group RT18		38.2
1370	*OMM1202/2	group RT18	group RT10	38.9
1371	*Omy335UOG	group RT18		39.6
1372	*OMM5009/2	group RT18	group RT10	42.9
1373	*BX867151/2	group RT18	group RT10	54.2
1374	*OMM5221	group RT18		54.2
1375	*CA039640/2	group RT18	group RT10	54.2
1376	*OmyMYODDIAS/2	group RT18	group RT10	54.6
1377	*Omy1163INRA/2	group RT18	group RT10	60.7
1378	*CA364516/2	group RT18	group RT10	73.3
1379	*OMM5150/2	group RT18	group RT10	73.3
1380	*OMM1197/2	group RT18	group RT10	73.3
1381	*OMM5001/2	group RT18	group RT10	78.6
1382	*OMY38DU/2	group RT18	group RT10	78.6
1383
1384	group RT19	group RT19
1385	*OmyOGT1TUF	group RT19		0
1386	*E2TUF	group RT19		17.6
1387	*SNP-sh2	group RT19		25.7
1388	*Myostatin2	group RT19		25.7
1389	*Ocl8UW	group RT19		25.7
1390	*OMM1458	group RT19		27.4
1391	*Omi127TUF	group RT19		27.4
1392	*OmyS00090INRA	group RT19		30.6
1393	*BX298853	group RT19		35.6
1394	*Omy105DU/2	group RT19	group RT10	46.1
1395	*Omi174TUF	group RT19		47.4
1396	*OMM5289(ARS)	group RT19		47.4
1397	*Ssa20.19NUIG/2	group RT19	group RT06	47.4
1398	*OMM1375(INRA)	group RT19		47.4
1399	*Omi62TUF	group RT19		50.9
1400	*OMM5214	group RT19		56.4
1401	*Omi96TUF/1	group RT19	group RT31	59.3
1402	*Omy1068INRA	group RT19		66.8
1403	*BHMS349	group RT19		69.3
1404	*OMM5307	group RT19		70.8
1405	*OMM1619	group RT19		71.6
1406	*OMM1025	group RT19		72
1407	*OMM5194	group RT19		72
1408	*Omy1235INRA	group RT19		72
1409	*OMM1399	group RT19		72
1410	*OMM1035	group RT19		72
1411	*Omy1283INRA/2	group RT19	group RT07	72
1412	*OMM1223	group RT19		73.8
1413	*OMM5018	group RT19		74.3
1414	*PACAP/2	group RT19	group RT07	74.5
1415	*OMM5088	group RT19		74.7
1416	*OMM1433	group RT19		76.5
1417	*OMM5034(ARS)	group RT19		76.8
1418	*Ssa64DU	group RT19		77.5
1419	*OMM1375(ARS)	group RT19		81.2
1420	*OMM1540	group RT19		81.2
1421	*OMY10DIAS	group RT19		81.2
1422	*OMM1527	group RT19		86
1423	*OMM3020	group RT19		86.9
1424	*OMM3094	group RT19		93.4
1425	*OMM3095	group RT19		93.4
1426	*OMM3092	group RT19		93.4
1427	*OMM3093	group RT19		93.4
1428	*OmyS00126INRA	group RT19		94
1429	*Ots209	group RT19		96.1
1430	*BX073473	group RT19		100.9
1431	*OMM1661/2	group RT19	group RT10	105.4
1432	*OMM3098/2	group RT19	group RT08	105.4
1433	*Omy1279INRA	group RT19		106.7
1434	*OMM3099	group RT19		107.6
1435	*OMM3100	group RT19		107.6
1436	*OMM3097	group RT19		107.6
1437	*OmyD00259INRA	group RT19		107.9
1438	*OMM1313	group RT19		110.3
1439	*BX863453	group RT19		112.1
1440	*BX087958	group RT19		118.1
1441	*OMM5045	group RT19		118.4
1442	*Omy1286INRA	group RT19		119.9
1443	*Omy1363INRA	group RT19		119.9
1444	*OmyS00470INRA	group RT19		121.5
1445	*Omy1362INRA	group RT19		122.3
1446	*Ssa407UoS(UoG)	group RT19		122.7
1447	*OMM1008	group RT19		122.7
1448	*OMM1639	group RT19		122.7
1449	*OMM5247	group RT19		122.7
1450	*OMM3042	group RT19		122.7
1451	*OMM5034(UoG)	group RT19		122.7
1452	*VIG_3	group RT19		123.5
1453	*Ssa4DIAS	group RT19		124.5
1454	*OmyUW1191	group RT19		124.5
1455	*OMM5289(INRA)	group RT19		124.5
1456	*OMY106INRA	group RT19		127
1457	*Oki10	group RT19		130.6
1458	*OmyFGT34TUF	group RT19		131.2
1459	*OmyS00268INRA	group RT19		133.4
1460	*OMM1333	group RT19		136.8
1461	*II_Beta_2	group RT19		137.7
1462	*Omy1155INRA	group RT19		137.7
1463	*Omy103INRA	group RT19		138.5
1464	*Omi197TUF	group RT19		139.9
1465	*OMM1418	group RT19		142
1466	*OMM1581	group RT19		142
1467	*CA057681	group RT19		142
1468	*OMM5236	group RT19		142
1469	*Omy1132INRA	group RT19		149.4
1470	*OmyUW1052	group RT19		149.4
1471	*One3ASC	group RT19		150.7
1472	*ALB2	group RT19		152
1473	*OMM1708	group RT19		174.3
1474	*OMM5156	group RT19		177.7
1475	*OMM3060	group RT19		194.7
1476
1477	group RT20	group RT20
1478	*OMM1257	group RT20		0
1479	*OMM1451	group RT20		2.9
1480	*OMM1815/2	group RT20	group RT16	2.9
1481	*OMM5059/1	group RT20	group RT29	6.6
1482	*OMY1000UW	group RT20		8.1
1483	*OMM5195	group RT20		14
1484	*Omy1348INRA	group RT20		17.3
1485	*OMM1332	group RT20		23.2
1486	*OMM5268	group RT20		26.9
1487	*OMM1107	group RT20		26.9
1488	*OMM1120	group RT20		35
1489	*OMM1174/2(ARS)	group RT20	group RT14	35
1490	*OMM5267/2	group RT20	group RT01	35.9
1491	*OMM1448	group RT20		35.9
1492	*Omy1289INRA	group RT20		35.9
1493	*Omy1020INRA	group RT20		36.8
1494	*OMM1050	group RT20		37.7
1495	*OMM1181	group RT20		39.3
1496	*OMM5262	group RT20		39.5
1497	*OMM1044	group RT20		39.7
1498	*OMM1160(ARS)	group RT20		42.7
1499	*BHMS373	group RT20		42.7
1500	*OMM3004	group RT20		46.8
1501	*TRCARR/2	group RT20	group RT09	48.2
1502	*OMM3102	group RT20		52
1503	*SsaN82LEE	group RT20		52
1504	*Omi90TUF/2	group RT20	group RT03	53.8
1505	*BX873441/2	group RT20	group RT09	54.9
1506	*OmyS00575INRA	group RT20		57.1
1507	*Omi100TUF/2	group RT20	group RT09	58.3
1508	*OMM5108	group RT20		59.1
1509	*OmyS00152INRA	group RT20		63.5
1510	*OMM1544	group RT20		66.1
1511	*Omi155TUF/3	group RT20		66.8
1512	*Omy1382INRA	group RT20		67.5
1513	*Omy8DIAS	group RT20		67.5
1514	*OMM5311	group RT20		68.5
1515	*OMM3003	group RT20		69
1516	*Omy1412INRA	group RT20		69.5
1517	*Omy1254INRA	group RT20		69.5
1518	*BHMS437	group RT20		69.5
1519	*Omy1002INRA	group RT20		69.5
1520	*BX087759	group RT20		69.5
1521	*Omy1150INRA/2	group RT20	group RT08	75.5
1522	*OMM1426	group RT20		78.4
1523	*OMM1174/2(INRA)	group RT20	group RT14	83
1524	*OMM1590	group RT20		83.9
1525	*OMM1387	group RT20		83.9
1526	*OMM3105	group RT20		83.9
1527	*OMM5312	group RT20		83.9
1528	*OMM1068	group RT20		83.9
1529	*OmyS00160INRA	group RT20		84.5
1530	*Omi102TUF/2	group RT20	group RT16	86.8
1531	*Omy17DIAS	group RT20		86.8
1532	*OMM1438	group RT20		88.4
1533	*OMM1413/2	group RT20	group RT14	92.2
1534	*Omy1328INRA/2	group RT20	group RT14	92.2
1535	*OMM5196	group RT20		92.2
1536	*OMM5017/2	group RT20	group RT14	92.2
1537	*OMM1134/2	group RT20	group RT14	92.2
1538	*OMM5168/2	group RT20	group RT14	92.2
1539	*Omy1116INRA	group RT20		92.2
1540	*OMM1348	group RT20		92.7
1541	*CL17236/2	group RT20	group RT14	93.6
1542	*OMM1657/2	group RT20	group RT14	93.6
1543	*Omy1242INRA/2	group RT20	group RT14	93.6
1544	*OMY296UoG/2	group RT20	group RT14	94
1545	*BX866902/2	group RT20	group RT14	94
1546	*BHMS205/2	group RT20	group RT14	99.3
1547	*OMM1528/2	group RT20	group RT14	101.9
1548	*OMM1549/2	group RT20	group RT14	101.9
1549	*OmyRGT53TUF	group RT20		103.2
1550	*OMM1562/2	group RT20	group RT14	104.7
1551	*Omy1391INRA/2	group RT20	group RT14	105.8
1552	*Omy120INRA/2	group RT20	group RT14	105.8
1553	*OMM1124/2	group RT20	group RT14	105.8
1554	*Omy1486INRA/2	group RT20	group RT14	108.6
1555	*Omy1016UW/2	group RT20	group RT14	110
1556	*OMM1227/2	group RT20	group RT14	110
1557	*Ots512NWFSC/2	group RT20	group RT14	110
1558	*Oki13/2	group RT20	group RT14	110
1559	*Omy1232INRA/2	group RT20	group RT14	110
1560	*OmyUW1177/2	group RT20	group RT14	111.7
1561	*Omy4INRA/2	group RT20	group RT14	113.4
1562	*OMM1160(UoG)	group RT20		122.2
1563	*OMM1125/2	group RT20	group RT14	132.6
1564
1565	group RT21	group RT21
1566	*BX302949	group RT21		0
1567	*OmyFGT7TUF	group RT21		10.8
1568	*OMM1060	group RT21		24.6
1569	*Ssa197DU	group RT21		26
1570	*CA061915	group RT21		27.7
1571	*Omy10INRA	group RT21		31.1
1572	*SSsp1605	group RT21		31.1
1573	*Omy1059INRA	group RT21		31.1
1574	*Omy1260INRA	group RT21		31.1
1575	*Omy325UoG/2	group RT21	group RT04_25	31.1
1576	*OmyS00234INRA	group RT21		34.9
1577	*Omy1359INRA	group RT21		34.9
1578	*OMM1491	group RT21		37.9
1579	*HoxC4a	group RT21		41.2
1580	*OMM1309	group RT21		41.2
1581	*Ssa405UoS	group RT21		42.6
1582	*OMM1367	group RT21		44.1
1583	*OMM5132	group RT21		45.2
1584	*Omi106TUF	group RT21		46.7
1585	*OmyFGT2TUF	group RT21		48.7
1586	*Omy301UoG	group RT21		49.3
1587	*OmyP9-2TUF	group RT21		52.7
1588	*OMM1701	group RT21		54.4
1589	*OMM3075	group RT21		54.4
1590	*OMM3072	group RT21		54.4
1591	*Omy1075INRA	group RT21		57.1
1592	*Omy1013INRA	group RT21		60.9
1593	*Sal12UoG	group RT21		65.1
1594	*Omy1219INRA	group RT21		68.8
1595	*BX309199	group RT21		68.8
1596	*OmyFGT27TUF	group RT21		71.2
1597	*Omy1093INRA	group RT21		71.3
1598	*OMM1145	group RT21		71.4
1599	*OmyRGT26TUF	group RT21		72.2
1600	*OMM1824	group RT21		73.9
1601	*Omy1519INRA	group RT21		75.7
1602	*Oki8/1	group RT21		77.3
1603	*OMYRT5TUF	group RT21		78.4
1604	*OMM1736	group RT21		78.4
1605	*Omy1035INRA	group RT21		78.4
1606	*OMM1092	group RT21		81.2
1607	*OMM1344	group RT21		81.2
1608	*Omy2DIAS	group RT21		81.2
1609	*OMM1674	group RT21		83.9
1610	*OmyD00306INRA	group RT21		88.2
1611	*OMM5014	group RT21		89.4
1612	*OmyUW1090	group RT21		97.7
1613	*OMM1059	group RT21		100.5
1614	*OMM5179	group RT21		103.5
1615	*OMM5090	group RT21		105.1
1616	*OMM5197	group RT21		105.6
1617	*OMM5256	group RT21		105.8
1618	*OMM5207	group RT21		106.6
1619	*Omy1403INRA	group RT21		107.6
1620	*OMM1089	group RT21		111.4
1621	*Omi186TUF	group RT21		118
1622	*OMM5126/2	group RT21	group RT11	128.8
1623	*Omy1529INRA	group RT21		128.8
1624	*Omy1252INRA	group RT21		128.8
1625	*OMM1419	group RT21		130.2
1626	*OMM5054	group RT21		130.2
1627	*OMM5129	group RT21		130.2
1628	*Omy1512INRA	group RT21		136.8
1629	*OMM1270	group RT21		139.1
1630	*OMM1271	group RT21		139.6
1631	*BX310634	group RT21		141.6
1632	*OMM5148/2	group RT21	group RT13	142.6
1633
1634	group RT22	group RT22
1635	*OMM5257	group RT22		0
1636	*OMM1748	group RT22		26
1637	*BHMS328	group RT22		31.4
1638	*OMM5209	group RT22		32.6
1639	*OMM1325	group RT22		33.7
1640	*OMM1264	group RT22		33.7
1641	*OmyD00499INRA	group RT22		33.7
1642	*Omy1158INRA	group RT22		33.7
1643	*OMM1308	group RT22		36.5
1644	*OMM5281	group RT22		36.9
1645	*OMM5201	group RT22		36.9
1646	*OMM1583	group RT22		36.9
1647	*OMM5287	group RT22		36.9
1648	*Oki8/2	group RT22		40.7
1649	*OMM5278	group RT22		42.1
1650	*OMM1106	group RT22		44.1
1651	*Ssa420UoS	group RT22		44.6
1652	*Omy1191INRA	group RT22		45.5
1653	*OmyD00487INRA	group RT22		45.5
1654	*OmyOGT4TUF	group RT22		46.1
1655	*OMM1340	group RT22		46.1
1656	*OMY9DIAS	group RT22		47.6
1657	*OMM5133	group RT22		54.7
1658	*Omy1387INRA	group RT22		54.7
1659	*Ssa6.33NUIG	group RT22		56.9
1660	*OmyS00078INRA	group RT22		57.6
1661	*OMM1445	group RT22		57.6
1662	*OmyUW1552(INRA)	group RT22		57.6
1663	*OmyS00379INRA	group RT22		58.3
1664	*OMM5321	group RT22		60.4
1665	*OMM5107	group RT22		60.4
1666	*Omy1508INRA	group RT22		61.6
1667	*SSOSL439	group RT22		62.5
1668	*Str58CNRS	group RT22		66
1669	*Omi126TUF	group RT22		66.6
1670	*CA367445	group RT22		66.6
1671	*OMM5141/2	group RT22	group RT09	66.6
1672	*Omi20TUF	group RT22		69.3
1673	*Omy1164INRA	group RT22		69.3
1674	*CA040745	group RT22		69.3
1675	*Ssa289DU	group RT22		70
1676	*BX084534	group RT22		76.4
1677	*Omy15DIAS	group RT22		78.4
1678	*OmyS00168INRA	group RT22		80.3
1679	*OMM1744	group RT22		81.5
1680	*Omy1016INRA	group RT22		82.2
1681	*Omi171TUF	group RT22		89
1682	*OMM1559	group RT22		91.7
1683	*OMM1556/2	group RT22	group RT17	96.6
1684	*OMM5023	group RT22		96.6
1685	*Omi65TUF	group RT22		102.3
1686	*OmyRGT6TUF/2	group RT22	group RT17	102.7
1687	*CA059136	group RT22		103
1688	*OMM1023	group RT22		103.6
1689	*Omy1401INRA/2	group RT22	group RT17	103.6
1690	*OMM5158	group RT22		104.3
1691	*OMM5056	group RT22		104.3
1692	*OMM5313	group RT22		104.3
1693	*BHMS422A	group RT22		104.3
1694	*OmyS00229INRA	group RT22		105.2
1695	*OMM1362	group RT22		106
1696	*OmyS00387INRA	group RT22		109.3
1697	*OMM1594	group RT22		109.3
1698	*OMM1150	group RT22		109.3
1699	*OmyD00578INRA	group RT22		109.3
1700	*Omy1193INRA	group RT22		110.5
1701	*OMM1221	group RT22		112.3
1702	*HoxB5b/2	group RT22	group RT17	123
1703
1704	group RT23	group RT23
1705	*OMM1095	group RT23		0
1706	*OMM1276	group RT23		0.1
1707	*OMM5310	group RT23		0.9
1708	*OmyRGT9TUF	group RT23		9.2
1709	*OMM1329	group RT23		11.1
1710	*OMM1178	group RT23		11.1
1711	*OmyFGT23TUF	group RT23		11.1
1712	*ATP1A2	group RT23		18.3
1713	*OMM1614	group RT23		18.3
1714	*OMM5112	group RT23		18.3
1715	*OMM5206	group RT23		18.3
1716	*OMM5291	group RT23		18.3
1717	*OMM5272	group RT23		18.3
1718	*OMM5326	group RT23		22
1719	*Omy1366INRA	group RT23		23.6
1720	*OMM5125/2	group RT23	group RT13	23.6
1721	*Ots522NWFSC	group RT23		24.9
1722	*Omy1103INRA	group RT23		24.9
1723	*Cl_B143	group RT23		26.1
1724	*OMM5176	group RT23		26.2
1725	*NKEF	group RT23		26.8
1726	*OMM5010	group RT23		26.8
1727	*BX870052/2	group RT23	group RT13	27.1
1728	*OMM1207	group RT23		29.4
1729	*GS02/2	group RT23	group RT13	29.4
1730	*OMM5167	group RT23		32.7
1731	*OMM1265	group RT23		36.1
1732	*Omy1278INRA	group RT23		38.9
1733	*Omy1361INRA	group RT23		47.1
1734	*Omy1368INRA	group RT23		48.6
1735	*OMM1190	group RT23		49.1
1736	*OMM5222	group RT23		52.8
1737	*Omy1061INRA/2	group RT23	group RT13	54.7
1738	*Ots506NWFSC(INRA)	group RT23		54.7
1739	*OMM1295	group RT23		55.3
1740	*OMM5325/2	group RT23	group RT13	57.3
1741	*OMM5003	group RT23		58.3
1742	*Ots212	group RT23		59.3
1743	*OMM1358	group RT23		59.3
1744	*OmyS00488INRA	group RT23		60.3
1745	*Omy1184INRA	group RT23		60.8
1746	*OMM1339	group RT23		60.8
1747	*OMM1719	group RT23		61.3
1748	*OmyRGT18TUF	group RT23		64.2
1749	*OMM1632	group RT23		64.2
1750	*OmyRGT10TUF	group RT23		64.2
1751	*CR365462	group RT23		64.8
1752	*Omy1124INRA	group RT23		64.9
1753	*OMM5301	group RT23		68.2
1754	*Omy1358INRA	group RT23		69.8
1755	*OMM1109	group RT23		70.7
1756	*OMM1307	group RT23		72.3
1757	*OMM1323	group RT23		72.3
1758	*OmyUW1057	group RT23		72.3
1759	*OMM5058	group RT23		72.9
1760	*Omy1501INRA	group RT23		74.3
1761	*OMM3107	group RT23		74.8
1762	*Omi51TUF/2	group RT23	group RT13	76.7
1763	*OMM1055	group RT23		76.7
1764	*Omy27INRA/1	group RT23	group RT24	77.6
1765	*OmyS00051INRA	group RT23		78.9
1766	*Omy1475INRA	group RT23		81.9
1767	*BX865193	group RT23		85.5
1768	*Omy1502INRA	group RT23		86.4
1769	*OMM1579	group RT23		92.1
1770	*OMM1097	group RT23		94.3
1771	*OMM1459	group RT23		100.1
1772	*SsaT47LEE	group RT23		103.3
1773	*Omy1125INRA	group RT23		103.5
1774	*Omy1069INRA	group RT23		103.5
1775	*Ssa401UoS	group RT23		103.5
1776	*OMM1069	group RT23		103.5
1777	*Omi162TUF	group RT23		106.8
1778	*Omy1422INRA	group RT23		110.3
1779	*OMM5274	group RT23		110.5
1780	*OMM1538	group RT23		119.2
1781	*OMM5012	group RT23		122.1
1782	*Ots506NWFSC(UoG)	group RT23		161.1
1783	*BHMS230	group RT23		171.5
1784
1785	group RT24	group RT24
1786	*OMM1169	group RT24		0
1787	*BHMS103/2	group RT24	group RT10	0
1788	*OmyUW1085	group RT24		0
1789	*OMM1194	group RT24		15.3
1790	*OmyFGT16TUF	group RT24		18.2
1791	*Omi58TUF	group RT24		19.6
1792	*Omy1335INRA	group RT24		19.6
1793	*OMM5180	group RT24		25.1
1794	*OMM1727	group RT24		28.7
1795	*OmyS00252INRA	group RT24		28.7
1796	*OMM1045	group RT24		30.8
1797	*Omi169TUF	group RT24		30.8
1798	*Omy12DIAS	group RT24		32.1
1799	*Omy1393INRA	group RT24		32.5
1800	*OMM1608	group RT24		33.4
1801	*One2ASC	group RT24		33.4
1802	*One19ASC	group RT24		34.1
1803	*OMM1690	group RT24		34.1
1804	*One17ASC	group RT24		35.7
1805	*OmyS00442INRA	group RT24		36.9
1806	*OmyS00274INRA	group RT24		36.9
1807	*OMM1211	group RT24		36.9
1808	*Omy2INRA	group RT24		36.9
1809	*Omi67TUF	group RT24		41.8
1810	*OmyRGT36TUF	group RT24		41.8
1811	*Omy1342INRA	group RT24		41.8
1812	*OMM1604	group RT24		45.8
1813	*GS01	group RT24		46.1
1814	*OMM1402/2	group RT24	group RT01	47.8
1815	*OMM1569	group RT24		50
1816	*OMM1275	group RT24		50
1817	*OMM1507	group RT24		51.5
1818	*OmyS00426INRA	group RT24		52.3
1819	*BHMS377	group RT24		60.9
1820	*Ssa85DU	group RT24		63.7
1821	*OmyPupupy	group RT24		66.4
1822	*BX296674/2	group RT24	group RT09	69.4
1823	*OmyS00361INRA	group RT24		69.5
1824	*Omy1287INRA/2	group RT24	group RT09	69.5
1825	*Omy1231INRA/2	group RT24	group RT09	69.5
1826	*Omy1233INRA	group RT24		69.7
1827	*BX087219	group RT24		70.3
1828	*Ots4BML	group RT24		70.3
1829	*Omy1080INRA	group RT24		71.3
1830	*OMM1397	group RT24		71.3
1831	*OMM1650	group RT24		71.3
1832	*OMM1170	group RT24		74.3
1833	*TC105189	group RT24		75.5
1834	*OMM1298	group RT24		75.6
1835	*Omy4DIAS	group RT24		80.3
1836	*One108ADFG	group RT24		81.7
1837	*OMM1105	group RT24		82.5
1838	*OMM1322	group RT24		95.1
1839	*OMM1320	group RT24		95.1
1840	*BHMS238	group RT24		96
1841	*Omy1306INRA	group RT24		96.2
1842	*OMM1281	group RT24		97.1
1843	*OMM3007	group RT24		97.1
1844	*OmyD_AlnTUF	group RT24		100
1845	*One11ASC	group RT24		100.3
1846	*Omy27INRA/2	group RT24	group RT23	107.9
1847	*OMM1582	group RT24		110.9
1848	*OmyS00579INRA	group RT24		117
1849	*OMM1408	group RT24		134.2
1850	*BX077780	group RT24		134.2
1851	*OMM5113	group RT24		134.9
1852	*OMM3065/1	group RT24	group RT29	164.3
1853	*OMM3064/1	group RT24	group RT29	168.3
1854
1855	group RT26	group RT26
1856	*Omy1398INRA	group RT26		0
1857	*Omy1321INRA	group RT26		0
1858	*Omy1420INRA	group RT26		0.8
1859	*Cocl-lav69	group RT26		1.6
1860	*OMM5217	group RT26		17.9
1861	*OMM5159	group RT26		18.6
1862	*OMM1093	group RT26		22.9
1863	*Omy1517INRA	group RT26		24.1
1864	*OMM1266	group RT26		25.6
1865	*OMM1563	group RT26		31
1866	*CB506726	group RT26		33.2
1867	*CA052244	group RT26		33.2
1868	*Ssa80BSFU/2	group RT26	group RT11	33.3
1869	*OmyRGT39TUF(INRA)	group RT26		36
1870	*Omy1511INRA	group RT26		36
1871	*OMM1833	group RT26		36
1872	*BX860240	group RT26		36.3
1873	*OMM1767/2	group RT26	group RT11	36.3
1874	*OMM1734	group RT26		36.3
1875	*Otx5/2	group RT26	group RT07	37.6
1876	*TC107295	group RT26		37.6
1877	*Omy111DU	group RT26		37.6
1878	*OMM3000	group RT26		37.6
1879	*OMM1436	group RT26		45.1
1880	*OmyS00570INRA	group RT26		49.4
1881	*OMM1756	group RT26		49.4
1882	*OmyRGT39TUF(ARS)	group RT26		49.4
1883	*TC105523	group RT26		50.8
1884	*Omi66TUF	group RT26		51.7
1885	*BHMS7.005	group RT26		52.1
1886	*OMM1015	group RT26		53.2
1887	*OmyFGT24TUF	group RT26		54.5
1888	*OMM5036	group RT26		62
1889	*OmyD00563INRA	group RT26		63.2
1890	*Omy1284INRA	group RT26		63.2
1891	*Omy1350INRA	group RT26		63.2
1892	*OMM1288	group RT26		63.2
1893	*SSOSL32/2	group RT26	group RT11	64.8
1894	*OMM5171	group RT26		68.1
1895
1896	group RT27	group RT27		V
1897	*OMM1198/1	group RT27	group RT31	0
1898	group RT27	group RT27		A
1899	*One102ADFG/1	group RT27	group RT31	0
1900	group RT27	group RT27		A
1901	*OMM5270	group RT27		0
1902	*Omy1060INRA/1	group RT27	group RT31	23.1
1903	*OMM1016B/1	group RT27	group RT31	23.1
1904	*Omi105TUF/1	group RT27	group RT31	24.8
1905	*Omy1130INRA(ARS)	group RT27		30.7
1906	*Omi210TUF/1	group RT27	group RT31	33.9
1907	*BX321659/1	group RT27	group RT31	34.8
1908	*OMM1122/1	group RT27	group RT31	39.5
1909	*Omi156TUF/1	group RT27	group RT31	39.5
1910	*Omy29INRA	group RT27		39.5
1911	*OMM1778/1	group RT27	group RT31	39.5
1912	*OMM1131	group RT27		46.2
1913	*Omy1426INRA/1	group RT27	group RT31	50.7
1914	*Oke12	group RT27		50.7
1915	*OtsG423UCD	group RT27		50.7
1916	*OmyRGT13TUF/1	group RT27	group RT31	51.1
1917	*OMM1624/1	group RT27	group RT31	51.1
1918	*CA049969	group RT27		51.7
1919	*OMM5225/1	group RT27	group RT31	51.7
1920	*OMM5177	group RT27		51.7
1921	*OMM5000/1	group RT27	group RT31	51.7
1922	*BHMS448	group RT27		52.2
1923	*Omy21DIAS	group RT27		52.7
1924	*OmyRGT13TUF	group RT27		54.3
1925	*OmyFGT8TUF/1	group RT27	group RT31	55.7
1926	*Omy1204INRA	group RT27		55.7
1927	*Omy1472INRA	group RT27		57.8
1928	*OMM5188	group RT27		57.8
1929	*One18ASC/1	group RT27	group RT31	57.8
1930	*OMM1263/1	group RT27	group RT31	60
1931	*Omi175TUF/1	group RT27	group RT31	63.8
1932	*OMM1536	group RT27		64.4
1933	*Str4INRA/1	group RT27	group RT31	66.6
1934	*ATP1A3/1	group RT27	group RT31	69.4
1935	*OMM5246/1	group RT27	group RT31	69.8
1936	*OMM1108	group RT27		72.4
1937	*OMM1766/1	group RT27	group RT31	72.4
1938	*OMM5062/1	group RT27	group RT31	72.4
1939	*Omy1429INRA	group RT27		72.4
1940	*Ssa403UoS/3	group RT27		73.3
1941	*Omy1300INRA/1	group RT27	group RT31	75.8
1942	*OMYRGT1TUF/1	group RT27	group RT31	75.8
1943	*OmyUW1119	group RT27		75.8
1944	*Myostatin6	group RT27		75.8
1945	*Omy1065INRA	group RT27		75.8
1946	*Ocl2UW	group RT27		76.7
1947	*Omy272UoG/1	group RT27	group RT31	76.9
1948	*Omy1323INRA/1	group RT27	group RT31	77.7
1949	*OMM3081/1	group RT27	group RT31	78.8
1950	*OMM5142/1	group RT27	group RT31	79.2
1951	*OMM3080	group RT27		79.2
1952	*CA368402/1	group RT27	group RT31	79.2
1953	*Omy1076INRA	group RT27		80.3
1954	*OMM3079	group RT27		80.3
1955	*OMM1722	group RT27		81.4
1956	*Ots529NWFSC	group RT27		82
1957	*OMM1364	group RT27		82.5
1958	*BHMS254/1	group RT27	group RT31	82.5
1959	*Omy1428INRA	group RT27		84
1960	*Str15INRA	group RT27		85.5
1961	*OMM5042	group RT27		85.5
1962	*Ots501NWFSC	group RT27		86.2
1963	*OMM1070	group RT27		86.2
1964	*Omy1423INRA	group RT27		88.3
1965	*Oke04	group RT27		90.5
1966	*Omy1015INRA	group RT27		90.5
1967	*OMM1235	group RT27		90.5
1968	*OMY102INRA	group RT27		90.8
1969	*IGF2	group RT27		91.3
1970	*OMM1702	group RT27		91.3
1971	*BHMS212	group RT27		91.8
1972	*Omy6DIAS	group RT27		91.8
1973	*Ssa142NUIG	group RT27		91.8
1974	*OMM1603	group RT27		92.7
1975	*OMM1039	group RT27		98.4
1976	*RAG1	group RT27		100
1977	*OMM5203	group RT27		102.7
1978	*OMM5198	group RT27		109.5
1979	*Omy1148INRA	group RT27		110.3
1980	*OmyS00562INRA	group RT27		110.5
1981	*OmyS00266INRA	group RT27		110.5
1982	*Omy1264INRA	group RT27		110.5
1983	*OMM3001	group RT27		114.1
1984	*OMM5294/2	group RT27	group RT06	114.4
1985	*Ssa57BSFU	group RT27		116
1986	*Ssa95BSFU	group RT27		119.5
1987	*OMM1573	group RT27		119.5
1988	*OMM5187	group RT27		119.7
1989	*OMM3002	group RT27		120.2
1990	*Omi56TUF	group RT27		121.4
1991	*OmyS00498INRA	group RT27		122.7
1992	*ras-1	group RT27		124.9
1993	*FGF6/2	group RT27	group RT06	125.9
1994	*OMM1666	group RT27		128.1
1995	*BX863380(ARS)	group RT27		128.4
1996	*mIDHP-2*	group RT27		129.4
1997	*OmyRGT31TUF	group RT27		131.4
1998	*Omy25INRA	group RT27		131.4
1999	*OMM1347	group RT27		131.7
[truncated: 288 more rows]

## Sheet: 6 RT01
	Synthetic map	cM	position on INRA map		INRA map
1	*BHMS7.001	0			*Omy1339INRA	1
2	*OMM1665	6.9	1		*OMM1665	1
3	*BHMS221A	9.3			*OmyS00587INRA	3
4	*Omy1339INRA	12	1		*OmyS00585INRA	3
5	*OMM1402/1	12			*OmyFGT19TUF/1	3
6	*CL16550	12			*OMM1118	6
7	*OmyS00587INRA	13.3	3		*Omi34TUF	6
8	*OMM1405	14			*Omy1294INRA	8
9	*OmyS00585INRA	15.4	3		*OMM1772	8
10	*OmyFGT19TUF/1	15.4	3		*Ots517NWFSC	10
11	*OMM5229	16.6			*Omy1200INRA	10
12	*OMM1118	17.2	6		*Ssa408UoS	12
13	*Omi34TUF	17.6	6		*VIG_10	13
14	*OMM3015/1	19.4			*OMM1372	14
15	*OMM1456	19.4			*TGFB1	15
16	*OMM3109	21.6			*OMM5136	15
17	*OMM1772	21.6	8		*Omy1012UW	17
18	*Omy1294INRA	21.6	8		*Omy1367INRA	18
19	*Ots517NWFSC	23.5	10		*OMM5267/1	18
20	*Omy1200INRA	24.1	10		*OMM1000	18
21	*OMM1443	24.7			*OmyD00405INRA	18
22	*OMM1212	24.7			*HMG-1	18
23	*Ssa408UoS	29	12		*Omy1282INRA	18
24	*Omi208TUF	32			*Ots516NWFSC	24
25	*VIG_10	34.3	13		*Omy1326INRA	24
26	*BX076085	36.5			*Omy17INRA/1	24
27	*SEX	36.5			*Omy1396INRA/1	24
28	*sSOD-1*	38.5			*OMM1026	28
29	*OMM1372	38.5	14		*OmyS00571INRA	29
30	*OMM5136	38.5	15		*SSsp2215	29
31	*TGFB1	39.4	15
32	*OMM5032	43.4
33	*OMM5031	43.4
34	*OMM1715/1	46.7
35	*Omy1012UW	47.5	17
36	*Omy1367INRA	48.6	18
37	*Omy1282INRA	48.6	18
38	*OmyD00405INRA	48.6	18
39	*OMM5267/1	48.6	18
40	*HMG-1	48.6	18
41	*OMM1000	49.6	18
42	*OmyRGT28TUF	49.6
43	*Omy1396INRA/1	51.3	24
44	*Omy1326INRA	51.3	24
45	*Ots516NWFSC	51.3	24
46	*Omy17INRA/1	51.3	24
47	*OMM1461	52
48	*OmyS00571INRA	55.1	29
49	*OMM5295	57.9
50	*OMM1026	64.1	28
51	*SSsp2215	70.6	29

## Sheet: 7 RT02
	Synthetic map	cM	position on INRA map		INRA map
1	*OMM5074/1	0			*Omy1145INRA/1	1
2	*Omy1130INRA/1(INRA)	20.9	1		*Omy1130INRA/1(INRA)	1
3	*Omy1145INRA/1	20.9	1		*Omy1247INRA/1	3
4	*OMM1240/1	24.7	3		*Omy1187INRA/1	3
5	*Omy1526INRA/1	24.7	3		*Omy1526INRA/1	3
6	*Omy1187INRA/1	24.7	3		*OMM1240/1	3
7	*Omy1247INRA/1	24.7	3		*Omy1079INRA/1	7
8	*Cocl-lav72/1	26.2	7		*Omy1476INRA/1	7
9	*Cocl-lav74/1	26.2	7		*Cocl-lav72/1	7
10	*Omy1418INRA/1	26.2	7		*Cocl-lav74/1	7
11	*Omy1079INRA/1	27	7		*Omy1418INRA/1	7
12	*Omy1476INRA/1	29.3	7		*Omy1046INRA/1	12
13	*Omy1046INRA/1	33.6	12		*OMM1330/1	13
14	*OMM1330/1	36.2	13		*OMM1034/1(INRA)	13
15	*OMM1361/1	36.2	13		*OMM1064/1	13
16	*OMM1034/1(INRA)	39.7	13		*Omy1197INRA/1	13
17	*Omy1197INRA/1	39.7	13		*OMM1361/1	13
18	*OMM1064/1	39.7	13		*Omy1516INRA/1	18
19	*OMM1829/1	40.9			*OMM5165/1	18
20	*OMM5165/1	40.9	18		*Omy11INRA/1	18
21	*Omy1516INRA/1	40.9	18		*Ssa208/1	21
22	*BX885263/1	41.5			*Omy1126INRA/1	22
23	*CA358173/1	42.4			*Str1BFRO/1	22
24	*Ssa55BSFU	42.4			*Ots2BML	22
25	*CL11428/1	43.8			*Omy1377INRA/1	25
26	*Omy11INRA/1	43.8	18		*Omy1297INRA/1	25
28	*OMYFGT25TUF/1	48.2			*Omy1513INRA	27
29	*Omi164TUF/1	48.8			*OMM5320	27
30	*Ssa208/1	55	21		*Omy1415INRA/1	29
31	*Omy1126INRA/1	58.2	22		*OmyRGT40TUF/1	30
32	*Str1BFRO/1	58.2	22		*Oki1/1	31
33	*Ots2BML	58.2	22		*Ots521NWFSC	32
34	*OMY1UoG	58.2			*OmyFGT18TUF/1	33
35	*OMM1687	60.2			*OMM1200/1	33
36	*OMY27DU	61.6			*Omy1480INRA/1	33
37	*BHMS184A/1	61.6			*Oki27/1	33
38	*CA345680	62.3			*OMM5185/1	37
39	*Omi120TUF	63.9			*Oke1/1	38
40	*OMM1670	67			*Omy1192INRA/1	38
41	*CA341677	67			*OMM1293/1	38
42	*OMM1808/1	71			*Omy1419INRA/1	38
43	*OMM5092	73.9			*Omy1375INRA/1	38
44	*Omy1357INRA/1	73.9			*Omy1439INRA/1	38
45	*OMM5051/1	73.9			*OMM1218/1	38
46	*OMM3006/1	73.9			*OMM1206/1	45
47	*OMM1232	77.3			*OMM1262/1	45
48	*Omy1297INRA/1	85.2	25		*OMM5019/1	45
49	*OMM1646	86.8			*OMM1274/1	45
50	*OMM1671	86.8			*OMM5319/1	45
51	*OMM5140/1	86.8
52	*OMM1369	86.8
53	*OMM5139/1	86.8
54	*OMM1037	86.8
55	*Omy1377INRA/1	87.2	25
56	*Omy1513INRA	88.2	27
57	*OMM5320	88.2	27
58	*Omy1415INRA/1	89.6	29
59	*AANAT2/1	96.6
60	*OmyUW1212	98.2
61	*BX890355/1	98.2
62	*OmyRGT40TUF/1	101.3	30
63	*Oki1/1	109.5	31
64	*Ots521NWFSC	111.6	32
65	*OmyFGT18TUF/1	115.6	33
66	*OMM1200/1	115.6	33
67	*Omy1480INRA/1	115.6	33
68	*Oki27/1	115.6	33
69	*OMM5185/1	117.6	37
70	*Omy1375INRA/1	118.6	38
71	*OMM1293/1	118.6	38
72	*Omy1419INRA/1	118.6	38
73	*Omy1439INRA/1	119.6	38
74	*OMM1262/1	120.1	45
75	*OMM5037/1	120.1
76	*OMM1258/1	120.9
77	*OMM1274/1	120.9	45
79	*OMM5319/1	120.9	45
80	*OMM5019/1	120.9	45
81	*OMM1206/1	120.9	45
82	*OMM5154/1	121.8
83	*Omy1192INRA/1	123.6	38
84	*OmyRGT42TUF/1	123.6
85	*Oke1/1	123.6	38
86	*OMM1218/1	123.6	38
87	*CL25555	126.6
88	*SsaI84LEE/1	128.6
89	*OMM1002/1	131.8
91	*IgH	135.1
92	*OMM5184/1	135.1
93	*BHMS211	137.2
94	*IgM/1	137.2
95	*Ots534NWFSC	150

## Sheet: 8 RT03
	Synthetic map	cM	position on INRA map		INRA map
1	*OMM3044	0			*Omy1441INRA	1
2	*OMM1038	28			*Omy1165INRA	1
3	*OMM5143	31.4			*Omi90TUF/1	3
4	*OMM5153	55.3			*Omy1333INRA/1	4
5	*Omy1441INRA	55.4	1		*Omy1347INRA	4
6	*Omy1165INRA	58	1		*Omy1224INRA/1	4
7	*Omi90TUF/1	61	3		*Omi161TUF	7
8	*Omy1224INRA/1	61.5	4		*OmyS00401INRA	7
9	*Omy1347INRA	61.5	4		*OMM1346	9
10	*Omy1333INRA/1	67.3	4		*BX084660	9
11	*OMM1415	67.3			*Omy1443INRA	11
12	*OMM1142	67.3			*Omy1018INRA	12
13	*OmyFGT17TUF	67.3			*OMM1230	13
14	*Omi161TUF	68.9	7		*OmyS00037INRA	14
15	*OmyS00401INRA	70.4	7		*OMM5199	15
16	*OMM1356	74.9			*Ogo1UW	15
17	*OMM1346	75.9	9		*OMM5271	15
18	*OMM3066/1	75.9			*OmyS00238INRA	15
19	*OMM1643	76.1			*Omy1170INRA	19
20	*BX084660	78.6	9		*OMM1189	19
21	*OMM1467	78.6			*Omy1023INRA	19
22	*HoxA4a/1	78.6			*OmyUW1102/1	19
23	*OMM1691	80.7			*OMM5264	23
24	*CA346402	80.7			*OMM1312	24
25	*Omy1443INRA	80.7	11		*Omy1263INRA	24
26	*CR374305	82.1			*OmyS00400INRA	24
27	*Omy1018INRA	84	12		*Omy1400INRA	27
28	*OMM1230	89.9	13		*Ogo2UW/1	28
29	*BHMS185	100.8			*Omy1099INRA	29
30	*OmyS00037INRA	105.4	14		*Omy1137INRA	29
31	*OMM1384/1	105.4			*OmyS00550INRA	31
32	*BHMS429	105.4			*OMM5174	31
33	*OMM1796/1	107.6			*Omy1097INRA	31
34	*OMM1447	107.6			*OmyD00353INRA	34
35	*BX084966	107.6			*OmyS00551INRA	34
36	*OMM3115	109.4
37	*Ssa60BSFU	109.4
38	*OMM5199	109.4	15
40	*OMM3089	109.4
39	*CA378164/1	109.4
41	*OmyRGT41TUF	115.1
42	*OMM5192/1	115.1
43	*Ogo1UW	115.1	15
44	*OMM5271	115.1	15
45	*OmyS00238INRA	115.1	15
46	*OmyFGT5TUF	115.1
47	*Omy1170INRA	115.7	19
48	*OMM1189	115.7	19
52	*OMM5243	115.9
49	*Omy1023INRA	118	19
50	*Ssa4DU	118.8
51	*OMM1596	121.9
53	*OmyUW1102/1	121.9	19
54	*BHMS206	121.9
55	*OMYRT2TUF	121.9
56	*OMM1568	121.9
57	*Omy26INRA	123.2
58	*OMM1514	123.2
59	*OMM5264	123.2	23
60	*OMM1312	124.9	24
61	*Omy1263INRA	125.6	24
62	*CL15589/1	125.8
63	*OmyS00400INRA	125.8	24
64	*Omy1400INRA	126.6	27
65	*Ogo2UW/1	138.2	28
66	*OMM1510	140.1
67	*Omy1099INRA	143.2	29
68	*Omy1137INRA	143.2	29
69	*BHMS267A	144.8
70	*OMM1297	144.8
71	*Oneu8	148.8
72	*OMM5174	171.1	31
73	*OmyS00550INRA	172.3	31
74	*Omy1097INRA	173.2	31
75	*OmyD00353INRA	173.2	34
76	*OmyS00551INRA	173.2	34

## Sheet: 9 RT04_25
	Synthetic map	cM	position on INRA map		INRA map
1	*Omy325UoG/1	0			*Omy1351INRA	1
2	*Omy1351INRA	2.9	1		*One6ASC	1
3	*OMM1335	4.9			*BHMS431	3
4	*OMM3142	6.2			*OmyUW1191BIS	4
5	*OMM1819	15.8			*OMM1193	5
6	*Omy1505INRA/2	16.1			*OmyS00555INRA	6
7	*One6ASC	17.7	1		*OMM5137	7
8	*BHMS431	19.4	3		*OmyD00553INRA	8
9	*OmyUW1191BIS	23.5	4		*Omy1149INRA	9
10	*OMM5175/2	26.1			*Ssa412UoS	10
11	*OMM1193	28.7	5		*OMM1301	10
12	*OMM1658	30.6			*OmyD00122INRA	10
13	*OmyRT6TUF	31.6			*Ogo2UW/2	13
14	*OmyS00555INRA	37.1	6		*OMM1389	14
15	*OMM3140	40			*Omy1467INRA	15
16	*OMM5137	42.7	7		*OmyUW1102/2	16
17	*OmyD00553INRA	43.4	8		*OMM1796/1	16
18	*Str542INRA	43.4			*OMM1797	18
19	*Omy1149INRA	46.3	9		*OmyS00559INRA	19
20	*Ssa412UoS	46.4	10		*Omy1259INRA	19
21	*OMM5277	49.3			*OmyRGT7TUF	19
22	*OMM1301	51.5	10		*Omy1014UW	19
23	*OmyD00122INRA	77	10		*OMM1054	19
24	*CL15589/2	77.6
25	*OMM1441	77.6
26	*OMM1565	77.6
27	*OMM1532	77.6
28	*Ogo2UW/2	77.6	13
32	*OMM1593	79.5
30	*OMM3076	79.5
31	*BHMS486	80
29	*CA378164/2	80.9
33	*OMM3144	87.4
34	*OMM1389	88.9	14
35	*Omy1467INRA	89.4	15
36	*OMM5065	89.9
37	*Myostatin5	90.9
38	*OMM1463	92.4
39	*OMM1796/2	92.6
40	*OMM5192/2	94.7	16
41	*OmyUW1102/2	96.2	16
42	*OMM1797	96.2	18
43	*Ssa38BSFU	96.2
44	*BHMS330	99.6
45	*Omy1259INRA	101.5	19
46	*One104ADFG	103.5
47	*OmyS00559INRA	103.8	19
48	*OMM1696	103.8
49	*OMM5077	103.8
50	*OMM1548	104.6
51	*OmyRGT7TUF	105.8	19
52	*OmyFGT21TUF	105.8
53	*SSOSL34	106.9
54	*OMM1529	108
55	*OMM1511	108
56	*OMM1054	108	19
57	*Omi48TUF	110.2
58	*OMM1382	111.6
59	*Omy1014UW	113.2	19
60	*OMM1074	121.2
61	*OMM5138	132.4
62	*OmyUW1552	135.6
63	*BHMS250	140.3
64	*OMM1182	140.3

## Sheet: 10 RT05
	Synthetic map	cM	position on INRA map		INRA map
1	*OmyS00398INRA	0	1		*Omy1413INRA	1
2	*Omy1413INRA	3.4	1		*OmyS00398INRA	1
3	*Omy1296INRA	11	3		*Omy1296INRA	3
4	*BX318599/1	12.8			*Omy1510INRA	4
5	*OMM1316	23.5			*OMM1728	4
6	*OmyFGT6TUF	26.4			*Omy1167INRA	6
7	*Omy1253INRA	29			*OtsG249UCD	7
8	*Omy1510INRA	30.6	4		*OmyS00558INRA	7
9	*OMM1728	32.1	4		*One107ADFG	7
10	*BHMS321	35.2			*CA061336	10
11	*OMM1273	35.8			*OMM1032	11
12	*BX910798	35.8			*OMM1007	12
13	*BX913059	36.1			*Oke3	13
14	*Omy1167INRA	36.4	6		*OMM1104(INRA)	14
15	*OMM3133	37.1			*OMM1286	15
16	*OtsG249UCD	37.1	7		*Oki29	15
17	*One107ADFG	37.1	7		*OMM1011	17
18	*OmyS00558INRA	37.7	7		*Omy1096INRA	17
19	*OMM1523	38.9			*Omy1536INRA	17
20	*CA359625	38.9			*Omy1270INRA	20
21	*OMM1457	43.5			*OMM1365	21
22	*Myostatin1	43.5			*CTLA4-4	21
23	*CA061336	45.8	10
24	*OMM1292	49.3
25	*CL16851	51
26	*OMM1032	51.7	11
27	*OMM1007	54	12
28	*Oke3	56.3	13
29	*OMM1104(INRA)	58.2	14
30	*OMM1386	58.2
31	*OMM1003	58.2
32	*OMM1286	60.5	15
33	*Oki29	60.5	15
35	*OMM1104(UoG)	62.8
36	*OMM1011	62.8	17
37	*OMM1625	62.8
38	*Omy1096INRA	63.4	17
39	*Sal6UoG	64
34	*Omy1536INRA	74.1	17
40	*Omy1270INRA	76.7	20
41	*CL8708	78.1
42	*OMM1365	78.1	21
43	*OMM1761	78.1
44	*BX888097	78.1
45	*Omi84TUF(UoG)	80.1
46	*CTLA4-4	80.1	21

## Sheet: 11 RT06
	Synthetic map	cM	position on INRA map		INRA map
1	*Omy1515INRA	0	1		*VIG-5	1
2	*Omy1354INRA	0	1		*Omy1354INRA	1
3	*VIG-5	0	1		*Omy1515INRA	1
4	*CL17363	5.8			*OMM1231	4
5	*ATP1B1A	5.8			*Ssa20.19NUIG/1	5
6	*Cocl3LAV	5.8			*OMM1081	6
7	*OMM5015	9.8			*OMM1151	7
8	*OMM1231	11	4		*OmyS00028INRA	8
9	*Ssa20.19NUIG/1	13	5		*OMM1205	9
10	*OMM1810	14			*Omy1143INRA	9
11	*OMM1081	14	6		*AF483540	9
12	*OMM1151	19.7	7		*OMM5147	9
13	*OmyS00028INRA	21.1	8		*OMM5294/1	9
14	*Omy1185INRA	24.9	9		*Omy1185INRA	9
15	*OMM5294/1	26.7	9		*OMM1780	15
16	*Omy1143INRA	26.7	9		*OmyS00259INRA	16
17	*OMM1205	26.7	9		*OMM1804	16
18	*SsaF43NUIG	27.5			*BHMS425	16
19	*BX309396	28			*OMM1454	16
20	*AF483540	29.6	9		*OMM1046	20
21	*OMM5147	29.6	9		*Omy1276INRA	21
22	*OMM1302	30.4			*OmyS00044INRA	22
23	*BHMS176	30.4			*OMM1082	23
24	*OMM3015/2	31.3			*Cocl-lav221	24
25	*FGF6/1	42			*OMM1776	25
26	*OMM1780	42	15		*BX084962	26
27	*CA058580	42			*OMM1359	26
28	*CL16548	42			*OmyRGT55TUF	26
29	*OmyS00259INRA	44.6	16		*Omy1166INRA/1	26
30	*OMM1804	45.3	16		*OMM1400/1	30
31	*OMM1454	45.8	16		*Omy16INRA	30
32	*OMM1146	45.8			*Omy1302INRA/1	32
33	*GnRH-3B	46.3			*BX871195/1	32
34	*SalD39SFU	46.3			*OMM5242/1	32
35	*OMM5069	46.3
36	*BHMS425	47.5	16
37	*OMM1046	53.5	20
38	*OmyUW1032	58.3
39	*OMM1152	59.1
40	*Omy1276INRA	59.8	21
41	*OmyS00044INRA	65.5	22
42	*OmyFGT20TUF	67.5
43	*OMM1543	68.8
44	*OMM1082	70	23
45	*OMM1366	71.8
46	*Cocl-lav221	75.3	24
47	*OMM5288	77.4
48	*OMM1776	83.4	25
49	*Ssa16DU	83.4
50	*CL8986	89.9
51	*Omy16INRA	89.9	30
52	*OMM1005	91.1
53	*OmyRGT55TUF	93.5	26
54	*BX084962	93.5	26
55	*OMM1524	94.1
56	*OMM1723/1	94.1
57	*OMM1470/1	94.1
58	*OMM1355	94.1
59	*Str7INRA	94.1
60	*OMM1359	94.1	26
61	*Omy1166INRA/1	94.1	26
62	*OMM1442/1	95.4
63	*OMM1400/1	95.4	30
64	*Omy1302INRA/1	97.2	32
65	*OMM5242/1	97.2	32
66	*BX871195/1	97.2	32
67	*OMM1184/1	111.3
68	*OMM1610/1	125.3

[truncated: 24 more sheets: 12 RT07, 13 RT08, 14 RT09, 15 RT10, 16 RT11, 17 RT12, 18 RT13, 19 RT14, 20 RT15, 21 RT16, 22 RT17, 23 RT18, 24 RT19, 25 RT20, 26 RT21, 27 RT22, 28 RT23, 29 RT24, 30 RT26, 31 RT27 …]
