# Supplementary material for: A synthetic rainbow trout linkage map provides new insights into the salmonid whole genome duplication and the conservation of synteny among teleosts
Source: BMC Genet. 2012 Mar 16;13:15. doi: 10.1186/1471-2156-13-15 (PMC3368724; doi:10.1186/1471-2156-13-15)
Supplement: Additional file 5 — Significant blast results found in this study, in Danzmann et al. [22]and Rexroad et al. [23]; see worksheet 1 for full legends. [file 1471-2156-13-15-S5.XLS]

## Sheet: 2 UoG Blastn
marker name in reference [22]	accession INRA	marker name INRA	LG	map dis	Arm	Danio rerio Linkage group G	Sbj start position	Oryzias latipes Linkage Group	Sbj start position	Ancstrl Gr
BHMS221A	AF257053	*BHMS221A	RT1	0
OmyFGT19TUF	UNPUB	*OmyFGT19TUF	RT1	2.2
CL16550	CL16550	*CL16550	RT1	4.5
Omy1339INRA	BV681524	*Omy1339INRA	RT1	4.5		Dr10	39926733	Olat12	949710	G/H/I
Omy1294INRA	BV681467	*Omy1294INRA	RT1	18.1		Dr21	5627562	Olat9/12	28518292	G/H/I
Omi208TUF	AB213257	*Omi208TUF	RT1	35.2						G/H/I
BX076085	BX076085	*BX076085	RT1	43.1		Dr5	60990957	Olat14	14822624	G/H/I
OMM5136	BV211865	*OMM5136	RT1	51.2				Olat13	23885006	G/H/I
OMM5032	CA349143	*OMM5031	RT1	51.2
OMM5031	CA349143	*OMM5031	RT1	51.2
sSOD-1*	AF469663	*sSOD-1*	RT1	51.2
Omy17INRA	UNPUB	*Omy17INRA	RT1	51.2
OMM5295	BV212005	*OMM5295	RT1	56.6
OMM1330	G73565	*OMM1330	RT2	0	p
OMM1064	AF352744	*OMM1064	RT2	12.5	p	Dr3/5/6/9/14/15/19/22/23	?
CA361991	BV681620	*Omy1247INRA	RT2	16.6	p	Dr1	54477653			D
BX885263	BX885263	*BX885263	RT2	16.6	p	Dr3/nodata	5844125	Olat1	26652305	D
CA358173	CA358173	*CA358173	RT2	18	p	Dr22	9103848	Olat1	31541696	D
Ssa55BSFU	http://www.asalbase.org/v0.3/marker/index?name=Ssa0055BSFU	*Ssa55BSFU	RT2	18	p	Dr13	957089			D
Omy11INRA	UNPUB	*Omy11INRA	RT2	19.6	p					D
CL11428	CL11428	*CL11428	RT2	19.6	p					D
OmyFGT25TUF	UNPUB	*OmyFGT25TUF	RT2	24.4	p					D
Omi164TUF	AB213244	*Omi164TUF	RT2	26	p					D
Ots2BML	AF107030	*Ots2BML	RT2	38.7	p					D
SmaBFRO1	U90327	*Str1BFRO	RT2	38.7	p					D
Omy27DU	UNPUB	*Omy27DU	RT2	38.7	p					D
Omy1UoG	UNPUB	*Omy1UoG	RT2	38.7	p					D
CA345680	CA345680	*CA345680	RT2	42	p	Dr1	50604636			D
Omi120TUF	AB213238	*Omi120TUF	RT2	44.5	p					D
CA341677	CA341677	*CA341677	RT2	44.5	p	Dr13/23	16574261	Olat1	10347092	D
OMM5092	CA348764	*OMM5092	RT2	56.1	cent
OMM1232	AF470012	*OMM1232	RT2	61.7	cent	Dr3/5/13/15/19/20/22	?	Olat4/7/9/16/24	?	E
OMM1037	AF346687	*OMM1037	RT2	73.5	q	Dr3	37142478	Olat8	5238566	E
AANAT2a	AF106006	*AANAT2	RT2	87.1	q	Dr3	53211753	Olat8	8328429	E
BX890355	BX890355	*BX890355	RT2	87.1	q	Dr3	49031868			E
OmyUW1212	AY505312	*OmyUW1212	RT2	87.1	q					E
OmyFGT18TUF	UNPUB	*OmyFGT18TUF	RT2	102.7	q					E
CL25555	CL25555	*CL25555	RT2	105	q					E
OMM5037	CA348625	*OMM5037	RT2	106.7	q					E
OmyFGT32TUF	UNPUB	*OmyFGT32TUF	RT2	107.4	q					E
OMM1258	AF470025	*OMM1258	RT2	108.7	q	Dr3	28960576			E
OMM1274	AF470039	*OMM1274	RT2	108.7	q	Dr3	28960630			E
OMM1262	AF470028	*OMM1262	RT2	108.7	q					E
OMM5037	CA348625	*OMM5037	RT2	108.7	q					E
OMM5154	BV211882	*OMM5154	RT2	109.6	q	Dr3	51720886	Olat8	10520373	E
OMM1218	AF470000	*OMM1218	RT2	111.5	q					E
CA376300	BV681494	*Omy1192INRA	RT2	111.5	q	Dr3	4238072	Olat8/19	10180605	E
CL25555	CL25555	*CL25555	RT2	111.5	q					E
OmyRGT42TUF	AB087609	*OmyRGT42TUF	RT2	112.6	q					E
SsaLEEI84	U86703	*SsaI84LEE	RT2	113.6	q					E
IgH	L-EHolm,DanishInstituteofAgriculturalSciences(AVOIR)	*IgH	RT2	119.9	q					E
IgM	X83372	*IgM	RT2	122	q	Dr3	31732955	Olat8	15528867	E
BHMS211	AF256738	*BHMS211	RT2	122	q	Dr3	28091584			E
Ots534NWFSC	AY042724	*Ots534NWFSC	RT2	134.5	q
BHMS267.1	AF256688	*BHMS267A	RT3	0	q
OMM5174	BV211900	*OMM5174	RT3	0.6	q
Omy1097INRA	BV681357	*Omy1097INRA	RT3	0.6	q	Dr14	53657788	Olat10	15973563	GH
OMM1297	AF470055	*OMM1297	RT3	4.7	q					GH
Omy1137INRA	BV681523	*Omy1137INRA	RT3	4.7	q	Dr14	55877617	Olat10	15826357	GH
Omy1099INRA	BV681358	*Omy1099INRA	RT3	8.9	q	Dr14	42454355	Olat10	26823949	GH
Ogo2UW	AF009794	*Ogo2UW	RT3	23.4	q					GH
CL15589	CL15589	*CL15589	RT3	23.4	q					GH
OMM1312	G73552	*OMM1312	RT3	27.3	q					GH
Omy26INRA	UNPUB	*Omy26INRA	RT3	29.4	q					GH
OmyRT2TUF	UNPUB	*OmyRT2TUF	RT3	29.4	q					GH
BHMS206	AF256680	*BHMS206	RT3	29.4	q					GH
Ssa4DU	UNPUB	*Ssa4DU	RT3	33.9	q					GH
OmyFGT5TUF	UNPUB	*OmyFGT5TUF	RT3	37.5	q					GH
BX317661	BX317661	*OMM5192	RT3	37.5	q	Dr12/14	44500405	Olat10	10497550	GH
Omy1102UW	AY505307	*OmyUW1102	RT3	37.5	q					GH
Ogo1UW	AF007827	*Ogo1UW	RT3	37.5	q					GH
Omy1102UW	AY505307	*OmyUW1102	RT3	41.4	q					GH
OmyRGT41TUF	UNPUB	*OmyRGT41TUF	RT3	43.4	q					GH
CA378164	CA378164	*CA378164	RT3	48	q	Dr14	16825764	Olat10	22026174	GH
Ssa60BSFU	http://www.asalbase.org/v0.3/marker/index?name=Ssa0060BSFU	*Ssa60BSFU	RT3	48	q	Dr14	17181913	Olat11	14102205	B
BX084966	BX084966	*BX084966	RT3	53.2	cent	Dr19	2466191	Olat11	15003612	B
BHMS429	AF256719	*BHMS429	RT3	63.7	p					B
BHMS185	AF256675	*BHMS185	RT3	93.4	p					B
OMM1038	AF346688	*OMM1038	RT3	105.9	p					B
OMM1230	AF470010	*OMM1230	RT3	109.6	p					B
Omy1018INRA	BV681393	*Omy1018INRA	RT3	114.2	p					B
CR374305	CR374305	*CR374305	RT3	114.2	p	nodata	?	Olat11	16698098	B
BX080510	BV681332	*Omy1443INRA	RT3	114.2	p	nodata	?	Olat11	16698098	B
Omi161TUF	AB105853	*Omi161TUF	RT3	117.1	p					B
HoxA4a	AY567797	*HoxA4a	RT3	117.1	p	Dr19	10528686	Olat11	10516661	B
OMM5143	BV211872	*OMM5143	RT3	121.5	p	Dr19	34086590	Olat11	13091534	B
OMM5153	BV211881	*OMM5153	RT3	121.5	p	Dr16	16589528	Olat11	10285718	B
Omi84TUF	AB105842	*Omi84TUF(UoG)	RT5	0	p	Dr3/4/24	?
BX888097	BX888097	*BX888097	RT5	1.1	p	Dr9	26648417	Olat21	21697352	C
CL8708	CL8708	*CL8708	RT5	2.3	p					C
OMM1104	AF352767	*OMM1104(UoG)	RT5	18.6	p					C
OMM1286	AF470047	*OMM1286	RT5	20.9	p					C
Sal6UoG	UNPUB	*Sal6UoG	RT5	33.1	p			Olat8	9424613	C
CL16851	CL16851	*CL16851	RT5	37.2	p					C
CA061336	CA061336	*CA061336	RT5	42.4	cent	Dr9	40634906	Olat20/24/nodata	7569319	C
CA359625	CA359625	*CA359625	RT5	42.4	cent	Dr9	40632937	Olat20/24/nodata	7569313	C
OMM1273	AF470038	*OMM1273	RT5	48.8	cent					C
OtsG249UCD	AF393192	*OtsG249UCD	RT5	48.8	q					C
BX910798	BX910798	*BX910798	RT5	48.8	q	Dr9	35074888	Olat21	18631925	C
Mstn1	supprimé: RT05 et RT31	*Mstn1	RT5	48.8	q	Dr9	34895887	Olat21	18493807	C
BX913059	BX913059	*BX913059	RT5	48.8	q	Dr11	27266566	Olat21	5414932	C
BHMS321	AF256743	*BHMS321	RT5	55	q					C
CR374716	BV681530	*Omy1510INRA	RT5	61.5	q	Dr9	21379770			C
OmyFGT6TUF	UNPUB	*OmyFGT6TUF	RT5	66.4	q					C
CA361411	BV681476	*Omy1253INRA	RT5	67.9	q	Dr6/9	57910891	Olat21	26031165	C
OMM1316	G73555	*OMM1316	RT5	77.4	q					C
BX318599	BX318599	*BX318599	RT5	79.7	q	Dr9/nodata	23608242	Olat21	11201605	C
CL17363	CL17363	*CL17363	RT6	2	p
Cocl3LAV	UNPUB	*Cocl3LAV	RT6	2	p
ATP1B1A	CA374089	*ATP1B1A	RT6	2	p	Dr6	20652651	Olat4	29673680	M
CA359407	BV722091	*OMM5015	RT6	6.2	p			Olat4	6914212	M
OMM1231	AF470011	*OMM1231	RT6	7.5	p
Ssa20.19NUIG	U37494	*Ssa20.19NUIG	RT6	7.9	p
BX309396	BX309396	*BX309396	RT6	21.8	p
OMM1302	G73542	*OMM1302	RT6	23.3	p
OMM5147	BV211875	*OMM5147	RT6	23.3	p
CL16548	CL16548	*CL16548	RT6	36	p
FGF6	Y16850	*FGF6	RT6	36	p	Dr25	13203289	Olat6	23491994	JK
OMM5069	CA348796	*OMM5069	RT6	42.4	p
SalD39SFU	AF537310	*SalD39SFU	RT6	42.4	p
BHMS425	AF256753	*BHMS425	RT6	45.6	cent
OMM1046	AF346693	*OMM1046	RT6	56.1	q
Omy1032UW	AY505337	*OmyUW1032	RT6	65	q
OMM1152	AY039634	*OMM1152	RT6	66.3	q
OmyFGT20TUF	UNPUB	*OmyFGT20TUF	RT6	71.5	q
OMM1082	AF352753	*OMM1082	RT6	75.1	q
BX871195	BX871195	*BX871195	RT6	91.4	q	Dr12	29053474	Olat19	11287392	E
OMM1355	BV005147	*OMM1355	RT6	95.4	q
OMM1359	BV005151	*OMM1359	RT6	95.4	q
Str7INRA	UNPUB	*Str7INRA	RT6	95.4	q
Omy16INRA	UNPUB	*Omy16INRA	RT6	95.4	q
OMM5160	BV211888	*OMM5160	RT7	0	q	Dr24	21333877	Olat20	11212870	M
Ogo4UW	AF009796	*Ogo4UW	RT7	2.4	q					M
OMM5099	CA348959	*OMM5099	RT7	26.8	q	Dr24	8862011	Olat17	12734042	M
Omy3DIAS	AF113668	*Omy003DIAS	RT7	28	q
OmyRGT17TUF	AB087594	*OmyRGT17TUF	RT7	30.4	q
OMM1087	AF352756	*OMM1087	RT7	33	q	Dr4	28714807	Olat23	19467054	K
OmyFGT26TUF	UNPUB	*OmyFGT26TUF	RT7	39.6	q
BX867287	BV681407	*Omy1119INRA	RT7	50.1	q	Dr15/10	470964	Olat13	7999513	GH
Omy7INRA	UNPUB	*Omy7INRA	RT7	51.3	cent					GH
ATP1B3B	BX076562	*ATP1B3B	RT7	51.3	cent	Dr2/15	12241276			GH
BHMS347B	AF257054	*BHMS347B	RT7	68.7	p
One1ASC	U56699	*One1ASC	RT7	69.9	p
CA057924	CA057924	*CA057924	RT7	73.7	p	Dr4	21824045	Olat23	2156161	K
CA045004	CA045004	*CA045004	RT7	73.7	p	Dr4	21824045	Olat23	2156176	K
CL67680	CL67680	*CL67680	RT7	73.7	p					K
BX076758	BV681555	*Omy1217INRA	RT7	73.7	p	Dr4	21828742	Olat23	2150570	K
OMM1318	G73557	*OMM1318	RT7	73.7	p			Olat23	22627709	K
OMM1220	AF470002	*OMM1220	RT7	80.4	p					K
OMM1012	AF346673	*OMM1012	RT7	80.4	p					K
OMM1077	AF352748	*OMM1077	RT7	86.1	p	Dr4	28714807	Olat23	19467054	K
OMM1305	G73545	*OMM1305	RT7	86.1	p	Dr14	56409363			K
OMM1164	AY039645	*OMM1164	RT7	86.1	p					K
Sal8UoG	UNPUB	*Sal8UoG	RT7	93.5	p	Dr4	30432532	Olat6/23	1202230	K
OmyRGT15TUF	UNPUB	*OmyRGT15TUF	RT7	93.5	p					K
BHMS124	AF256770	*BHMS124	RT7	97.9	p					K
OMM5102	CA348955	*OMM5102	RT7	97.9	p			Olat23	10331188	K
BX868221	BX868221	*BX868221	RT7	97.9	p	Dr4	13207974	Olat22	3530687	K
OmyFGT13TUF	UNPUB	*OmyFGT13TUF	RT8	0	q
Ogo8UW	AF009800	*Ogo8UW	RT8	1.1	q
BX299451	BX299451	*BX299451	RT8	6.3	q	Dr22	8677532			M
OMM1195	AF469980	*OMM1195	RT8	10.4	q					M
OMM1195	AF469980	*OMM1195	RT8	10.4	q					M
Omy1236INRA	BV681468	*Omy1236INRA	RT8	10.4	q	Dr22	36422206	Olat4	16203305	M
OMM5091	CA348771	*OMM5091	RT8	14.6	q					M
OMM5265	BV211980	*OMM5265	RT8	22.9	q	Dr22	16328880	Olat4	15364104	M
OmyFGT12TUF	UNPUB	*OmyFGT12TUF	RT8	36.8	cent
Clock	AF266745	*Clock	RT8	36.8	cent
One112ADFG	AF274528	*One112ADFG	RT8	36.8	cent
BHMS415	AF256747	*BHMS415	RT8	36.8	cent
BHMS145	AF256773	*BHMS145	RT8	36.8	cent
BHMS423	AF256718	*BHMS423	RT8	36.8	cent
OMM5035	CA348633	*OMM5035	RT8	36.8	cent
GS03	AF390023	*GS03	RT8	36.8	cent	Dr6	55116278	Olat17	25783283	M
OMM5060	CA348688	*OMM5060	RT8	36.8	cent
Ssa20BSFU	http://www.asalbase.org/v0.3/marker/index?name=Ssa0020BSFU	*Ssa20BSFU	RT8	36.8	cent	Dr22	20331215			M
Ssa87BSFU	http://www.asalbase.org/v0.3/marker/index?name=Ssa0087BSFU	*Ssa87BSFU	RT8	36.8	cent
BX865962	BV686466	*Omy1336INRA	RT8	36.8	cent	Dr22	14096080	Olat8/9	14673199	M
CA358745	CA358745	*CA358745	RT8	36.8	cent	Dr22	18842893	Olat4	8576040	M
BX865962	BV686466	*Omy1336INRA	RT8	36.8	cent	Dr22	14096080	Olat8/9	14673199	M
Omi134TUF	AB105851	*Omi134TUF	RT8	36.8	cent
BHMS426	AF256726	*BHMS426	RT8	36.8	cent
CA060381	CA060381	*CA060381	RT8	36.8	cent	Dr22	18843686	Olat4	8574052	M
SSOSL311	Z48597	*SSOSL311	RT8	36.8	cent
OMM5181	BV211907	*OMM5181	RT8	36.8	cent
BX857349	BX857349	*Omy1213INRA	RT8	36.8	cent	Dr22	14937491	Olat4	9338031	M
OMM5166	BV211894	*OMM5166	RT8	36.8	cent	Dr10	38069018	Olat12	14065601	I
Ssa2DIAS	UNPUB	*Ssa2DIAS	RT8	36.8	cent
OMM1009	AF346671	*OMM1009	RT8	36.8	cent
BHMS331	AF256744	*BHMS331	RT8	36.8	cent
One5ASC	U56704	*Oneu5f	RT8	38	p					I
OMM1304	G73544	*OMM1304	RT8	70.9	p	Dr10	19419219			I
CL15841	CL15841	*CL15841	RT8	72.9	p					I
One114ADFG	AF274530	*One114ADFG	RT8	75	p					I
OMM1075	AF352746	*OMM1075	RT8	75	p	Dr10	3727752			I
OtsG83bUCD	AF393189	*OtsG83bUCD	RT8	75	p
Ogo3UW	AF009795	*Ogo3UW	RT8	84.5	p
BX873441	BX873441	*BX873441	RT9	0	q	Dr5	31815139	Olat14	16473338
OMM1293	AF470053	*OMM1293	RT9	23.9	q			Olat8	11292023	E
OMM5185	BV211910	*OMM5185	RT9	33.9	q					E
OMM5154	BV211882	*OMM5154	RT9	33.9	q	Dr3	51720886	Olat8	10520373	E
OmyFGT29TUF	UNPUB	*OmyFGT29TUF	RT9	37.5	q					E
OMM1274	AF470039	*OMM1274	RT9	44.3	q	Dr3	28960630			E
OMM1002	AF346666	*OMM1002	RT9	44.3	q					E
Ogo7UW	AF009799	*Ogo7UW	RT9	44.3	q					E
OmyFGT32TUF	UNPUB	*OmyFGT32TUF	RT9	44.3	q					E
OMM1258	AF470025	*OMM1258	RT9	44.3	q	Dr3	28960576			E
OMM5037	CA348625	*OMM5037	RT9	44.3	q					E
CA376300	BV681494	*Omy1192INRA	RT9	44.3	q	Dr3	4238072	Olat8/19	10180605	E
OMM1262	AF470028	*OMM1262	RT9	44.3	q					E
OMM1218	AF470000	*OMM1218	RT9	45.8	q					E
OmyRGT42TUF	AB087609	*OmyRGT42TUF	RT9	45.8	q					E
SsaLEEI84	U86703	*SsaI84LEE	RT9	50.9	q					E
OmyFGT18TUF	UNPUB	*OmyFGT18TUF	RT9	50.9	q					E
OMM5152	BV211880	*OMM5152	RT9	56.5	q					E
IgM	X83372	*IgM	RT9	56.5	q	Dr3	31732955	Olat8	15528867	E
OMM1161	AY039643	*OMM1161	RT9	58	q					E
BHMS188	AF256784	*BHMS188	RT9	58.9	q					E
BX890355	BX890355	*BX890355	RT9	62	q	Dr3	49031868			E
AANAT1b	AB007294	*AANAT1	RT9	62.7	q					E
OmyRGT33TUF	AB087603	*OmyRGT33TUF	RT9	65.8	q					E
OmyRGT40TUF	AB087608	*OmyRGT40TUF	RT9	67.3	q					E
OMM5140	BV211869	*OMM5140	RT9	69.5	q			Olat8	8614159	E
OMM5140	BV211869	*OMM5140	RT9	69.5	q			Olat8	8614159	E
AANAT2b	AF106006	*AANAT2	RT9	69.5	q	Dr3	53211753	Olat8	8328429	E
OmyFGT28TUF	UNPUB	*OmyFGT28TUF	RT9	69.5	q					E
OMM1368	BV005162	*OMM1368	RT9	71.2	q	Dr3	41261349			E
BHMS184A	AF257049	*BHMS184A	RT9	73.7	q					E
OMM1268	AF470033	*OMM1268	RT9	76.2	q	Dr3	39795494	Olat8	7050998	E
OMM1267	AF470032	*OMM1267	RT9	76.2	q	Dr3	14946500	Olat8	5983304	E
OMM5055	CA348686	*OMM5055	RT9	78.5	q			Olat8	5672352	E
Hsp70A	AB062281	*Hsp70A	RT9	78.5	q	Dr3	23538272	Olat7/8	10856295	E
OMM5063	CA348783	*OMM5063	RT9	80.7	q					E
GH1(DIAS)	M22731	*GH1(INRA)	RT9	80.7	q					E
GH1(INRA)	M22731	*GH1(INRA)	RT9	80.7	q					E
OmyRGT30TUF	AB087600	*OmyRGT30TUF	RT9	80.7	q					E
HoxB4a	AY567800	*HoxB4a	RT9	80.7	q	Dr3	23078923	Olat8	24382655	E
OmyRGT4TUF	AB087589	*OmyRGT4TUF	RT9	81.9	q					E
OMM1341	G73574	*OMM1341(UoG)	RT9	84.3	q					E
OMM5127	CO805129	*OMM5127	RT9	86	q	Dr3	13540071			E
CA349175	CA349175	*OMM5047	RT9	86	q	Dr3	29822718	Olat5	26966126	E
BX311224	BV681573	*Omy1261INRA	RT9	91.5	q	Dr3	29865405	Olat8	25042680	E
Omy1004UW	AY518327	*Omy1004UW	RT9	93.3	cent
Omy1036UW	UNPUB	*OmyUW1036	RT9	93.3	cent
Ssa8BSFU	http://www.asalbase.org/v0.3/marker/index?name=Ssa0008BSFU	*Ssa8BSFU	RT9	96.8	cent
OMM5057	CA348687	*OMM5057	RT9	103.5	cent
Ssa15BSFU	http://www.asalbase.org/v0.3/marker/index?name=Ssa0015BSFU	*Ssa15BSFU	RT9	114.3	p	Dr2/3/4/5/7/14/18/19/20/nodata	?	Olat1/4/5/9/11/13/15/16/19/20/22/nodata	?
OMM5141	BV211870	*OMM5141	RT9	122	p	Dr12	29235168	Olat19	4331279	D
OMM5007	CO805113	*OMM5007	RT9	126.9	p	Dr17	15742863
BX873441	BX873441	*BX873441	RT9	130.7	p	Dr5	31815139	Olat14	16473338	GHI
Omy1009UW	AY518332	*Omy1009UW	RT9	131.4	p					GHI
OMM3103	DQ400408	*OMM3103	RT9	131.4	p			Olat14	16955037	GHI
CR366058	BV681546	*Omy1301INRA	RT9	131.4	p	Dr21	11050830			GHI
ATP1B2	pastrouvé	*ATP1B2	RT9	131.4	p	Dr5	29934809	Olat14	16276161	GHI
OMM1363	BV005155	*OMM1363	RT9	133.5	p			Olat14	18470541	GHI
OMM1096	AF352762	*OMM1096	RT9	133.5	p
One14ASC	U56714	*One14ASC	RT9	135.7	p
Cry5	Omy.17791	*Cry5	RT9	135.7	p	Dr10	36188744	Olat3	25684160	I
Omy105INRA	UNPUB	*Omy105INRA	RT9	139.8	p					I
OMM1192	AF469977	*OMM1192	RT9	140.7	p	Dr5	49254756	Olat9/12/14	4659154	I
OMM5008	CO805114	*OMM5008	RT9	142.1	p					I
CB497405	BV681588	*Omy1399INRA	RT9	142.8	p	Dr21	46013090	Olat12	14368170	I
Omi98TUF	AB213233	*Omi98TUF	RT10	0	p
OMM1179	AF469966	*OMM1179	RT10	5.6	p
OtsG3UCD	AF393184	*OtsG3UCD	RT10	5.6	p
OMM5172	BV211899	*OMM5172	RT10	7	p
BX867246	BX867246	*BX867246	RT10	15.1	p	Dr23	44612059	Olat9	11336362	I
BX303525	BV681363	*Omy1063INRA	RT10	16.5	p	Dr10	4645217	Olat9	25233587	I
OMM5004	CO805110	*OMM5004	RT10	20.2	p					I
BX889738	BV681447	*Omy1160INRA	RT10	20.2	p	Dr8	38616139	Olat9	20312372	I
One111ADFG	AF274527	*One111ADFG	RT10	23.2	p					I
One10ASC	U56710	*One10ASC	RT10	24.5	p					I
OMM5013	CA348663	*OMM5013	RT10	36.3	p					I
OMM5039	CA349159	*OMM5039	RT10	36.3	p					I
OmyFGT11TUF	UNPUB	*OmyFGT11TUF	RT10	37	p					I
OmyRGT2TUF	AB087587	*OmyRGT2TUF	RT10	39.2	p					I
OmyUW1225	AY505314	*OmyUW1225	RT10	43.6	p					I
OMM1204	AF469989	*OMM1204	RT10	47.9	p					I
BHMS356	AF256751	*BHMS356	RT10	50.9	p	Dr8	28563923	Olat9	8210951	I
Omy1120UW	AY505334	*OmyUW1120	RT10	52.3	cent					I
IL1B	AJ004821	*OmyIL1B(DIAS)	RT10	52.3	cent	Dr11	37101387	Olat9	200715	I
OMM1157	AY039639	*OMM1157	RT10	52.3	cent
BHMS117B	AF257048	*BHMS117B	RT10	53.1	cent
UBC100-2.13	AFLP?	*UBC100-2.13	RT10	56.2	q
CR363293	CR363293	*CR363293	RT10	62.7	q	Dr7	30919023	Olat3	8362394	J
OmyFGT10TUF	UNPUB	*OmyFGT10TUF	RT10	69	q					J
OMM1294	AF470054	*OMM1294	RT10	72.2	q					J
CA366526	CA366526	*CA366526	RT10	75.7	q	Dr7	37661351			J
Omy38DU	UNPUB	*Omy38DU	RT10	79.7	q					J
OMM1512	BV212048	*OMM1512	RT10	83.8	q					J
Omy1002UW	AY518325	*Omy1002UW	RT10	94.8	q					J
OMM5009	CO805115	*OMM5009	RT10	98	q					J
OmyCosBTUF	UNPUB	*OmyCosBTUF	RT10	99.1	q					J
BX867151	BX867151	*BX867151	RT10	99.1	q	Dr10	2621431	Olat3	24643354	J
Omi75TUF	AB213230	*Omi75TUF	RT10	101.2	q					J
CA039640	CA039640	*CA039640	RT10	102.4	q	Dr7	28380070	Olat3	3980069	J
MYOD	X75798	*OmyMYODDIAS	RT10	102.4	q	Dr25	26850457	Olat6	1090443	J
OMM1197	AF469982	*OMM1197	RT10	103.3	q	Dr18	3237065			J
Omy1163INRA	BV681614	*Omy1163INRA	RT10	103.3	q					J
CA364516	CA364516	*CA364516	RT10	103.3	q	Dr25	28739569	Olat3	4400409	J
OMM1214	AF469996	*OMM1213	RT10	105.6	q			Olat3	28660650	J
OMM1237	AF470017	*OMM1237	RT10	107.2	q	Dr18	37284964	Olat3	26141651	J
OMM1213	AF469996	*OMM1213	RT10	108.7	q			Olat3	28660650	J
Ots520NWFSC	AY042710	*Ots520NWFSC	RT11	4.1	cent
OMM1310	G73550	*OMM1310	RT11	10.4
BX867319	BV211904	*OMM5178	RT11	10.4		Dr18	33063234	Olat13	13529562	GH
Ocl1UW	AF028694	*Ocl1UW	RT11	11.1						GH
OMM1172	AF469960	*OMM1172	RT11	11.8		Dr15	15023060	Olat13	14462645	GH
Omy7DIAS	AF239043	*Omy7DIAS	RT11	17						GH
OMM1209	AF469993	*OMM1209	RT11	22.2						GH
Omy13DIAS	AF239030	*Omy13DIAS	RT11	34.7						GH
Ssa80BSFU	UNPUB	*Ssa80BSFU	RT11	35.3						GH
SL	D10640	*SL	RT11	47.2						GH
CA347214	CA347214	*CA347214	RT11	47.2		Dr15	26365799	Olat13	28829350	GH
Omi33TUF	AB213222	*Omi33TUF	RT11	52.6						GH
OMM1315	G73554	*OMM1315	RT11	52.6		Dr17	24259256			GH
Ots509NWFSC	AY042699	*Ots509NWFSC	RT11	52.6						GH
OMM1084	AF352754	*OMM1084	RT11	56.6				Olat13	19758290	GH
BX313739	BV681372	*Omy1017INRA	RT11	56.6		nodata	?	Olat13	21244380	GH
Omi69TUF	AB213229	*Omi69TUF	RT11	57.3				Olat13	21366434	GH
Omy1011UW	AY518334	*Omy1011UW	RT11	58.1
Omy2DU	UNPUB	*Omy2DU	RT11	58.9
Ots515NWFSC	AY042705	*Ots515NWFSC	RT11	63.5
OMM5159	BV211887	*OMM5159	RT12	0	q	Dr5	30518097	Olat13	14556944	GH
Omi66TUF	AB105838	*Omi66TUF	RT12	10.4	q	Dr19/18	7802579	Olat14/15	2090787	GH
OMM5036	CA349152	*OMM5036	RT12	10.4	q			Olat13	23885006	GH
OMM3061	BV078099	*OMM3061	RT12	20.8	q
OMM3050	BV078109	*OMM3050	RT12	20.8	q	Dr11	17082500	Olat5	26665575	L
OMM3048	BV078106	*OMM3048	RT12	25	q					L
OMM3056	BV078096	*OMM3056	RT12	27.3	q					L
OMM3054	BV078095	*OMM3054	RT12	28.5	q	Dr11	22214125	Olat5	26736562	L
Ssa54BSFU	http://www.asalbase.org/v0.3/marker/index?name=Ssa0054BSFU	*Ssa54BSFU	RT12	30.7	q					L
OMM1168	AF469958	*OMM1168	RT12	79.8	q			Olat5	14917900	L
OMM3059	BV078097	*OMM3059	RT12	81.5	q	Dr8/16/2/10	39489233	Olat5/10	2416642	L
Omy111INRA	UNPUB	*Omy111INRA	RT12	98.7	q					L
OMM1155	AY039637	*OMM1155	RT12	100.5	q					L
HoxC9b	AY567809	*HoxC9b	RT12	103	q	Dr23	35246909	Olat7	12875589	L
HoxC6b	AY567807	*HoxC6b	RT12	103	q	Dr23	35226954	Olat7	12891864	L
NRAMP-B	AF048761	*NRAMP-B	RT12	103	q	Dr11	1666518	Olat5	28271038	L
Pax7	FJ713022	*Pax7	RT12	105.6	q	Dr23	18780651	Olat5	7408877	L
Omy16DIAS	AF239033	*Omy16DIAS	RT12	105.6	q					L
BX084427	BX084427	*OMM5258	RT12	115.1	cent	Dr8	24314536	Olat7	13302236	L
CA344270	CA344270	*OMM5255	RT12	118.8	cent	Dr6	52885216	Olat5	33780848	L
OMM1277	AF470041	*OMM1277	RT12	118.8	cent
OMM5145	BV211873	*OMM5145	RT12	125.1	cent	Dr25	7554015	Olat10	26362486
OMM5029	CA348622	*OMM5029	RT12	128.4	cent
OMM1148	AY039630	*OMM1148(UoG)	RT12	128.4	p
OMM5098	BV722093	*OMM5098	RT12	128.4	p	Dr1	2264398	Olat2	28950639	C
OMM1066	AF346697	*OMM1066	RT12	137.6	p					C
OMM1236	AF470016	*OMM1236(UoG)	RT12	144.1	p					C
Str1INRA	AF129777	*Str1INRA	RT12	144.1	p					C
OmyFGT4TUF	UNPUB	*OmyFGT4TUF	RT12	144.1	p					C
OMM5161	BV211889	*OMM5161	RT12	144.1	p	Dr6	7801256	Olat2	16386417	C
CA349039	BV211954	*OMM5233	RT12	148.4	p	Dr11/11	8584901	Olat2	22815028	C
OMM1158	AY039640	*OMM1158	RT12	148.4	p					C
OMM5095	CA348914	*OMM5095	RT12	150.7	p					C
BX305657	BX305657	*BX305657	RT12	150.7	p	Dr2	36075598	Olat22	8601844	C
OmyOGT5TUF	AB087585	*OmyOGT5TUF	RT12	153.4	p	Dr6	13508112			C
BHMS219	AF256759	*BHMS219	RT12	154.8	p					C
ATP1A1B	AY319390	*ATP1A1B	RT12	158.9	p	Dr1/9/19	295203	Olat2	20202763	C
ATP1A1C	AY319389	*ATP1A1C	RT12	158.9	p	Dr1	275414	Olat2	20202756	C
ATP1B1B	CB492131	*ATP1B1B	RT12	158.9	p	Dr6	20658135	Olat4	29680172	M
OmyRT10TUF	UNPUB	*OmyRT10TUF	RT12	158.9	p
Ots100SSBI	AF069674	*Ots100SSBI	RT12	159.8	p
Omy1008UW	AY518331	*Omy1008UW	RT12	163.4	p	Dr1/5/6/7/6/9/10/14/15/16/17/19/21	?
CA383830	BV681505	*Omy1088INRA	RT12	163.4	p	Dr6	7451651			L
Omi155TUF	AB213240	*Omi155TUF	RT12	165.3	p			Olat7	14969951	L
BX303903	BX303903	*BX303903	RT12	166.2	p	Dr1	27333962	Olat21	19916765	C
CA371653	CA371653	*CA371653	RT12	167	p			Olat3	14943548	J
CA388551	BV211975	*OMM5260	RT12	167	p	Dr19	43476914	Olat3	15029627	J
Omy3INRA	UNPUB	*Omy3INRA	RT12	167	p
BX342964	BX342964	*BX342964	RT12	167	p			Olat7	10266275	L
BX879524	BV211988	*OMM5273	RT12	167	p	Dr9	28462554	Olat21	12334695	C
OMM1167	AF469957	*OMM1167	RT12	208	p
ATP1B3A	CA348957	*ATP1B3A	RT13	0		Dr2	12227657	Olat17	5635389	M
OmyRGT47TUF	AB031200	*OmyRGT47TUF	RT13	2						M
OMM5053	CA349198	*OMM5053	RT13	2						M
Omy1013UW	AY518336	*Omy1013UW	RT13	2.7		Dr2	11097158			M
CA350064	BV686464	*Omy1307INRA	RT13	2.7		Dr2	46995797	Olat17	4692747	M
OmyRGT51TUF	AB087613	*OmyRGT51TUF	RT13	2.7						M
CR373404	CR373404	*CR373404	RT13	7.2		Dr8	49691821	Olat17	6115603	M
Ocl3UW	AF028695	*Ocl3UW	RT13	9.5						M
Omi51TUF	AB213225	*Omi51TUF	RT13	9.5						M
OmyRGT46TUF	AB087612	*OmyRGT46TUF	RT13	9.5						M
OmyRGT14TUF	AB087593	*OmyRGT14TUF	RT13	9.5						M
OmyRGT32TUF	AB087602	*OmyRGT32TUF	RT13	9.5						M
OMM1272	AF470037	*OMM1272	RT13	11.8						M
Ocl4UW	AF028696	*Ocl4UW	RT13	11.8						M
OMM1020	AF346679	*OMM1020	RT13	18.8						M
OmyFGT28TUF	UNPUB	*OmyFGT28TUF	RT13	25.8						M
GS04	AF390024	*GS04	RT13	25.8		Dr2	14361834	Olat17	25783174	M
OmyJTUF	UNPUB	*OmyJTUF	RT13	26.6						M
OMM1321	G73559	*OMM1321	RT13	30.4				Olat17	27238256	M
GS02	AF390022	*GS02	RT13	30.4		Dr2	14362501	Olat17	25783186	M
BX870052	BX870052	*BX870052	RT13	40.9		Dr2	34736366	Olat18	21352927	M
OMM5157	BV211885	*OMM5157	RT13	43.2				Olat17	15150878	M
BHMS411	AF256761	*BHMS411	RT13	45
OMM1216	AF469998	*OMM1216	RT13	49	cent
Ssa410UoS	AJ402727	*Ssa410UoS	RT14	0	p
Omy120INRA	UNPUB	*Omy120INRA(UoG)	RT14	8.3	p
OMM1657	BV212158	*OMM1657	RT14	70.8	p	Dr1	49813456			F
OMM5017	CO805122	*OMM5017	RT14	70.8	p	Dr1	21664216	Olat1	23279305	F
OMM1657	BV212158	*OMM1657	RT14	70.8	p	Dr1	49813456			F
OMM5168	BV211896	*OMM5168	RT14	70.8	p	Dr1	21664216	Olat1	23279305	F
BX859491	BX859491	*BX859491	RT14	70.8	p	Dr1	25234161	Olat1	20718107	F
CL47450	CL47450	*CL47450	RT14	70.8	p					F
OMM1134	AY039628	*OMM1134	RT14	72.9	p	Dr1/10	21128044	Olat1/14	23016259	F
Omy296UoG	UNPUB	*Omy296UoG	RT14	74.9	p					F
CL17236	CL17236	*CL17236	RT14	74.9	p			Olat4	6197956	F
Omy1048UW	AY505332	*OmyUW1048	RT14	77.8	p					F
Omy1048UW	AY505332	*OmyUW1048	RT14	77.8	p					F
BHMS205	AF256679	*BHMS205	RT14	77.8	p					F
CA348861	CA348861	*CA348861	RT14	77.8	p	Dr1	14660114	Olat1	16701082	F
Omy4INRA	UNPUB	*Omy4INRA	RT14	79.3	p					F
BX873975	BX873975	*BX873975	RT14	79.3	p	Dr1	14455624	Olat1	16788867	F
BX319411	BV681380	*Omy1232INRA	RT14	79.3	p	Dr1	17411838	Olat1	23468322	F
Omy1434INRA	BV681438	*Omy1434INRA	RT14	79.3	p					F
BX883807	BV681438	*Omy1434INRA	RT14	79.3	p	Dr1	17411885			F
OMM1241	AF470021	*OMM1241	RT14+2	0	q	Dr22	12736312	Olat2	16732551
OMM5182	BV211908	*OMM5182	RT14+2	1.1	q
OMM1279	AF470043	*OMM1279	RT14+2	12.4	q			Olat14	24996312
BHMS281	AF256694	*BHMS281	RT14+2	21.5	q
TC128101	0	*TC128101	RT14+2	23.8	q	Dr17	15006736			A
Ssa102BSFU	http://www.asalbase.org/v0.3/marker/index?name=Ssa0102BSFU	*Ssa102BSFU	RT14+2	23.8	q	Dr17/nodata	49216220	Olat22	12299753	A
OMM5175	BV211901	*OMM5175	RT14+2	28.4	q					A
OmyRGT43TUF	AB087610	*OmyRGT43TUF	RT14+2	36.3	q					A
TC110605	0	*TC110605	RT14+2	42	q	Dr4/8	2290939			A
TC126859	0	*TC126859	RT14+2	46.5	q			Olat22	12465112	A
BX080247	BX080247	*OMM5216	RT14+2	47.7	q	Dr17	15088327			A
Ssa14DU	UNPUB	*Ssa14DU	RT14+2	49.9	q
OmyRGT15TUF	UNPUB	*OmyRGT15TUF	RT15	0	p
BX868221	BX868221	*BX868221	RT15	5.6	p	Dr4	13207974	Olat22	3530687	K
OMM5102	CA348955	*OMM5102	RT15	5.6	p			Olat23	10331188	K
BHMS124	AF256770	*BHMS124	RT15	6.8	p					K
OmyRT7TUF	UNPUB	*OmyRT7TUF	RT15	12.6	p					K
OMM1175	AF469963	*OMM1175	RT15	15	p					K
OMM5100	CA348952	*OMM5100	RT15	15	p	Dr4	18957797	Olat23	17260456	K
Myf5	EF450074	*Myf5-MRF4	RT15	17.2	p	Dr4	28969317	Olat23	19582438	K
MRF4	EF450074	*Myf5-MRF4	RT15	17.9	p	Dr4	28992780	Olat23	19593259	K
BHMS339	AF256745	*BHMS339	RT15	17.9	p					K
OMM1036	AF346686	*OMM1036	RT15	20.9	p					K
OMM1164	AY039645	*OMM1164	RT15	20.9	p					K
IGF1	EF450071	*IGF1	RT15	20.9	p			Olat23	20440423	K
Ssa24BSFU	http://www.asalbase.org/v0.3/marker/index?name=Ssa0024BSFU	*Ssa24BSFU	RT15	27.1	p					K
Omi184TUF	AB213253	*Omi184TUF	RT15	31.1	p					K
OMM1291	AF470051	*OMM1291	RT15	31.3	p					K
OMM1289	AF470049	*OMM1289	RT15	31.3	p					K
Ots1BML	AF107029	*Ots1BML	RT15	37.5	cent					K
OMM5075	CA348807	*OMM5075	RT15	37.5	cent					K
OmyRGT8TUF	AB081328	*OmyRGT7TUF	RT15	37.5	cent					K
OMM1166	AY039646	*OMM1166	RT15	50.4	cent	Dr4/25	24045375			K
OMM5030	CA349141	*OMM5030	RT15	56.1	q
OMM1051	AF346695	*OMM1051	RT15	58.3	q
TC112353	0	*TC112353	RT15	69.8	q	Dr7	22144504	Olat18	17850249	F
OmyRGT23TUF	UNPUB	*OmyRGT23TUF	RT15	91.4	q					F
BX887563	GF108560	*OMY6877INRA	RT15	91.4	q	Dr7	11696193	Olat18	28774236	F
OMM1261	AF470027	*OMM1260	RT15	92.1	q	Dr11/25	6800747	Olat3/9/16	?	F
OMM1260	AF470027	*OMM1260	RT15	92.1	q	Dr11/25	6800747	Olat3/9/16	?	F
Per1	AF228695	*Per1	RT15	95	q	Dr7	51081513	Olat18	151982259	F
Omy107INRA	UNPUB	*Omy107INRA	RT15	95	q
OmyRGT21TUF	AB087596	*OmyRGT21TUF	RT15	99.5	q
BHMS252	AF256686	*BHMS252	RT16	0	p
Omy1008UW	AY518331	*Omy1008UW	RT16	11.4	p	Dr1/5/6/7/6/9/10/14/15/16/17/19/21	?
ATP1B1B	CB492131	*ATP1B1B	RT16	13.4	p	Dr6	20658135	Olat4	29680172	C
Omy3INRA	UNPUB	*Omy3INRA	RT16	13.4	p					C
BX879524	BV211988	*OMM5273	RT16	15.5	p	Dr9	28462554	Olat21	12334695	C
BX303903	BX303903	*BX303903	RT16	15.5	p	Dr1	27333962	Olat21	19916765	C
CA388551	BV211975	*OMM5260	RT16	15.5	p	Dr19	43476914	Olat3	15029627	J
OMM1167	AF469957	*OMM1167	RT16	19.7	p					J
BX879524	BV211988	*OMM5273	RT16	19.7	p	Dr9	28462554	Olat21	12334695	J
CA388551	BV211975	*OMM5260	RT16	19.7	p	Dr19	43476914	Olat3	15029627	J
CA371653	CA371653	*CA371653	RT16	19.7	p			Olat3	14943548	J
CA383830	BV681505	*Omy1088INRA	RT16	22.7	p	Dr6	7451651			C
CA383830	BV681505	*Omy1088INRA	RT16	22.7	p	Dr6	7451651			C
OmyRT10TUF	UNPUB	*OmyRT10TUF	RT16	31.6	p					C
Omy77DU	UNPUB	*Omy77DU	RT16	36.1	p					C
CA345149	CA345149	*CA345149	RT16	36.9	p	Dr2	21948330	Olat22	4405160	?
OMM5095	CA348914	*OMM5095	RT16	36.9	p					C
Str60INRA	AB001057	*Str60INRA	RT16	39.8	p					C
OMM1345	G73576	*OMM1345	RT16	39.8	p					C
BHMS219	AF256759	*BHMS219	RT16	39.8	p					C
Omi173TUF	AB213249	*Omi173TUF	RT16	45.5	p	Dr11	5837355	Olat21	23098470	C
Omi173TUF	AB213249	*Omi173TUF	RT16	47.3	p	Dr11	5837355	Olat21	23098470	C
BX856652	BV681384	*Omy1071INRA	RT16	51	p	Dr6/9	14247726	Olat21	11925297	C
OMM1013	AF346674	*OMM1013	RT16	57.3	p	Dr9/22	30836551	Olat21	31733414	C
OMM5161	BV211889	*OMM5161	RT16	58	p	Dr6	7801256	Olat2	16386417	C
Omy8INRA	UNPUB	*Omy8INRA	RT16	67.7	cent
OMM1088	AF352757	*OMM1088	RT16	67.7	cent	Dr1/5/nodata	?
OmyRGT3TUF	AB087588	*OmyRGT3TUF	RT16	73.9	q	Dr19	32685991	Olat11	16349978	B
OMM1352	BV005145	*OMM1352	RT16	96.9	q	Dr19	29474977	Olat11	28074236	B
BX873238	BX873238	*BX873238	RT16	96.9	q			Olat11	22827820	B
Omi102TUF	AB105844	*Omi102TUF	RT16	96.9	q					B
Str9INRA	AF136536	*Str9INRA	RT16	96.9	q					B
OMM1303	G73543	*OMM1303	RT16	101	q					B
Str2INRA	UNPUB	*Str2INRA	RT16	101	q					B
Omy13INRA	UNPUB	*Omy13INRA	RT16	101	q					B
OMM1290	AF470050	*OMM1290	RT16	104.7	q					B
OMM5064	CA348707	*OMM5064	RT16	104.7	q			Olat11	8635852	B
Omy6INRA	UNPUB	*Omy6INRA	RT16	106.6	q					B
HoxA4a	AY567797	*HoxA4a	RT16	106.6	q	Dr19	10528686	Olat11	10516661	B
BX867838	BX867838	*BX867838	RT16	106.6	q	Dr19	35430547	Olat11	12100585	B
OMM1101	AF352765	*OMM1101	RT16	106.6	q					B
OMM5151	BV211879	*OMM5151	RT16	108.4	q	Dr22	36249728			B
OMM5033	CA349148	*OMM5033	RT16	112.1	q			Olat11	22929161	B
OMM5169	BV211897	*OMM5169	RT16	112.1	q					B
OMM5002	CO805108	*OMM5002	RT16	115.8	q	Dr17/19	28757599	Olat11	21372289	B
OMM5151	BV211879	*OMM5151	RT16	115.8	q	Dr22	36249728			B
OMM1090	AF352759	*OMM1090	RT17	0	p
OMM5044	CA349174	*OMM5044	RT17	11.1	p
OMM5061	CA348691	*OMM5061	RT17	11.1	p
OMM1076	AF352747	*OMM1076	RT17	18.6	p
BX075694	BV681594	*Omy1456INRA	RT17	18.6	p	Dr13	1242131	Olat15	23796910	D
CA357130	CA357130	*CA357130	RT17	18.6	p			Olat15	23393864	D
OtsG85UCD	AF393190	*OtsG85UCD	RT17	24.4	p					D
OMM1371	BV005158	*OMM1371	RT17	36.6	p					D
OtsG422UCD	AF393197	*OtsG422UCD	RT17	43.5	cent					D
Omy113INRA	UNPUB	*Omy113INRA	RT17	44.8	cent					D
CA368462	BV681481	*Omy1389INRA	RT17	44.8	cent	Dr3/12	34028862	Olat8/19	4795166	D/E
OMM1117	AF352771	*OMM1117	RT17	44.8	cent	Dr12	35106149			D/E
OmyRGT27TUF	UNPUB	*OmyRGT27TUF	RT17	52.3	q					D/E
HoxB5b	AY567802	*HoxB5b	RT17	52.3	q	Dr3/12	23063618	Olat19	17590879	D/E
OMM5050	CA348659	*OMM5050	RT17	52.3	q					D/E
OMM5163	BV211891	Omy1064INRA	RT17	60.3	q	Dr12	32595104	Olat19	12116014	D/E
BX073647	BX073647	*BX073647	RT17	60.3	q	Dr12/17	32279663			D/E
BX305863	BX305863	*BX305863	RT17	60.3	q	Dr7/12	2494722	Olat19	11446282	D/E
CA362622	CA362622	*CA362622	RT17	63.8	q	Dr12/13	27551923	Olat19	11744332	D/E
CA362622	CA362622	*CA362622	RT17	66.5	q	Dr12/13	27551923	Olat19	11744332	D/E
OmyRGT6TUF	UNPUB	*OmyRGT6TUF	RT17	75.5	q
OMM1311	G73551	*OMM1311	RT18	0	q			Olat3	29862262	J
CL10332	CL10332	*CL10332	RT18	13.6	q					J
OMM1512	BV212048	*OMM1512	RT18	21.5	q					J
Omi187TUF	AB105857	*Omi187TUF	RT18	25	q					J
OMM1159	AY039641	*OMM1159	RT18	25	q					J
BX867151	BX867151	*BX867151	RT18	25.5	q	Dr10	2621431	Olat3	24643354	J
OMM1197	AF469982	*OMM1197	RT18	26.1	q	Dr18	3237065			J
OMM5009	CO805115	*OMM5009	RT18	31.8	q					J
MYOD	X75798	*OmyMYODDIAS	RT18	32.9	q	Dr25	26850457	Olat6	1090443	J
CA039640	CA039640	*CA039640	RT18	32.9	q	Dr7	28380070	Olat3	3980069	J
BX888425	BV681614	*Omy1163INRA	RT18	32.9	q	Dr25	28417143	Olat6	11948316	J
CA364516	CA364516	*CA364516	RT18	32.9	q	Dr25	28739569	Olat3	4400409	J
OmyCosBTUF	UNPUB	*OmyCosBTUF	RT18	36.3	q
OMM3060	BV078098	*OMM3060	RT19	0	q	Dr9/13	11124500
Omy1052UW	AY505331	*OmyUW1052	RT19	22.1	q
Omi197TUF	AB213255	*Omi197TUF	RT19	32.6	q
One3ASC	AH003601	*One3ASC	RT19	33.8	q
OMM5156	BV211884	*OMM5156	RT19	35.6	q	Dr5/23	61919498	Olat9	4503403	I
OMM1333	G73567	*OMM1333	RT19	36.1	q					I
OmyFGT34TUF	UNPUB	*OmyFGT34TUF	RT19	52.4	q					I
OmyUW1191	AY505309	*OmyUW1191	RT19	57.1	q					I
Ssa4DIAS	UNPUB	*Ssa4DIAS	RT19	57.1	q					I
OMM1008	AF346670	*OMM1008	RT19	58.7	q					I
Omy106INRA	UNPUB	*Omy106INRA	RT19	61.8	q					I
OMM5045	CA348654	*OMM5045	RT19	64.9	q	Dr8	49214496	Olat9	16806550	I
BX863453	BX863453	*BX863453	RT19	66.7	q	Dr8	51752585			I
OMM1313	G73553	*OMM1313	RT19	70.3	q					I
Ots209	AJ534367	*Ots209	RT19	79.3	cent					I
OMM5034	CA349160	*OMM5034(UoG)	RT19	87.7	cent	Dr7	37155607			I
OMM5088	CA348759	*OMM5088	RT19	88.3	cent	Dr8	27583197			I
OMM5018	CO805123	*OMM5018	RT19	90.2	cent
PACAP	EF450088	*PACAP	RT19	90.2	cent	Dr2/NoData	10430060
OMM1223	AF470005	*OMM1223	RT19	90.9	cent
OMM1025	AF346682	*OMM1025	RT19	97.9	cent
Omi174TUF	AB105854	*Omi174TUF	RT19	112.1	p
Omy10DIAS	UNPUB	*Omy10DIAS	RT19	112.1	p
Omi62TUF	AB213227	*Omi62TUF	RT19	112.1	p
BX298853	BX298853	*BX298853	RT19	113.6	p	Dr24	30386353			M
CA058586	BV211936	*OMM5214	RT19	118	p	Dr2	15382572	Olat17	6239008	M
Omi96TUF	AB213232	*Omi96TUF	RT19	125	p	Dr9	14633134
Ocl8UW	AF028697	*Ocl8UW	RT19	130.5	p
SNP-sh2	0	*SNP-sh2	RT19	130.5	p
E2TUF	Sakamoto,T.,TokyoUniv.ofMarineSciences	*E2TUF	RT19	135.4	p
OmyOGT1TUF	AB087584	*OmyOGT1TUF	RT19	136.8	p
BX319411	BV681380	*Omy1232INRA	RT20	0	q	Dr1	17411838	Olat1	23468322	F
BX883807	BV681438	*Omy1434INRA	RT20	0	q	Dr1	17411885			F
CL17236	CL17236	*CL17236	RT20	7.9	q			Olat4	6197956	F
OMM1134	AY039628	*OMM1134	RT20	17	q	Dr1/10	21128044	Olat1/14	23016259	F
OMM5017	CO805122	*OMM5017	RT20	18.1	q	Dr1	21664216	Olat1	23279305	F
OMM5168	BV211896	*OMM5168	RT20	18.1	q	Dr1	21664216	Olat1	23279305	F
OMM1657	BV212158	*OMM1657	RT20	59	q	Dr1	49813456			F
OMM5108	CA349062	*OMM5108	RT20	72.7	cent
BHMS205	AF256679	*BHMS205	RT20	75	cent
OmyRGT53TUF	UNPUB	*OmyRGT53TUF	RT20	75	cent
OMM5268	BV211983	*OMM5268	RT20	105.6	p	Dr10	33985662	Olat14	9698890	GH
BX882100	BX882100	*OMM5195	RT20	105.6	p	Dr3	59250709	Olat14	23805165	GH
CA369467	CA369467	*OMM5059	RT20	105.6	p	Dr10	33985662	Olat14	9698890	GH
OMM1332	G73566	*OMM1332	RT20	105.6	p					GH
OMM1120	AF352772	*OMM1120	RT20	105.6	p					GH
CR372971	BV681525	*Omy1348INRA	RT20	105.6	p	nodata/Dr13	?/10203832	Olat14	2193385	GH
OMM1181	AF469967	*OMM1181	RT20	113	p	Dr21/15	10338536	Olat14	30758166	GH
OMM1044	AF346691	*OMM1044	RT20	114.6	p					GH
OMM3004	G73808	*OMM3004	RT20	122.4	p					GH
BHMS373	AF256705	*BHMS373	RT20	124	p					GH
TRCARR	U48412	*TRCARR	RT20	124	p	Dr7	16959874	Olat14	24203258	GH
Omi90TUF	AB105843	*Omi90TUF	RT20	126.7	p
OMM3102	DQ400407	*OMM3102	RT20	134.9	p
SsaLEEN82	U86706	*SsaN82LEE	RT20	134.9	p
Omi100TUF	AB213234	*Omi100TUF	RT20	136.3	p
Omi155TUF	AB213240	*Omi155TUF	RT20	150.8	p			Olat7	14969951
Omy8DIAS	AF090390	*Omy8DIAS	RT20	152.9	p
BHMS437	AF256816	*BHMS437	RT20	157.1	p
CA372906	BV681486	*Omy1002INRA	RT20	157.1	p	Dr1	8697490	Olat18/15/nodata	28953157	F
Ssa197DU	U43694	*Ssa197DU	RT21	0	q
Omy10INRA	UNPUB	*Omy10INRA	RT21	0.7	q
CA061915	CA061915	*CA061915	RT21	0.7	q	Dr23	21075028	Olat5/11/16/nodata	3045372	L
BX302949	BX302949	*BX302949	RT21	0.7	q	Dr23	17835345	Olat7	4649258	L
OmyFGT7TUF	UNPUB	*OmyFGT7TUF	RT21	0.7	q					L
Omi106TUF	AB213237	*Omi106TUF	RT21	2.7	q					L
OMM1309	G73549	*OMM1309	RT21	3.5	q					L
HoxC4a	AY567805	*HoxC4a	RT21	3.5	q	Dr23	35211046	Olat7	12904951	L
OmyFGT2TUF	UNPUB	*OmyFGT2TUF	RT21	15	q					L
Omy301UoG	UNPUB	*Omy301UoG	RT21	16.6	q					L
OmyP9-2TUF	UNPUB	*OmyP9-2TUF	RT21	20.5	q					L
BX073974	BV681321	*Omy1075INRA	RT21	24.5	q	Dr23	21536779	Olat7	10281100	L
Sal12UoG	UNPUB	*Sal12UoG	RT21	33	q	Dr23	189205			L
BX863758	BV681401	*Omy1219INRA	RT21	34.2	q	Dr8	24779483	Olat7	6827600	L
BX309199	BX309199	*BX309199	RT21	34.2	q	Dr8	24780137	Olat7	6828407	L
OmyFGT27TUF	UNPUB	*OmyFGT27TUF	RT21	41	q
OmyRGT26TUF	AB087598	*OmyRGT26TUF	RT21	41	q
OmyRT5TUF	UNPUB	*OmyRT5TUF	RT21	51.4	cent
Omy2DIAS	AF039065	*Omy2DIAS	RT21	58.2	cent
OMM1344	G73575	*OMM1344	RT21	58.2	cent
Omy1090UW	AY505318	*OmyUW1090	RT21	83.6	p
OMM1059	AF352742	*OMM1059	RT21	83.6	p
OMM5179	BV211905	*OMM5179	RT21	85.3	p	Dr8	9052390
CA366869	BV211971	*OMM5256	RT21	88.7	p	Dr7	1755839	Olat18	19501005	F
OMM1089	AF352758	*OMM1089	RT21	92.4	p					F
OMM5126	CO805128	*OMM5126	RT21	95	p	Dr7	53562624			F
BX082639	BV681592	*Omy1512INRA	RT21	96.1	p	Dr1/23	?	Olat18/1	2310560	F
BX310634	BX310634	*BX310634	RT21	96.1	p	Dr5	60995068
OMM5129	BV211862	*OMM5129	RT21	96.1	p
OMM1270	AF470035	*OMM1270	RT21	96.1	p
OMM5054	CA348677	*OMM5054	RT21	97.7	p
OMM1271	AF470036	*OMM1271	RT21	97.7	p
Omi186TUF	AB213254	*Omi186TUF	RT21	114.3	p
BHMS328	AF256731	*BHMS328	RT22	1.1	q	Dr1/3/4/5/14/16/19/20/22	?
OMM1340	G73573	*OMM1340	RT22	14.7	q
Ssa6.33NUIG	AF420497	*Ssa6.33NUIG	RT22	35.2	q
SSOSL439	Z49996	*SSOSL439	RT22	44.3	q
Str58CNRS	U60223	*Str58CNRS	RT22	50.4	q
OMM5141	BV211870	*OMM5141	RT22	51.1	cent	Dr12	29235168	Olat19	4331279	D
Omi126TUF	AB105849	*Omi126TUF	RT22	52.9	cent					D
Omi20TUF	AB105829	*Omi20TUF	RT22	54.6	p					D
Ssa289DU	UNPUB	*Ssa289DU	RT22	56.8	p					D
Omi171TUF	AB213248	*Omi171TUF	RT22	67.3	p					D
HoxB5b	AY567802	*HoxB5b	RT22	80.3	p	Dr3/12	23063618	Olat19	17590879	D
Omy15DIAS	AF239032	*Omy15DIAS	RT22	82.3	p					D
OMM5023	CA348610	*OMM5023	RT22	82.7	p					D
OMM1023	AF346681	*OMM1023	RT22	92.1	p					D
Omi65TUF	AB105837	*Omi65TUF	RT22	92.1	p	Dr1	16066901			D
OMM5056	CA349207	*OMM5056	RT22	95.8	p	Dr12	27212298	Olat19	11948580	D
BX860095	BV212022	*OMM5313	RT22	95.8	p	Dr12	28361709	Olat19	11597249	D
BX319197	BX319197	*OMM5158	RT22	95.8	p	Dr12	27212434	Olat19	11948580	D
BHMS422A	AF257050	*BHMS422A	RT22	95.8	p					D
OmyRGT6TUF	UNPUB	*OmyRGT6TUF	RT22	95.8	p					D
BX073647	BX073647	*BX073647	RT22	97.3	p	Dr12/17	32279663			D
OMM1362	BV005154	*OMM1362	RT22	98.5	p
Omy1193INRA	BV681493	*Omy1193INRA	RT22	105.3	p
OMM1221	AF470003	*OMM1221	RT22	107.5	p	Dr8	3023098
Omy9DIAS	AF239044	*Omy9DIAS	RT22+2	10.4		Dr1/4/7/8/9
OMM5133	BV211864	*OMM5133	RT22+2	10.4		Dr8	44905636	Olat7	21859810	L
OmyOGT4TUF	UNPUB	*OmyOGT4TUF	RT22+2	16.6
OmyFGT23TUF	UNPUB	*OmyFGT23TUF	RT23	0	p
Ots506NWFSC	AY042696	*Ots506NWFSC(UoG)	RT23	24.4	p
OMM1055	AF352740	*OMM1055	RT23	33.4	p
Omi162TUF	AB213243	*Omi162TUF	RT23	35.4	p
BHMS230	AF256788	*BHMS230	RT23	36	p
CR365462	CR365462	*CR365462	RT23	46.5	p	Dr2	3924981	Olat17	16836413	M
OmyRGT10TUF	AB031198	*OmyRGT10TUF	RT23	50	p					M
OmyRGT18TUF	UNPUB	*OmyRGT18TUF	RT23	51	p					M
OMM5003	CO805109	*OMM5003	RT23	59.1	cent					M
OMM1358	BV005146	*OMM1354	RT23	59.1	cent					M
OMM1295	AF480429	*OMM1295	RT23	64.2	q	Dr2	18332709	Olat17	25434650	M
OMM1265	AF470031	*OMM1265	RT23	85.6	q					M
OMM5167	BV211895	*OMM5167	RT23	90.3	q	Dr2	24349106	Olat17	13369320	M
OMM1207	AF469992	*OMM1207	RT23	92.7	q					M
GS02	AF390022	*GS02	RT23	92.7	q	Dr2	14362501	Olat17	25783186	M
BX870052	BX870052	*BX870052	RT23	95	q	Dr2	34736366	Olat18	21352927	M
OMM5176	BV211902	*OMM5176	RT23	97.2	q			Olat17	16110642	M
OMM5010	CO805116	*OMM5010	RT23	97.2	q			Olat17	16110642	M
OMM5112	CA349005	*OMM5112	RT23	106.2	q	Dr2	40149417	Olat21	9460509	M
ATP1A2	AY319387	*ATP1A2	RT23	106.2	q	Dr2/19	39999688	Olat2	20202771	M
CB496743	CB496743	*OMM5310	RT23	108.4	q	Dr2	22227842			M
OMM1329	G73564	*OMM1329	RT23	108.4	q			Olat17	31754362	M
OMM1178	AF469965	*OMM1178	RT23	108.4	q			Olat17	31754362	M
OMM1276	AF470040	*OMM1276	RT23	110.7	q
BX307443	BV211989	*OMM5274	RT23+2	0		Dr17/nodata	14867730	Olat24	13584107	A
CR371139	BV681521	*Omy1422INRA	RT23+2	0		Dr17	14823535	Olat3	30673606	A
OMM5012	CO805118	*OMM5012	RT23+2	1.1
OMM1097	AF352763	*OMM1097	RT23+2	8.3
OmyFGT16TUF	UNPUB	*OmyFGT16TUF	RT24	2	p
Omi169TUF	AB213247	*Omi169TUF	RT24	4.8	p
OMM1045	AF346692	*OMM1045	RT24	4.8	p
Omy12DIAS	AF239029	*Omy12DIAS	RT24	7.5	p
One2ASC	U56700	*One2ASC	RT24	10.3	p
One19ASC	U56719	*One19ASC	RT24	10.3	p
One17ASC	U56717	*One17ASC	RT24	11.2	p
OMM1211	AF469995	*OMM1211	RT24	13.8	p
Omy2INRA	UNPUB	*Omy2INRA	RT24	13.8	p
OmyRGT36TUF	AB087605	*OmyRGT36TUF	RT24	21.4	p
Omi67TUF	AB105839	*Omi67TUF	RT24	21.4	p
GS01	AF390021	*GS01	RT24	33.9	p	Dr2/6	14360380	Olat17	25783192	M
BHMS377	AF256707	*BHMS377	RT24	43.4	p	Dr20	27996407	Olat4	28117737	M
Ssa85DU	U43692	*Ssa85DU	RT24	46.9	p
BX087219	BX087219	*BX087219	RT24	55	cent	Dr3	13540143			E
BX296674	BX296674	*BX296674	RT24	55.7	cent	Dr3	13358166	Olat8	15044865	E
OMM1170	AF469959	*OMM1170	RT24	56.5	cent
OmyPuPuPyDU	UNPUB	*OmyPuPuPy	RT24	57.5	cent
TC105189	0	*TC105189	RT24	61.57	q
Omy4DIAS	AF090389	*Omy4DIAS	RT24	70.9	q
One108ADFG	AF274524	*One108ADFG	RT24	73.8	q
OMM1105	AF352768	*OMM1105	RT24	75.8	q	Dr20	23921193			A
OMM1320	G73558	*OMM1320	RT24	102.9	q	Dr25	6458218	Olat18	19452200	A
OMM1322	G73560	*OMM1322	RT24	102.9	q			Olat24	2663481	A
BHMS238	AF256682	*BHMS238	RT24	105.2	q					A
OMM3007	UNPUB	*OMM3007	RT24	106.2	q					A
OMM1281	AF470045	*OMM1281	RT24	107	q					A
OMM1281	AF470045	*OMM1281	RT24	107	q					A
One11ASC	U56711	*One11ASC	RT24	110.8	q					A
Omy27INRA	UNPUB	*Omy27INRA	RT24	118.2	q					A
OMM5113	CA349018	*OMM5113	RT24	122.3	q					A
BX077780	BX077780	*BX077780	RT24	122.3	q	Dr20	34096352	Olat24	14674696	A
OMM3065	BV078105	*OMM3065	RT24	144.9	q
OMM3064	BV078103	*OMM3064	RT24	144.9	q	Dr2/13	265326	Olat5	26648198
OmyRGT19TUF	AB087595	*OmyRGT19TUF	RT24	148.4	q
OMM5175	BV211901	*OMM5175	RT25+2(L25)	0
Omy1351INRA	BV681610	*Omy1351INRA	RT25+2(L25)	2
BHMS431	AF256720	*BHMS431	RT25+2(L25)	4.1
OmyRT6TUF	UNPUB	*OmyRT6TUF	RT25+2(L25)	10.4
BHMS250	AF256685	*BHMS250	RT25	0	p
Omy1552UW	AY505330	*OmyUW1552	RT25	2.3	p
Omy1552UW	AY505330	*OmyUW1552	RT25	2.3	p
OMM5138	BV211867	*OMM5138	RT25	5.7	p	Dr14	53588260	Olat10	15962756	GH
Omi48TUF	AB213224	*Omi48TUF	RT25	10.2	p	Dr10/18	26763738			GH
OmyFGT21TUF	UNPUB	*OmyFGT21TUF	RT25	12.5	p					GH
OmyRGT7TUF	AB081328	*OmyRGT7TUF	RT25	14	p					GH
One104ADFG	AF274520	*One104ADFG	RT25	19.3	p					GH
OMM1054	AF352739	*OMM1054	RT25	19.3	p	Dr1/7/12/25	?			GH
Ssa38BSFU	http://www.asalbase.org/v0.3/marker/index?name=Ssa0038BSFU	*Ssa38BSFU	RT25	24.4	p					GH
BX317661	BX317661	*OMM5192	RT25	28.8	p	Dr12/14	44500405	Olat10	10497550	GH
Myostatin5	pastrouvé	*ATP1B2	RT25	33.1	p
OMM5065	CA348787	*OMM5065	RT25	34.3	p
OMM1301	AF470057	*OMM1301	RT25	36.1	p
Omy1149INRA	BV686456	*Omy1149INRA	RT25	36.6	p
CL15589	CL15589	*CL15589	RT25	45.1	cent
Ogo2UW	AF009794	*Ogo2UW	RT25	45.1	cent
BHMS486	AF256727	*BHMS486	RT25	46	cent
OMM1193	AF469978	*OMM1193	RT25	58.5	q			Olat22	6945896	A
OMM5175	BV211901	*OMM5175	RT25	69.9	q					A
BX881655	BV681433	*Omy1505INRA	RT25	89.2	q	Dr17	4920815	Olat2	17880989	A
OMM1335	G73569	*OMM1335	RT25	90.3	q			Olat2	17891892	A
OmyFGT24TUF	UNPUB	*OmyFGT24TUF	RT26	4
OMM5036	CA349152	*OMM5036	RT26	4.1				Olat13	23885006	GH
SSOSL32	Z69642	*SSOSL32	RT26	5.1						GH
Omi66TUF	AB105838	*Omi66TUF	RT26	5.1		Dr19/18	7802579	Olat14/15	2090787	GH
OMM1015	AF346675	*OMM1015	RT26	5.1						GH
BHMS7.005	AF256725	*BHMS7.005	RT26	6.2		Dr23	22279060			GH
Omy111DU	UNPUB	*Omy111DU	RT26	29.3						GH
CR375500	BV681533	*Omy1511INRA	RT26	29.3		Dr15	45548071	Olat13	20117419	GH
BX860240	BX860240	*BX860240	RT26	29.3		Dr15	3291714	Olat13	12908059	GH
OMM1767	BV212236	*OMM1767	RT26	29.3						GH
CB506726	CB506726	*CB506726	RT26	29.3		Dr15	18869676	Olat13	31548267	GH
CA052244	CA052244	*CA052244	RT26	29.3		Dr15	18869676	Olat13	31545957	GH
Ssa80BSFU	UNPUB	*Ssa80BSFU	RT26	29.3
TC105523	0	*TC105523	RT26+2	0
OMM1335	G73569	*OMM1335	RT26+2	14.5
OMM1228	AF470009	*OMM1228	RT27	0	q
Ssa16NUIG	AF420507	*Ssa16NUIG	RT27	0	q
Ssa64BSFU	http://www.asalbase.org/v0.3/marker/index?name=Ssa0064BSFU	*Ssa64BSFU	RT27	1.8	q
OMM1347	G73578	*OMM1347	RT27	2.3	q
OmyRGT31TUF	AB087601	*OmyRGT31TUF	RT27	2.3	q
Omy1INRA	UNPUB	*Omy1INRA	RT27	2.3	q
BX863380	BX863380	*BX863380(UoG)	RT27	2.3	q	Dr4/25	17580402	Olat6/23	8382598	JK
FGF6	Y16850	*FGF6	RT27	10	q	Dr25	13203289	Olat6	23491994	JK
Str591INRA	AB001065	*Str591INRA	RT27	10.1	q					JK
ras-1	M73690	*ras-1	RT27	15.2	q					JK
Omi56TUF	AB213226	*Omi56TUF	RT27	19.2	q					JK
CA374878	CA374878	*OMM5187	RT27	25.6	q	Dr18	10777195	Olat6	13788302	JK
Ssa95BSFU	http://www.asalbase.org/v0.3/marker/index?name=Ssa0095BSFU	*Ssa95BSFU	RT27	25.6	q	Dr18	23755792			JK
OMM3002	G73804	*OMM3002	RT27	25.6	q					JK
OMM3001	G73803	*OMM3001	RT27	36	q					JK
Ssa142NUIG	AJ290402	*Ssa142NUIG	RT27	53.8	q					JK
BHMS212	AF256739	*BHMS212	RT27	55.9	q					JK
Omy6DIAS	AF239042	*Omy6DIAS	RT27	55.9	q					JK
IGF2	EF450082	*IGF2	RT27	57.5	q	Dr25	20336445	Olat23	20441684	JK
Omy102INRA	UNPUB	*Omy102INRA	RT27	57.5	q
OMM1235	AF470015	*OMM1235	RT27	59.2	cent
Ots501NWFSC	AY042691	*Ots501NWFSC	RT27	62.5	cent
CA375845	CA375845	*OMM5042	RT27	62.5	cent	Dr16	13596523	Olat16	20845621	B
Str15INRA	AB001058	*Str15INRA	RT27	62.5	cent					B
BHMS254	AF256765	*BHMS254	RT27	64.2	p					B
OMM1364	BV005156	*OMM1364	RT27	66	p					B
Ots529NWFSC	AY042719	*Ots529NWFSC	RT27	69.5	p					B
BX073867	BV681320	*Omy1076INRA	RT27	72.8	p	Dr16	45360118	Olat16	26332187	B
CA368402	CA368402	*CA368402	RT27	72.8	p	Dr16	20497333	Olat16	23878743	B
Omy272UoG	UNPUB	*Omy272UoG	RT27	76.7	p					B
Omy1119UW	AY505333	*OmyUW1119	RT27	77.4	p					B
Ocl2UW	AF028699	*Ocl2UW	RT27	77.4	p					B
Myostatin6	pastrouvé	*ATP1B2	RT27	77.4	p					B
OMM1108	AF352769	*OMM1108	RT27	80.3	p					B
OMM5062	CA348777	*OMM5062	RT27	80.3	p			Olat16	17693521	B
BX885490	BV681440	*Omy1429INRA	RT27	81.1	p	Dr16	22081094	Olat16	14021260	B
BX313262	BX313262	*BX313262	RT27	81.1	p	Dr16	22081086	Olat16	14021264	B
OMM1263	AF470029	*OMM1263	RT27	87.8	p	Dr16	473231	Olat16	5498101	B
One18ASC	U56718	*One18ASC	RT27	92.3	p					B
OMM5188	BV211912	*OMM5188	RT27	94.5	p	Dr16	25512876	Olat16	18752973	B
OmyFGT8TUF	UNPUB	*OmyFGT8TUF	RT27	96.1	p					B
OMM5000	CO805106	*OMM5000	RT27	97.7	p	Dr16	50166881	Olat16	16373683	B
OmyRGT13TUF	AB087592	*OmyRGT13TUF	RT27	97.7	p					B
OtsG423UCD	AF393198	*OtsG423UCD	RT27	102.6	p					B
OMM5177	BV211903	*OMM5177	RT27	102.6	p					B
Omy29INRA	UNPUB	*Omy29INRA	RT27	102.6	p					B
BX321659	BX321659	*BX321659	RT27	104.9	p	Dr16	5876197	Olat16	15037714	B
OMM1122	AF352773	*OMM1122	RT27	104.9	p
Omi156TUF	AB213241	*Omi156TUF	RT27	109.5	p
Omi210TUF	AB213258	*Omi210TUF	RT27	109.5	p
Omi105TUF	AB213236	*Omi105TUF	RT27	117.6	p
One102ADFG	AF274518	*One102ADFG	RT27	145	p
OMM5062	CA348777	*OMM5062	RT27+2(L44)	0
OMM3065	BV078105	*OMM3065	RT29	0	q
OMM3057	BV078060	*OMM3057	RT29	2	q
OMM3064	BV078103	*OMM3064	RT29	2	q	Dr2/13	265326	Olat5	26648198
OMM1200	AF469985	*OMM1200	RT29	10.4	q
Omi167TUF	Hara T., N.Okamoto, UoT	*Omi167TUF	RT29	10.4	q
OMM1330	G73565	*OMM1330	RT29	41.6	q
OMM1269	AF470034	*OMM1269	RT29	47.9	q
BX885263	BX885263	*BX885263	RT29	50	q	Dr3/nodata	5844125	Olat1	26652305	?
OMM5074	CA348721	*OMM5074	RT29	50	q	nodata	?			?
CA361991	BV681620	*Omy1247INRA	RT29	50	q	Dr1	54477653			?
OMM1269	AF470034	*OMM1269	RT29	50	q					?
BX311884	BX311884	*OMM5165	RT29	52.1	q	Dr22	24280229			?
CA358173	CA358173	*CA358173	RT29	52.1	q	Dr22	9103848	Olat1	31541696	?
Omi205TUF	AB213256	*Omi205TUF	RT29	52.1	q					?
CL11428	CL11428	*CL11428	RT29	52.1	q					?
Omy11INRA	UNPUB	*Omy11INRA	RT29	52.1	q					?
OMM1064	AF352744	*OMM1064	RT29	52.1	q	Dr3/5/6/9/14/15/19/22/23	?			?
BX301679	BV211948	*OMM5227	RT29	53.5	q	nodata	?			?
Omi164TUF	AB213244	*Omi164TUF	RT29	55	q					?
OMM5116	CA349104	*OMM5116	RT29	56.4	q	Dr5	511065			?
CA358173	CA358173	*CA358173	RT29	62.1	q	Dr22	9103848	Olat1	31541696	?
BX087664	BX087664	*Omy1357INRA	RT29	77.8	q	Dr13	52802759			D
BHMS7.015	AF256758	*BHMS7.015	RT29	77.8	q					D
SmaBFRO1	U90327	*Str1BFRO	RT29	77.8	q					D
Omy21INRA	UNPUB	*Omy21INRA	RT29	77.8	q					D
OtsG68UCD	AF393187	*OtsG68UCD	RT29	81.4	q					D
OMM1162	AY039644	*OMM1162	RT29	87.4	q	Dr13	52802754			D
OMM5051	CA349193	*OMM5051	RT29	93.4	q	Dr1	48815607			D
OMM5043	CA349167	*OMM5043	RT29	93.4	q	Dr1	48815285			D
OMM5043	CA349167	*OMM5043	RT29	96.5	q	Dr1	48815285			D
OtsG43UCD	AF393186	*OtsG43UCD	RT29	99.5	q
CA367675	CA367675	*CA367675	RT29	99.5	q	Dr22	9101541			L
OmyUW1223	AY505313	*OmyUW1223	RT29	108.8	cent					L
OMM1300	AF470056	*OMM1300	RT29	109.9	cent					L
BX866010	BV681580	*Omy1040INRA	RT29	109.9	cent					L
OmyFGT3TUF	UNPUB	*OmyFGT3TUF	RT29	116.6	p					L
Ssa98BSFU	http://www.asalbase.org/v0.3/marker/index?name=Ssa0098BSFU	*Ssa98BSFU	RT29	116.6	p					L
OtsG243UCD	AF393191	*OtsG243UCD	RT29	133.5	p					L
Ghrelin	AB100839	*Ghrelin	RT29	139.8	p	Dr22/16	4267033			L
Omi104TUF	AB213235	*Omi104TUF	RT29	139.8	p					L
HoxC4b	AY567806	*HoxC4b	RT29	141.9	p	Dr23	35211266			L
HoxC6b	AY567807	*HoxC6b	RT29	141.9	p	Dr23	35226954	Olat7	12891864	L
Ots108SSBI	AF069680	*Ots108SSBI	RT29	148.2	p
OmyRGT19TUF	AB087595	*OmyRGT19TUF	RT29	152.3	p
Omy28INRA	UNPUB	*Omy28INRA	RT29	160.7	p
Omy110INRA	UNPUB	*Omy110INRA	RT29	166.9	p
sG3PDH-1*	AF027130	*sG3PDH-1*	RT29	166.9	p
Omy109INRA	UNPUB	*Omy109INRA	RT29	169	p
SalE38SFU	AF537309	*SalE38SFU	RT30	0
BX079862	BX079862	*OMM5224	RT30	3.6		Dr13	52237869	Olat15	715161	D
OMM5011	CO805117	*OMM5011	RT30	22.2						D
GnRH-3A	AF231728	*GnRH-3A	RT30	23.7		Dr17	18888222	Olat15	18744519	D
Omy5DIAS	AF239041	*Omy005DIAS	RT30	34.8						D
OmyRGT24TUF	AB087597	*OmyRGT24TUF	RT30	36.2						D
OmyRGT34TUF	AB031199	*OmyRGT34TUF	RT30	36.9						D
Omy108INRA	UNPUB	*Omy108INRA	RT30	36.9						D
BX861315	BV681394	*Omy1049INRA	RT30	39.9		Dr12/13	31186110	Olat19	12284006	D
OMM1186	AF469971	*OMM1186	RT30	39.9				Olat19	22803821	D
OMM1019	AF346678	*OMM1019	RT30	39.9						D
BHMS418	AF256717	*BHMS418	RT30	39.9						D
OMM1238	AF470018	*OMM1238	RT30	50.4						D
BX871195	BX871195	*BX871195	RT30	52.4		Dr12	29053474	Olat19	11287392	D
OMM1184	AF469969	*OMM1184	RT30	53.8
Omi105TUF	AB213236	*Omi105TUF	RT31	0	p
Omi156TUF	AB213241	*Omi156TUF	RT31	0	p
Omi210TUF	AB213258	*Omi210TUF	RT31	2.5	p
HoxA2b	AY567794	*HoxA2b	RT31	4.1	p	Dr16	15954451	Olat11	10499162	B
OMM1122	AF352773	*OMM1122	RT31	4.1	p					B
BX321659	BX321659	*BX321659	RT31	8.3	p	Dr16	5876197	Olat16	15037714	B
OMM5020	CO805125	*OMM5020	RT31	10.7	p					B
Omi175TUF	AB213250	*Omi175TUF	RT31	16.7	p			Olat16	5788227	B
OMM5067	CA348790	*OMM5067	RT31	16.7	p	Dr16	4291292			B
OmyFGT8TUF	UNPUB	*OmyFGT8TUF	RT31	18	p					B
OMM5121	CA349040	*OMM5121	RT31	18	p	Dr16	25508826			B
One18ASC	U56718	*One18ASC	RT31	22.9	p					B
Str4INRA	UNPUB	*Str4INRA	RT31	24.7	p					B
One102ADFG	AF274518	*One102ADFG	RT31	26.7	p					B
OmyRGT1TUF	AB087586	*OmyRGT1TUF	RT31	31.8	p					B
Omy272UoG	UNPUB	*Omy272UoG	RT31	31.8	p					B
CA368402	CA368402	*CA368402	RT31	31.8	p	Dr16	20497333	Olat16	23878743	B
BHMS254	AF256765	*BHMS254	RT31	36.4	p					B
Ssa406UoS	AJ402723	*Ssa406UoS	RT31	38.5	p	Dr10	35741692			B
Omy1006UW	AY518329	*Omy1006UW	RT31	38.5	p					B
ATP1A3	AY319388	*ATP1A3	RT31	44.6	p	Dr1/2/3/9/19	?	Olat2/11	20233231	B
OMM1078	AF352749	*OMM1078	RT31	52.8	p
OMM5146	BV211874	*OMM5146	RT31	52.8	p
OMM1058	AF352741	*OMM1058	RT31	54.4	cent	Dr9	28630249	Olat21	8512665	C
BHMS129	AF256764	*BHMS129	RT31	54.4	cent					C
HoxD9a	AY567816	*HoxD9a	RT31	70.7	q	Dr9	1949314	Olat21	24614796	C
HoxD10a	AY567813	*HoxD10a	RT31	70.7	q	Dr9	1953615	Olat21	24611777	C
HoxD9a	AY567816	*HoxD9a	RT31	71.4	q	Dr9	1949314	Olat21	24614796	C
OMM5024	CA348611	*OMM5024	RT31	74.5	q					C
OMM1083	AF352751	*OMM1083	RT31	78.6	q					C
Omi96TUF	AB213232	*Omi96TUF	RT31	86.1	q	Dr9	14633134			C
BX318599	BX318599	*BX318599	RT31	94.2	q	Dr9/nodata	23608242	Olat21	11201605	C
BX318599	BX318599	*BX318599	RT31+2(L25)	2		Dr9/nodata	23608242	Olat21	11201605	C
OMM1080	AF352750	*OMM1080	RT31+2(L25)	18.7
OMM1053	AF352738	*OMM1053	RT31+2(L25)	18.7
sIDHP-3*	Omy.286	*sIDHP-3*	RT31+2(L25)	20.8
BHMS234	AF256789	*BHMS234	RT31+2(L25)	20.8
OMM5164	BV211892	*OMM5164	RT31+2(L25)	20.8

## Sheet: 3 ARS Blastx
ARS marker name	Accession number	INRA marker name	homology on Danio rerio
BX073974	BX073974	*Omy1075INRA	Dre23
BX076085	BX076085	*BX076085	Dre5
BX076758	BX076758	*Omy1217INRA	Dre4
BX077780	BX077780	*BX077780	Dre20
BX087219	BX087219	*BX087219	Dre3
BX087664	BX087664	*Omy1357INRA	Dre13
BX296674	BX296674	*BX296674	Dre3
BX298853	BX298853	*BX298853	Dre24
BX303903	BX303903	*BX303903	Dre1
BX311224	BX311224	*Omy1261INRA	Dre3
BX313739	BX313739	*Omy1017INRA	Dre9
BX319411	BX319411	*Omy1232INRA	Dre1
BX860095	BX860095	*OMM5313	Dre12
BX860240	BX860240	*BX860240	Dre15
BX861315	BX861315	*Omy1049INRA	Dre12
BX863758	BX863758	*Omy1219INRA	Dre8
BX865962	BX865962	*Omy1336INRA	Dre22
BX867838	BX867838	*BX867838	Dre19
BX870052	BX870052	*BX870052	Dre2
BX873238	BX873238	*BX873238	Dre19
BX873441	BX873441	*BX873441	Dre5
BX873975	BX873975	*BX873975	Dre1
BX883807	BX883807	*Omy1434INRA	Dre1
BX887563	BX887563	*OMY6877INRA	Dre7
BX888097	BX888097	*BX888097	Dre9
BX889738	BX889738	*Omy1160INRA	Dre8
CA057924	CA057924	*CA057924	Dre4
CA061915	CA061915	*CA061915	Dre23
CA341677	CA341677	*CA341677	Dre23
CA345149	CA345149	*CA345149	Dre10
CA346402	CA346402	*CA346402	Dre16
CA350064	CA350064	*Omy1307INRA	Dre2
CA358745	CA358745	*CA358745	Dre22
CA361411	CA361411	*Omy1253INRA	Dre9
CA364516	CA364516	*CA364516	Dre25
CA365390	CA365390	*CA365390	Dre22
CA366526	CA366526	*CA366526	Dre7
CA367675	CA367675	*CA367675	Dre20
CA368402	CA368402	*CA368402	Dre16
CA372906	CA372906	*Omy1002INRA	Dre10
CA376300	CA376300	*Omy1192INRA	Dre3
CR363293	CR363293	*CR363293	Dre7
CR365462	CR365462	*CR365462	Dre2
CR371139	CR371139	*Omy1422INRA	Dre8
CR372971	CR372971	*Omy1348INRA	Dre21
CR373404	CR373404	*CR373404	Dre8
CR374716	CR374716	*Omy1510INRA	Dre9
OMM3024	BV012584	*OMM3024	Dre8
OMM3025	BV012585	*OMM3025	Dre8
OMM3026	BV012587	*OMM3026	Dre8
OMM3027	BV012586	*OMM3027	Dre8
OMM3032	BV722032	*OMM3032	Dre2
OMM3036	BV676511	*OMM3036	Dre12
OMM3041	BV718473	*OMM3041	Dre12
OMM3047	BV078104	*OMM3047	Dre11
OMM3048	BV078106	*OMM3048	Dre11
OMM3049	BV078107	*OMM3049	Dre11
OMM3050	BV078109	*OMM3050	Dre11
OMM3054	BV078095	*OMM3054	Dre11
OMM3056	BV078096	*OMM3056	Dre11
OMM3060	BV078098	*OMM3060	Dre11
OMM3061	BV078099	*OMM3061	Dre11
OMM3062	BV078101	*OMM3062	Dre11
OMM3063	BV078102	*OMM3063	Dre11
OMM3064	BV078103	*OMM3064	Dre11
OMM3065	BV078105	*OMM3065	Dre11
OMM3066	BV676503	*OMM3066	Dre12
OMM3067	BV676504	*OMM3067	Dre17
OMM3072	BV676507	*OMM3072	Dre11
OMM3075	BV676508	*OMM3075	Dre11
OMM3076	BV676509	*OMM3076	Dre17
OMM3079	BV678007	*OMM3079	Dre16
OMM3080	BV678008	*OMM3080	Dre16
OMM3081	BV678009	*OMM3081	Dre16
OMM3085	BV718451	*OMM3085	Dre19
OMM3089	BV718454	*OMM3089	Dre19
OMM3090	BV676518	*OMM3090	Dre19
OMM3092	BV676514	*OMM3092	Dre21
OMM3093	BV676515	*OMM3093	Dre21
OMM3094	BV676516	*OMM3094	Dre21
OMM3095	BV676517	*OMM3095	Dre21
OMM3097	BV683033	*OMM3097	Dre21
OMM3098	BV683034	*OMM3098	Dre21
OMM3099	BV683035	*OMM3099	Dre21
OMM3100	BV683036	*OMM3100	Dre21
OMM3105	BV683037	*OMM3105	Dre1
OMM3107	BV683038	*OMM3107	Dre20
OMM3115	AB162343	*OMM3115	Dre19
OMM3121	BV723988	*OMM3121	Dre2
OMM3126	BV683039	*OMM3126	Dre9
OMM3133	BV683032	*OMM3133	Dre9
OMM5000	CO805106	*OMM5000	Dre16
OMM5002	CO805108	*OMM5002	Dre17
OMM5005	CO805111	*OMM5005	Dre9
OMM5038	CA348626	*OMM5038	Dre13
OMM5041	CA348635	*OMM5041	Dre2
OMM5045	CA348654	*OMM5045	Dre25
OMM5059	CA348697	*OMM5059	Dre10
OMM5067	CA348790	*OMM5067	Dre16
OMM5077	CA348730	*OMM5077	Dre14
OMM5093	CA348861	*CA348861	Dre1
OMM5099	CA348959	*OMM5099	Dre24
OMM5100	CA348952	*OMM5100	Dre4
OMM5127	CO805129	*OMM5127	Dre3
OMM5132	BV211863	*OMM5132	Dre23
OMM5133	BV211864	*OMM5133	Dre23
OMM5136	BV211865	*OMM5136	Dre7
OMM5137	BV211866	*OMM5137	Dre17
OMM5138	BV211867	*OMM5138	Dre14
OMM5141	BV211870	*OMM5141	Dre12
OMM5142	BV211871	*OMM5142	Dre16
OMM5143	BV211872	*OMM5143	Dre19
OMM5148	BV211876	*OMM5148	Dre2
OMM5153	BV211881	*OMM5153	Dre16
OMM5156	BV211884	*OMM5156	Dre5
OMM5166	BV211894	*OMM5166	Dre10
OMM5167	BV211895	*OMM5167	Dre2
OMM5178	BV211904	*OMM5178	Dre18
OMM5187	BV211911	*OMM5187	Dre18
OMM5188	BV211912	*OMM5188	Dre16
OMM5189	BV211913	*OMM5189	Dre12
OMM5192	BV211914	*OMM5192	Dre14
OMM5195	BV211917	*OMM5195	Dre21
OMM5205	BV211927	*OMM5205	Dre12
OMM5206	BV211928	*OMM5206	Dre19
OMM5209	BV211931	*OMM5209	Dre23
OMM5220	BV211941	*OMM5220	Dre9
OMM5223	BV211944	*OMM5223	Dre23
OMM5233	BV211954	*OMM5233	Dre11
OMM5236	BV211956	*OMM5236	Dre5
OMM5239	BV211958	*Omy1358INRA	Dre20
OMM5243	BV211962	*OMM5243	Dre16
OMM5246	BV211964	*OMM5246	Dre16
OMM5247	BV211965	*OMM5247	Dre6
OMM5255	BV211970	*OMM5255	Dre6
OMM5256	BV211971	*OMM5256	Dre7
OMM5257	BV211972	*OMM5257	Dre23
OMM5258	BV211973	*OMM5258	Dre6
OMM5260	BV211975	*OMM5260	Dre1
OMM5262	BV211977	*OMM5262	Dre10
OMM5264	BV211979	*OMM5264	Dre14
OMM5265	BV211980	*OMM5265	Dre22
OMM5266	BV211981	*OMM5266	Dre7
OMM5267	BV211982	*OMM5267	Dre10
OMM5268	BV211983	*OMM5268	Dre10
OMM5274	BV211989	*OMM5274	Dre8
OMM5288	BV212000	*OMM5288	Dre17
OMM5298	BV212008	*OMM5298	Dre7
OMM5302	BV212011	*OMM5302	Dre15
OMM5308	BV212017	*OMM5308	Dre15
OMM5310	BV212019	*OMM5310	Dre2
OMM5312	BV212021	*OMM5312	Dre1
OMM5313	BV212022	*OMM5313	Dre12
OMM3102	DQ400407	*OMM3102	Dre10
OMM3103	DQ400408	*OMM3103	Dre10
OMM3118	unpub	*OMM3118	Dre3
BX073974	BX073974	*Omy1075INRA	Ola7
BX075694	BX075694	*Omy1456INRA	Ola15
BX076085	BX076085	*BX076085	Ola14
BX076758	BX076758	*Omy1217INRA	Ola23
BX077780	BX077780	*BX077780	Ola24
BX082639	BX082639	*Omy1512INRA	Ola1
BX087664	BX087664	*Omy1357INRA	Ola1
BX296674	BX296674	*BX296674	Ola8
BX302949	BX302949	*BX302949	Ola7
BX303903	BX303903	*BX303903	Ola21
BX311224	BX311224	*Omy1261INRA	Ola8
BX313739	BX313739	*Omy1017INRA	Ola13
BX856652	BX856652	*Omy1071INRA	Ola20
BX857349	BX857349	*BX857349	Ola4
BX860095	BX860095	*OMM5313	Ola19
BX860240	BX860240	*BX860240	Ola13
BX861315	BX861315	*Omy1049INRA	Ola19
BX863380	BX863380	*BX863380(ARS)	Ola6
BX863758	BX863758	*Omy1219INRA	Ola7
BX866899	BX866899	*BX866899	Ola14
BX867287	BX867287	*Omy1119INRA	Ola13
BX871195	BX871195	*BX871195	Ola19
BX873238	BX873238	*BX873238	Ola11
BX873441	BX873441	*BX873441	Ola14
BX873975	BX873975	*BX873975	Ola1
BX885263	BX885263	*BX885263	Ola8
BX885490	BX885490	*Omy1429INRA	Ola16
BX887563	BX887563	*OMY6877INRA	Ola18
BX889738	BX889738	*Omy1160INRA	Ola9
CA057924	CA057924	*CA057924	Ola23
CA058586	CA058586	*OMM5214	Ola17
CA341677	CA341677	*CA341677	Ola1
CA345149	CA345149	*CA345149	Ola22
CA350064	CA350064	*Omy1307INRA	Ola17
CA358173	CA358173	*CA358173	Ola1
CA358745	CA358745	*CA358745	Ola4
CA361411	CA361411	*Omy1253INRA	Ola21
CA364516	CA364516	*CA364516	Ola3
CA368402	CA368402	*CA368402	Ola16
CA376300	CA376300	*Omy1192INRA	Ola19
CR363293	CR363293	*CR363293	Ola3
CR365462	CR365462	*CR365462	Ola17
CR371139	CR371139	*Omy1422INRA	Ola24
CR372971	CR372971	*Omy1348INRA	Ola14
CR373404	CR373404	*CR373404	Ola17
CR375500	CR375500	*Omy1511INRA	Ola13
OMM3024	BV012584	*OMM3024	Ola3
OMM3025	BV012585	*OMM3025	Ola3
OMM3026	BV012587	*OMM3026	Ola3
OMM3027	BV012586	*OMM3027	Ola3
OMM3032	BV722032	*OMM3032	Ola4
OMM3036	BV676511	*OMM3036	Ola11
OMM3041	BV718473	*OMM3041	Ola11
OMM3047	BV078104	*OMM3047	Ola5
OMM3048	BV078106	*OMM3048	Ola5
OMM3049	BV078107	*OMM3049	Ola5
OMM3050	BV078109	*OMM3050	Ola5
OMM3054	BV078095	*OMM3054	Ola5
OMM3056	BV078096	*OMM3056	Ola5
OMM3059	BV078097	*OMM3059	Ola5
OMM3060	BV078098	*OMM3060	Ola5
OMM3061	BV078099	*OMM3061	Ola5
OMM3062	BV078101	*OMM3062	Ola5
OMM3063	BV078102	*OMM3063	Ola5
OMM3064	BV078103	*OMM3064	Ola5
OMM3065	BV078105	*OMM3065	Ola5
OMM3066	BV676503	*OMM3066	Ola11
OMM3067	BV676504	*OMM3067	Ola22
OMM3072	BV676507	*OMM3072	Ola5
OMM3075	BV676508	*OMM3075	Ola5
OMM3076	BV676509	*OMM3076	Ola22
OMM3079	BV678007	*OMM3079	Ola16
OMM3080	BV678008	*OMM3080	Ola16
OMM3081	BV678009	*OMM3081	Ola16
OMM3085	BV718451	*OMM3085	Ola11
OMM3089	BV718454	*OMM3089	Ola11
OMM3090	BV676518	*OMM3090	Ola11
OMM3102	DQ400407	*OMM3102	Ola14
OMM3103	DQ400408	*OMM3103	Ola14
OMM3105	BV683037	*OMM3105	Ola1
OMM3107	BV683038	*OMM3107	Ola24
OMM3115	AB162343	*OMM3115	Ola11
OMM3118	unpub	*OMM3118	Ola8
OMM3121	BV723988	*OMM3121	Ola2
OMM3133	BV683032	*OMM3133	Ola21
OMM5000	CO805106	*OMM5000	Ola16
OMM5002	CO805108	*OMM5002	Ola11
OMM5005	CO805111	*OMM5005	Ola21
OMM5019	CO805124	*OMM5019	Ola8
OMM5038	CA348626	*OMM5038	Ola19
OMM5042	CA349165	*OMM5042	Ola16
OMM5045	CA348654	*OMM5045	Ola9
OMM5059	CA348697	*OMM5059	Ola14
OMM5062	CA348777	*OMM5062	Ola16
OMM5064	CA348707	*OMM5064	Ola11
OMM5100	CA348952	*OMM5100	Ola23
OMM5117	CA349111	#N/A	Ola19
OMM5133	BV211864	*OMM5133	Ola7
OMM5137	BV211866	*OMM5137	Ola22
OMM5138	BV211867	*OMM5138	Ola10
OMM5141	BV211870	*OMM5141	Ola19
OMM5143	BV211872	*OMM5143	Ola11
OMM5148	BV211876	*OMM5148	Ola17
OMM5153	BV211881	*OMM5153	Ola11
OMM5166	BV211894	*OMM5166	Ola12
OMM5178	BV211904	*OMM5178	Ola13
OMM5187	BV211911	*OMM5187	Ola6
OMM5192	BV211914	*OMM5192	Ola10
OMM5204	BV211926	*OMM5204	Ola21
OMM5209	BV211931	*OMM5209	Ola7
OMM5214	BV211936	*OMM5214	Ola17
OMM5222	BV211943	*OMM5222	Ola12
OMM5223	BV211944	*OMM5223	Ola7
OMM5224	BV211945	*OMM5224	Ola15
OMM5233	BV211954	*OMM5233	Ola2
OMM5236	BV211956	*OMM5236	Ola9
OMM5244	BV211963	*OMM5244	Ola19
OMM5246	BV211964	*OMM5246	Ola16
OMM5247	BV211965	*OMM5247	Ola9
OMM5254	BV211969	*OMM5254	Ola9
OMM5255	BV211970	*OMM5255	Ola5
OMM5256	BV211971	*OMM5256	Ola18
OMM5257	BV211972	*OMM5257	Ola7
OMM5260	BV211975	*OMM5260	Ola3
OMM5264	BV211979	*OMM5264	Ola10
OMM5265	BV211980	*OMM5265	Ola4
OMM5266	BV211981	*OMM5266	Ola18
OMM5267	BV211982	*OMM5267	Ola14
OMM5268	BV211983	*OMM5268	Ola14
OMM5274	BV211989	*OMM5274	Ola24
OMM5288	BV212000	*OMM5288	Ola15
OMM5289	BV212001	*OMM5289(ARS)	Ola9
OMM5302	BV212011	*OMM5302	Ola13
OMM5308	BV212017	*OMM5308	Ola14

## Sheet: 4 INRA Danio Blastn
LOCUS	Rainbow trout GL	Distance cM	ACCESSION	Danio chromosome	%Identity	Length	Mismatch number	Gaps	query start	query end	subject start	subject end	E-value	Score
*OMM1186	RT30	28.2	AF469971	Zv9_NA276	78.57	84	18	0	182	265	7992	7909	3e-12	77.7
*Omy1487INRA	RT12	101.8	BV681328	22	88.11	143	17	0	455	597	33418	33276	9e-41	174
*OMM1681	RT29	131.5	BV212171	6	80.7	57	11	0	439	495	173760	173816	4e-06	57.1
*Omy1430INRA	RT12	117.9	BV681446	14	72.5	80	22	0	1	80	178607	178528	3e-06	58.6
*Omy1040INRA	RT29	78.1	BV681580	14	64.24	151	54	0	288	438	178610	178460	1e-09	69.7
*CA371653/2	RT16	107.7	CA371653	1	77.85	158	35	0	446	603	212757	212600	3e-31	141
*Omy1271INRA	RT29	68.3	BV681378	11	87.97	133	16	0	1	133	270034	270166	2e-37	161
*II_Beta_2	RT19	137.7	AJ245925	21	79.41	102	14	1	1823	1917	307074	307175	6e-12	79.2
*OMM5260	RT16	115.2	CA388551	1	79.84	124	25	0	139	262	316419	316542	1e-24	118
*OMM3044	RT03	0	BV722031	17	85.71	49	7	0	403	451	355787	355835	4e-06	57.1
*OMM1593	RT04_25	80.9	BV212109	17	85.71	70	10	0	368	437	355789	355858	4e-13	80.8
*OMM1666	RT27+2	128.1	BV212293	17	85.71	70	10	0	369	438	355789	355858	4e-13	80.8
*OMM1561	RT08	57.8	BV212083	17	85.71	70	10	0	394	463	355789	355858	4e-13	80.8
*OMM1668	RT12	113	BV212160	17	85.71	70	10	0	404	473	355789	355858	4e-13	80.8
*OMM1556/1	RT17	73.6	BV212079	17	85.71	70	10	0	417	486	355789	355858	4e-13	80.8
*OMM1556/2	RT22	96.6	BV212079	17	85.71	70	10	0	417	486	355789	355858	4e-13	80.8
*OMM1815/1	RT16	67.5	BV212266	17	85.71	70	10	0	437	506	355789	355858	4e-13	80.8
*OMM1815/2	RT20	2.9	BV212266	17	85.71	70	10	0	437	506	355789	355858	4e-13	80.8
*OMM1535	RT29	75.2	BV212064	17	85.71	70	10	0	441	510	355789	355858	4e-13	80.8
*OMM1365	RT05	78.1	BV005164	17	85.71	70	10	0	448	517	355789	355858	3e-13	80.8
*OMM1663	RT11	80.3	BV212291	17	85.71	70	10	0	485	554	355789	355858	5e-13	80.8
*OMM1671	RT02	86.8	BV212163	17	85.71	70	10	0	493	562	355789	355858	5e-13	80.8
*OMM1781	RT07	115.9	BV212248	17	85.71	70	10	0	500	569	355789	355858	5e-13	80.8
*OMM1762	RT13	9.8	BV212231	17	85.71	70	10	0	501	570	355789	355858	5e-13	80.8
*OMM1594	RT22	109.3	BV212110	17	85.71	70	10	0	517	586	355789	355858	4e-13	80.8
*OMM1524	RT06	94.1	BV212059	17	85.71	70	10	0	543	612	355789	355858	4e-13	80.8
*OMM1617	RT09	58.8	BV212131	17	85.71	70	10	0	551	620	355789	355858	5e-13	80.8
*OMM1585	RT14	153.9	BV212103	17	85.71	70	10	0	554	623	355789	355858	5e-13	80.8
*OMM1793	RT08	59.4	BV212254	17	85.71	70	10	0	556	625	355789	355858	4e-13	80.8
*OMM1792	RT08	59.6	BV212253	17	85.71	70	10	0	556	625	355789	355858	4e-13	80.8
*OMM1528/1	RT14	123	BV212061	17	85.71	70	10	0	571	640	355789	355858	5e-13	80.8
*OMM1528/2	RT20	101.9	BV212061	17	85.71	70	10	0	571	640	355789	355858	5e-13	80.8
*OMM1584	RT30	34.1	BV212102	17	82.86	70	12	0	575	644	355789	355858	3e-11	74.5
*OMM1307	RT23	72.3	G73547	17	85.71	70	10	0	578	647	355789	355858	5e-13	80.8
*OMM1734	RT26	36.3	BV212211	17	84.29	70	10	1	611	679	355789	355858	9e-10	69.7
*OMM1610/1	RT06	125.3	BV212124	17	85.71	70	10	0	620	689	355789	355858	5e-13	80.8
*OMM1610/2	RT30	80.1	BV212124	17	85.71	70	10	0	620	689	355789	355858	5e-13	80.8
*OMM1311	RT18	26.3	G73551	17	85.71	70	10	0	782	851	355789	355858	6e-13	80.8
*Ocl4UW	RT13	33.1	AF028696	17	86.15	65	9	0	227	291	355794	355858	5e-12	76.1
*Omy1516INRA/1	RT02	40.9	CA353121.s.om.10	6	71.79	156	44	0	331	486	571555	571710	2e-21	109
*Omy1516INRA/2	RT29	125.5	CA353121.s.om.10	6	71.79	156	44	0	331	486	571555	571710	2e-21	109
*OMM5244	RT17	58.9	BV211963	7	79.51	205	36	2	2	200	634794	634998	4e-40	171
*BX305863	RT17	57.9	BX305863	7	79.51	205	36	2	640	838	634998	634794	3e-40	171
*OMM1536	RT27+2	64.4	BV212065	4	83.61	61	10	0	7	67	676142	676082	7e-09	66.6
*CA061336	RT05	45.8	CA061336	9	71.09	128	37	0	472	599	784033	784160	5e-15	87.2
*CA359625	RT05	38.9	CA359625	9	75.64	78	19	0	18	95	784124	784047	2e-08	65
*OmyD00578INRA	RT22	109.3	tcac0002c.e.06_3.1.s.om.8	13	85.92	71	10	0	103	173	1001019	1001089	3e-14	82.4
*Omy1399INRA	RT09	113.3	BV681588	21	75.96	104	25	0	122	225	1025596	1025699	5e-15	87.2
*Omy1456INRA	RT17	22.8	BV681594	13	67.57	407	132	0	182	588	1277796	1277390	2e-57	228
*OMM5227	RT29	114.4	BX301679	6	78.87	71	15	0	566	636	1401071	1401141	9e-09	66.6
*OmyRGT3TUF	RT16	54.9	AB087588	13	76	75	17	1	17	91	1408801	1408874	4e-06	55.5
*ATP1A1B/1	RT12	132.1	AY319390	1	83.82	309	50	0	1192	1500	1475747	1476055	3e-88	332
*ATP1A1B/2	RT16	91.7	AY319390	1	83.82	309	50	0	1192	1500	1475747	1476055	3e-88	332
*Omy1125INRA	RT23	103.5	BV681399	11	65	160	56	0	423	582	1491824	1491983	1e-11	77.7
*BX860240	RT26	36.3	BX860240	15	84.46	148	18	1	180	322	1558887	1559034	1e-33	148
*Omy1270INRA	RT05	76.7	BV681540	9	91.53	59	5	0	1	59	1683670	1683612	1e-12	79.2
*BX084660	RT03	78.6	BX084660	19	69.18	146	39	1	394	533	1817932	1818077	4e-11	74.5
*HoxD4a	RT31	131.2	AY567814	9	81.43	673	120	3	1	669	1941603	1940932	0	645
*HoxD9a	RT31	86.7	AY567816	9	76.58	807	163	4	1	801	1956572	1955786	1e-173	614
*HoxD10a	RT31	85	AY567813	9	78.26	736	148	2	1	736	1960600	1959877	8e-178	629
*One114ADFG	RT08	0.8	AF274530	21	83.19	226	38	0	281	506	2065775	2066000	6e-61	239
*OMM1042	RT09	114.9	BV722064	21	82.71	214	36	1	64	277	2065991	2065779	1e-53	215
*Och15	RT09	106.4	AY374432	21	83.33	222	37	0	3	224	2066000	2065779	6e-60	236
*OtsG83bUCD	RT08	1.9	AF393189	21	83.78	222	36	0	8	229	2066000	2065779	6e-61	239
*Omy1342INRA	RT24	41.8	BV686468	23	78.19	509	111	0	1	509	2075839	2075331	4e-126	456
*HoxC6b/2	RT29	58.4	AY567807	11	70.42	497	131	5	1	497	2150247	2149767	1e-68	266
*Omy1347INRA	RT03	61.5	BX306955	19	76.58	158	34	1	8	165	2191869	2191715	5e-26	123
*Omy1014INRA	RT30	31.2	BV681421	13	74.81	135	34	0	491	625	2402987	2402853	3e-21	107
*OMM5289(ARS)	RT19	47.4	BV212001	8	73.83	107	28	0	655	761	2579565	2579459	2e-13	82.4
*OMM5289(INRA)	RT19	124.5	BV212001	8	73.83	107	28	0	655	761	2579565	2579459	2e-13	82.4
*OMM1263/1	RT27+2	60	AF470029	16	81.25	144	27	0	332	475	2817651	2817794	2e-32	144
*OMM1263/2	RT31	129.7	AF470029	16	81.25	144	27	0	332	475	2817651	2817794	2e-32	144
*OmyS00585INRA	RT01	15.4	tcbk0056c.l.09_5.1.s.om.8	10	74.39	82	21	0	3	84	2900931	2900850	3e-08	65
*OmyUW1191BIS	RT04_25	23.5	AY505309	10	71.79	78	22	0	4	81	2934104	2934027	6e-06	55.5
*OmyUW1191	RT19	124.5	AY505309	10	71.79	78	22	0	4	81	2934104	2934027	6e-06	55.5
*OMM1821	RT12	34.3	BV212271	11	80.42	143	28	0	4	146	2937407	2937265	1e-30	139
*OMM1507	RT24	51.5	BV212043	6	82.76	58	10	0	140	197	3042710	3042767	2e-07	61.8
*OMM1583	RT22	36.9	BV212101	23	76.3	173	39	2	300	472	3071058	3070888	7e-28	129
*Omy1224INRA/1	RT03	61.5	BV681463	19	83.33	60	10	0	378	437	3086540	3086599	5e-08	65
*Omy1224INRA/2	RT16	27.7	BV681463	19	83.33	60	10	0	378	437	3086540	3086599	5e-08	65
*OMM5064	RT16	26.3	CA348707	19	83.33	60	10	0	408	467	3086540	3086599	2e-08	65
*OMM5290	RT17	58.6	BV212002	12	80.22	91	14	2	451	541	3322337	3322423	2e-09	69.7
*OMM5201	RT22	36.9	BV211923	23	78.41	88	19	0	201	288	3421475	3421388	4e-13	80.8
*Omy1266INRA	RT08	63.6	BV681371	10	83.82	204	33	0	316	519	3433914	3433711	2e-54	220
*Omy1499INRA	RT16	13.5	BV681360	19	84.18	158	25	0	203	360	3493521	3493364	2e-40	172
*OmyS00013INRA	RT12	104.1	CA342208.1.a.om.1	11	69.33	163	50	0	345	507	3699170	3699008	3e-19	101
*Omy1112INRA	RT15	40.9	BV681603	7	79.88	164	33	0	381	544	4110554	4110391	5e-36	156
*ATP1B3B	RT07	57.7	BX076562	15	74.18	182	47	0	501	682	4232646	4232465	4e-31	141
*Omy1357INRA/1	RT02	73.9	BX087664	13	84.85	165	25	0	46	210	4334298	4334462	3e-44	183
*Omy1357INRA/2	RT29	103.4	BX087664	13	84.85	165	25	0	46	210	4334298	4334462	3e-44	183
*OMM5098	RT12	70	BV722093	1	82.14	84	11	2	1	83	4495205	4495285	3e-09	68.2
*OmyS00564INRA	RT10	25.2	tcba0021c.l.11_5.1.s.om.8	8	88.14	59	7	0	261	319	4598646	4598704	8e-11	72.9
*OMM1197/1	RT10	117.4	AF469982	18	76.87	134	31	0	427	560	4618098	4617965	1e-23	115
*OMM1197/2	RT18	73.3	AF469982	18	76.87	134	31	0	427	560	4618098	4617965	1e-23	115
*OMM1727	RT24	28.7	BV212207	25	79.64	167	34	0	318	484	4792710	4792544	1e-36	158
*Omy1519INRA	RT21	75.7	AB161469.s.om.10	23	79.08	153	32	0	8	160	4802488	4802640	4e-31	142
*OMM5318	RT08	28.3	BV212026	19	64.94	154	48	1	905	1058	4842564	4842417	3e-06	58.6
*Cyp1A2	RT10	19.6	S69278	18	70.46	843	249	0	1749	2591	4978108	4978950	6e-153	548
*OMM5159	RT26	18.6	BV211887	2	65.38	182	60	1	1262	1443	5100156	5099978	4e-12	79.2
*OMM5204	RT31	93.7	BV211926	9	72.04	279	78	0	1	279	5465252	5464974	8e-48	196
*OMM5199	RT03	109.4	BV211921	19	81.21	165	31	0	291	455	5627553	5627717	2e-38	164
*BX084966	RT03	107.6	BX084966	19	80.9	199	37	1	460	658	5631649	5631846	2e-45	188
*OmyS00259INRA	RT06	44.6	tcad0009a.m.14_3.1.s.om.8	21	86.67	60	8	0	1	60	5738926	5738867	3e-10	71.3
*OmyD00259INRA	RT19	107.9	tcad0009a.m.14_3.1.s.om.8	21	86.67	60	8	0	1	60	5738926	5738867	3e-10	71.3
*NKEF	RT23	26.8	AF250193	2	88.82	161	18	0	1715	1875	5754895	5754735	7e-48	199
*Omy1027INRA	RT31	102.4	BV681350	16	67.88	137	44	0	527	663	5840312	5840448	3e-12	79.2
*OMM1327	RT13	23	G73563	20	75.36	138	34	0	427	564	6300206	6300069	1e-22	112
*OMM1321	RT13	20.7	G73559	20	71.08	83	24	0	431	513	6300206	6300124	4e-06	57.1
*OMM1201	RT29	69.2	AF469986	5	82.19	73	10	1	176	245	6512472	6512544	1e-08	65
*CR365462	RT23	66.8	CR365462	2	81.06	132	25	0	1	132	6698240	6698371	3e-28	131
*OMM1278	RT31	99	AF470042	16	79.5	161	30	1	202	362	6720549	6720392	3e-31	141
*OMM5166	RT08	62.3	BV211894	10	82.08	106	19	0	180	285	6759522	6759417	4e-21	109
*Pr_Mx	RT29	55.2	U47946	1	66.8	256	80	2	1485	1736	6861495	6861749	1e-23	117
*ATP1A3/1	RT27+2	69.4	AY319388	19	83.81	315	51	0	1741	2055	6967019	6966705	5e-90	339
*ATP1A3/2	RT31	103.8	AY319388	19	83.81	315	51	0	1741	2055	6967019	6966705	5e-90	339
*ATP1A2	RT23	18.3	AY319387	19	77.81	320	71	0	1643	1962	6967024	6966705	2e-73	283
*OMM5206	RT23	18.3	BV211928	19	77.81	320	71	0	1643	1962	6967024	6966705	2e-73	283
*Omy1137INRA	RT03	143.2	BV681523	14	79.65	172	35	0	247	418	6992259	6992088	2e-37	163
*Omy1539INRA	RT16	90.5	BX080251.s.om.10	9	64.11	248	79	3	358	595	7122509	7122756	1e-11	77.7
*Omy1446INRA/1	RT12	20.3	BV681330	9	64.9	151	51	1	24	172	7122704	7122854	6e-08	63.4
*Omy1446INRA/2	RT16	90.5	BV681330	9	64.9	151	51	1	24	172	7122704	7122854	6e-08	63.4
*Omy1521INRA	RT12	107	FYV3OTN01B4LJY.s.om.10	10	72.52	131	36	0	206	336	7442177	7442047	6e-17	95.1
*Omy1486INRA/1	RT14	134.8	BV681327	10	63.52	233	85	0	409	641	7502228	7502460	6e-19	101
*Omy1486INRA/2	RT20	108.6	BV681327	10	63.52	233	85	0	409	641	7502228	7502460	6e-19	101
*OMM3090	RT16	51.2	BV676518	19	65.52	145	47	1	1287	1428	7729380	7729524	6e-07	61.8
*OMM3115	RT03	109.4	AB162343	19	63.06	425	139	5	101683	102105	7744314	7744722	8e-22	117
*OMM1238	RT30	16.1	AF470018	13	75.76	132	29	2	284	412	7837178	7837309	1e-16	91.9
*OMM1696	RT04_25	103.8	BV212181	14	87.31	134	17	0	177	310	7851177	7851310	7e-37	160
*OMM5256	RT21	105.8	CA366869	7	83.33	162	27	0	130	291	7962120	7962281	6e-41	172
*CA346402	RT03	80.7	CA346402	16	75.14	185	46	0	322	506	8133511	8133695	1e-33	148
*Ots516NWFSC	RT01	51.3	AY042706	15	83.56	73	12	0	22	94	8156970	8156898	8e-13	79.2
*OMM5161/1	RT12	50.2	BV211889	6	82.05	117	19	1	339	453	8193877	8193761	5e-22	110
*OMM5161/2	RT16	70.1	BV211889	6	82.05	117	19	1	339	453	8193877	8193761	5e-22	110
*OMM5205	RT08	30	CA348745	10	87.5	96	12	0	22	117	8298466	8298561	1e-23	115
*OMM1070	RT27+2	86.2	AF375019	16	82.21	163	29	0	2	164	8536251	8536413	2e-39	168
*Omy1088INRA/1	RT12	16.4	BV681505	6	64.92	191	64	1	186	376	8661381	8661194	4e-13	80.8
*Omy1088INRA/2	RT16	98	BV681505	6	64.92	191	64	1	186	376	8661381	8661194	4e-13	80.8
*Omy1397INRA/1	RT12	16.4	BV681570	6	78.57	140	30	0	153	292	8672846	8672707	6e-27	128
*Omy1397INRA/2	RT16	98	BV681570	6	78.57	140	30	0	153	292	8672846	8672707	6e-27	128
*OMM1764/1	RT07	73.6	BV212233	4	75.94	133	32	0	366	498	8813374	8813242	4e-22	110
*OMM1764/2	RT15	53.6	BV212233	4	75.94	133	32	0	366	498	8813374	8813242	4e-22	110
*OMM5067	RT31	129.7	CA348790	16	83.78	111	18	0	522	632	8876164	8876054	5e-25	120
*OmyS00551INRA	RT03	173.2	FYV3OTN01CEJ26.s.om.10	14	75	84	20	1	393	476	9130524	9130442	5e-07	60.2
*Omy1249INRA	RT11	25.6	BV681532	15	69.49	390	116	2	785	1174	9188749	9189135	3e-56	225
*RAG1	RT27+2	82.5	U15663	25	76.77	1739	404	0	2100	3838	9235218	9236956	0	1477
*Oki23	RT10	46.6	AF055447	5	80.85	141	27	0	1	141	9273830	9273690	6e-31	139
*Cl-B51	RT08	62.3	AF483537	2	78.57	98	21	0	1	98	9303088	9302991	4e-16	90.3
*ATP1B1A	RT06	5.8	CA374089	1	72.02	168	41	1	466	633	9912135	9912296	8e-20	103
*Omi205TUF	RT29	118.3	AB213256	3	80.73	109	21	0	1	109	10040510	10040618	9e-22	107
*CA365390	RT12	137.6	CA365390	22	77.71	166	37	0	407	572	10566775	10566610	4e-33	147
*OMM5099	RT07	47.5	CA348959	24	81.54	130	24	0	67	196	10598038	10597909	2e-28	131
*OMM1012	RT07	84.1	AF346673	4	81.82	77	14	0	197	273	10650653	10650729	1e-12	79.2
*Omi173TUF/1	RT12	52	AB213249	11	81.25	64	12	0	148	211	10773466	10773529	7e-09	65
*Omi173TUF/2	RT16	76.4	AB213249	11	81.25	64	12	0	148	211	10773466	10773529	7e-09	65
*Omy1474INRA	RT07	84.1	BV681632	4	85.59	111	12	2	585	695	10795186	10795292	3e-21	107
*OMM1268	RT09	46.1	AF470033	1	79.08	153	32	0	34	186	10975769	10975921	9e-32	142
*BX299451	RT08	123.6	BX299451	22	77.9	181	40	0	171	351	11182117	11181937	3e-37	161
*BX321659/1	RT27+2	34.8	BX321659	16	71.53	144	41	0	85	228	11316051	11316194	8e-19	99.9
*BX321659/2	RT31	149.3	BX321659	16	71.53	144	41	0	85	228	11316051	11316194	8e-19	99.9
*CA358173/1	RT02	42.4	CA358173	22	61.02	177	69	0	312	488	11620200	11620024	7e-08	63.4
*CA358173/2	RT29	138.3	CA358173	22	61.02	177	69	0	312	488	11620200	11620024	7e-08	63.4
*BX868221/1	RT07	105.4	BX868221	4	74.5	251	64	0	235	485	11785165	11784915	7e-48	196
*BX868221/2	RT15	101.1	BX868221	4	74.5	251	64	0	235	485	11785165	11784915	7e-48	196
*Omy1294INRA	RT01	21.6	BV681467	21	81.62	185	34	0	2667	2851	11827404	11827588	2e-44	187
*OMM5246/1	RT27+2	69.8	BV211964	16	82.42	91	16	0	76	166	12023327	12023417	4e-17	95.1
*OMM5246/2	RT31	120.3	BV211964	16	82.42	91	16	0	76	166	12023327	12023417	4e-17	95.1
*Str1INRA	RT12	52	AF129777	6	75.76	198	48	0	520	717	12124815	12124618	7e-38	163
*OMM1599	RT31	24.7	BV212115	9	82.02	89	14	1	5	93	12216799	12216885	1e-13	82.4
*OMM1125/1	RT14	72.3	AF352774	1	87.72	57	7	0	349	405	12310984	12310928	9e-10	69.7
*OMM1124/1	RT14	139	AF375028	1	87.72	57	7	0	349	405	12310984	12310928	8e-10	69.7
*OMM1124/2	RT20	105.8	AF375028	1	87.72	57	7	0	349	405	12310984	12310928	8e-10	69.7
*OMM1125/2	RT20	132.6	AF352774	1	87.72	57	7	0	349	405	12310984	12310928	9e-10	69.7
*Omy1192INRA/1	RT02	123.6	BV681494	3	76.89	264	61	0	224	487	12379545	12379808	4e-57	226
*Omy1192INRA/2	RT09	23.9	BV681494	3	76.89	264	61	0	224	487	12379545	12379808	4e-57	226
*Omy1389INRA	RT17	48.6	BV681481	14	69.48	249	75	1	73	320	12431084	12431332	5e-33	147
*Omy1096INRA	RT05	63.4	BV681429	22	85.37	82	8	1	1696	1773	12520554	12520635	1e-12	80.8
*Omy1472INRA	RT27+2	57.8	BV681329	16	77.36	159	30	4	498	654	12698254	12698408	3e-20	104
*OtsG249UCD	RT05	37.1	AF393192	22	75.42	118	29	0	1	118	12959324	12959207	5e-18	96.7
*OMM1396	RT09	47.7	BV078082	6	83.33	102	17	0	346	447	13055762	13055661	7e-22	109
*OMM1154	RT11	25.6	AY039636	15	82.52	103	17	1	22	123	13227173	13227275	8e-19	99.9
*OMM1172	RT11	28.5	AF469960	15	89.86	69	7	0	84	152	13350760	13350828	1e-15	88.8
*OMM1081	RT06	14	AF352752	25	82.35	102	18	0	432	533	13368108	13368007	8e-21	106
*OMM5233/1	RT12	39.9	CA349039	11	81.1	127	24	0	435	561	13398170	13398044	5e-27	126
*OMM5233/2	RT16	83.3	CA349039	11	81.1	127	24	0	435	561	13398170	13398044	5e-27	126
*OMM1810	RT06	14	BV212264	18	79.1	67	14	0	532	598	13442274	13442340	8e-08	63.4
*OMM1338	RT14	20.2	G73571	13	71.97	132	34	1	268	399	13543211	13543339	1e-13	82.4
*OMM1075	RT08	17.5	AF352746	10	75.9	83	20	0	1	83	13636645	13636563	4e-10	69.7
*OMM1241	RT14	35.8	AF470021	22	66.88	157	52	0	311	467	14222162	14222006	1e-14	85.6
*OMM1612	RT09	38.3	BV212126	3	69.82	169	51	0	9	177	14299423	14299591	3e-21	107
*OmyOGT5TUF/1	RT12	20.3	AB087585	6	87.3	63	8	0	472	534	14353367	14353429	9e-12	76.1
*OmyOGT5TUF/2	RT16	83.3	AB087585	6	87.3	63	8	0	472	534	14353367	14353429	9e-12	76.1
*OmyS00011INRA	RT11	34.9	CA341962.s.om.10	15	62.5	640	234	3	348	981	14369760	14369121	2e-56	226
*Omy1204INRA	RT27+2	55.7	BV681395	16	82.02	89	16	0	196	284	14429320	14429232	3e-16	91.9
*OMM1740	RT12	130	BV212215	8	77.3	163	37	0	349	511	14539529	14539691	1e-31	142
*OMM1013	RT16	63.1	AF346674	22	72.79	147	40	0	381	527	14543052	14543198	2e-21	107
*OMM5236	RT19	142	BV211956	5	86.63	187	25	0	126	312	14548219	14548033	3e-54	218
*Omy1063INRA	RT10	23.9	BV681363	10	77.45	102	23	0	92	193	14572547	14572446	5e-16	90.3
*OMM1415	RT03	67.3	BV722101	19	89.94	159	14	2	60	216	15035611	15035453	4e-45	187
*Omy1071INRA/1	RT12	48.8	BV681384	6	76.1	205	49	0	202	406	15142100	15142304	6e-40	171
*Omy1071INRA/2	RT16	73.6	BV681384	6	76.1	205	49	0	202	406	15142100	15142304	6e-40	171
*Omy1013UW	RT13	54.7	AY518336	2	80	70	14	0	171	240	15281032	15280963	9e-10	68.2
*BX087219	RT24	70.3	BX087219	3	77.88	113	25	0	1	113	15315624	15315512	2e-19	101
*OMM5127/1(INRA)	RT09	59.3	CO805129	3	75.14	185	46	0	19	203	15315696	15315512	4e-34	150
*OMM5127/1(ARS)	RT09	88.5	CO805129	3	75.14	185	46	0	19	203	15315696	15315512	4e-34	150
*OMM5127/2	RT30	6.9	CO805129	3	75.14	185	46	0	19	203	15315696	15315512	4e-34	150
*Omy1233INRA	RT24	69.5	BV681403	3	75.14	185	46	0	52	236	15315696	15315512	2e-33	148
*BX296674/1	RT09	105.1	BX296674	3	85.12	504	75	0	49	552	15439631	15440134	5e-158	562
*BX296674/2	RT24	69.5	BX296674	3	85.12	504	75	0	49	552	15439631	15440134	5e-158	562
*OMM5000/1	RT27+2	51.7	CO805106	16	75.96	312	75	0	186	497	15622079	15621768	2e-66	258
*OMM5000/2	RT31	139.7	CO805106	16	75.96	312	75	0	186	497	15622079	15621768	2e-66	258
*BX863380(ARS)	RT27+2	128.4	BX863380	4	75.84	178	43	0	146	323	15897917	15897740	5e-33	147
*BX863380(UoG)	RT27+2	137.8	BX863380	4	75.84	178	43	0	146	323	15897917	15897740	5e-33	147
*OMM1506	RT15	60.6	BV212042	4	82.56	86	11	3	205	290	15985908	15985827	1e-08	65
*OMM1417	RT07	12.5	BV722087	2	83.23	161	26	1	359	518	16033434	16033594	5e-38	163
*OMM1778/1	RT27+2	39.5	BV212246	16	77.55	98	22	0	63	160	16054949	16054852	4e-15	87.2
*OMM1778/2	RT31	139.7	BV212246	16	77.55	98	22	0	63	160	16054949	16054852	4e-15	87.2
*OMM5216	RT14	89.1	BX080247	17	77.01	87	19	1	30	115	16291895	16291981	2e-09	68.2
*ATP1B3A	RT13	66.6	CA348957	2	78.43	153	33	0	166	318	16369603	16369451	9e-31	139
*IGF1/1	RT07	92.5	EF450071	4	68.57	210	58	3	437	646	16397259	16397460	6e-17	93.5
*IGF1/2	RT15	73.6	EF450071	4	68.57	210	58	3	437	646	16397259	16397460	6e-17	93.5
*Ssa17BSFU	RT13	14.8	S0393B23_T7	22	91.23	57	5	0	595	651	16593757	16593701	1e-11	76.1
*Omy1336INRA	RT08	62.3	BV686466	22	74.27	206	53	0	345	550	16719836	16720041	5e-37	160
*VIG_6	RT15	71.3	AF483532	4	74.12	85	22	0	331	415	16735963	16735879	1e-08	66.6
*OMM5015	RT06	9.8	BV722091	22	72.03	118	33	0	130	247	16778435	16778552	6e-14	84.1
*Omy1515INRA	RT06	0	CA348670.s.om.10	22	72.03	118	33	0	153	270	16778435	16778552	6e-14	84
*OMM1582	RT24	110.9	BV212100	17	84.76	105	16	0	1	105	17148442	17148546	4e-24	117
*OMM5100	RT15	84.5	CA348952	4	77.95	127	28	0	296	422	17277652	17277526	4e-23	114
*FGF6/1	RT06	42	Y16850	25	79.76	578	107	4	101	675	17302608	17303178	3e-140	505
*FGF6/2	RT27+2	125.9	Y16850	25	79.76	578	107	4	101	675	17302608	17303178	3e-140	505
*BX873975	RT14	147	BX873975	1	75.89	112	27	0	289	400	17318158	17318047	7e-17	93.5
*OMM1227/1	RT14	144.3	AF470008	1	86.57	67	9	0	151	217	17446359	17446425	4e-13	79.2
*OMM1227/2	RT20	110	AF470008	1	86.57	67	9	0	151	217	17446359	17446425	4e-13	79.2
*CA348861	RT14	154.6	CA348861	1	67.54	114	37	0	314	427	17522528	17522641	2e-08	65
*Omy1264INRA	RT27+2	110.5	BV681587	18	80.16	252	48	1	1	250	17768136	17768387	1e-58	232
*OMM1136	RT12	90.7	AF375034	11	88.89	72	8	0	300	371	17890298	17890369	4e-16	90.3
*VIG_4	RT17	54.3	AF483530	12	62.5	1312	474	4	79	1387	18101905	18100609	4e-129	467
*OmyS00580INRA	RT16	50.4	tcab0001c.i.08_5.1.s.om.8	19	89.09	110	12	0	293	402	18317943	18317834	2e-30	137
*BX084962	RT06	93.5	BX084962	13	82.78	180	31	0	1	180	18407492	18407671	2e-45	188
*OMM1595	RT08	78.9	BV212111	21	70.5	200	59	0	187	386	18425215	18425016	2e-28	131
*Omy1051INRA	RT16	59.2	BV681367	19	74.38	121	31	0	1	121	18429967	18429847	3e-17	95.1
*OMM5288	RT06	77.4	BV212000	12	70.36	280	67	2	34	313	18469162	18468899	6e-32	144
*OmyUW1177/1	RT14	144.3	AY505306	1	80.6	67	13	0	155	221	18813535	18813469	2e-09	66.6
*OmyUW1177/2	RT20	111.7	AY505306	1	80.6	67	13	0	155	221	18813535	18813469	2e-09	66.6
*Omi165TUF	RT14	149.4	AB213245	1	80.6	67	13	0	202	268	18813535	18813469	3e-09	66.6
*OMM1624/1	RT27+2	51.1	BV212135	16	84.68	124	19	0	170	293	18960501	18960378	2e-30	137
*OMM1624/2	RT31	129.7	BV212135	16	84.68	124	19	0	170	293	18960501	18960378	2e-30	137
*OMM3050	RT12	88.4	BV078109	11	87.6	129	15	1	418	546	19169963	19170090	6e-33	147
*OMY6877INRA	RT15	12.4	BX887563	7	86.84	190	25	0	428	617	19180126	19179937	4e-56	223
*HoxA4a/1	RT03	78.6	AY567797	19	76.14	482	104	4	1	481	19233311	19233782	2e-96	358
*HoxA4a/2	RT16	23.6	AY567797	19	76.14	482	104	4	1	481	19233311	19233782	2e-96	358
*Omy1505INRA/2	RT04_25	16.1	BV681433	18	88.33	180	21	0	87	266	19235791	19235612	8e-55	220
*Omy1505INRA/1	RT14	37.6	BV681433	18	88.33	180	21	0	87	266	19235791	19235612	8e-55	220
*Omy1202INRA	RT12	76.4	BV686460	23	81.71	246	45	0	1	246	19268061	19267816	1e-63	248
*OMM5136	RT01	38.5	BV211865	7	81.54	195	36	0	549	743	19360609	19360803	2e-47	196
*GS04	RT13	23.3	AF390024	2	82.43	313	55	0	814	1126	19461081	19460769	1e-85	323
*GS02/1	RT13	22	AF390022	2	82.58	310	54	0	883	1192	19461081	19460772	4e-85	321
*GS02/2	RT23	29.4	AF390022	2	82.58	310	54	0	883	1192	19461081	19460772	4e-85	321
*OMM5257	RT22	0	BV211972	23	78.57	112	24	0	324	435	19487123	19487234	2e-19	103
*OMM3109	RT01	21.6	BV718471	21	64.56	237	78	3	1194	1426	19542756	19542990	3e-13	82.4
*OMM1646	RT02	86.8	BV212153	3	71.19	243	70	0	276	518	19643955	19644197	2e-38	164
*Omy1335INRA	RT24	19.6	BV681576	25	69.47	262	56	9	316	565	19847019	19846770	3e-09	68.2
*OMM1772	RT01	21.6	BV212240	21	86.51	126	17	0	458	583	19872132	19872007	3e-33	147
*Str1BFRO/1	RT02	58.2	U90327	6	70.67	150	43	1	30	179	19896405	19896257	1e-16	91.9
*Str1BFRO/2	RT29	103.4	U90327	6	70.67	150	43	1	30	179	19896405	19896257	1e-16	91.9
*GS03	RT08	74.1	AF390023	6	79.8	307	62	0	576	882	19954904	19955210	3e-76	291
*GS01	RT24	46.1	AF390021	6	79.8	307	62	0	967	1273	19954904	19955210	4e-76	291
*OMM5266	RT15	21.2	BV211981	7	80	165	32	1	560	724	19995088	19994925	1e-33	150
*GnRH-3B	RT06	46.3	X79710	17	70.43	115	34	0	2	116	20035441	20035555	2e-11	76.1
*OmyS00559INRA	RT04_25	103.8	tcaj0001a.b.02_5.1.s.om.8	14	77.53	89	20	0	92	180	20064943	20064855	5e-13	79.2
*CA055301	RT09	103.5	CA055301	10	91.55	71	5	1	197	266	20134922	20134852	5e-15	87.2
*Omy1301INRA	RT09	94.7	BV681546	21	75.56	180	44	0	181	360	20170260	20170439	4e-33	147
*CB506726	RT26	33.2	CB506726	15	84.21	95	15	0	468	562	20222424	20222330	3e-20	104
*OMM1367	RT21	44.1	BV005161	4	70.49	122	36	0	397	518	20230682	20230561	3e-13	80.8
*BX302949	RT21	0	BX302949	23	66.82	223	74	0	115	337	20262766	20262544	5e-25	120
*Omy1059INRA	RT21	31.1	BV681414	23	66.37	223	75	0	699	921	20262766	20262544	8e-24	117
*BHMS129	RT31	85	AF256764	9	69.6	125	38	0	398	522	20275689	20275813	9e-13	79.2
*OMM1608	RT24	33.4	BV212123	22	82.35	85	15	0	177	261	20282101	20282185	1e-15	88.8
*OMM5214	RT19	56.4	CA058586	2	83.05	118	20	0	533	650	20295815	20295698	2e-26	125
*OMM5209	RT22	32.6	BV211931	23	82.14	140	25	0	294	433	20434802	20434663	5e-32	144
*TGFB1	RT01	39.4	AJ007836	21	65.58	337	113	1	219	552	20508236	20508572	3e-35	156
*OmyD00567INRA	RT07	88.4	tcbk0005c.o.13_5.1.s.om.8	4	82.35	68	12	0	62	129	20585038	20584971	1e-10	71.3
*Myf5-MRF4	RT15	78.3	EF450074	4	78.63	454	94	1	1	451	20676953	20677406	2e-109	402
*Omy1261INRA	RT09	60.4	BV681573	4	82.08	212	38	0	205	416	20702562	20702351	6e-54	217
*Omy1248INRA	RT15	34.3	BV681382	7	72.52	222	61	0	283	504	20754369	20754148	2e-36	160
*OMM1181	RT20	39.3	AF469967	21	85.8	169	24	0	332	500	20861222	20861390	4e-47	193
*OMM1077	RT07	88.4	AF352748	4	79.17	144	30	0	47	190	20931671	20931814	2e-29	134
*Ssa87BSFU	RT08	74.1	S0192G14_T7	8	78.08	73	16	0	413	485	20978389	20978317	1e-08	66.6
*CA060381	RT08	62.3	CA060381	22	86.47	133	18	0	520	652	21035462	21035594	2e-35	155
*CA358745	RT08	64.9	CA358745	22	74.86	179	45	0	152	330	21036026	21035848	1e-31	142
*OMM5308	RT11	40.5	BV212017	21	87.82	197	24	0	316	512	21094642	21094838	4e-60	237
*BX866899	RT12	65.4	BX866899	21	88.32	197	23	0	529	725	21094838	21094642	3e-61	240
*CA378164/1	RT03	109.4	CA378164	14	74.09	193	50	0	35	227	21178792	21178984	1e-33	148
*CA378164/2	RT04_25	78.1	CA378164	14	74.09	193	50	0	35	227	21178792	21178984	1e-33	148
*Ots215	RT09	81.2	AJ534364	21	81.71	82	15	0	7	88	21227154	21227235	3e-14	84
*OMM1389	RT04_25	88.9	BV078075	1	79.39	131	27	0	353	483	21273184	21273054	4e-26	123
*OMM5298	RT15	27.4	BX863665	7	85.71	49	7	0	29	77	21298727	21298775	5e-06	57.1
*Omy1232INRA/1	RT14	153.9	BV681380	1	77.33	75	17	0	277	351	21422306	21422232	1e-08	66.6
*Omy1232INRA/2	RT20	110	BV681380	1	77.33	75	17	0	277	351	21422306	21422232	1e-08	66.6
*Omy1434INRA/1	RT14	160.8	BV681438	1	66.67	132	43	1	56	187	21425566	21425436	1e-07	63.4
*OMM1391/1	RT31	112.4	BV078077	16	88.89	45	5	0	478	522	21441118	21441074	5e-06	57.1
*Ssa60BSFU	RT03	109.4	S0115B19_T7	14	86.23	167	22	1	630	795	21541207	21541373	2e-44	185
*Ssa54BSFU	RT12	76.4	S0101I09_T7	8	82.28	79	14	0	170	248	21740817	21740895	2e-13	82.4
*OMM1661/1	RT10	77.7	BV212289	5	78.32	143	31	0	69	211	21764128	21764270	8e-28	129
*OMM1661/2	RT19	105.4	BV212289	5	78.32	143	31	0	69	211	21764128	21764270	8e-28	129
*OMM1606	RT16	49.6	BV212121	19	83.16	95	16	0	118	212	21857294	21857388	2e-19	101
*OMM3100	RT19	107.6	BV683036	5	78.7	169	36	0	221	389	21858151	21857983	2e-35	155
*OMM3099	RT19	107.6	BV683035	5	87.1	93	12	0	603	695	21876430	21876522	5e-22	110
*VIG_3	RT19	123.5	AF483529	5	63.97	358	126	1	210	564	21895748	21896105	1e-33	148
*Ssa64DU	RT19	77.5	AF019183	11	73.88	134	35	0	25	158	22116286	22116419	5e-20	103
*VIG_10	RT01	34.3	AF483534	10	74.36	273	66	2	573	844	22127905	22127636	1e-46	193
*Clock	RT08	79.9	AF266745	20	86.67	150	20	0	59	208	22217185	22217334	1e-41	175
*OMM1295	RT23	55.3	AF480429	2	67.91	134	39	2	207	340	22246224	22246353	1e-06	58.6
*Omi96TUF/1	RT19	59.3	AB213232	9	86.21	58	8	0	1	58	22317327	22317270	1e-09	68.2
*Omi96TUF/2	RT31	60.1	AB213232	9	86.21	58	8	0	1	58	22317327	22317270	1e-09	68.2
*Omy1170INRA	RT03	115.7	BV681454	14	66.72	640	176	13	508	1143	22334425	22333819	2e-48	199
*OMM1543	RT06	68.8	BV212072	13	87.5	48	6	0	377	424	22354733	22354686	1e-06	58.6
*OMM5153	RT03	55.3	BV211881	16	74.14	174	45	0	155	328	22391664	22391837	4e-29	134
*OMM1310	RT11	24.8	G73550	15	71.67	120	32	2	402	521	22457944	22458061	2e-09	68.2
*GH1(DIAS)	RT09	49.8	M22731	3	77.78	162	30	1	336	491	22543602	22543763	4e-27	128
*GH1(INRA)	RT09	54	M22731	3	77.78	162	30	1	336	491	22543602	22543763	4e-27	128
*OMM1404	RT12	96.7	BV078089	11	88.89	99	10	1	2	99	22578558	22578656	8e-24	116
*OMM5038	RT17	77.7	CA348626	13	80	185	37	0	434	618	22659929	22660113	3e-42	177
*OMM1581	RT19	142	BV212099	5	91.3	92	8	0	266	357	22764991	22765082	2e-25	122
*OMM1797	RT04_25	96.2	BV212257	14	64.62	195	66	1	247	438	22896504	22896310	3e-13	80.8
*OMM5264	RT03	123.2	BX317920	14	85.71	56	8	0	268	323	22927356	22927301	3e-08	65
*BX320910	RT03	80.7	BX320910	14	76.81	69	16	0	79	147	22927650	22927582	8e-07	60.2
*Omy1260INRA	RT21	31.1	BV681538	23	83.86	223	36	0	457	679	22961282	22961504	8e-61	240
*HoxA11b	RT27+2	139.6	AY567792	16	70.24	840	219	13	3	840	22989314	22990124	2e-111	408
*HoxA2b	RT31	153.3	AY567794	16	72.86	597	147	4	847	1437	23012512	23013099	2e-104	385
*Omy1116INRA	RT20	92.2	BV681385	1	90.7	86	8	0	585	670	23013501	23013416	1e-22	112
*OMM1134/1	RT14	114.8	AY039628	1	84.71	85	12	1	79	163	23060289	23060372	4e-15	87.2
*OMM1134/2	RT20	92.2	AY039628	1	84.71	85	12	1	79	163	23060289	23060372	4e-15	87.2
*OMM5171	RT26	68.1	BV211898	15	79.43	141	25	3	1032	1170	23063242	23063104	6e-21	107
*Omy1517INRA	RT26	24.1	CA367016.s.om.10	15	75.94	187	45	0	205	391	23077677	23077863	3e-35	155
*OMM5187	RT27+2	119.7	CA374878	18	81.41	199	34	1	467	665	23136326	23136521	2e-45	188
*BX857349	RT08	62.3	BX857349	22	79.38	97	20	0	1	97	23333038	23332942	2e-16	91.9
*OMM5160	RT07	15.1	BV211888	24	71.43	175	50	0	9	183	23373425	23373599	1e-24	120
*Omy1075INRA	RT21	57.1	BV681321	23	78.07	114	22	1	510	623	23430906	23431016	2e-16	91.9
*BX342964/1	RT12	76.9	BX342964	23	70.08	127	38	0	198	324	23471083	23470957	2e-13	82.7
*BX342964/2	RT16	115.8	BX342964	23	70.08	127	38	0	198	324	23471083	23470957	2e-13	82.7
*Ssa95BSFU	RT27+2	119.5	S0173F14_SP6	18	89.04	356	37	2	414	767	23548820	23549175	5e-117	426
*OMM5198	RT27+2	109.5	BV211920	18	93.6	172	11	0	1	172	23573135	23573306	6e-61	239
*OMM5168/1	RT14	112.9	BV211896	1	82.83	99	14	2	727	824	23726817	23726913	7e-15	87.2
*OMM5168/2	RT20	92.2	BV211896	1	82.83	99	14	2	727	824	23726817	23726913	7e-15	87.2
*OMM5017/1	RT14	117.4	CO805122	1	82.83	99	14	2	59	156	23726913	23726817	6e-15	87.3
*OMM5017/2	RT20	92.2	CO805122	1	82.83	99	14	2	59	156	23726913	23726817	6e-15	87.3
*Omy1526INRA/1	RT02	24.7	CA356805.s.om.10	6	65.08	126	44	0	1743	1868	23807930	23807805	9e-07	61.8
*Omy1526INRA/2	RT29	140.1	CA356805.s.om.10	6	65.08	126	44	0	1743	1868	23807930	23807805	9e-07	61.8
*Omy1118INRA	RT12	112.2	BV681412	11	78.72	94	19	1	523	616	23855425	23855333	1e-12	79.2
*Omy1387INRA	RT22	54.7	BV681579	8	66.67	219	73	0	222	440	23954314	23954532	5e-24	117
*HoxB4a/2	RT09	49.8	AY567800	3	79	200	39	1	757	956	24014406	24014602	4e-41	174
*BHMS7.005	RT26	52.1	AF256725	23	72.58	124	31	1	231	351	24050915	24051038	7e-13	79.2
*One108ADFG	RT24	81.7	AF274524	20	85.29	68	8	2	21	87	24051272	24051338	1e-07	61.8
*OMM1105	RT24	82.5	AF352768	20	79.35	92	17	2	364	454	24051338	24051248	2e-10	71.3
*OMM3095	RT19	93.4	BV676517	24	82.86	105	16	1	45	149	24235741	24235843	3e-19	101
*OMM1011	RT05	62.8	AF346672	9	79.63	108	22	0	243	350	24283806	24283699	8e-20	103
*Ssa20.19NUIG/1	RT06	13	U37494	18	87.23	47	6	0	1	47	24341056	24341010	7e-07	57.1
*Ssa20.19NUIG/2	RT19	47.4	U37494	18	87.23	47	6	0	1	47	24341056	24341010	7e-07	57.1
*OMM1711	RT09	52.6	BV212192	3	83.78	74	12	0	344	417	24387424	24387497	3e-13	80.8
*Omy1423INRA	RT27+2	88.3	BV681518	25	75.76	132	32	0	1	132	24465984	24465853	8e-22	109
*OMM5222	RT23	52.8	BV211943	2	70.89	316	83	1	265	571	24470808	24470493	8e-46	190
*OMM5242/1	RT06	97.2	BV211961	17	78.5	107	23	0	513	619	24510028	24509922	5e-18	98.3
*OMM5242/2	RT30	34.1	BV211961	17	78.5	107	23	0	513	619	24510028	24509922	5e-18	98.3
*CA057924	RT07	81.1	CA057924	4	82.24	107	19	0	298	404	24584630	24584736	4e-22	110
*CA045004	RT07	80.2	CA045004	4	82.24	107	19	0	309	415	24584630	24584736	2e-22	110
*Omy1217INRA	RT07	79.9	BV681555	4	77.85	149	33	0	1032	1180	24593570	24593422	2e-28	133
*Omy1143INRA	RT06	26.7	BV681517	18	71.81	149	41	1	274	421	24713676	24713824	7e-18	96.7
*OMM1831	RT12	111.3	BV212278	11	77.27	176	40	0	8	183	24764701	24764526	4e-35	153
*IGF2	RT27+2	91.3	EF450082	25	70.35	172	51	0	1067	1238	24768816	24768645	5e-22	112
*Omy1502INRA	RT23	86.4	BV681397	10	87.16	148	19	0	691	838	24774519	24774372	3e-41	175
*Omy1326INRA	RT01	51.3	BV681457	10	76.1	159	35	1	144	299	24866537	24866695	5e-25	122
*Omy1413INRA	RT05	3.4	BV681578	9	64.85	293	103	0	1661	1953	24956306	24956598	3e-30	139
*Omy1391INRA/1	RT14	130.6	BV681460	1	75.21	121	27	1	73	193	25009893	25010010	7e-15	87.2
*Omy1391INRA/2	RT20	105.8	BV681460	1	75.21	121	27	1	73	193	25009893	25010010	7e-15	87.2
*OMM1702	RT27+2	91.3	BV212185	25	75.45	110	27	0	90	199	25112026	25111917	4e-16	90.3
*OMM1189	RT03	115.7	AF469974	14	76.92	104	23	1	80	183	25520891	25520789	3e-14	82.4
*Omy1242INRA/1	RT14	127.4	BV681390	1	78.71	202	43	0	481	682	25592900	25593101	2e-44	185
*Omy1242INRA/2	RT20	93.6	BV681390	1	78.71	202	43	0	481	682	25592900	25593101	2e-44	185
*BX859491/1	RT14	117.4	BX859491	1	78.68	197	42	0	512	708	25592900	25593096	4e-43	180
*BX859491/2	RT20	93.6	BX859491	1	78.68	197	42	0	512	708	25592900	25593096	4e-43	180
*Omy1384INRA	RT12	104.1	BV681365	23	90.74	54	5	0	662	715	25593633	25593686	5e-10	71.3
*BHMS377	RT24	60.9	AF256707	20	72.11	147	41	0	4	150	25602442	25602296	2e-20	104
*OtsG423UCD	RT27+2	50.7	AF393198	16	84.29	70	11	0	317	386	25602557	25602488	2e-12	77.7
*OMM1084	RT11	59	AF352754	10	73.95	119	31	0	425	543	25776149	25776267	2e-16	91.9
*OMM1604	RT24	45.8	BV212119	20	80.47	128	22	1	173	300	25896258	25896382	3e-23	114
*OMM1156	RT16	87.1	AY039638	2	87.88	99	12	0	134	232	25904729	25904827	3e-25	120
*OMM3054	RT12	76.4	BV078095	11	80.26	152	30	0	379	530	25920695	25920544	3e-33	147
*OMM1174/1(ARS)	RT14	71.2	AF469962	1	77.78	99	18	3	419	517	25955433	25955339	6e-08	63.4
*OMM1174/1(INRA)	RT14	124.2	AF469962	1	77.78	99	18	3	419	517	25955433	25955339	6e-08	63.4
*OMM1174/2(ARS)	RT20	35	AF469962	1	77.78	99	18	3	419	517	25955433	25955339	6e-08	63.4
*OMM1174/2(INRA)	RT20	83	AF469962	1	77.78	99	18	3	419	517	25955433	25955339	6e-08	63.4
*Omy1306INRA	RT24	96.2	BV681567	20	65.85	574	154	9	97	631	26093185	26092615	1e-38	166
*OmyS00498INRA	RT27+2	122.7	CA349854.1.a.om.1	18	79.72	143	27	1	75	217	26211938	26212078	4e-27	126
*sSOD-1*	RT01	38.5	AF469663	10	81.82	110	20	0	385	494	26329148	26329039	2e-22	112
*CA345149	RT16	83.3	CA345149	2	73.64	220	58	0	79	298	26445483	26445702	7e-39	166
*Omy1207INRA	RT07	13.7	BX083329	24	75.68	74	18	0	159	232	26696991	26697064	3e-07	61.8
*OMM5310	RT23	0.9	CB496743	2	68.35	158	50	0	485	642	26725789	26725946	6e-17	93.5
*OMM5313	RT22	104.3	BV212022	12	90.67	75	7	0	143	217	26794506	26794580	1e-18	98.3
*Hsp70A	RT09	46.1	AB062281	3	82.82	1962	334	1	1281	3242	26920154	26922112	0	2031
*OMM1436	RT26	45.1	BV722115	15	95.67	277	11	1	325	601	26968251	26968526	1e-107	394
*TRCARR/1	RT09	89.7	U48412	7	80.3	198	39	0	178	375	27105201	27105398	4e-46	191
*TRCARR/2	RT20	48.2	U48412	7	80.3	198	39	0	178	375	27105201	27105398	4e-46	191
*Omy1219INRA	RT21	68.8	BV681401	8	81.38	145	27	0	214	358	27220802	27220946	2e-32	145
*GDH1	RT17	58.6	AJ419570	12	77.31	401	82	1	133	524	27373361	27373761	5e-87	328
*OMM5006	RT11	54.2	CO805112	15	76.47	153	36	0	240	392	27428486	27428638	4e-28	129
*CA347214	RT11	48.1	CA347214	15	76.47	153	36	0	1	153	27428638	27428486	4e-28	129
*OMM5149	RT17	58.6	BV211877	12	83.33	60	10	0	1248	1307	27468076	27468017	5e-08	65
*OMM1166/1	RT07	69.7	AY039646	4	85.37	123	18	0	47	169	27514170	27514048	6e-31	139
*OMM1166/2	RT15	54.6	AY039646	4	85.37	123	18	0	47	169	27514170	27514048	6e-31	139
*CA362622	RT17	58.6	CA362622	12	73.55	155	41	0	218	372	27617341	27617187	3e-24	117
*BX073473	RT19	100.9	BX073473	5	77.27	154	35	0	546	699	27757366	27757213	3e-29	134
*OMM1774	RT08	126.4	BV212242	6	69.5	141	41	2	7	146	27826018	27826157	8e-11	72.9
*OMM1269/2	RT29	119.7	AF470034	2	76.12	67	16	0	606	672	27868968	27869034	6e-06	57.1
*Omy1282INRA	RT01	48.6	BV681558	15	75.19	133	33	0	700	832	27898439	27898307	9e-21	107
*One3ASC	RT19	150.7	U56701	5	83.78	111	18	0	55	165	27903530	27903420	1e-25	120
*CA341677	RT02	67	CA341677	23	82.28	158	28	0	8	165	27923819	27923662	7e-38	163
*OMM5056	RT22	104.3	CA349207	12	63.45	249	85	2	288	536	27956636	27956878	1e-14	85.6
*OMM5158	RT22	104.3	BX319197	12	74.34	113	23	2	71	183	27956742	27956636	5e-09	66.6
*OMM1138	RT31	131.5	AF375035	16	93.55	62	4	0	253	314	27970361	27970300	4e-15	87.2
*OMM1137	RT31	132.5	AF375035	16	93.55	62	4	0	253	314	27970361	27970300	4e-15	87.2
*OMM5188	RT27+2	57.8	BV211912	16	66.22	222	75	0	225	446	28258236	28258457	2e-23	115
*OMM5311	RT20	72.9	BV212020	21	90.97	288	21	5	11	294	28258589	28258303	8e-90	336
*HoxB5b/1	RT17	54.3	AY567802	12	70.45	582	142	5	1	567	28700806	28701372	1e-78	299
*HoxB5b/2	RT22	123	AY567802	12	70.45	582	142	5	1	567	28700806	28701372	1e-78	299
*Omy1510INRA	RT05	30.6	BV681530	9	80.69	145	28	0	3	147	28726130	28725986	2e-31	142
*OMM5195	RT20	14	BX882100	21	70.35	543	140	5	20	553	28769562	28770092	6e-75	286
*ATP1B1B/1	RT12	26.3	CB492131	6	83.38	373	46	10	262	630	28940197	28940557	3e-81	307
*ATP1B1B/2	RT16	116.8	CB492131	6	83.38	373	46	10	262	630	28940197	28940557	3e-81	307
*OmyS00252INRA	RT24	28.7	AY751465	25	76.97	178	41	0	314	491	29151716	29151893	3e-34	153
*Ots526NWFSC	RT31	143.1	AY042716	16	81.58	114	21	0	3	116	29389149	29389262	7e-24	115
*OMM5265	RT08	101.1	BV211980	14	60.09	233	93	0	723	955	29450263	29450031	4e-11	76.1
*OMM5167	RT23	32.7	BV211895	2	60.57	634	233	5	199	820	29630922	29630294	3e-35	155
*OMM1397	RT24	71.3	BV078083	6	95.45	44	2	0	221	264	29702377	29702420	2e-08	65
*OMM5091	RT08	112.3	CA348771	6	83.73	166	27	0	431	596	29790448	29790613	9e-43	179
*Omy1235INRA	RT19	72	BV681464	8	75.17	145	36	0	489	633	29848246	29848390	4e-24	117
*OMM5088	RT19	74.7	CA348759	8	75.17	145	36	0	519	663	29848246	29848390	4e-24	117
*OMM1352	RT16	12.9	BV005145	19	82.11	95	17	0	42	136	29876169	29876263	2e-18	98.3
*Omy1429INRA	RT27+2	72.4	BV681440	16	68.9	209	59	1	3	211	29965599	29965397	8e-22	110
*BX313262	RT27+2	72.4	BX313262	16	69.59	217	60	1	83	299	29965607	29965397	6e-25	120
*Omy1479INRA	RT13	30	BV686475	2	75.42	301	74	0	119	419	29966680	29966980	4e-62	244
*OMM1442/1	RT06	95.4	BV722121	13	68.98	216	57	5	14	223	29999022	29998811	5e-14	84
*OMM1442/2	RT30	16.1	BV722121	13	68.98	216	57	5	14	223	29999022	29998811	5e-14	84
*OMM1236(ARS)	RT12	48	AF470016	6	72.9	107	29	0	278	384	30090970	30091076	1e-12	79.2
*OMM1236(UoG)	RT12	126.1	AF470016	6	72.9	107	29	0	278	384	30090970	30091076	1e-12	79.2
*Omy1524INRA	RT09	60.4	BX308070.s.om.10	24	59.91	459	180	2	93	550	30278919	30279374	1e-26	126
*Omy1531INRA	RT09	65.3	BX308070.s.om.10	24	59.91	459	180	2	93	550	30278919	30279374	1e-26	126
*BHMS211	RT02	137.2	AF256738	3	75.7	107	20	2	226	332	30501041	30501141	4e-09	66.6
*Omy1132INRA	RT19	149.4	BV681548	8	78.63	131	24	3	356	485	30621779	30621652	2e-17	95.1
*Omy1259INRA	RT04_25	101.5	BV681366	14	73.3	176	47	0	1	176	30652614	30652439	2e-28	131
*OMM5148/1	RT13	63.2	BV211876	2	81.15	244	46	0	232	475	30673213	30673456	2e-61	242
*OMM5148/2	RT21	142.6	BV211876	2	81.15	244	46	0	232	475	30673213	30673456	2e-61	242
*BX318599/1	RT05	12.8	BX318599	9	78.82	170	36	0	1	170	30673767	30673598	6e-36	156
*BX318599/2	RT31	46.3	BX318599	9	78.82	170	36	0	1	170	30673767	30673598	6e-36	156
*OMM5005	RT31	37.2	CO805111	9	78.86	175	37	0	220	394	30673772	30673598	3e-37	161
*hsc71	RT09	46.1	S85730	10	79.19	966	179	6	3526	4475	30758921	30759880	0	822
*BHMS356	RT10	47.6	AF256751	8	70.71	99	29	0	130	228	30821389	30821487	3e-09	66.6
*OMM1587	RT30	25	BV212105	5	68.54	178	53	1	159	336	30837794	30837968	3e-17	95.1
*Omy1119INRA	RT07	57.3	BV681407	15	70.93	172	41	1	192	363	30978671	30978833	2e-17	95.1
*PACAP/1	RT07	57.7	EF450088	2	79.79	94	19	0	6	99	31016615	31016522	5e-16	90.3
*PACAP/2	RT19	74.5	EF450088	2	79.79	94	19	0	6	99	31016615	31016522	5e-16	90.3
*Omy1441INRA	RT03	55.4	BV681318	19	74.14	379	72	7	726	1100	31045850	31046206	1e-50	206
*OMM1357	RT29	112.1	BV005149	1	83.33	156	26	0	71	226	31233117	31232962	4e-39	166
*BX913059	RT05	36.1	BX913059	9	71.05	152	44	0	417	568	31310507	31310658	1e-19	103
*OMM1274/1	RT02	120.9	AF470039	3	73.26	86	23	0	380	465	31392577	31392662	2e-08	65
*OMM1274/2	RT09	10.7	AF470039	3	73.26	86	23	0	380	465	31392577	31392662	2e-08	65
*OMM1258/1	RT02	120.9	AF470025	3	74.42	86	22	0	425	510	31392577	31392662	2e-09	68.2
*OMM1258/2	RT09	11.4	AF470025	3	74.42	86	22	0	425	510	31392577	31392662	2e-09	68.2
*Omy1368INRA	RT23	48.6	BV681361	24	72.35	264	73	0	790	1053	31445901	31446164	6e-45	188
*CA052244	RT26	33.2	CA052244	5	74.36	156	39	1	475	629	31451180	31451025	4e-23	114
*CA368402/1	RT27+2	79.2	CA368402	16	80.77	78	15	0	191	268	31496814	31496737	4e-12	77.7
*CA368402/2	RT31	121.7	CA368402	16	80.77	78	15	0	191	268	31496814	31496737	4e-12	77.7
*Omy15DIAS	RT22	78.4	AF239032	13	67.89	109	35	0	16	124	31496988	31496880	1e-08	65.7
*OMM1288	RT26	63.2	AF470048	18	62.08	298	113	0	292	589	31514107	31513810	1e-23	115
*OMM1364	RT27+2	82.5	BV005156	15	83.33	108	18	0	1	108	31662533	31662426	1e-23	115
*OmyMYODDIAS/1(ARS)	RT10	75.3	X75798	25	79.58	519	100	1	32	550	32266551	32266039	1e-130	472
*OmyMYODDIAS/1(UoG)	RT10	82.9	X75798	25	79.58	519	100	1	32	550	32266551	32266039	1e-130	472
*OmyMYODDIAS/2	RT18	54.6	X75798	25	79.58	519	100	1	32	550	32266551	32266039	1e-130	472
*OMM5077	RT04_25	103.8	CA348730	14	72.82	103	25	1	54	153	32388592	32388694	2e-08	65
*BX871195/1	RT06	97.2	BX871195	12	75.89	112	27	0	19	130	32405887	32405776	3e-17	93.5
*BX871195/2	RT30	6.9	BX871195	12	75.89	112	27	0	19	130	32405887	32405776	3e-17	93.5
*ras-1	RT27+2	124.9	M73690	25	94.57	129	7	0	677	805	32411802	32411674	5e-44	183
*Omy1231INRA/1	RT09	59.3	BV681466	3	73.17	164	44	0	989	1152	32543637	32543800	4e-25	122
*Omy1231INRA/2	RT24	69.5	BV681466	3	73.17	164	44	0	989	1152	32543637	32543800	4e-25	122
*OMM1020	RT13	28.8	AF346679	2	68.1	116	35	1	22	135	32665043	32665158	1e-06	58.6
*BX873238	RT16	0	BX873238	19	89.13	138	15	0	449	586	32827621	32827484	1e-40	172
*OmyRGT28TUF	RT01	49.6	AB087599	15	84.91	53	8	0	155	207	32855896	32855948	2e-07	60.2
*BX298853	RT19	35.6	BX298853	24	86.57	134	18	0	362	495	33187919	33187786	7e-36	156
*BX303903	RT16	115.2	BX303903	1	76.47	119	28	0	2	120	33194254	33194372	3e-19	101
*Omy1212INRA/1	RT12	0	BV681597	1	80.95	105	20	0	141	245	33198013	33198117	3e-20	104
*Omy1212INRA/2	RT16	106	BV681597	1	80.95	105	20	0	141	245	33198013	33198117	3e-20	104
*BX077780	RT24	134.2	BX077780	20	79.86	139	28	0	311	449	33228371	33228509	9e-29	133
*OMM5141/1	RT09	85.1	BV211870	12	73.17	246	66	0	264	509	33303608	33303853	4e-43	182
*OMM5141/2	RT22	66.6	BV211870	12	73.17	246	66	0	264	509	33303608	33303853	4e-43	182
*Omy1329INRA	RT09	89.7	BV681424	10	78.57	70	15	0	10	79	33457207	33457138	6e-08	65
*One111ADFG	RT10	27.7	AF274527	8	76.43	140	33	0	150	289	33600342	33600203	1e-24	118
*BX888097	RT05	78.1	BX888097	9	80.37	107	21	0	530	636	33713008	33712902	3e-20	104
*Omy1321INRA	RT26	0	BV681520	18	82.18	174	31	0	127	300	33751433	33751260	2e-42	179
*Omy1323INRA/1	RT27+2	77.7	BV681377	15	81.34	134	25	0	1243	1376	33876137	33876004	9e-29	134
*Omy1323INRA/2	RT31	112	BV681377	15	81.34	134	25	0	1243	1376	33876137	33876004	9e-29	134
*CR363293	RT10	54.6	CR363293	7	77.78	216	42	2	186	395	33959564	33959349	1e-39	169
*IgM/1	RT02	137.2	X83372	3	67.72	127	41	0	2794	2920	34051416	34051290	5e-10	72.9
*IgM/2	RT09	33.3	X83372	3	67.72	127	41	0	2794	2920	34051416	34051290	5e-10	72.9
*OMM3121	RT12	37.3	BV723988	9	80.66	181	35	0	736	916	34077355	34077175	8e-42	177
*OMM5220	RT31	50.7	BV211941	9	76.42	106	25	0	106	211	34132516	34132411	1e-15	90.3
*OmyS00561INRA	RT31	139.7	tcav0004c.j.05_3.1.s.om.8	16	89.92	129	13	0	101	229	34144941	34145069	2e-38	164
*OMM1160(ARS)	RT20	42.7	AY039642	10	86.11	72	10	0	441	512	34147137	34147208	3e-14	84
*OMM1160(UoG)	RT20	122.2	AY039642	10	86.11	72	10	0	441	512	34147137	34147208	3e-14	84
*Omy1191INRA	RT22	45.5	BV681495	23	81.94	72	11	1	332	403	34620881	34620812	2e-08	65
*OMY14DIAS	RT31	47	AF239031	9	73.53	136	33	3	154	286	34706388	34706253	1e-12	79.2
*Omy1103INRA	RT23	24.9	BV681351	11	66.67	195	65	0	6	200	34760545	34760351	5e-20	104
*OMM1095	RT23	0	AF375021	11	73.97	73	19	0	1	73	34786970	34786898	6e-06	57.1
*TAP2B	RT16	51.2	AF115537	24	59.48	232	91	1	1862	2090	35045301	35045070	3e-06	60.2
*Omy1398INRA	RT26	0	BV681586	18	70.99	131	38	0	534	664	35052297	35052427	3e-15	88.8
*OMM1478/1	RT12	21	BV079616	24	76	75	17	1	1	75	35083862	35083789	5e-06	55.5
*OMM1478/2	RT16	83.5	BV079616	24	76	75	17	1	1	75	35083862	35083789	5e-06	55.5
*OMM5178	RT11	26.8	BV211904	18	79.83	119	24	0	362	480	35128961	35129079	7e-23	114
*OMM1040	RT12	125.8	AF346690	22	86.54	52	7	0	162	213	35130415	35130466	2e-07	61.8
*OMM5189	RT17	70.2	BV211913	12	77.86	140	31	0	481	620	35163194	35163055	4e-26	125
*OMM5223	RT12	119.3	BV211944	23	76.98	378	80	4	277	649	35195110	35194735	3e-75	288
*OMM1298	RT24	75.6	BV722095	6	75	80	20	0	244	323	35269677	35269756	2e-08	65
*OMM5273/1	RT12	16.4	BV211988	9	79.29	140	29	0	466	605	35359683	35359822	4e-28	131
*OMM5273/2	RT16	102.3	BV211988	9	79.29	140	29	0	466	605	35359683	35359822	4e-28	131
*Omy1069INRA	RT23	103.5	BV681339	20	68.87	151	47	0	1	151	35451667	35451817	3e-16	91.9
*OMM5230	RT13	31.2	BV211951	2	61.58	341	127	2	355	692	35451962	35451623	5e-21	107
*OMM1058	RT31	97.2	AF352741	9	74.36	117	30	0	50	166	35527490	35527374	2e-16	91.9
*Omy1163INRA/1	RT10	110.3	BV681614	25	80.7	114	16	2	196	309	35672045	35672152	3e-16	90.3
*Omy1163INRA/2	RT18	60.7	BV681614	25	80.7	114	16	2	196	309	35672045	35672152	3e-16	90.3
*Omy1077INRA	RT14	65.3	BV681325	3	82.86	105	18	0	261	365	35675723	35675619	5e-22	110
*Omy1278INRA	RT23	38.9	BV681436	2	94.29	105	5	1	152	255	35699703	35699807	1e-30	141
*CA364516/1	RT10	117.4	CA364516	25	80.46	87	17	0	505	591	35899642	35899728	2e-14	85.6
*CA364516/2	RT18	73.3	CA364516	25	80.46	87	17	0	505	591	35899642	35899728	2e-14	85.6
*Omy1064INRA	RT17	58.9	BV211891	12	84.21	95	12	2	1188	1282	35977012	35977103	1e-14	87.2
*Ots529NWFSC	RT27+2	80.3	AY042719	25	73.86	88	23	0	2	89	36062537	36062450	9e-10	68.2
*HoxC9b	RT12	65.4	AY567809	23	73.47	573	143	2	1	567	36146920	36147489	5e-109	400
*HoxC4b	RT29	58.4	AY567806	23	74.86	696	156	8	1	694	36182612	36183290	1e-129	469
*HoxC4a	RT21	41.2	AY567805	23	78.41	593	116	5	1	592	36182808	36183389	8e-135	484
*Omy1401INRA/1	RT17	58.9	BV681319	12	70.97	124	36	0	510	633	36308799	36308676	5e-14	84
*Omy1401INRA/2	RT22	103.6	BV681319	12	70.97	124	36	0	510	633	36308799	36308676	5e-14	84
*BX073647/1	RT17	58.6	BX073647	12	70.97	124	36	0	538	661	36308799	36308676	5e-14	84
*BX073647/2	RT22	106	BX073647	12	70.97	124	36	0	538	661	36308799	36308676	5e-14	84
*OMM5041	RT12	38.3	BX305657	2	84.87	119	18	0	371	489	36444841	36444959	1e-28	133
*BX305657	RT12	65.4	BX305657	2	84.87	119	18	0	371	489	36444841	36444959	1e-28	133
*OMM1714	RT16	82.2	BV212195	2	72.14	140	39	0	181	320	36562295	36562434	5e-19	99.9
*CA039640/1	RT10	114	CA039640	7	71.06	349	101	0	13	361	36568250	36567902	2e-59	234
*CA039640/2	RT18	54.2	CA039640	7	71.06	349	101	0	13	361	36568250	36567902	2e-59	234
*OMM5196	RT20	92.2	BV211918	1	68.57	175	50	2	793	962	36620997	36621171	7e-14	84
*OmyS00552INRA	RT09	88.1	AY069921	21	77.99	259	57	0	85	343	36762401	36762659	4e-58	231
*OMM5258	RT12	65.4	BX084427	15	61.95	339	125	4	80	414	36900848	36900510	3e-18	98.3
*Omy1227INRA	RT16	54.9	BV681503	19	77.06	218	50	0	8	225	36907865	36907648	2e-45	188
*OMM5132	RT21	45.2	BV211863	24	69.04	197	57	2	246	438	37182751	37182555	5e-19	101
*HMG-1	RT01	48.6	L32859	10	81.62	185	34	0	2299	2483	37243549	37243365	3e-44	187
*OMM1434	RT31	66.7	BV722113	9	78.63	131	28	0	213	343	37409044	37409174	4e-25	120
*OMM5121	RT31	132.1	CA349040	23	64.96	137	48	0	204	340	37513815	37513951	6e-09	66.6
*OMM1237	RT10	84.3	AF470017	18	84.62	104	16	0	83	186	37521297	37521194	7e-24	115
*OMM1056	RT12	119.3	BV722065	11	84	75	12	0	172	246	37583849	37583775	1e-13	82.4
*OMM1213/1	RT10	84.3	AF469996	7	84.91	53	8	0	384	436	37634312	37634260	5e-07	60.2
*OMM1214	RT10	85.5	AF469996	7	84.91	53	8	0	384	436	37634312	37634260	5e-07	60.2
*OMM1213/2	RT18	28.5	AF469996	7	84.91	53	8	0	384	436	37634312	37634260	5e-07	60.2
*OmyS00268INRA	RT19	133.4	CA370932.1.a.om.1	8	74.78	115	29	0	135	249	37683280	37683394	6e-17	91.9
*OMM5268	RT20	26.9	BV211983	10	68.71	163	51	0	175	337	37706862	37707024	2e-18	98.3
*OMM5267/1	RT01	48.6	CA348697	10	69.33	163	50	0	238	400	37706862	37707024	2e-19	101
*OMM5267/2	RT20	35.9	CA348697	10	69.33	163	50	0	238	400	37706862	37707024	2e-19	101
*OMM5059/1	RT20	6.6	CA369467	10	69.33	163	50	0	341	503	37706862	37707024	3e-19	101
*OMM5059/2	RT29	71.2	CA369467	10	69.33	163	50	0	341	503	37706862	37707024	3e-19	101
*OMM3140	RT04_25	40	BV718477	13	87.27	165	21	0	400	564	37853601	37853765	2e-47	196
*Omy1159INRA	RT09	93.2	BV681445	5	78.65	89	19	0	12	100	38151905	38151817	1e-13	82.4
*BX873441/1	RT09	89.7	BX873441	5	82.65	98	17	0	395	492	38151905	38151808	1e-19	103
*BX873441/2	RT20	54.9	BX873441	5	82.65	98	17	0	395	492	38151905	38151808	1e-19	103
*One6ASC	RT04_25	17.7	U56706	17	90	50	4	1	106	154	38243274	38243323	3e-06	57.1
*VIG-5	RT06	0	AF483531	22	62.91	337	119	2	228	558	38307391	38307055	8e-24	117
*Omy1164INRA	RT22	69.3	BV686458	24	77.97	118	25	1	686	803	38358644	38358528	3e-18	98.3
*Omy1300INRA/1	RT27+2	75.8	BV681381	16	69.54	197	57	2	30	226	38390399	38390206	2e-20	106
*Omy1300INRA/2	RT31	119.5	BV681381	16	69.54	197	57	2	30	226	38390399	38390206	2e-20	106
*OMM5143	RT03	31.4	BV211872	19	72.53	233	61	1	735	967	38682259	38682488	1e-35	156
*Omy1377INRA/1	RT02	87.2	BV681565	3	68.95	657	177	8	315	968	38853261	38853893	1e-79	302
*Omy1377INRA/2	RT09	49.5	BV681565	3	68.95	657	177	8	315	968	38853261	38853893	1e-79	302
*OMM1117	RT17	46.6	AF352771	12	82.14	84	15	0	183	266	39168477	39168560	4e-15	87.2
*OMM1116	RT17	48.6	AF352771	12	82.14	84	15	0	183	266	39168477	39168560	4e-15	87.2
*OMM1037	RT02	86.8	AF346687	3	77.36	106	24	0	5	110	39330143	39330248	6e-17	93.5
*OMM5243	RT03	121.9	BV211962	16	72.25	364	89	3	589	952	39509502	39509853	1e-54	220
*Omy1428INRA	RT27+2	84	BV681615	16	78.79	66	14	0	227	292	39617710	39617775	2e-07	61.8
*OMM5042	RT27+2	85.5	CA375845	16	78.69	61	13	0	333	393	39617715	39617775	6e-06	57.1
*OMM1386	RT05	58.2	BV078072	9	82.61	161	26	2	205	365	39713077	39713235	1e-34	152
*OMM5254	RT10	21.3	BV211969	8	85.93	135	19	0	220	354	39738739	39738605	4e-35	155
*BX867246	RT10	23.2	BX867246	8	81.9	116	21	0	41	156	39739336	39739221	2e-24	118
*OMM1290	RT16	23.1	AF470050	19	83.33	60	10	0	159	218	39984282	39984341	1e-08	65
*BX867838	RT16	23.6	BX867838	19	76.88	199	46	0	66	264	40015364	40015562	3e-40	171
*Ssa8BSFU	RT09	65.3	S0229A14_SP6	21	80.53	113	22	0	86	198	40044420	40044532	9e-23	110
*OMM1809	RT12	99.2	BV212263	11	78.89	90	19	0	60	149	40248475	40248564	3e-14	84
*Ssa38BSFU	RT04_25	96.2	S0149K02_SP6	14	70.85	199	58	0	123	321	40317399	40317201	8e-29	133
*OMM5312	RT20	83.9	BV212021	1	78.31	189	41	0	405	593	40504368	40504556	5e-40	171
*SL	RT11	48.1	D10640	10	65.22	184	64	0	332	515	40681708	40681525	2e-15	90.3
*OmyUW1057	RT23	72.3	AY505326	23	83.03	165	27	1	15	178	40735132	40734968	4e-39	166
*OMM5235	RT08	112.3	BV211955	22	68.75	160	50	0	410	569	40836505	40836664	2e-17	96.7
*BX867151/1	RT10	81.6	BX867151	16	75	92	23	0	267	358	40985636	40985545	4e-11	74.5
*BX867151/2	RT18	54.2	BX867151	16	75	92	23	0	267	358	40985636	40985545	4e-11	74.5
*OMM1007	RT05	54	AF346669	9	86.02	93	13	0	156	248	40988789	40988881	1e-21	107
*OMM1003	RT05	58.2	BV722062	9	86.02	93	13	0	219	311	40988789	40988881	1e-21	107
*OMM1820	RT15	78.1	BV212270	24	83.87	62	9	1	8	69	41266895	41266955	6e-07	60.2
*CA367675	RT29	88.9	CA367675	22	73.05	167	45	0	82	248	41304516	41304350	6e-26	123
*OMM5192/1	RT03	115.1	BX317661	21	72.63	95	26	0	210	304	41459305	41459211	1e-09	69.7
*OMM5192/2	RT04_25	94.7	BX317661	21	72.63	95	26	0	210	304	41459305	41459211	1e-09	69.7
*BX863453	RT19	112.1	BX863453	8	74.36	78	20	0	170	247	41774480	41774403	3e-07	61.8
*Omy1236INRA	RT08	115.2	BV681468	22	73.53	170	43	2	150	318	41951754	41951922	2e-22	112
*Myostatin1	RT05	43.5	DQ136028	9	83.33	384	64	0	5087	5470	42014823	42015206	2e-110	407
*Myostatin2	RT19	25.7	DQ138300	9	76.52	443	87	9	5572	6007	42015747	42016179	4e-75	290
*BX910798	RT05	35.8	BX910798	9	74.42	86	22	0	75	160	42193906	42193821	2e-09	68.2
*OMM1381	RT12	104.1	BV078067	6	81.74	230	42	0	130	359	42288625	42288396	5e-59	232
*OMM5137	RT04_25	42.7	BV211866	17	71.18	288	83	0	281	568	42673775	42674062	6e-47	194
*Omy1017INRA	RT11	62.8	BV681372	15	76.63	184	43	0	262	445	42738977	42739160	5e-36	156
*OMM1652	RT12	65.9	BV212156	6	84.62	169	26	0	155	323	42813968	42813800	4e-45	187
*Ssa103BSFU	RT30	57.4	S0249O20_SP6	13	78.38	111	24	0	206	316	42988743	42988853	3e-19	101
*OMM1368	RT09	44.3	BV005162	3	89.29	168	18	0	260	427	43255356	43255189	2e-52	210
*OMM5034(ARS)	RT19	76.8	CA349160	7	90	100	9	1	4	103	44004861	44004763	4e-25	120
*OMM5034(UoG)	RT19	122.7	CA349160	7	90	100	9	1	4	103	44004861	44004763	4e-25	120
*OMM1577	RT30	6.9	BV212095	12	71.43	84	24	0	152	235	44155643	44155726	1e-06	58.6
*OMM5261	RT11	19.9	BV211976	18	80.6	67	13	0	499	565	44267683	44267749	7e-09	66.6
*Omy1348INRA	RT20	17.3	BV681525	21	87.34	158	20	0	586	743	44408179	44408336	3e-45	188
*OMM5112	RT23	18.3	CA349005	2	71.11	135	39	0	441	575	44447739	44447873	2e-16	91.9
*Omy1366INRA	RT23	23.6	BV681470	2	71.11	135	39	0	441	575	44447739	44447873	2e-16	91.9
*CA366526	RT10	65.4	CA366526	7	83.49	212	35	0	456	667	44510659	44510448	6e-57	226
*OmyUW1102/1	RT03	121.9	AY505307	12	77.78	63	14	0	158	220	44662864	44662926	3e-06	57.1
*OmyUW1102/2	RT04_25	96.2	AY505307	12	77.78	63	14	0	158	220	44662864	44662926	3e-06	57.1
*CA061915	RT21	27.7	CA061915	23	85.11	94	14	0	664	757	44738877	44738784	1e-20	106
*Ssa80BSFU/1	RT11	41.3	S0175J24_T7	18	72.5	120	33	0	76	195	44861636	44861755	7e-15	87.2
*Ssa80BSFU/2	RT26	33.3	S0175J24_T7	18	72.5	120	33	0	76	195	44861636	44861755	7e-15	87.2
*OMM5002	RT16	30.1	CO805108	19	78.77	212	45	0	397	608	45153404	45153193	3e-47	194
*OMM1292	RT05	49.3	AF470052	9	82.61	184	32	0	15	198	45175627	45175444	1e-46	191
*Cl_B143	RT23	26.1	AF483539	2	69.83	116	35	0	1271	1386	45222853	45222968	1e-10	74.5
*OmyS00579INRA	RT24	117	tcai0001b.o.20_5.1.s.om.8	17	81.82	99	18	0	175	273	45240046	45239948	2e-19	101
*OMM1739	RT14	105.2	BV212214	1	78.87	71	15	0	446	516	45317259	45317329	6e-09	66.6
*Omy1169INRA	RT08	62.3	BV681435	11	76.38	199	47	0	320	518	45367267	45367069	5e-39	168
*Omy1160INRA	RT10	26.5	BV681447	8	74.78	337	76	1	137	464	45403644	45403980	1e-62	245
*OmyS00570INRA	RT26	49.4	AJ295231	5	63.17	391	140	3	18795	19184	45410390	45410777	3e-29	139
*OmyD00204INRA	RT16	19.9	BX076030.1.a.om.1	19	74.59	185	47	0	202	386	45475785	45475969	1e-32	145
*OMM5247	RT19	122.7	BX876138	6	79.03	124	24	2	678	800	45785199	45785077	9e-19	99.9
*OmyS00361INRA	RT24	71.3	CA364434.s.om.10	23	78.82	321	68	0	1018	1338	45837246	45837566	5e-77	294
*OmyS00254INRA	RT11	33.5	U16657	23	64.67	150	53	0	1280	1429	45985594	45985743	1e-09	71.3
*Omy1512INRA	RT21	136.8	BV681592	23	77.7	139	31	0	308	446	46086293	46086155	6e-26	123
*Omy1339INRA	RT01	12	BV681524	10	78.19	188	41	0	139	326	46290014	46289827	1e-39	169
*Omy1511INRA	RT26	36	BV681533	15	67.01	679	221	1	1	679	46804094	46804769	5e-96	356
*Omy1356INRA	RT15	68.3	BV681474	19	79.45	73	15	0	350	422	46832795	46832867	1e-09	69.7
*OmyS00583INRA	RT10	46.6	AB047032	8	74.47	188	48	0	619	806	46834852	46834665	1e-32	147
*OMM5302	RT11	61.2	BX865957	15	82.24	107	19	0	224	330	46926728	46926622	3e-22	110
*OmyS00477INRA	RT29	41.9	CA344066.1.a.om.1	8	70.93	86	25	0	52	137	47243253	47243168	6e-07	58.6
*OMM3085	RT16	51.2	BV718451	3	80.77	78	11	1	147	220	47355330	47355253	2e-07	65
*Omy1477INRA	RT10	38.3	BV681322	5	74.19	93	21	1	662	754	47549929	47550018	3e-07	61.8
*CA054538	RT10	63.1	CA054538	7	74.77	111	28	0	550	660	47638749	47638639	2e-15	88.8
*sG3PDH-1*	RT29	45.8	AF027130	16	88.89	153	17	0	569	721	47883296	47883144	1e-45	190
*OMM1215/1	RT10	65.4	AF469997	7	74.43	348	67	3	227	573	48015920	48015594	4e-54	217
*OMM1215/2	RT18	7.1	AF469997	7	74.43	348	67	3	227	573	48015920	48015594	4e-54	217
*Omy1298INRA	RT16	58.2	BV681631	19	90.91	55	5	0	1	55	48218925	48218871	1e-10	72.9
*Omy1496INRA	RT11	31.4	BX086531	18	80.7	57	11	0	487	543	48303484	48303540	6e-06	57.1
*Omi87TUF	RT18	9.7	AB213231	7	93.48	46	3	0	76	121	49568694	49568649	3e-09	65
*OMM5019/1	RT02	120.9	CO805124	3	77.22	79	18	0	130	208	49749029	49748951	1e-09	69.8
*OMM5019/2	RT09	10.7	CO805124	3	77.22	79	18	0	130	208	49749029	49748951	1e-09	69.8
*Ssa208/1	RT02	55	AF019161	1	80	120	20	2	99	217	49794699	49794583	2e-18	96.7
*Ssa208/2	RT29	106.4	AF019161	1	80	120	20	2	99	217	49794699	49794583	2e-18	96.7
*Omy1061INRA	RT13	39.3	BV681379	8	79.62	157	32	0	247	403	49873778	49873934	3e-33	148
*Omy1061NRABIS	RT23	54.7	BV681379	8	79.62	157	32	0	247	403	49873778	49873934	3e-33	148
*CR373404	RT13	39.3	CR373404	8	88.6	114	13	0	25	138	49880192	49880305	4e-31	141
*BX866902/1	RT14	112.9	BX866902	1	70.59	153	45	0	95	247	50032267	50032115	3e-19	101
*BX866902/2	RT20	94	BX866902	1	70.59	153	45	0	95	247	50032267	50032115	3e-19	101
*OMM5274	RT23	110.5	BV211989	20	82.39	159	28	0	345	503	50099511	50099669	3e-38	164
*Omy1422INRA	RT23	110.3	BV681521	20	81.68	131	24	0	142	272	50147714	50147844	6e-29	133
*OMM5305	RT30	45.7	BV212014	4	71.9	121	29	1	184	299	50226000	50226120	3e-10	71.3
*OMM5307	RT19	70.8	BV212016	5	72.12	104	26	2	568	671	50769724	50769624	6e-06	57.1
*OMM5133	RT22	54.7	BV211864	8	77.21	136	31	0	218	353	51431353	51431218	4e-24	118
*Omy1358INRA	RT23	69.8	BX871675	20	79.09	110	23	0	77	186	51467286	51467177	1e-19	103
*OMM5138	RT04_25	132.4	BV211867	14	80.74	135	26	0	186	320	51664685	51664819	1e-28	133
*BX087958	RT19	118.1	BX087958	8	70.47	149	44	0	214	362	51696922	51697070	3e-18	98.3
*OMM5255	RT12	70	CA344270	6	74.7	166	42	0	159	324	51747630	51747465	3e-28	131
*Omy1097INRA	RT03	173.2	BV681357	14	79.8	198	37	1	1046	1243	51748224	51748418	8e-42	177
*OmyD00553INRA	RT04_25	43.4	rtag06h02_5.1_a.1.s.om.8	17	79.03	62	13	0	110	171	51782132	51782071	4e-07	58.6
*Omy1002INRA	RT20	69.5	CA372906	14	83.22	149	25	0	499	647	51923788	51923936	2e-36	158
*Omy1076INRA	RT27+2	80.3	BV681320	16	76.7	176	29	5	551	726	51977091	51977254	9e-19	99.9
*OMM5043	RT29	92.7	CA349167	1	74.56	114	25	2	1	111	52066635	52066747	3e-10	71.3
*OMM1025	RT19	72	AF346682	5	79.49	78	16	0	435	512	52280434	52280511	2e-11	74.5
*Per1	RT15	2.6	AF228695	7	75.2	250	53	1	1	250	52286157	52286397	2e-43	180
*OMM5224	RT30	53.9	BX079862	13	86.05	86	12	0	222	307	53001493	53001408	1e-18	99.9
*Omy1380INRA	RT30	53.9	BV686469	13	87.04	162	20	1	445	606	53207030	53207190	5e-44	183
*BX087759	RT20	69.5	BX087759	1	76.32	152	36	0	33	184	53264310	53264159	1e-27	128
*Omy1286INRA	RT19	119.9	BV681461	8	83.82	173	28	0	174	346	53291426	53291598	5e-45	187
*OMM5045	RT19	118.4	CA348654	8	83.82	173	28	0	200	372	53291426	53291598	5e-45	187
*OMM1657/1	RT14	117.4	BV212158	1	83.54	79	13	0	206	284	53580167	53580245	1e-14	85.6
*OMM1657/2	RT20	93.6	BV212158	1	83.54	79	13	0	206	284	53580167	53580245	1e-14	85.6
*Omy1308INRA	RT31	112.7	BV681585	16	80.88	68	13	0	1	68	53634756	53634823	5e-09	68.2
*OMM1193	RT04_25	28.7	AF469978	17	76.65	167	39	0	48	214	53650952	53651118	8e-32	142
*OMM1086	RT14	59	AF352755	17	82.82	163	25	1	381	540	53876953	53877115	5e-37	160
*OMM1329	RT23	11.1	G73564	2	74.48	145	37	0	336	480	54076737	54076593	2e-23	114
*OMM1178	RT23	11.1	AF469965	2	75.94	133	32	0	134	266	54080942	54080810	3e-22	110
*OmyS00126INRA	RT19	72	BX077977.s.om.10	1	77.44	266	60	0	278	543	54270457	54270192	2e-58	232
*BX885263/1	RT02	41.5	BX885263	3	68.21	195	62	0	323	517	54326416	54326222	5e-23	114
*BX885263/2	RT29	131.5	BX885263	3	68.21	195	62	0	323	517	54326416	54326222	5e-23	114
*CA345680	RT02	62.3	CA345680	1	76.99	226	52	0	116	341	54459034	54458809	2e-47	194
*Omy1049INRA	RT30	27.2	BV681394	20	57.38	474	200	2	75	547	54587959	54587487	8e-18	96.7
*Omy1418INRA/1	RT02	26.2	BV681535	1	71.26	174	44	2	418	591	54821302	54821469	2e-17	96.7
*Omy1418INRA/2	RT29	131.5	BV681535	1	71.26	174	44	2	418	591	54821302	54821469	2e-17	96.7
*Omy1307INRA	RT13	56.2	BV686464	2	85.59	118	16	1	1	117	55236224	55236341	6e-27	126
*Omy1145INRA/1	RT02	20.9	BV681513	1	77.67	103	23	0	135	237	55445513	55445615	4e-16	91.9
*Omy1145INRA/2	RT29	131.5	BV681513	1	77.67	103	23	0	135	237	55445513	55445615	4e-16	91.9
*Omy1114INRA	RT09	62.8	BV681383	9	68.29	123	34	1	11	133	55633639	55633756	2e-06	58.6
*AANAT2/1	RT02	96.6	AF106006	3	75.81	310	75	0	680	989	55744390	55744699	4e-65	255
*AANAT2/2	RT09	41.6	AF106006	3	75.81	310	75	0	680	989	55744390	55744699	4e-65	255
*Omy1253INRA	RT05	29	BV681476	9	79.53	127	26	0	493	619	55869479	55869353	1e-24	120
*OMM1192	RT09	104.3	AF469977	5	87.7	122	15	0	288	409	57135001	57134880	3e-33	147
*OmyS00562INRA	RT27+2	110.5	BE669070.s.om.10	9	62.56	211	79	0	547	757	57412846	57413056	4e-14	85.6
*OMM1752	RT31	0	BV212226	7	81.38	145	27	0	415	559	58001463	58001607	9e-33	145
*Omy1528INRA	RT05	61.5	CA348486.s.om.10	9	72.58	186	51	0	1031	1216	58119598	58119413	1e-28	134
*Omy1536INRA	RT05	74.1	CA348486.s.om.10	9	72.58	186	51	0	1031	1216	58119598	58119413	1e-28	134
*Omy1058INRA	RT15	14.5	BV681348	16	59.66	357	144	0	139	495	58462373	58462017	5e-22	110
*Omy1373INRA	RT31	105.2	BV681477	16	80	60	12	0	1	60	58473361	58473302	1e-06	58.6
*OMM5154/1	RT02	121.8	BV211882	3	72.58	124	31	1	9	129	58586275	58586152	3e-12	79.2
*OMM5154/2	RT09	24.8	BV211882	3	72.58	124	31	1	9	129	58586275	58586152	3e-12	79.2
*OMM5221	RT18	54.2	BV211942	7	74.11	112	29	0	3	114	58739151	58739040	7e-15	87.2
*Omy1247INRA/1	RT02	24.7	BV681620	1	76.4	161	38	0	58	218	60215523	60215683	9e-30	136
*Omy1247INRA/2	RT29	140.1	BV681620	1	76.4	161	38	0	58	218	60215523	60215683	9e-30	136
*Omy1035INRA	RT21	78.4	BV681444	7	82.14	112	10	3	90	192	62848476	62848366	6e-13	80.8
*Cocl-lav72/1	RT02	26.2	AY453217	5	86	50	7	0	1	50	66949448	66949497	6e-07	58.6
*Cocl-lav72/2	RT29	131.5	AY453217	5	86	50	7	0	1	50	66949448	66949497	6e-07	58.6
*BX076085	RT01	36.5	BX076085	5	73.83	149	39	0	326	474	70910683	70910535	4e-23	114
*BX310634	RT21	141.6	BX310634	5	79.73	74	15	0	7	80	70919698	70919625	2e-10	71.3
*OMM5156	RT19	177.7	BV211884	5	75.64	156	38	0	95	250	72322393	72322238	6e-27	128
*BHMS331	RT08	62.3	AF256744	5	76.32	76	17	1	65	140	73722775	73722849	4e-06	57.1
*OMM1825/1	RT08	63.6	BV212273	7	86.36	88	12	0	150	237	74728664	74728577	6e-20	103
*OMM1825/2	RT09	106.4	BV212273	7	86.36	88	12	0	150	237	74728664	74728577	6e-20	103
*OmyD00500INRA	RT18	21.9	CB493680	7	71.43	140	40	0	305	444	74859732	74859871	6e-18	96.7
*OMM1544	RT20	66.1	BV212073	7	76.83	82	19	0	269	350	75515736	75515817	2e-10	71.3
*BX870052/1	RT13	14.8	BX870052	7	69.9	103	31	0	130	232	76720710	76720608	1e-08	66.6
*BX870052/2	RT23	27.1	BX870052	7	69.9	103	31	0	130	232	76720710	76720608	1e-08	66.6

## Sheet: 5 INRA Danio Blastx
LOCUS	Rainbow trout GL	Distance cM	ACCESSION	Ensembl Gene ID	D. rerio Chromosome	Gene Start (bp)	Gene End (bp)	%Identity	Length	Mismatch number	Gaps	query start	query end	subject start	subject end	E-value	Score	Associated Gene Name	Description
*AANAT2/2	RT09	41.6	AF106006	ENSDARG00000079802	3	55739454	55745378	82.78	209	36	0	359	985	1	209	1e-99	361	aanat2	arylalkylamine N-acetyltransferase [Source:RefSeq peptide;Acc:NP_571486]
*ATP1A1B/1	RT12	132.1	AY319390	ENSDARG00000001870	1	1446561	1462945	89.69	1028	106	1	154	3237	1	1024	0	1763	atp1a1a.4	ATPase, Na+/K+ transporting, alpha 1a.4 polypeptide [Source:RefSeq peptide;Acc:NP_571764]
*ATP1A1B/2	RT16	91.7	AY319390	ENSDARG00000001870	1	1446561	1462945	89.69	1028	106	1	154	3237	1	1024	0	1763	atp1a1a.4	ATPase, Na+/K+ transporting, alpha 1a.4 polypeptide [Source:RefSeq peptide;Acc:NP_571764]
*ATP1A2	RT23	18.3	AY319387	ENSDARG00000010472	2	44264576	44317038	87.91	984	119	0	106	3057	34	1017	0	1701	atp1a2a	sodium/potassium-transporting ATPase subunit alpha-2 [Source:RefSeq peptide;Acc:NP_571758]
*ATP1A3/1	RT27	69.4	AY319388	ENSDARG00000018259	19	6950528	7007888	91.89	986	80	0	193	3150	38	1023	0	1775	atp1a3a	ATPase, Na+/K+ transporting, alpha 3a polypeptide [Source:RefSeq peptide;Acc:NP_571759]
*ATP1A3/2	RT31	103.8	AY319388	ENSDARG00000018259	19	6950528	7007888	91.89	986	80	0	193	3150	38	1023	0	1775	atp1a3a	ATPase, Na+/K+ transporting, alpha 3a polypeptide [Source:RefSeq peptide;Acc:NP_571759]
*ATP1B1A	RT06	5.8	CA374089	ENSDARG00000013144	6	28931188	28941283	70.74	188	54	1	73	633	1	188	3e-79	291	atp1b1a	ATPase, Na+/K+ transporting, beta 1a polypeptide [Source:RefSeq peptide;Acc:NP_571743]
*ATP1B1B/1	RT12	26.3	CB492131	ENSDARG00000013144	6	28931188	28941283	64.52	31	11	0	15	107	272	302	2e-07	53.9	atp1b1a	ATPase, Na+/K+ transporting, beta 1a polypeptide [Source:RefSeq peptide;Acc:NP_571743]
*ATP1B1B/2	RT16	116.8	CB492131	ENSDARG00000013144	6	28931188	28941283	64.52	31	11	0	15	107	272	302	2e-07	53.9	atp1b1a	ATPase, Na+/K+ transporting, beta 1a polypeptide [Source:RefSeq peptide;Acc:NP_571743]
*ATP1B3A	RT13	66.6	CA348957	ENSDARG00000015790	2	16368289	16386273	77.55	49							1e-17		atp1b3a	ATPase, Na+/K+ transporting, beta 3a polypeptide [Source:RefSeq peptide;Acc:NP_571296]
*ATP1B3B	RT07	57.7	BX076562	ENSDARG00000015790	2	16368289	16386273	72.07	222	62	2	150	815	1	220	3e-94	342	atp1b3a	ATPase, Na+/K+ transporting, beta 3a polypeptide [Source:RefSeq peptide;Acc:NP_571296]
*BHMS129	RT31	85	AF256764	ENSDARG00000087715	9	20275467	20281350	75.76	33	8	0	417	515	31	63	4e-08	55.1	B0S5R9_DANRE	Novel protein similar to vertebrate fibroblast growth factor 5 (FGF5) [Source:UniProtKB/TrEMBL;Acc:B0S5R9]
*BHMS377	RT24	60.9	AF256707	ENSDARG00000042990	20	25615842	25623214	80	50	10	0	155	6	328	377	9e-16	79.7	cyp2j21	cytochrome P450, family 2, subfamily J, polypeptide 21 [Source:RefSeq peptide;Acc:NP_958919]
*BX073473	RT19	100.9	BX073473	ENSDARG00000007276	5	27756145	27763404	67.18	131	43	0	321	713	139	269	2e-68	203	ela3l	elastase 3 like [Source:RefSeq peptide;Acc:NP_001019579]
*BX073647/1	RT17	58.6	BX073647	ENSDARG00000010018	12	36309349	36370404	57.39	115	43	9	42	368	210	319	1e-21	100	zgc:65890	Protein quaking-B [Source:UniProtKB/Swiss-Prot;Acc:Q6P104]
*BX073647/2	RT22	106	BX073647	ENSDARG00000010018	12	36309349	36370404	57.39	115	43	9	42	368	210	319	1e-21	100	zgc:65890	Protein quaking-B [Source:UniProtKB/Swiss-Prot;Acc:Q6P104]
*BX076085	RT01	36.5	BX076085	ENSDARG00000011555	5	70902009	70916676	86.63	172	23	0	40	555	46	217	3e-82	301	spag7	Sperm-associated antigen 7 homolog [Source:UniProtKB/Swiss-Prot;Acc:Q7SYJ9]
*BX077780	RT24	134.2	BX077780	ENSDARG00000032117	20	33214105	33228744	88.28	128							9e-65		NP_001184253.1	ATP-dependent RNA helicase DDX1 [Source:RefSeq peptide;Acc:NP_001184253]
*BX084660	RT03	78.6	BX084660	ENSDARG00000078797	19	1815925	1861211	54.66	161	70	5	279	752	1	150	1e-37	154	dennd3a
*BX084966	RT03	107.6	BX084966	ENSDARG00000063535	19	5625088	5683111	72.55	51							3e-54		si:ch211-51m24.3	chromodomain helicase DNA binding protein 4 [Source:RefSeq peptide;Acc:NP_001038323]
*BX087219	RT24	70.3	BX087219	ENSDARG00000021242	3	15313013	15339124	85.92	71							3e-28		mvp	Major vault protein [Source:UniProtKB/Swiss-Prot;Acc:Q6P3L0]
*BX087759	RT20	69.5	BX087759	ENSDARG00000017423	1	53259935	53286415	90.91	66	6	0	5	202	700	765	1e-06	50.1	patl1	Protein PAT1 homolog 1 [Source:UniProtKB/Swiss-Prot;Acc:A2RRV3]
*BX087958	RT19	118.1	BX087958	ENSDARG00000068125	8	51694507	51708792	61.9	147	56	1	66	506	1	142	2e-55	171	hirip5	NFU1 iron-sulfur cluster scaffold homolog, mitochondrial [Source:RefSeq peptide;Acc:NP_001116180]
*BX296674/1	RT09	105.1	BX296674	ENSDARG00000070866	3	15433025	15440739	92.51	187	14	0	4	564	1	187	1e-99	360	tmem11	Transmembrane protein 11 [Source:UniProtKB/Swiss-Prot;Acc:Q6NWH5]
*BX296674/2	RT24	69.5	BX296674	ENSDARG00000070866	3	15433025	15440739	92.51	187	14	0	4	564	1	187	1e-99	360	tmem11	Transmembrane protein 11 [Source:UniProtKB/Swiss-Prot;Acc:Q6NWH5]
*BX298853	RT19	35.6	BX298853	ENSDARG00000045279	24	33153256	33231007	88.03	142	16	1	173	595	136	277	1e-67	253	rsu1	Rsu1 protein [Source:UniProtKB/TrEMBL;Acc:Q5U3F0]
*BX299451	RT08	123.6	BX299451	ENSDARG00000007250	22	11180992	11189218	88.64	88	10	0	87	350	173	260	7e-46	158	zgc:56402	Vesicle transport protein USE1 [Source:UniProtKB/Swiss-Prot;Acc:Q7ZTY7]
*BX302949	RT21	0	BX302949	ENSDARG00000037537	23	20257506	20265764	70	140	42	0	3	422	108	247	4e-59	225	fam58a	Cyclin-related protein FAM58A [Source:UniProtKB/Swiss-Prot;Acc:Q503D6]
*BX305657	RT12	65.4	BX305657	ENSDARG00000035054	18	4285184	4308975	88.1	84	10	0	269	520	14	97	3e-40	150	pdcd10a	Programmed cell death protein 10-A [Source:UniProtKB/Swiss-Prot;Acc:Q6PHH3]
*BX310634	RT21	141.6	BX310634	ENSDARG00000035741	5	70918997	70935253	92.59	27	2	0	1	81	281	307	1e-08	56.2	zgc:86898	mitochondrial 2-oxoglutarate/malate carrier protein [Source:RefSeq peptide;Acc:NP_001002099]
*BX318599/1	RT05	12.8	BX318599	ENSDARG00000069485	9	30669928	30676936	89.34	122	13	0	2	367	75	196	4e-63	238	zgc:66415	hypothetical protein LOC393498 [Source:RefSeq peptide;Acc:NP_956820]
*BX318599/2	RT31	46.3	BX318599	ENSDARG00000069485	9	30669928	30676936	89.34	122	13	0	2	367	75	196	4e-63	238	zgc:66415	hypothetical protein LOC393498 [Source:RefSeq peptide;Acc:NP_956820]
*BX320910	RT03	80.7	BX320910	ENSDARG00000056984	14	22927008	22935670	80.95	42	8	1	265	390	337	377	3e-16	65.5	rad9a	hypothetical protein LOC393176 [Source:RefSeq peptide;Acc:NP_956501]
*BX321659/1	RT27	34.8	BX321659	ENSDARG00000086742	16	11308123	11319401	41.41	128	75	1	71	454	286	411	4e-27	119	LOC100332249
*BX321659/2	RT31	149.3	BX321659	ENSDARG00000086742	16	11308123	11319401	41.41	128	75	1	71	454	286	411	4e-27	119	LOC100332249
*BX342964/1	RT12	76.9	BX342964	ENSDARG00000001754	23	23420272	23473559	44.09	254	137	5	168	914	48	296	7e-40	161	noc2l	nucleolar complex protein 2 homolog [Source:RefSeq peptide;Acc:NP_001003830]
*BX342964/2	RT16	115.8	BX342964	ENSDARG00000001754	23	23420272	23473559	44.09	254	137	5	168	914	48	296	7e-40	161	noc2l	nucleolar complex protein 2 homolog [Source:RefSeq peptide;Acc:NP_001003830]
*BX857349	RT08	62.3	BX857349	ENSDARG00000071448	22	23327729	23418953	80	65	13	1	1	195	617	678	3e-23	106	A8E7R8_DANRE	Novel protein similar to vertebrate leprecan-like 1 (LEPREL1) [Source:UniProtKB/TrEMBL;Acc:A8E7R8]
*BX859491/1	RT14	117.4	BX859491	ENSDARG00000005210	1	25571327	25620378	79.27	82	17	0	499	744	1	82	1e-33	140	coro2a	coronin-2A [Source:RefSeq peptide;Acc:NP_955937]
*BX859491/2	RT20	93.6	BX859491	ENSDARG00000005210	1	25571327	25620378	79.27	82	17	0	499	744	1	82	1e-33	140	coro2a	coronin-2A [Source:RefSeq peptide;Acc:NP_955937]
*BX860240	RT26	36.3	BX860240	ENSDARG00000038882	15	1529850	1568335	49.11	112	33	5	476	739	990	1098	7e-45	75.9	smc4	structural maintenance of chromosomes protein 4 [Source:RefSeq peptide;Acc:NP_775360]
*BX863380(ARS)	RT27	128.4	BX863380	ENSDARG00000019644	4	15897288	15904190	73.13	67	16	1	127	321	268	334	3e-21	99.8	ldhba	L-lactate dehydrogenase B-A chain [Source:UniProtKB/Swiss-Prot;Acc:Q9PVK4]
*BX863380(UoG)	RT27	137.8	BX863380	ENSDARG00000019644	4	15897288	15904190	73.13	67	16	1	127	321	268	334	3e-21	99.8	ldhba	L-lactate dehydrogenase B-A chain [Source:UniProtKB/Swiss-Prot;Acc:Q9PVK4]
*BX863453	RT19	112.1	BX863453	ENSDARG00000046141	8	41769169	41775563	42.99	221	119	4	63	704	13	224	5e-28	122	zgc:162025	hypothetical protein LOC571775 [Source:RefSeq peptide;Acc:NP_001082895]
*BX866899	RT12	65.4	BX866899	ENSDARG00000004260	21	21076607	21094843	100	82	0	0	777	532	714	795	6e-40	161	cul5b	LOC100006147 protein [Source:UniProtKB/TrEMBL;Acc:A8KBA4]
*BX866902/1	RT14	112.9	BX866902	ENSDARG00000074052	1	50031495	50037014	53.06	196	92	1	3	590	796	990	2e-47	186	si:ch211-281g13.5	hypothetical protein LOC100148091 [Source:RefSeq peptide;Acc:NP_001139103]
*BX866902/2	RT20	94	BX866902	ENSDARG00000074052	1	50031495	50037014	53.06	196	92	1	3	590	796	990	2e-47	186	si:ch211-281g13.5	hypothetical protein LOC100148091 [Source:RefSeq peptide;Acc:NP_001139103]
*BX867151/1	RT10	81.6	BX867151	ENSDARG00000094577	10	5162877	5224939	76.39	72	17	0	213	428	1	72	1e-28	124	zgc:172116	CDC42 small effector protein 2 [Source:UniProtKB/Swiss-Prot;Acc:A9JR56]
*BX867151/2	RT18	54.2	BX867151	ENSDARG00000094577	10	5162877	5224939	76.39	72	17	0	213	428	1	72	1e-28	124	zgc:172116	CDC42 small effector protein 2 [Source:UniProtKB/Swiss-Prot;Acc:A9JR56]
*BX867246	RT10	23.2	BX867246	ENSDARG00000060518	8	39738244	39846811	75.68	74	18	0	3	224	584	657	8e-32	134	pcsk5b	proprotein convertase subtilisin/kexin type 5b preproprotein [Source:RefSeq peptide;Acc:NP_001077298]
*BX867838	RT16	23.6	BX867838	ENSDARG00000024492	19	39970956	40016451	84.09	88							5e-20		col9a2	collagen alpha-2(IX) chain precursor [Source:RefSeq peptide;Acc:NP_997744]
*BX868221/1	RT07	105.4	BX868221	ENSDARG00000022165	4	11783489	11790037	70.39	152	45	0	25	480	1	152	8e-53	204	zgc:92357	hypothetical protein LOC431762 [Source:RefSeq peptide;Acc:NP_001002215]
*BX868221/2	RT15	101.1	BX868221	ENSDARG00000022165	4	11783489	11790037	70.39	152	45	0	25	480	1	152	8e-53	204	zgc:92357	hypothetical protein LOC431762 [Source:RefSeq peptide;Acc:NP_001002215]
*BX870052/1	RT13	14.8	BX870052	ENSDARG00000018105	7	76719974	76754747	71.43	84	24	0	3	254	293	376	6e-34	141	zgc:154027	calsequestrin-1 [Source:RefSeq peptide;Acc:NP_001070192]
*BX870052/2	RT23	27.1	BX870052	ENSDARG00000018105	7	76719974	76754747	71.43	84	24	0	3	254	293	376	6e-34	141	zgc:154027	calsequestrin-1 [Source:RefSeq peptide;Acc:NP_001070192]
*BX871195/1	RT06	97.2	BX871195	ENSDARG00000045066	12	32404919	32441661	81.4	43							5e-15		entpd1	ectonucleoside triphosphate diphosphohydrolase 1 [Source:RefSeq peptide;Acc:NP_001003545]
*BX871195/2	RT30	6.9	BX871195	ENSDARG00000045066	12	32404919	32441661	81.4	43							5e-15		entpd1	ectonucleoside triphosphate diphosphohydrolase 1 [Source:RefSeq peptide;Acc:NP_001003545]
*BX873238	RT16	0	BX873238	ENSDARG00000093406	19	32824789	32829842	93.02	129	9	0	323	709	102	230	4e-71	265	zgc:111986	hypothetical protein LOC553664 [Source:RefSeq peptide;Acc:NP_001018473]
*BX873441/1	RT09	89.7	BX873441	ENSDARG00000035330	5	38151633	38192557	64.12	170	54	3	2	490	1787	1947	2e-33	139	taf1	transcription initiation factor TFIID subunit 1 [Source:RefSeq peptide;Acc:NP_001038250]
*BX873441/2	RT20	54.9	BX873441	ENSDARG00000035330	5	38151633	38192557	64.12	170	54	3	2	490	1787	1947	2e-33	139	taf1	transcription initiation factor TFIID subunit 1 [Source:RefSeq peptide;Acc:NP_001038250]
*BX873975	RT14	147	BX873975	ENSDARG00000008287	1	17317642	17333963	83.47	121	20	0	6	368	411	531	8e-50	194	fam114a1	family with sequence similarity 114, member A1 [Source:RefSeq peptide;Acc:NP_001082947]
*BX888097	RT05	78.1	BX888097	ENSDARG00000031680	9	33707984	33717316	49.25	201	99	5	155	748	46	220	1e-41	167	ercc1	DNA excision repair protein ERCC-1 [Source:RefSeq peptide;Acc:NP_001096608]
*BX910798	RT05	35.8	BX910798	ENSDARG00000040730	9	42193201	42230015	49.21	126	62	3	20	391	711	832	1e-14	76.3	wdr75	WD repeat-containing protein 75 [Source:UniProtKB/Swiss-Prot;Acc:Q7ZVR1]
*BX913059	RT05	36.1	BX913059	ENSDARG00000057074	11	30647806	30666571	66.99	103	34	0	418	726	158	260	1e-35	147	rpgrb	Retinitis pigmentosa GTPase regulator protein 2 ORF15 [Source:UniProtKB/TrEMBL;Acc:D2X899]
*CA039640/1	RT10	114	CA039640	ENSDARG00000001975	7	36566732	36581054	69.42	121							9e-46		hsd11b2	corticosteroid 11-beta-dehydrogenase isozyme 2 [Source:RefSeq peptide;Acc:NP_997885]
*CA039640/2	RT18	54.2	CA039640	ENSDARG00000001975	7	36566732	36581054	69.42	121							9e-46		hsd11b2	corticosteroid 11-beta-dehydrogenase isozyme 2 [Source:RefSeq peptide;Acc:NP_997885]
*CA045004	RT07	80.2	CA045004	ENSDARG00000031346	4	24584237	24602724	90.57	53	5	0	471	313	366	418	5e-22	100	rbm17	splicing factor 45 [Source:RefSeq peptide;Acc:NP_957209]
*CA054538	RT10	63.1	CA054538	ENSDARG00000011133	7	47629355	47639396	70.91	55	16	0	722	558	356	410	1e-18	90.5	ccne	G1/S-specific cyclin-E1 [Source:UniProtKB/Swiss-Prot;Acc:P47794]
*CA057924	RT07	81.1	CA057924	ENSDARG00000031346	4	24584237	24602724	85.29	34	5	0	403	302	385	418	4e-11	65.9	rbm17	splicing factor 45 [Source:RefSeq peptide;Acc:NP_957209]
*CA060381	RT08	62.3	CA060381	ENSDARG00000071403	22	21034970	21040773	90.2	51							5e-21		oaz1	Ornithine decarboxylase antizyme 1 [Source:UniProtKB/Swiss-Prot;Acc:Q9YI98]
*CA061336	RT05	45.8	CA061336	ENSDARG00000059294	9	782022	793832	52.5	120	45	1	659	336	268	387	4e-31	132	LOC571584
*CA061915	RT21	27.7	CA061915	ENSDARG00000022456	23	22950619	22972140	97.1	69	2	0	755	549	364	432	5e-33	138	eno1	alpha-enolase [Source:RefSeq peptide;Acc:NP_997887]
*CA345149	RT16	83.3	CA345149	ENSDARG00000019362	2	26436471	26448682	83.93	168	27	0	3	506	407	574	1e-79	293	ptbp1a	polypyrimidine tract binding protein 1a [Source:RefSeq peptide;Acc:NP_001018313]
*CA345680	RT02	62.3	CA345680	ENSDARG00000012341	1	54448600	54473801	75.78	223	54	0	3	671	380	602	1e-99	359	capn9	calpain-9 [Source:RefSeq peptide;Acc:NP_001003501]
*CA347214	RT11	48.1	CA347214	ENSDARG00000041137	15	27427930	27434364	86	50	7	0	1	150	269	318	2e-19	91.3	dhrs13	dehydrogenase/reductase (SDR family) member 13 [Source:RefSeq peptide;Acc:NP_001007425]
*CA348861	RT14	154.6	CA348861	ENSDARG00000018178	1	17521063	17545814	74.51	51	13	0	478	326	561	611	1e-16	82.8	pgm2	phosphoglucomutase-2 [Source:RefSeq peptide;Acc:NP_998051]
*CA358173/1	RT02	42.4	CA358173	ENSDARG00000043021	22	11609870	11630555	70.27	111	33	0	312	644	226	336	1e-50	137	slc26a11	sodium-independent sulfate anion transporter [Source:RefSeq peptide;Acc:NP_956061]
*CA358173/2	RT29	138.3	CA358173	ENSDARG00000043021	22	11609870	11630555	70.27	111	33	0	312	644	226	336	1e-50	137	slc26a11	sodium-independent sulfate anion transporter [Source:RefSeq peptide;Acc:NP_956061]
*CA358745	RT08	64.9	CA358745	ENSDARG00000071403	22	21034970	21040773	84.18	158							1e-73		oaz1	Ornithine decarboxylase antizyme 1 [Source:UniProtKB/Swiss-Prot;Acc:Q9YI98]
*CA359625	RT05	38.9	CA359625	ENSDARG00000059294	9	782022	793832	62.5	64	24	0	18	209	312	375	2e-22	100	LOC571584
*CA362622	RT17	58.6	CA362622	ENSDARG00000019202	12	27596420	27636335	80.8	125	24	0	123	497	1	125	5e-55	210	ldb3b	LIM domain binding 3 [Source:RefSeq peptide;Acc:NP_956152]
*CA364516/1	RT10	117.4	CA364516	ENSDARG00000027200	25	35899263	35909012	94.44	54	3	0	665	504	63	116	5e-23	105	gabarapl2	gamma-aminobutyric acid receptor-associated protein-like 2 [Source:RefSeq peptide;Acc:NP_991286]
*CA364516/2	RT18	73.3	CA364516	ENSDARG00000027200	25	35899263	35909012	94.44	54	3	0	665	504	63	116	5e-23	105	gabarapl2	gamma-aminobutyric acid receptor-associated protein-like 2 [Source:RefSeq peptide;Acc:NP_991286]
*CA365390	RT12	137.6	CA365390	ENSDARG00000044132	22	10565272	10570030	57.14	189	80	3	143	706	1	182	9e-44	174	ogn	osteoglycin [Source:RefSeq peptide;Acc:NP_001013588]
*CA366526	RT10	65.4	CA366526	ENSDARG00000008224	7	44443549	44541982	92.86	70							2e-31		vps35	vacuolar protein sorting 35 [Source:RefSeq peptide;Acc:NP_001020688]
*CA367675	RT29	88.9	CA367675	ENSDARG00000011863	22	41302248	41368747	70.89	79	23	0	1	237	983	1061	1e-26	117	zgc:112211	hypothetical protein LOC553690 [Source:RefSeq peptide;Acc:NP_001018501]
*CA368402/1	RT27	79.2	CA368402	ENSDARG00000009018	16	31494659	31505326	65.79	114	38	1	2	340	346	459	8e-23	104	rhbg	Ammonium transporter Rh type B [Source:UniProtKB/Swiss-Prot;Acc:Q7T070]
*CA368402/2	RT31	121.7	CA368402	ENSDARG00000009018	16	31494659	31505326	65.79	114	38	1	2	340	346	459	8e-23	104	rhbg	Ammonium transporter Rh type B [Source:UniProtKB/Swiss-Prot;Acc:Q7T070]
*CA371653/2	RT16	107.7	CA371653	ENSDARG00000007804	1	187475	213136	73.08	78	21	0	410	643	10	87	2e-28	122	gas6	growth arrest-specific protein 6 [Source:RefSeq peptide;Acc:NP_956272]
*CA378164/1	RT03	109.4	CA378164	ENSDARG00000037433	14	21157744	21192546	60.38	159	62	4	30	503	422	569	2e-31	133	fmr1	fragile X mental retardation 1 [Source:RefSeq peptide;Acc:NP_694495]
*CA378164/2	RT04_25	78.1	CA378164	ENSDARG00000037433	14	21157744	21192546	60.38	159	62	4	30	503	422	569	2e-31	133	fmr1	fragile X mental retardation 1 [Source:RefSeq peptide;Acc:NP_694495]
*CD8	RT12	114.7	AF178055	ENSDARG00000044797	21	9984162	9987415	31.58	95	63	3	555	833	29	118	1e-05	50.1	cd8a	CD8 antigen, alpha polypeptide [Source:RefSeq peptide;Acc:NP_001035138]
*Cl_B143	RT23	26.1	AF483539	ENSDARG00000076971	1	59762164	59763166	39.29	168	99	7	230	724	5	161	1e-21	102
*Cl-B51	RT08	62.3	AF483537	ENSDARG00000018562	2	9297672	9309055	85.42	96	14	0	1	288	151	246	1e-43	172	zgc:103652	coatomer subunit epsilon [Source:RefSeq peptide;Acc:NP_001007365]
*Clock	RT08	79.9	AF266745	ENSDARG00000011703	20	22202472	22246469	97.32	299	8	0	1	897	8	306	1e-169	592	clock	circadian locomoter output cycles protein kaput [Source:RefSeq peptide;Acc:NP_571032]
*CR363293	RT10	54.6	CR363293	ENSDARG00000001210	7	33959194	33963968	89.74	39	4	0	239	355	173	211	7e-26	93.2	zgc:153243	hypothetical protein LOC751672 [Source:RefSeq peptide;Acc:NP_001074222]
*CR365462	RT23	66.8	CR365462	ENSDARG00000058695	2	6670192	6701105	78.16	87							4e-36		ddr2b	Novel protein similar to vertebrate discoidin domain receptor family, member 2 (DDR2) [Source:UniProtKB/TrEMBL;Acc:A5WUM4]
*CR373404	RT13	39.3	CR373404	ENSDARG00000052606	8	49836239	49881096	93.33	75							7e-38		zgc:152900	dipeptidyl peptidase 9 [Source:RefSeq peptide;Acc:NP_001070781]
*CR374305	RT03	82.1	CR374305	ENSDARG00000091001	17	53950901	53952316	77.27	88	20	0	3	266	3	90	1e-32	137	zgc:136962	C-Myc-binding protein [Source:RefSeq peptide;Acc:NP_001035140]
*Cyp1A2	RT10	19.6	S69278	ENSDARG00000026039	18	4974676	4985566	72.7	282	77	0	1750	2595	1	282	3e-140	399	cyp1a	cytochrome P450, family 1, subfamily A [Source:RefSeq peptide;Acc:NP_571954]
*FGF6/1	RT06	42	Y16850	ENSDARG00000009351	25	17302404	17308946	83.33	114	19	1	309	650	1	113	4e-48	191	fgf6a	fibroblast growth factor 6a [Source:RefSeq peptide;Acc:NP_001001398]
*FGF6/2	RT27	125.9	Y16850	ENSDARG00000009351	25	17302404	17308946	83.33	114	19	1	309	650	1	113	4e-48	191	fgf6a	fibroblast growth factor 6a [Source:RefSeq peptide;Acc:NP_001001398]
*GDH1	RT17	58.6	AJ419570	ENSDARG00000002414	12	27373146	27454440	90.77	542	47	1	134	1750	1	542	0	997	glud1b	glutamate dehydrogenase 1b [Source:RefSeq peptide;Acc:NP_955839]
*GH1(DIAS)	RT09	49.8	M22731	ENSDARG00000038185	3	22540799	22545974	62.26	212	78	3	65	694	1	210	2e-67	253	gh1	somatotropin [Source:RefSeq peptide;Acc:NP_001018328]
*GH1(INRA)	RT09	54	M22731	ENSDARG00000038185	3	22540799	22545974	62.26	212	78	3	65	694	1	210	2e-67	253	gh1	somatotropin [Source:RefSeq peptide;Acc:NP_001018328]
*GnRH-3A	RT30	43.1	AF231728	ENSDARG00000056214	17	20034275	20037455	78.57	28	6	0	1	84	19	46	1e-07	55.1	gnrh3	gonadotropin-releasing hormone 3 [Source:RefSeq peptide;Acc:NP_878307]
*GnRH-3B	RT06	46.3	X79710	ENSDARG00000056214	17	20034275	20037455	80.77	26	5	0	38	115	21	46	4e-07	53.1	gnrh3	gonadotropin-releasing hormone 3 [Source:RefSeq peptide;Acc:NP_878307]
*GS01	RT24	46.1	AF390021	ENSDARG00000069054	2	19460034	19463977	90.03	371	37	0	160	1272	1	371	0	718	glula	glutamine synthetase 1 [Source:RefSeq peptide;Acc:NP_853537]
*GS02/1	RT13	22	AF390022	ENSDARG00000069054	2	19460034	19463977	90.84	371	34	0	76	1188	1	371	0	681	glula	glutamine synthetase 1 [Source:RefSeq peptide;Acc:NP_853537]
*GS02/2	RT23	29.4	AF390022	ENSDARG00000069054	2	19460034	19463977	90.84	371	34	0	76	1188	1	371	0	681	glula	glutamine synthetase 1 [Source:RefSeq peptide;Acc:NP_853537]
*GS03	RT08	74.1	AF390023	ENSDARG00000017339	6	19951451	19955770	90.1	293	29	0	3	881	79	371	5e-165	578	glulb	glutamine synthetase b [Source:RefSeq peptide;Acc:NP_878286]
*GS04	RT13	23.3	AF390024	ENSDARG00000069054	2	19460034	19463977	89.76	371	38	0	7	1119	1	371	0	676	glula	glutamine synthetase 1 [Source:RefSeq peptide;Acc:NP_853537]
*HMG-1	RT01	48.6	L32859	ENSDARG00000030479	15	30810620	30814116	100	49	0	0	1277	1423	1	49	2e-23	109	zgc:165618	hypothetical protein LOC795095 [Source:RefSeq peptide;Acc:NP_001092721]
*HoxA11b	RT27	139.6	AY567792	ENSDARG00000007009	16	22989184	22991808	61.9	210	80	6	3	632	1	203	4e-59	227	hoxa11b	Homeobox protein Hox-A11b [Source:UniProtKB/Swiss-Prot;Acc:Q9DDU1]
*HoxA2b	RT31	153.3	AY567794	ENSDARG00000023031	16	23011103	23013613	67.66	201	60	4	848	1435	121	315	1e-68	258	hoxa2b	Homeobox protein Hox-A2b [Source:UniProtKB/Swiss-Prot;Acc:O42365]
*HoxA4a/1	RT03	78.6	AY567797	ENSDARG00000057724	19	19233312	19235118	70.42	142	42	2	68	493	1	139	2e-56	217	hoxa4a	Homeobox protein Hox-A4a [Source:UniProtKB/Swiss-Prot;Acc:Q9PWL5]
*HoxA4a/2	RT16	23.6	AY567797	ENSDARG00000057724	19	19233312	19235118	70.42	142	42	2	68	493	1	139	2e-56	217	hoxa4a	Homeobox protein Hox-A4a [Source:UniProtKB/Swiss-Prot;Acc:Q9PWL5]
*HoxB4a/2	RT09	49.8	AY567800	ENSDARG00000013533	3	24013049	24015223	93.85	65	4	1	763	957	142	205	2e-28	124	hoxb4a	Homeobox protein Hox-B4a [Source:UniProtKB/Swiss-Prot;Acc:P22574]
*HoxB5b/1	RT17	54.3	AY567802	ENSDARG00000054030	12	28700690	28702766	58.55	193	74	5	3	563	8	194	2e-47	187	hoxb5b	Homeobox protein Hox-B5b [Source:UniProtKB/Swiss-Prot;Acc:P09013]
*HoxB5b/2	RT22	123	AY567802	ENSDARG00000054030	12	28700690	28702766	58.55	193	74	5	3	563	8	194	2e-47	187	hoxb5b	Homeobox protein Hox-B5b [Source:UniProtKB/Swiss-Prot;Acc:P09013]
*HoxC4a	RT21	41.2	AY567805	ENSDARG00000070338	23	36182427	36184107	87.18	78	10	1	1	234	68	144	6e-35	144	hoxc4a	Homeobox protein Hox-C4a [Source:UniProtKB/Swiss-Prot;Acc:Q9PWM3]
*HoxC4b	RT29	58.4	AY567806	ENSDARG00000070338	23	36182427	36184107	75	148	37	2	2	445	3	148	1e-49	194	hoxc4a	Homeobox protein Hox-C4a [Source:UniProtKB/Swiss-Prot;Acc:Q9PWM3]
*HoxC6b/2	RT29	58.4	AY567807	ENSDARG00000070343	23	36166802	36169108	79.26	135	27	1	2	403	1	135	3e-55	213	hoxc6a	Homeobox protein Hox-C6a [Source:UniProtKB/Swiss-Prot;Acc:P15862]
*HoxD10a	RT31	85	AY567813	ENSDARG00000057859	9	1958506	1960870	71.22	205	59	2	1	615	45	245	2e-81	300	hoxd10a	Homeobox protein Hox-D10a [Source:UniProtKB/Swiss-Prot;Acc:Q90469]
*HoxD4a	RT31	131.2	AY567814	ENSDARG00000059276	9	1939264	1941943	67.72	189	60	2	29	592	1	185	8e-68	254	hoxd4a	Homeobox protein Hox-D4a [Source:UniProtKB/Swiss-Prot;Acc:O57374]
*HoxD9a	RT31	86.7	AY567816	ENSDARG00000059274	9	1954804	1956526	73.94	188	44	5	138	686	1	183	3e-72	270	hoxd9a	Homeobox protein Hox-D9a [Source:UniProtKB/Swiss-Prot;Acc:Q9PWM6]
*hsc71	RT09	46.1	S85730	ENSDARG00000068992	10	30757254	30761585	94.3	193	11	0	3901	4479	188	380	8e-99	360	hspa8	Heat shock cognate 71 kDa protein [Source:UniProtKB/Swiss-Prot;Acc:Q90473]
*Hsp70A	RT09	46.1	AB176854	ENSDARG00000021924	3	26908016	26911371	90.22	644	63	1	103	2034	1	643	0	1094	hsp70l	heat shock cognate 70-kd protein, like [Source:RefSeq peptide;Acc:NP_001107061]
*IGF2	RT27	91.3	EF450082	ENSDARG00000033307	25	24762703	24770209	71.7	53	15	0	1079	1237	23	75	3e-12	71.6	igf2b	insulin-like growth factor 2b [Source:RefSeq peptide;Acc:NP_001001815]
*Myostatin1	RT05	43.5	DQ136028	ENSDARG00000069133	9	42012379	42016180	94.4	125	7	0	5093	5467	250	374	8e-70	264	mstnb	Growth/differentiation factor 8 [Source:UniProtKB/Swiss-Prot;Acc:O42222]
*Myostatin2	RT19	25.7	DQ138300	ENSDARG00000069133	9	42012379	42016180	95.2	125	6	0	4512	4886	250	374	3e-70	265	mstnb	Growth/differentiation factor 8 [Source:UniProtKB/Swiss-Prot;Acc:O42222]
*NKEF	RT23	26.8	AF250193	ENSDARG00000058734	2	5748881	5758079	94.23	52	3	0	1719	1874	36	87	2e-23	110	zgc:110343	peroxiredoxin-1 [Source:RefSeq peptide;Acc:NP_001013489]
*Och15	RT09	106.4	AY374432	ENSDARG00000007982	18	37192312	37197560	98.51	67	1	0	3	203	295	361	2e-33	139	onecut1	hepatocyte nuclear factor 6 [Source:RefSeq peptide;Acc:NP_956867]
*Oki23	RT10	46.6	AF055447	ENSDARG00000067549	5	9229869	9304320	81.82	44	8	0	6	137	421	464	3e-17	84.7	A5WUZ9_DANRE	Novel protein similar to vertebrate ADAM metallopeptidase with thrombospondin type 1 motif, 7 (ADAMTS7) [Source:UniProtKB/TrEMBL;Acc:A5WUZ9]
*Omi165TUF	RT14	149.4	AB213245	ENSDARG00000061830	1	18813343	18879992	87.5	24	3	0	274	203	41	64	2e-09	58.2	prss12
*OMM1011	RT05	62.8	AF346672	ENSDARG00000062549	9	24277637	24287215	63.27	49	18	0	245	391	35	83	2e-12	69.7	acmsd	2-amino-3-carboxymuconate-6-semialdehyde decarboxylase [Source:RefSeq peptide;Acc:NP_001082963]
*OMM1013	RT16	63.1	AF346674	ENSDARG00000004789	22	14508470	14969029	69.39	49							1e-15		si:ch211-181p13.1	Novel protein similar to vertebrate low density lipoprotein-related protein 1B (Deleted in tumors) (LRP1B) [Source:UniProtKB/TrEMBL;Acc:Q1L9D7]
*OMM1033	RT29	30.5	AF375013	ENSDARG00000076484	22	10388437	10463812	69.44	36	11	0	390	497	515	550	2e-07	52.4	stab1l	stabilin-1 [Source:RefSeq peptide;Acc:NP_001182543]
*OMM1037	RT02	86.8	AF346687	ENSDARG00000026840	12	16369026	16407653	87.88	33	4	0	101	3	505	537	8e-10	61.2	si:dkey-24h18.1	Novel protein similar to H.sapien ARHGAP23, Rho GTPase activating protein 23 (ARHGAP23) [Source:UniProtKB/TrEMBL;Acc:B8JID5]
*OMM1042	RT09	114.9	BV722064	ENSDARG00000007982	18	37192312	37197560	100	34	0	0	64	165	298	331	8e-27	73.2	onecut1	hepatocyte nuclear factor 6 [Source:RefSeq peptide;Acc:NP_956867]
*OMM1056	RT12	119.3	BV722065	ENSDARG00000078760	11	37530200	37606186	82.14	28	5	0	162	245	222	249	3e-09	59.3	cacna2d3	Novel protein similar to calcium channel proteins [Source:UniProtKB/TrEMBL;Acc:Q8JFR4]
*OMM1070	RT27	86.2	AF375019	ENSDARG00000024619	19	15003324	15054883	92.45	53	4	0	160	2	153	205	5e-24	107	si:ch211-206a7.2	hypothetical protein LOC566899 [Source:RefSeq peptide;Acc:NP_001128604]
*OMM1077	RT07	88.4	AF352748	ENSDARG00000013000	4	20898006	21143563	82	50							9e-10		si:ch211-107n23.1	liprin-alpha-2 [Source:RefSeq peptide;Acc:NP_001038576]
*OMM1084	RT11	59	AF352754	ENSDARG00000033840	15	39318576	39514341	78.05	41	9	0	547	425	2940	2980	5e-11	64.7	FAT3 (1 of 4)	FAT tumor suppressor homolog 3 (Drosophila) [Source:HGNC Symbol;Acc:23112]
*OMM1178	RT23	11.1	AF469965	ENSDARG00000025372	2	54071703	54087723	78.26	46	10	0	124	261	143	188	2e-23	75.1	admp	anti-dorsalizing morphogenic protein [Source:RefSeq peptide;Acc:NP_571951]
*OMM1181	RT20	39.3	AF469967	ENSDARG00000059368	21	20845938	21034381	100	53	0	0	335	493	30	82	7e-25	110	gria4b	glutamate receptor, ionotropic, AMPA 4b [Source:RefSeq peptide;Acc:NP_997917]
*OMM1186	RT30	28.2	AF469971	ENSDARG00000086206	Zv9_NA276	3254	13050	79.31	29	6	0	272	186	39	67	1e-06	50.1
*OMM1192	RT09	104.3	AF469977	ENSDARG00000067656	5	57128941	57161353	89.74	39	4	0	282	398	104	142	3e-15	79	kcmf1	E3 ubiquitin-protein ligase KCMF1 [Source:UniProtKB/Swiss-Prot;Acc:Q7T321]
*OMM1236(ARS)	RT12	48	AF470016	ENSDARG00000079900	7	25896803	25982809	67.65	34	11	0	282	383	8	41	9e-08	53.9	shroom4	Wu:fe05h01 [Source:UniProtKB/TrEMBL;Acc:B3DGK9]
*OMM1236(UoG)	RT12	126.1	AF470016	ENSDARG00000079900	7	25896803	25982809	67.65	34	11	0	282	383	8	41	9e-08	53.9	shroom4	Wu:fe05h01 [Source:UniProtKB/TrEMBL;Acc:B3DGK9]
*OMM1237	RT10	84.3	AF470017	ENSDARG00000055377	18	37504864	37542808	87.1	31	4	0	181	89	258	288	2e-10	61.6	gnb5b	guanine nucleotide-binding protein subunit beta-5 [Source:RefSeq peptide;Acc:NP_957040]
*OMM1240/1	RT02	24.7	AF470020	ENSDARG00000019326	3	39595344	39608008	43.06	72	41	1	442	657	26	72	9e-07	51.2	prpsap2	phosphoribosyl pyrophosphate synthase-associated protein 2 [Source:RefSeq peptide;Acc:NP_998661]
*OMM1240/2	RT29	140.1	AF470020	ENSDARG00000019326	3	39595344	39608008	43.06	72	41	1	442	657	26	72	9e-07	51.2	prpsap2	phosphoribosyl pyrophosphate synthase-associated protein 2 [Source:RefSeq peptide;Acc:NP_998661]
*OMM1241	RT14	35.8	AF470021	ENSDARG00000055240	17	33546630	33580087	88.24	51	6	0	465	313	1229	1279	3e-21	98.2	xdh
*OMM1258/1	RT02	120.9	AF470025	ENSDARG00000054688	3	31392057	31393454	67.39	46	14	1	546	412	252	297	2e-11	65.9	LOC555628
*OMM1258/2	RT09	11.4	AF470025	ENSDARG00000054688	3	31392057	31393454	67.39	46	14	1	546	412	252	297	2e-11	65.9	LOC555628
*OMM1263/1	RT27	60	AF470029	ENSDARG00000074515	16	2688827	2912494	93.33	45	3	0	339	473	404	448	2e-19	92	GRIK2 (1 of 2)	glutamate receptor, ionotropic, kainate 2 [Source:HGNC Symbol;Acc:4580]
*OMM1263/2	RT31	129.7	AF470029	ENSDARG00000074515	16	2688827	2912494	93.33	45	3	0	339	473	404	448	2e-19	92	GRIK2 (1 of 2)	glutamate receptor, ionotropic, kainate 2 [Source:HGNC Symbol;Acc:4580]
*OMM1274/1	RT02	120.9	AF470039	ENSDARG00000054688	3	31392057	31393454	67.39	46	14	1	501	367	252	297	2e-11	65.9	LOC555628
*OMM1274/2	RT09	10.7	AF470039	ENSDARG00000054688	3	31392057	31393454	67.39	46	14	1	501	367	252	297	2e-11	65.9	LOC555628
*OMM1278	RT31	99	AF470042	ENSDARG00000021987	16	6507611	6753317	79.63	54							7e-19		si:ch211-24c14.1
*OMM1285	RT13	29.6	BV722080	ENSDARG00000086592	21	99982	105652	31.88	138	91	4	257	661	47	178	7e-10	61.6
*OMM1288	RT26	63.2	AF470048	ENSDARG00000061903	18	31551061	31560187	59.81	107	37	1	578	276	261	367	8e-33	137	v2ra18	Novel protein similar to vertebrate phermone receptor protein [Source:UniProtKB/TrEMBL;Acc:A3KQL4]
*OMM1292	RT05	49.3	AF470052	ENSDARG00000079397	9	45160253	45355573	84.85	66	10	0	15	212	328	393	6e-28	120	zgc:162213	ceramide kinase-like protein [Source:RefSeq peptide;Acc:NP_001082943]
*OMM1321	RT13	20.7	G73559	ENSDARG00000024208	20	6292835	6308950	71.43	28	8	0	431	514	102	129	1e-05	47	LOC570397
*OMM1327	RT13	23	G73563	ENSDARG00000024208	20	6292835	6308950	80.43	46	9	0	427	564	102	147	9e-19	90.5	LOC570397
*OMM1329	RT23	11.1	G73564	ENSDARG00000025372	2	54071703	54087723	78.26	46	10	0	66	203	143	188	3e-14	75.1	admp	anti-dorsalizing morphogenic protein [Source:RefSeq peptide;Acc:NP_571951]
*OMM1338	RT14	20.2	G73571	ENSDARG00000039579	13	13542694	13545347	73.47	49	13	1	253	399	67	114	7e-14	74.3	cfdl	complement factor D [Source:RefSeq peptide;Acc:NP_001018368]
*OMM1348	RT20	92.7	G73579	ENSDARG00000069640	1	39212805	39270725	79.17	24	5	0	1	72	335	358	2e-07	52.4	vegfc	vascular endothelial growth factor C [Source:RefSeq peptide;Acc:NP_991297]
*OMM1357	RT29	112.1	BV005149	ENSDARG00000061195	13	28841688	28866862	72.46	69	19	0	224	18	484	552	5e-11	63.9	cnnm2a	cyclin M2a [Source:RefSeq peptide;Acc:NP_001138257]
*OMM1360	RT17	71.8	BV005152	ENSDARG00000078249	12	37141430	37184551	49.35	77	39	1	181	411	533	582	1e-09	59.3	UNC13D	unc-13 homolog D (C. elegans) [Source:HGNC Symbol;Acc:23147]
*OMM1381	RT12	104.1	BV078067	ENSDARG00000014770	6	42277420	42300392	86.84	76	10	0	129	356	446	521	2e-34	142	usp4
*OMM1389	RT04_25	88.9	BV078075	ENSDARG00000055559	1	21258659	21286157	95.24	42	2	0	358	483	21	62	8e-17	83.6	chrna6	neuronal acetylcholine receptor subunit alpha-6 [Source:RefSeq peptide;Acc:NP_001036149]
*OMM1417	RT07	12.5	BV722087	ENSDARG00000012914	2	16019318	16179228	90.91	11							1e-22		si:dkey-74f15.3	Novel protein similar to vertebrate Rho guanine nucleotide exchange factor (GEF) 4 (ARHGEF4) [Source:UniProtKB/TrEMBL;Acc:B0V152]
*OMM1434	RT31	66.7	BV722113	ENSDARG00000061517	9	37409049	37747307	89.19	37	4	0	220	330	2	38	3e-15	79	si:dkey-184d2.1	Novel protein similar to vertebrate low density lipoprotein-related protein 1B (Deleted in tumors) (LRP1B) [Source:UniProtKB/TrEMBL;Acc:B0S7C7]
*OMM1544	RT20	66.1	BV212073	ENSDARG00000041086	7	75501697	75523464	92.59	27	2	0	351	271	111	137	7e-08	53.9
*OMM1582	RT24	110.9	BV212100	ENSDARG00000043746	17	16748762	17278052	88.57	35	4	0	105	1	422	456	3e-11	65.5	nrxn3a	neurexin 3a [Source:RefSeq peptide;Acc:NP_001073478]
*OMM1587	RT30	25	BV212105	ENSDARG00000092567	5	30837782	30877379	66.04	53	18	1	337	179	1143	1194	5e-12	68.9	si:dkey-61l1.4	Novel collagen protein [Source:UniProtKB/TrEMBL;Acc:A5WWD4]
*OMM1595	RT08	78.9	BV212111	ENSDARG00000039974	21	18375725	18436384	63.64	66	24	0	378	181	186	251	3e-12	69.3	zgc:101072	retinoic acid induced 14-like [Source:RefSeq peptide;Acc:NP_001104687]
*OMM1604	RT24	45.8	BV212119	ENSDARG00000043019	20	25881423	25908214	73.08	52	14	2	329	174	104	153	3e-13	72	exoc1	exocyst complex component 1 [Source:RefSeq peptide;Acc:NP_955891]
*OMM1612	RT09	38.3	BV212126	ENSDARG00000039338	3	14296005	14299731	59.57	94							4e-24		si:dkey-194e13.6	LOC402803 protein [Source:UniProtKB/TrEMBL;Acc:Q7ZVA1]
*OMM1624/1	RT27	51.1	BV212135	ENSDARG00000073732	16	18910991	19006265	87.18	39							1e-14		si:ch211-120k19.2
*OMM1624/2	RT31	129.7	BV212135	ENSDARG00000073732	16	18910991	19006265	87.18	39							1e-14		si:ch211-120k19.2
*OMM1646	RT02	86.8	BV212153	ENSDARG00000078135	3	19619398	19697788	68.67	83	26	0	270	518	44	126	4e-23	104	MRC2	mannose receptor, C type 2 [Source:HGNC Symbol;Acc:16875]
*OMM1652	RT12	65.9	BV212156	ENSDARG00000055373	11	36289347	36410500	66.35	104	35	1	322	11	38	112	2e-32	135	sema3fb	Semaphorin 3Fb [Source:UniProtKB/TrEMBL;Acc:Q5ID23]
*OMM1661/1	RT10	77.7	BV212289	ENSDARG00000057017	5	21753122	21772100	89.36	47	5	0	212	72	238	284	2e-18	90.1	slc6a4b	solute carrier family 6 (neurotransmitter transporter, serotonin), member 4B [Source:RefSeq peptide;Acc:NP_001170930]
*OMM1661/2	RT19	105.4	BV212289	ENSDARG00000057017	5	21753122	21772100	89.36	47	5	0	212	72	238	284	2e-18	90.1	slc6a4b	solute carrier family 6 (neurotransmitter transporter, serotonin), member 4B [Source:RefSeq peptide;Acc:NP_001170930]
*OMM1705	RT29	84.1	BV212187	ENSDARG00000069435	1	48328726	48509475	70.73	41	12	0	541	419	273	313	7e-10	60.8	zgc:153620	Novel protein (Zgc:153620) [Source:UniProtKB/TrEMBL;Acc:B8JHX6]
*OMM1711	RT09	52.6	BV212192	ENSDARG00000006786	3	24385822	24402653	65.79	38	13	0	302	415	5	42	2e-06	49.3	copz2	coatomer subunit zeta-2 [Source:RefSeq peptide;Acc:NP_571582]
*OMM1714	RT16	82.2	BV212195	ENSDARG00000019596	2	36549076	36575333	43.05	151							5e-19		si:dkey-193b15.9	Novel protein similar to vertebrate nardilysin (N-arginine dibasic convertase) (NRD1) [Source:UniProtKB/TrEMBL;Acc:B0S6B9]
*OMM1727	RT24	28.7	BV212207	ENSDARG00000087906	25	4789594	4792822	76.27	59	14	0	484	308	111	169	6e-21	97.4
*OMM1740	RT12	130	BV212215	ENSDARG00000063433	11	1147343	1202524	91.67	48	4	0	491	348	223	270	8e-20	94.4	atp2b2	plasma membrane calcium-transporting ATPase 2 [Source:RefSeq peptide;Acc:NP_001116710]
*OMM1752	RT31	0	BV212226	ENSDARG00000059529	7	57998495	58011871	95.12	41	2	0	437	559	292	332	2e-16	82.4	LOC562097
*OMM1764/1	RT07	73.6	BV212233	ENSDARG00000094732	4	8802787	8821198	74.47	47	12	0	359	499	428	474	3e-14	76.3	si:dkeyp-27e10.1	Novel protein similar to vertebrate flavoprotein oxidoreductase MICAL3 (MICAL3) [Source:UniProtKB/TrEMBL;Acc:Q1LV75]
*OMM1764/2	RT15	53.6	BV212233	ENSDARG00000094732	4	8802787	8821198	74.47	47	12	0	359	499	428	474	3e-14	76.3	si:dkeyp-27e10.1	Novel protein similar to vertebrate flavoprotein oxidoreductase MICAL3 (MICAL3) [Source:UniProtKB/TrEMBL;Acc:Q1LV75]
*OMM1772	RT01	21.6	BV212240	ENSDARG00000074777	21	19850221	19975719	92.68	41	3	0	459	581	1371	1411	1e-16	83.6	si:ch211-263m18.3
*OMM1778/1	RT27	39.5	BV212246	ENSDARG00000002507	16	16045949	16118555	80	35							4e-21		itga10
*OMM1778/2	RT31	139.7	BV212246	ENSDARG00000002507	16	16045949	16118555	80	35							4e-21		itga10
*OMM1797	RT04_25	96.2	BV212257	ENSDARG00000025465	14	22864366	22903738	86.11	36	5	0	113	6	272	307	1e-14	76.3	spon2a	spondin 2a, extracellular matrix protein [Source:RefSeq peptide;Acc:NP_571082]
*OMM1809	RT12	99.2	BV212263	ENSDARG00000044569	11	40247433	40278242	53.33	45	21	1	163	29	125	167	2e-07	52	cldn19	claudin-19 [Source:RefSeq peptide;Acc:NP_001017736]
*OMM1821	RT12	34.3	BV212271	ENSDARG00000090311	5	6628888	6646946	55.32	47	21	0	142	2	151	197	2e-09	60.5	KIF7	kinesin family member 7 [Source:HGNC Symbol;Acc:30497]
*OMM1825/1	RT08	63.6	BV212273	ENSDARG00000076712	7	74728577	74750981	89.66	29	3	0	237	151	1	29	9e-08	53.5	RPH3A (1 of 2)	rabphilin 3A homolog (mouse) [Source:HGNC Symbol;Acc:17056]
*OMM1825/2	RT09	106.4	BV212273	ENSDARG00000076712	7	74728577	74750981	89.66	29	3	0	237	151	1	29	9e-08	53.5	RPH3A (1 of 2)	rabphilin 3A homolog (mouse) [Source:HGNC Symbol;Acc:17056]
*OMM1831	RT12	111.3	BV212278	ENSDARG00000061099	11	24630839	24802491	80.7	57							9e-21		nfasca	neurofascin [Source:RefSeq peptide;Acc:NP_001139239]
*OMM3024	RT29	0	BV012584	ENSDARG00000076307	8	37510422	37511403	68.29	41	13	0	41	163	76	116	5e-11	65.1	si:zfos-2070c2.3	Novel protein similar to MHC class II beta chain [Source:UniProtKB/TrEMBL;Acc:Q8HWF9]
*OMM3026	RT29	58.3	BV012587	ENSDARG00000076307	8	37510422	37511403	68.29	41	13	0	986	864	76	116	1e-10	65.1	si:zfos-2070c2.3	Novel protein similar to MHC class II beta chain [Source:UniProtKB/TrEMBL;Acc:Q8HWF9]
*OMM3054	RT12	76.4	BV078095	ENSDARG00000018423	11	25841028	25926784	89.8	49	5	0	525	379	751	799	2e-24	109	sulf2	sulfatase 2 [Source:RefSeq peptide;Acc:NP_957230]
*OMM3085	RT16	51.2	BV718451	ENSDARG00000087246	Zv9_NA740	712	1645	33.33	75	50	1	1004	1228	221	294	1e-06	53.9
*OMM3090	RT16	51.2	BV676518	ENSDARG00000001303	19	7728374	7767084	62.32	69	22	2	1006	812	174	242	1e-19	82	psmb8	proteasome subunit beta type-8 [Source:RefSeq peptide;Acc:NP_571467]
*OMM3099	RT19	107.6	BV683035	ENSDARG00000028857	5	21818597	21876524	86.67	30	4	0	605	694	1040	1069	3e-08	56.6	SGSM1 (2 of 2)	small G protein signaling modulator 1 [Source:HGNC Symbol;Acc:29410]
*OMM3100	RT19	107.6	BV683036	ENSDARG00000028857	5	21818597	21876524	77.08	48	11	0	370	227	479	526	3e-16	82.8	SGSM1 (2 of 2)	small G protein signaling modulator 1 [Source:HGNC Symbol;Acc:29410]
*OMM3121	RT12	37.3	BV723988	ENSDARG00000004305	9	34042592	34088748	83.33	60	10	0	919	740	213	272	2e-23	108	vangl1	vang-like protein 1 [Source:RefSeq peptide;Acc:NP_991313]
*OMM3140	RT04_25	40	BV718477	ENSDARG00000069118	13	37818631	37862840	100	52	0	0	558	403	1	52	3e-07	55.1	ppp2r5eb	serine/threonine-protein phosphatase 2A 56 kDa regulatory subunit epsilon isoform [Source:RefSeq peptide;Acc:NP_919393]
*OMM5000/1	RT27	51.7	CO805106	ENSDARG00000004806	16	15611720	15622320	87.8	164	20	0	680	189	289	452	1e-83	306	grwd1	glutamate-rich WD repeat-containing protein 1 [Source:RefSeq peptide;Acc:NP_001003509]
*OMM5000/2	RT31	139.7	CO805106	ENSDARG00000004806	16	15611720	15622320	87.8	164	20	0	680	189	289	452	1e-83	306	grwd1	glutamate-rich WD repeat-containing protein 1 [Source:RefSeq peptide;Acc:NP_001003509]
*OMM5002	RT16	30.1	CO805108	ENSDARG00000004378	19	45151185	45224525	92.54	201							2e-107		yrk	Yes-related kinase [Source:RefSeq peptide;Acc:NP_997946]
*OMM5005	RT31	37.2	CO805111	ENSDARG00000069485	9	30669928	30676936	90.82	196	18	0	4	591	1	196	6e-97	351	zgc:66415	hypothetical protein LOC393498 [Source:RefSeq peptide;Acc:NP_956820]
*OMM5006	RT11	54.2	CO805112	ENSDARG00000041137	15	27427930	27434364	86	50	7	0	392	243	269	318	2e-19	91.3	dhrs13	dehydrogenase/reductase (SDR family) member 13 [Source:RefSeq peptide;Acc:NP_001007425]
*OMM5015	RT06	9.8	CA359407	ENSDARG00000017127	22	16777911	16788787	53.45	116	52	3	65	406	1	111	2e-14	76.6	pdzk1ip1l	PDZK1 interacting protein 1, like [Source:RefSeq peptide;Acc:NP_001007761]
*OMM5019/1	RT02	120.9	CO805124	ENSDARG00000038190	3	49744850	49772246	77.78	99	21	2	2	295	253	344	3e-36	149	ndel1b	Nuclear distribution protein nudE-like 1-B [Source:UniProtKB/Swiss-Prot;Acc:Q803Q2]
*OMM5019/2	RT09	10.7	CO805124	ENSDARG00000038190	3	49744850	49772246	77.78	99	21	2	2	295	253	344	3e-36	149	ndel1b	Nuclear distribution protein nudE-like 1-B [Source:UniProtKB/Swiss-Prot;Acc:Q803Q2]
*OMM5038	RT17	77.7	CA348626	ENSDARG00000019202	12	27596420	27636335	83.33	180	30	0	83	622	1	180	5e-85	310	ldb3b	LIM domain binding 3 [Source:RefSeq peptide;Acc:NP_956152]
*OMM5041	RT12	38.3	CA348635	ENSDARG00000012591	2	36442190	36452796	91.46	164	14	0	176	667	13	176	4e-81	298	pdcd10b	Programmed cell death protein 10-B [Source:UniProtKB/Swiss-Prot;Acc:Q6NWL1]
*OMM5042	RT27	85.5	CA375845	ENSDARG00000069933	16	39567731	39617813	55.17	87	39	1	177	437	1241	1323	6e-22	101	wu:fa92h04
*OMM5045	RT19	118.4	CA348654	ENSDARG00000063159	8	53247471	53295799	87.05	139	17	2	2	415	539	675	5e-60	228	si:dkey-32e23.4	Novel protein similar to H.sapiens DNM1L, dynamin 1-like (DNM1L) [Source:UniProtKB/TrEMBL;Acc:B8JIY8]
*OMM5047	RT09	58.5	CA349175	ENSDARG00000030881	3	32211782	32216892	45.3	117	59	2	584	249	84	200	3e-24	103	baxb	bcl2-associated X protein, b [Source:RefSeq peptide;Acc:NP_001013314]
*OMM5056	RT22	104.3	CA349207	ENSDARG00000071445	12	27956277	27979907	58.51	94	39	2	571	290	159	250	7e-25	110	myoz1b	myozenin 1 [Source:RefSeq peptide;Acc:NP_001002447]
*OMM5059/1	RT20	6.6	CA369467	ENSDARG00000054755	10	37702644	37707796	67.31	156	50	1	38	502	1	156	5e-58	221	alox5ap	arachidonate 5-lipoxygenase-activating protein [Source:RefSeq peptide;Acc:NP_956355]
*OMM5059/2	RT29	71.2	CA369467	ENSDARG00000054755	10	37702644	37707796	67.31	156	50	1	38	502	1	156	5e-58	221	alox5ap	arachidonate 5-lipoxygenase-activating protein [Source:RefSeq peptide;Acc:NP_956355]
*OMM5064	RT16	26.3	CA348707	ENSDARG00000026762	19	3026052	3088059	57.14	49	21	2	409	555	331	377	2e-06	49.7	zgc:77228	Hyccin [Source:UniProtKB/Swiss-Prot;Acc:Q6P121]
*OMM5067	RT31	129.7	CA348790	ENSDARG00000058551	16	8873352	8876412	69.57	46	14	1	631	494	236	280	7e-11	64.7	popdc3	popeye domain containing 3 [Source:RefSeq peptide;Acc:NP_001001848]
*OMM5077	RT04_25	103.8	CA348730	ENSDARG00000008884	14	32379801	32391422	100	35	0	0	3	107	184	218	5e-15	78.2	hprt1	hypoxanthine-guanine phosphoribosyltransferase [Source:RefSeq peptide;Acc:NP_998151]
*OMM5091	RT08	112.3	CA348771	ENSDARG00000029925	2	4792264	4963061	89.11	202	18	2	2	595	599	800	1e-96	349	si:ch211-257p7.1	Discs large homolog 1-like protein [Source:UniProtKB/Swiss-Prot;Acc:Q5PYH5]
*OMM5100	RT15	84.5	CA348952	ENSDARG00000004055	4	17277222	17349254	62.41	141							7e-38		uhrf1bp1l	UHRF1-binding protein 1-like [Source:RefSeq peptide;Acc:NP_001093475]
*OMM5112	RT23	18.3	CA349005	ENSDARG00000038615	2	44444676	44460112	73.33	45	12	0	575	441	224	268	3e-14	75.5	zgc:123304	Transmembrane protein 55B-A [Source:UniProtKB/Swiss-Prot;Acc:Q32PR0]
*OMM5121	RT31	132.1	CA349040	ENSDARG00000079274	16	28253006	28254281	58.89	90	37	0	463	194	153	242	5e-30	127	zgc:66382	hypothetical protein LOC322453 [Source:RefSeq peptide;Acc:NP_955899]
*OMM5126/1	RT11	25.6	CO805128	ENSDARG00000051935	7	65728496	65761780	74.29	35	9	1	62	166	543	575	2e-08	57.8	dok1b	docking protein 1 [Source:RefSeq peptide;Acc:NP_998253]
*OMM5126/2	RT21	128.8	CO805128	ENSDARG00000051935	7	65728496	65761780	74.29	35	9	1	62	166	543	575	2e-08	57.8	dok1b	docking protein 1 [Source:RefSeq peptide;Acc:NP_998253]
*OMM5127/1	RT09	88.5	CO805129	ENSDARG00000021242	3	15313013	15339124	79.21	101							5e-39		mvp	Major vault protein [Source:UniProtKB/Swiss-Prot;Acc:Q6P3L0]
*OMM5127/1(INRA)	RT09	59.3	CO805129	ENSDARG00000021242	3	15313013	15339124	79.21	101							5e-39		mvp	Major vault protein [Source:UniProtKB/Swiss-Prot;Acc:Q6P3L0]
*OMM5127/2	RT30	6.9	CO805129	ENSDARG00000021242	3	15313013	15339124	79.21	101							5e-39		mvp	Major vault protein [Source:UniProtKB/Swiss-Prot;Acc:Q6P3L0]
*OMM5132	RT21	45.2	BV211863	ENSDARG00000002659	23	9901568	9914536	68.99	258	77	4	20	784	65	319	1e-101	367	mapre1	microtubule-associated protein, RP/EB family, member 1 [Source:RefSeq peptide;Acc:NP_998805]
*OMM5133	RT22	54.7	BV211864	ENSDARG00000022684	8	51430612	51433344	91.67	108	9	0	23	346	1	108	2e-55	214	fkbp1aa	FK506 binding protein 1A, 12kDa [Source:RefSeq peptide;Acc:NP_956239]
*OMM5136	RT01	38.5	BV211865	ENSDARG00000058044	7	19347260	19362897	93.91	197	12	0	152	742	5	201	1e-104	377	zgc:56049	ras-related protein Rab-1B [Source:RefSeq peptide;Acc:NP_957436]
*OMM5137	RT04_25	42.7	BV211866	ENSDARG00000089717	17	42668649	42698188	68.85	321	100	0	115	1077	26	346	5e-128	456	LOC795685
*OMM5138	RT04_25	132.4	BV211867	ENSDARG00000015653	14	51641670	51687500	90.99	111	10	0	116	448	321	431	2e-81	180	tnip1	TNFAIP3-interacting protein 1 [Source:RefSeq peptide;Acc:NP_001073421]
*OMM5141/1	RT09	85.1	BV211870	ENSDARG00000005185	12	33296024	33318398	83.33	444	73	1	276	1604	1	444	0	782	cpn1	carboxypeptidase N catalytic chain [Source:RefSeq peptide;Acc:NP_997935]
*OMM5141/2	RT22	66.6	BV211870	ENSDARG00000005185	12	33296024	33318398	83.33	444	73	1	276	1604	1	444	0	782	cpn1	carboxypeptidase N catalytic chain [Source:RefSeq peptide;Acc:NP_997935]
*OMM5143	RT03	31.4	BV211872	ENSDARG00000023989	19	38669388	38683108	73.77	183	48	1	418	966	89	270	2e-76	284	zgc:100787	Peflin [Source:UniProtKB/Swiss-Prot;Acc:Q6DC93]
*OMM5148/1	RT13	63.2	BV211876	ENSDARG00000061249	2	30631020	30673827	83.33	162							1e-74		myom1a	myomesin 1a [Source:RefSeq peptide;Acc:NP_001154812]
*OMM5148/2	RT21	142.6	BV211876	ENSDARG00000061249	2	30631020	30673827	83.33	162							1e-74		myom1a	myomesin 1a [Source:RefSeq peptide;Acc:NP_001154812]
*OMM5153	RT03	55.3	BV211881	ENSDARG00000040695	16	22382714	22392842	85.19	81	12	0	83	325	131	211	1e-50	153	fkbp14	peptidyl-prolyl cis-trans isomerase FKBP14 [Source:RefSeq peptide;Acc:NP_001003471]
*OMM5154/1	RT02	121.8	BV211882	ENSDARG00000052429	3	58583236	58593585	52.68	112	52	3	9	341	119	224	9e-17	85.9	syngr2a	synaptogyrin 2a [Source:RefSeq peptide;Acc:NP_001074054]
*OMM5154/2	RT09	24.8	BV211882	ENSDARG00000052429	3	58583236	58593585	52.68	112	52	3	9	341	119	224	9e-17	85.9	syngr2a	synaptogyrin 2a [Source:RefSeq peptide;Acc:NP_001074054]
*OMM5156	RT19	177.7	BV211884	ENSDARG00000074645	5	72319405	72345969	68.91	119	35	1	1	351	758	876	2e-40	164	ZCCHC6	zinc finger, CCHC domain containing 6 [Source:HGNC Symbol;Acc:25817]
*OMM5158	RT22	104.3	BX319197	ENSDARG00000071445	12	27956277	27979907	58.33	60	25	2	2	181	193	250	9e-13	70.1	myoz1b	myozenin 1 [Source:RefSeq peptide;Acc:NP_001002447]
*OMM5159	RT26	18.6	BV211887	ENSDARG00000057040	15	13101931	13136084	47.62	504	252	6	10	1485	10	506	5e-132	469	tmprss13a	transmembrane protease, serine 13a [Source:RefSeq peptide;Acc:NP_001152984]
*OMM5165/1	RT02	40.9	BX311884	ENSDARG00000093068	22	26771431	26827522	50	88	43	2	13	273	1594	1679	1e-19	94.4	si:dkey-21e7.2	hypothetical protein LOC563665 [Source:RefSeq peptide;Acc:NP_001093483]
*OMM5165/2	RT29	122	BX311884	ENSDARG00000093068	22	26771431	26827522	50	88	43	2	13	273	1594	1679	1e-19	94.4	si:dkey-21e7.2	hypothetical protein LOC563665 [Source:RefSeq peptide;Acc:NP_001093483]
*OMM5166	RT08	62.3	BV211894	ENSDARG00000053527	10	6755781	6763439	70.35	172	23	1	112	543	1	172	1e-62	239	zgc:114136	sorting nexin-24 [Source:RefSeq peptide;Acc:NP_001028903]
*OMM5167	RT23	32.7	BV211895	ENSDARG00000005606	2	29617508	29638235	61.67	287	106	4	10	858	84	368	1e-71	268	paxip1	PAX-interacting protein 1 [Source:UniProtKB/Swiss-Prot;Acc:Q5XIY8]
*OMM5172	RT10	19.6	BV211899	ENSDARG00000095136	5	47904957	47919016	49.33	75	38	1	16	240	263	334	4e-12	69.3	si:ch211-130m23.2	hypothetical protein LOC794173 [Source:RefSeq peptide;Acc:NP_001108161]
*OMM5178	RT11	26.8	BX867319	ENSDARG00000020611	18	35122766	35139877	78.3	106	23	3	3	320	69	169	2e-36	149	si:ch211-160d20.3	hypothetical protein LOC692267 [Source:RefSeq peptide;Acc:NP_001038706]
*OMM5187	RT27	119.7	CA374878	ENSDARG00000031756	18	22968130	23136788	84.16	221							2e-78		mef2a	myocyte-specific enhancer factor 2A [Source:RefSeq peptide;Acc:NP_571376]
*OMM5188	RT27	57.8	BX077581	ENSDARG00000079274	16	28253006	28254281	52.63	209	89	3	43	639	41	237	2e-58	223	zgc:66382	hypothetical protein LOC322453 [Source:RefSeq peptide;Acc:NP_955899]
*OMM5189	RT17	70.2	BV211913	ENSDARG00000074852	12	35157191	35198518	58.88	411	168	3	1	1230	1199	1607	3e-134	476	wu:fd60h05
*OMM5192/1	RT03	115.1	BX317661	ENSDARG00000076090	14	15062644	15122006	66.09	115	38	2	180	521	473	586	2e-34	143	LOC555987
*OMM5192/2	RT04_25	94.7	BX317661	ENSDARG00000076090	14	15062644	15122006	66.09	115	38	2	180	521	473	586	2e-34	143	LOC555987
*OMM5195	RT20	14	BX882100	ENSDARG00000075526	21	28769092	28775237	57.89	209	85	5	638	21	299	480	4e-46	169	LOC559090
*OMM5199	RT03	109.4	BV211921	ENSDARG00000063535	19	5625088	5683111	97.62	84							2e-39		si:ch211-51m24.3	chromodomain helicase DNA binding protein 4 [Source:RefSeq peptide;Acc:NP_001038323]
*OMM5204	RT31	93.7	BV211926	ENSDARG00000088812	9	5463740	5465299	64.32	213	76	2	2	640	17	226	5e-79	291
*OMM5206	RT23	18.3	BV211928	ENSDARG00000010472	2	44264576	44317038	87.8	984	120	0	106	3057	34	1017	0	1697	atp1a2a	sodium/potassium-transporting ATPase subunit alpha-2 [Source:RefSeq peptide;Acc:NP_571758]
*OMM5209	RT22	32.6	BV211931	ENSDARG00000004132	23	20433695	20466077	81.63	147							6e-59		usp19	Ubiquitin carboxyl-terminal hydrolase [Source:UniProtKB/TrEMBL;Acc:B7ZDA8]
*OMM5214	RT19	56.4	CA058586	ENSDARG00000012709	2	20242651	20295817	84.78	46	7	0	671	534	1494	1539	2e-18	89.7	agl	amylo-1, 6-glucosidase, 4-alpha-glucanotransferase [Source:RefSeq peptide;Acc:NP_001166124]
*OMM5220	RT31	50.7	BV211941	ENSDARG00000008982	9	34130597	34140545	82.95	129	21	1	1	384	246	374	8e-61	231	casq2	calsequestrin 2 [Source:RefSeq peptide;Acc:NP_001002682]
*OMM5222	RT23	52.8	BX321607	ENSDARG00000018060	2	24470404	24517964	68.66	67	18	1	479	670	1	67	1e-20	97.4	pik3r2	phosphatidylinositol 3-kinase regulatory subunit beta [Source:RefSeq peptide;Acc:NP_997987]
*OMM5223	RT12	119.3	BV211944	ENSDARG00000091127	23	35189908	35198133	56.48	216	92	3	169	810	232	442	5e-53	206	klf15	Krueppel-like factor 15 [Source:RefSeq peptide;Acc:NP_997911]
*OMM5224	RT30	53.9	BX079862	ENSDARG00000086198	13	53001411	53013272	82	50	9	0	152	301	24	73	1e-19	94.4
*OMM5227	RT29	114.4	BX301679	ENSDARG00000079495	6	1399315	1404515	63.01	73	27	0	211	429	1	73	2e-29	99	NTAN1	N-terminal asparagine amidase [Source:HGNC Symbol;Acc:29909]
*OMM5233/1	RT12	39.9	CA349039	ENSDARG00000070083	11	13393384	13398512	85.71	70	10	0	561	352	458	527	7e-29	124	zgc:163069	ATP synthase subunit beta [Source:UniProtKB/TrEMBL;Acc:Q05AL6]
*OMM5233/2	RT16	83.3	CA349039	ENSDARG00000070083	11	13393384	13398512	85.71	70	10	0	561	352	458	527	7e-29	124	zgc:163069	ATP synthase subunit beta [Source:UniProtKB/TrEMBL;Acc:Q05AL6]
*OMM5235	RT08	112.3	BV211955	ENSDARG00000026764	22	40834814	40841855	44.9	294	157	6	7	873	1	289	4e-63	240	ahsg	alpha-2-HS-glycoprotein [Source:RefSeq peptide;Acc:NP_997787]
*OMM5236	RT19	142	BV211956	ENSDARG00000027141	5	14539853	14556251	97.37	152	4	0	9	464	3	154	9e-73	271	ube2l3b	ubiquitin-conjugating enzyme E2L 3b [Source:RefSeq peptide;Acc:NP_001076266]
*OMM5242/1	RT06	97.2	BX316072	ENSDARG00000071360	17	24509437	24512844	70.23	131	39	1	214	606	3	132	1e-52	203	morn2	Zgc:153064 protein [Source:UniProtKB/TrEMBL;Acc:Q0P4E0]
*OMM5242/2	RT30	34.1	BX316072	ENSDARG00000071360	17	24509437	24512844	70.23	131	39	1	214	606	3	132	1e-52	203	morn2	Zgc:153064 protein [Source:UniProtKB/TrEMBL;Acc:Q0P4E0]
*OMM5243	RT03	121.9	BV211962	ENSDARG00000035990	19	15283268	15287454	62.35	255	93	9	192	947	1	240	2e-57	221	si:dkey-218l8.1	hypothetical protein LOC562291 [Source:RefSeq peptide;Acc:NP_001038447]
*OMM5246/1	RT27	69.8	BV211964	ENSDARG00000022939	16	12022983	12031914	53.88	232	74	2	85	681	1	231	5e-23	106	zgc:77312	INO80 complex subunit E [Source:RefSeq peptide;Acc:NP_991199]
*OMM5246/2	RT31	120.3	BV211964	ENSDARG00000022939	16	12022983	12031914	53.88	232	74	2	85	681	1	231	5e-23	106	zgc:77312	INO80 complex subunit E [Source:RefSeq peptide;Acc:NP_991199]
*OMM5247	RT19	122.7	BX876138	ENSDARG00000042590	6	45781510	45806311	62.82	277	93	4	2	802	631	901	2e-90	329	rbm19	probable RNA-binding protein 19 [Source:RefSeq peptide;Acc:NP_944597]
*OMM5254	RT10	21.3	BV211969	ENSDARG00000060518	8	39738244	39846811	100	38	0	0	235	348	635	672	2e-16	85.1	pcsk5b	proprotein convertase subtilisin/kexin type 5b preproprotein [Source:RefSeq peptide;Acc:NP_001077298]
*OMM5255	RT12	70	CA344270	ENSDARG00000022652	6	51747115	51761914	79.21	101	20	1	5	304	121	221	4e-32	135	psmf1	Zgc:92785 [Source:UniProtKB/TrEMBL;Acc:Q6DGT0]
*OMM5256	RT21	105.8	BV211971	ENSDARG00000013755	21	26777287	26799372	87.93	58	7	0	1	174	839	896	2e-23	107	actn3a	actinin alpha 3a [Source:RefSeq peptide;Acc:NP_571597]
*OMM5257	RT22	0	BV211972	ENSDARG00000033533	23	19486794	19489878	58.06	186	75	4	229	777	4	182	5e-45	179	zgc:113121	Coiled-coil domain-containing protein 115 [Source:UniProtKB/Swiss-Prot;Acc:Q5EAR6]
*OMM5258	RT12	65.4	BX084427	ENSDARG00000018328	8	28408257	28477272	96.94	98	3	0	152	445	84	181	4e-57	199	rhoad	ras homolog gene family, member Ad [Source:RefSeq peptide;Acc:NP_001002445]
*OMM5260	RT16	115.2	CA388551	ENSDARG00000078751	1	293648	318435	76.24	101	24	0	45	347	1162	1262	3e-43	172	TPP2	tripeptidyl peptidase II [Source:HGNC Symbol;Acc:12016]
*OMM5262	RT20	39.5	BX075747	ENSDARG00000036359	10	102538	107648	35.61	278	146	5	17	751	262	520	4e-40	162	minal	MYC induced nuclear antigen-like [Source:RefSeq peptide;Acc:NP_956631]
*OMM5264	RT03	123.2	BV211979	ENSDARG00000056984	14	22927008	22935670	75.38	260	63	2	357	1133	57	314	3e-142	381	rad9a	hypothetical protein LOC393176 [Source:RefSeq peptide;Acc:NP_956501]
*OMM5265	RT08	101.1	BV211980	ENSDARG00000056966	22	24831550	24955160	90.87	230	21	1	308	997	12	238	3e-129	401	nek7	serine/threonine-protein kinase Nek7 [Source:RefSeq peptide;Acc:NP_001003617]
*OMM5266	RT15	21.2	BV211981	ENSDARG00000006754	7	19994259	20096062	70.64	235							5e-45		wu:fc39c11	protein AF-9 [Source:RefSeq peptide;Acc:NP_001017819]
*OMM5267/1	RT01	48.6	BV211982	ENSDARG00000054755	10	37702644	37707796	67.31	156	50	1	525	989	1	156	1e-57	221	alox5ap	arachidonate 5-lipoxygenase-activating protein [Source:RefSeq peptide;Acc:NP_956355]
*OMM5267/2	RT20	35.9	BV211982	ENSDARG00000054755	10	37702644	37707796	67.31	156	50	1	525	989	1	156	1e-57	221	alox5ap	arachidonate 5-lipoxygenase-activating protein [Source:RefSeq peptide;Acc:NP_956355]
*OMM5268	RT20	26.9	BV211983	ENSDARG00000054755	10	37702644	37707796	71.43	112	32	0	1	336	45	156	6e-46	180	alox5ap	arachidonate 5-lipoxygenase-activating protein [Source:RefSeq peptide;Acc:NP_956355]
*OMM5273/1	RT12	16.4	BV211988	ENSDARG00000092610	9	35351603	35361179	60.62	193	76	2	26	604	63	253	3e-44	176	lamp1
*OMM5273/2	RT16	102.3	BV211988	ENSDARG00000092610	9	35351603	35361179	60.62	193	76	2	26	604	63	253	3e-44	176	lamp1
*OMM5274	RT23	110.5	BV211989	ENSDARG00000018913	20	50099490	50116350	55.91	186	82	5	345	902	8	155	8e-36	148	hmbox1b
*OMM5288	RT06	77.4	BV212000	ENSDARG00000071018	17	23480396	23504322	95.83	72							1e-23		ptena	phosphatase and tensin homolog A [Source:RefSeq peptide;Acc:NP_957002]
*OMM5289(ARS)	RT19	47.4	BX890180	ENSDARG00000079123	8	2494159	2581767	72.92	48	13	0	301	444	732	779	8e-14	75.1	ikbkb	inhibitor of nuclear factor kappa-B kinase subunit beta [Source:RefSeq peptide;Acc:NP_001116737]
*OMM5289(INRA)	RT19	124.5	BX890180	ENSDARG00000079123	8	2494159	2581767	72.92	48	13	0	301	444	732	779	8e-14	75.1	ikbkb	inhibitor of nuclear factor kappa-B kinase subunit beta [Source:RefSeq peptide;Acc:NP_001116737]
*OMM5298	RT15	27.4	BV212008	ENSDARG00000069334	7	21267564	21299676	60.67	150	58	3	85	531	108	253	2e-23	107	zgc:114045	hypothetical protein LOC569643 [Source:RefSeq peptide;Acc:NP_001025409]
*OMM5302	RT11	61.2	BX865957	ENSDARG00000060472	15	46924167	46928689	68.52	108	34	1	221	544	1	107	8e-17	84.3	zgc:153425	hypothetical protein LOC751740 [Source:RefSeq peptide;Acc:NP_001038915]
*OMM5305	RT30	45.7	BV212014	ENSDARG00000088637	5	25493129	25494109	50	60	29	1	9	185	170	229	1e-20	69.7
*OMM5308	RT11	40.5	BV212017	ENSDARG00000069742	15	16163990	16188950	95.27	169	8	0	3	509	612	780	2e-86	317	cul5a	Vasopressin-activated calcium-mobilizing receptor (VACM-1) [Source:RefSeq peptide;Acc:NP_997871]
*OMM5310	RT23	0.9	CB496743	ENSDARG00000021120	2	26725023	26738798	72.29	83	23	0	667	419	589	671	1e-29	127	tmem48	Nucleoporin NDC1 [Source:UniProtKB/Swiss-Prot;Acc:Q7SZC5]
*OMM5312	RT20	83.9	BV212021	ENSDARG00000076585	1	40500329	40506205	44.84	252	134	6	72	812	1	226	5e-38	156	si:ch211-113e8.11	Novel protein [Source:UniProtKB/TrEMBL;Acc:B7ZDB6]
*OMM5313	RT22	104.3	BX860095	ENSDARG00000054903	12	26751451	26816373	86.15	195	25	1	1	579	323	517	2e-85	313	mta3	metastasis-associated protein MTA3 [Source:RefSeq peptide;Acc:NP_956206]
*OMM5318	RT08	28.3	BV212026	ENSDARG00000079703	9	31421224	31426053	41.48	135	75	5	1063	671	306	433	6e-20	95.9	si:dkey-18p12.4	hypothetical protein LOC794946 [Source:RefSeq peptide;Acc:NP_001116179]
*OMM5323	RT07	0	BV212031	ENSDARG00000032993	24	28278325	28279771	48.96	96	49	1	893	606	1	95	4e-19	92.8
*Omy1002INRA	RT20	69.5	BV681486	ENSDARG00000086033	7	72315693	72354607	94.12	272	16	0	324	1139	14	285	2e-155	546	zgc:103404	tetraspanin-5 [Source:RefSeq peptide;Acc:NP_001006047]
*Omy1009INRA	RT31	52.2	BV681599	ENSDARG00000037199	9	886631	890466	63.83	47							4e-11		zgc:101851	UPF0538 protein C2orf76 homolog [Source:UniProtKB/Swiss-Prot;Acc:Q66IB8]
*Omy1017INRA	RT11	62.8	BX313739	ENSDARG00000021383	15	42703278	42739302	52.94	187	88	3	9	569	543	725	2e-43	173	zgc:56429	hypothetical protein LOC393247 [Source:RefSeq peptide;Acc:NP_956571]
*Omy1027INRA	RT31	102.4	BV681350	ENSDARG00000074424	16	5786893	5840439	55.4	213	71	4	85	651	1145	1349	2e-53	207	IBTK	inhibitor of Bruton agammaglobulinemia tyrosine kinase [Source:HGNC Symbol;Acc:17853]
*Omy1040INRA	RT29	78.1	BV681580	ENSDARG00000089216	21	41275648	41281649	29.81	104	73	0	162	473	52	155	2e-13	74.3	LOC100330779
*Omy1049INRA	RT30	27.2	BX861315	ENSDARG00000071409	12	35462655	35469018	97.25	182	5	0	18	563	1	182	9e-99	357	arl3	ADP-ribosylation factor-like protein 3 [Source:UniProtKB/Swiss-Prot;Acc:Q1MTE5]
*Omy1051INRA	RT16	59.2	BV681367	ENSDARG00000010782	15	34243715	34257043	55.26	38	17	0	1	114	253	290	1e-07	54.7	zgc:55621	hypothetical protein LOC393135 [Source:RefSeq peptide;Acc:NP_956460]
*Omy1059INRA	RT21	31.1	BV681414	ENSDARG00000037537	23	20257506	20265764	76.92	221	51	0	344	1006	27	247	1e-103	374	fam58a	Cyclin-related protein FAM58A [Source:UniProtKB/Swiss-Prot;Acc:Q503D6]
*Omy1061INRA	RT13	39.3	BV681379	ENSDARG00000052606	8	49836239	49881096	89.88	247							4e-135		zgc:152900	dipeptidyl peptidase 9 [Source:RefSeq peptide;Acc:NP_001070781]
*Omy1061NRA	RT23	54.7	BV681379	ENSDARG00000052606	8	49836239	49881096	89.88	247							4e-135		zgc:152900	dipeptidyl peptidase 9 [Source:RefSeq peptide;Acc:NP_001070781]
*Omy1063INRA	RT10	23.9	BX303525	ENSDARG00000039601	10	14571358	14574196	82.05	78	14	0	2	235	5	82	1e-31	134	zgc:112367	Immediate early response 3-interacting protein 1 [Source:UniProtKB/Swiss-Prot;Acc:Q4VBI2]
*Omy1067INRA	RT31	52.2	BV681396	ENSDARG00000059294	9	782022	793832	65.62	32	11	0	1	96	356	387	5e-07	53.1	LOC571584
*Omy1069INRA	RT23	103.5	BV681339	ENSDARG00000022763	20	31257066	31334713	91.07	56	5	0	1	168	137	192	1e-22	104	zgc:63695	hippocalcin-like protein 1 [Source:RefSeq peptide;Acc:NP_957458]
*Omy1071INRA/1	RT12	48.8	BX856652	ENSDARG00000043361	6	15044951	15143197	82.61	46	8	0	1	138	334	379	6e-17	84.7	nck2b	cytoplasmic protein NCK2 [Source:RefSeq peptide;Acc:NP_001003492]
*Omy1071INRA/2	RT16	73.6	BX856652	ENSDARG00000043361	6	15044951	15143197	82.61	46	8	0	1	138	334	379	6e-17	84.7	nck2b	cytoplasmic protein NCK2 [Source:RefSeq peptide;Acc:NP_001003492]
*Omy1075INRA	RT21	57.1	BV681321	ENSDARG00000001754	23	23420272	23473559	82.61	69							6e-26		noc2l	nucleolar complex protein 2 homolog [Source:RefSeq peptide;Acc:NP_001003830]
*Omy1076INRA	RT27	80.3	BV681320	ENSDARG00000019717	16	51950122	51977259	79.49	39	7	1	3	116	365	403	1e-11	67.4	pbx2	pre-B-cell leukemia transcription factor 2 [Source:RefSeq peptide;Acc:NP_571687]
*Omy1077INRA	RT14	65.3	BV681325	ENSDARG00000037921	3	35674508	35687529	77.61	67	15	0	162	362	1	67	1e-25	114	gng13b	Zgc:92704 [Source:UniProtKB/TrEMBL;Acc:Q6DH00]
*Omy1088INRA/1	RT12	16.4	CA383830	ENSDARG00000032200	6	8655840	8664801	59.89	182	73	2	1	546	7	184	1e-68	238	rgn	Regucalcin [Source:UniProtKB/Swiss-Prot;Acc:Q6TLF6]
*Omy1088INRA/2	RT16	98	CA383830	ENSDARG00000032200	6	8655840	8664801	59.89	182	73	2	1	546	7	184	1e-68	238	rgn	Regucalcin [Source:UniProtKB/Swiss-Prot;Acc:Q6TLF6]
*Omy1096INRA	RT05	63.4	BV681429	ENSDARG00000063141	22	12469195	12520643	50.67	75	28	3	10	207	543	614	4e-20	64.3	si:ch73-60i13.2	Novel protein similar to vertebrate R3H domain containing 1 (R3HDM1) [Source:UniProtKB/TrEMBL;Acc:B8JL10]
*Omy1097INRA	RT03	173.2	BV681357	ENSDARG00000023988	14	51722330	51748497	90.6	415	39	1	2	1246	52	465	0	777	dctn4	dynactin subunit 4 [Source:RefSeq peptide;Acc:NP_001017782]
*Omy1103INRA	RT23	24.9	BV681351	ENSDARG00000061436	11	34757618	34796582	63.64	66	24	0	2	199	950	1015	5e-21	99.4	col6a2	Col6a2 protein [Source:UniProtKB/TrEMBL;Acc:A3KNX1]
*Omy1112INRA	RT15	40.9	BV681603	ENSDARG00000011170	7	4109909	4209758	84.44	180	28	0	2	541	189	368	1e-63	239	zgc:101847	Protein NDRG2 [Source:UniProtKB/Swiss-Prot;Acc:Q5PR98]
*Omy1119INRA	RT07	57.3	BV681407	ENSDARG00000073917	15	30948070	30979165	75.73	103	25	1	51	359	207	306	4e-42	168	LOC799443
*Omy1125INRA	RT23	103.5	BV681399	ENSDARG00000027734	20	28895877	28910737	89.23	195	21	2	9	593	1	184	4e-86	316	srsf5b	splicing factor, arginine/serine-rich 5 [Source:RefSeq peptide;Acc:NP_001002610]
*Omy1137INRA	RT03	143.2	BV681523	ENSDARG00000078685	14	6983527	7011289	77.57	370	81	1	1	1104	323	692	4e-141	499	LOC100330077
*Omy1145INRA/1	RT02	20.9	BV681513	ENSDARG00000059835	1	55429143	55447233	74.64	138							1e-39		zfyve27	zinc finger, FYVE domain containing 27 [Source:RefSeq peptide;Acc:NP_001070759]
*Omy1145INRA/2	RT29	131.5	BV681513	ENSDARG00000059835	1	55429143	55447233	74.64	138							1e-39		zfyve27	zinc finger, FYVE domain containing 27 [Source:RefSeq peptide;Acc:NP_001070759]
*Omy1160INRA	RT10	26.5	BV681447	ENSDARG00000023484	8	45381426	45404021	75.16	157	36	1	2	463	66	222	4e-67	251	fam101a	hypothetical protein LOC368489 [Source:RefSeq peptide;Acc:NP_001007032]
*Omy1164INRA	RT22	69.3	BV686458	ENSDARG00000037943	3	32362282	32427036	65.15	66	20	2	835	647	246	310	1e-14	78.2	zgc:112484	hypothetical protein LOC550361 [Source:RefSeq peptide;Acc:NP_001017668]
*Omy1169INRA	RT08	62.3	BV681435	ENSDARG00000005121	11	45362818	45378810	68.72	243	68	2	3	707	180	416	2e-79	293	mfn1	mitofusin-1 [Source:RefSeq peptide;Acc:NP_956941]
*Omy1192INRA/1	RT02	123.6	BV681494	ENSDARG00000077868	3	12376319	12385922	64.55	110	39	1	156	485	46	149	8e-33	136	si:ch211-8c17.9
*Omy1192INRA/2	RT09	23.9	BV681494	ENSDARG00000077868	3	12376319	12385922	64.55	110	39	1	156	485	46	149	8e-33	136	si:ch211-8c17.9
*Omy1202INRA	RT12	76.4	BV686460	ENSDARG00000008434	23	19242254	19271049	84.91	106	16	0	3	320	111	216	4e-50	195	bcl2l1	bcl-2-like protein 1 [Source:RefSeq peptide;Acc:NP_571882]
*Omy1204INRA	RT27	55.7	BV681395	ENSDARG00000090560	16	14421237	14440378	65	140	49	4	52	471	1	126	3e-45	179	mfap5
*Omy1207INRA	RT07	13.7	BX083329	ENSDARG00000075853	24	26590920	26699913	67.57	37							3e-08		si:dkey-108d10.1
*Omy1217INRA	RT07	79.9	BX076758	ENSDARG00000031346	4	24584237	24602724	76.33	169	39	3	19	522	256	418	5e-64	241	rbm17	splicing factor 45 [Source:RefSeq peptide;Acc:NP_957209]
*Omy1219INRA	RT21	68.8	BV681401	ENSDARG00000033184	8	27183220	27222058	85.71	112	16	1	1	336	289	397	2e-43	174	prkar2aa	protein kinase, cAMP-dependent, regulatory, type II, alpha A [Source:RefSeq peptide;Acc:NP_001070838]
*Omy1224INRA/1	RT03	61.5	BV681463	ENSDARG00000026762	19	3026052	3088059	44.56	193	81	9	379	879	331	513	4e-20	97.1	zgc:77228	Hyccin [Source:UniProtKB/Swiss-Prot;Acc:Q6P121]
*Omy1224INRA/2	RT16	27.7	BV681463	ENSDARG00000026762	19	3026052	3088059	44.56	193	81	9	379	879	331	513	4e-20	97.1	zgc:77228	Hyccin [Source:UniProtKB/Swiss-Prot;Acc:Q6P121]
*Omy1227INRA	RT16	54.9	BV681503	ENSDARG00000006290	19	36905556	36909916	73	100	27	0	11	310	1	100	3e-40	162	ndufs5	NADH dehydrogenase [Source:RefSeq peptide;Acc:NP_001018469]
*Omy1231INRA/1	RT09	59.3	BV681466	ENSDARG00000094836	3	32543013	32543795	34.4	250	164	7	395	1144	69	260	3e-25	114	LOC558079
*Omy1231INRA/2	RT24	69.5	BV681466	ENSDARG00000094836	3	32543013	32543795	34.4	250	164	7	395	1144	69	260	3e-25	114	LOC558079
*Omy1232INRA/1	RT14	153.9	BV681380	ENSDARG00000026871	1	21421850	21426118	69.57	92	28	0	1	276	80	171	1e-39	134	uchl1	ubiquitin carboxyl-terminal hydrolase isozyme L1 [Source:RefSeq peptide;Acc:NP_958885]
*Omy1232INRA/2	RT20	110	BV681380	ENSDARG00000026871	1	21421850	21426118	69.57	92	28	0	1	276	80	171	1e-39	134	uchl1	ubiquitin carboxyl-terminal hydrolase isozyme L1 [Source:RefSeq peptide;Acc:NP_958885]
*Omy1233INRA	RT24	69.5	BV681403	ENSDARG00000021242	3	15313013	15339124	82.14	112							8e-45		mvp	Major vault protein [Source:UniProtKB/Swiss-Prot;Acc:Q6P3L0]
*Omy1236INRA	RT08	115.2	BV681468	ENSDARG00000004932	22	41869267	41959136	57.76	161							2e-41		kal1b	Kallmann syndrome 1b sequence [Source:RefSeq peptide;Acc:NP_571454]
*Omy1242INRA/1	RT14	127.4	BV681390	ENSDARG00000005210	1	25571327	25620378	87.73	163	20	0	468	956	1	163	1e-87	320	coro2a	coronin-2A [Source:RefSeq peptide;Acc:NP_955937]
*Omy1242INRA/2	RT20	93.6	BV681390	ENSDARG00000005210	1	25571327	25620378	87.73	163	20	0	468	956	1	163	1e-87	320	coro2a	coronin-2A [Source:RefSeq peptide;Acc:NP_955937]
*Omy1247INRA/1	RT02	24.7	BV681620	ENSDARG00000045627	1	60208634	60218577	69.39	98	30	0	1	294	406	503	2e-36	150	cyp3a65	cytochrome P450, family 3, subfamily A, polypeptide 65 [Source:RefSeq peptide;Acc:NP_001032515]
*Omy1247INRA/2	RT29	140.1	BV681620	ENSDARG00000045627	1	60208634	60218577	69.39	98	30	0	1	294	406	503	2e-36	150	cyp3a65	cytochrome P450, family 3, subfamily A, polypeptide 65 [Source:RefSeq peptide;Acc:NP_001032515]
*Omy1248INRA	RT15	34.3	BV681382	ENSDARG00000069313	7	20746208	20757770	70.43	470	129	5	4	1383	12	469	8e-172	601	oxa1l	mitochondrial inner membrane protein OXA1L [Source:RefSeq peptide;Acc:NP_001098600]
*Omy1249INRA	RT11	25.6	BV681532	ENSDARG00000010231	15	9188752	9204487	68.42	133	41	2	788	1183	1	131	1e-47	188	zgc:73371	hypothetical protein LOC405817 [Source:RefSeq peptide;Acc:NP_998046]
*Omy1253INRA	RT05	29	BV681476	ENSDARG00000053504	9	55866590	55941687	75.18	137							3e-52		cog3	conserved oligomeric Golgi complex subunit 3 [Source:RefSeq peptide;Acc:NP_001137512]
*Omy1259INRA	RT04_25	101.5	BV681366	ENSDARG00000014248	14	30652299	30669733	72.41	58	16	0	2	175	258	315	1e-22	103	pdlim3b	PDZ and LIM domain protein 3 [Source:RefSeq peptide;Acc:NP_001036183]
*Omy1260INRA	RT21	31.1	BV681538	ENSDARG00000022456	23	22950619	22972140	93.97	431	26	0	13	1305	1	431	0	779	eno1	alpha-enolase [Source:RefSeq peptide;Acc:NP_997887]
*Omy1261INRA	RT09	60.4	BX311224	ENSDARG00000037932	3	32070869	32081685	90	20							3e-20		lin7b	protein lin-7 homolog B [Source:RefSeq peptide;Acc:NP_001018569]
*Omy1264INRA	RT27	110.5	BV681587	ENSDARG00000057296	18	17763403	17769200	98.46	65	1	0	1	195	126	190	1e-31	135	cbln1	cerebellin 1 precursor [Source:RefSeq peptide;Acc:NP_001002520]
*Omy1266INRA	RT08	63.6	BV681371	ENSDARG00000026908	10	3427334	3435132	92.54	201	15	0	138	740	1	201	1e-103	375	tmed2	transmembrane emp24 domain-containing protein 2 [Source:RefSeq peptide;Acc:NP_955842]
*Omy1271INRA	RT29	68.3	BV681378	ENSDARG00000024295	11	268489	273356	97.67	43	1	0	131	3	69	111	7e-18	87.8	slc11a2	natural resistance-associated macrophage protein 2 [Source:RefSeq peptide;Acc:NP_001035460]
*Omy1282INRA	RT01	48.6	BV681558	ENSDARG00000077623	21	39253498	39314828	38.33	420	236	14	9	1199	799	1165	7e-49	192	zgc:175142	slingshot 2-like [Source:RefSeq peptide;Acc:NP_001128575]
*Omy1286INRA	RT19	119.9	BV681461	ENSDARG00000063159	8	53247471	53295799	89.15	129	14	1	3	389	549	675	3e-57	218	si:dkey-32e23.4	Novel protein similar to H.sapiens DNM1L, dynamin 1-like (DNM1L) [Source:UniProtKB/TrEMBL;Acc:B8JIY8]
*Omy1287INRA/1	RT09	59.3	BV681583	ENSDARG00000030881	3	32211782	32216892	44.44	117	61	1	83	421	84	200	9e-26	108	baxb	bcl2-associated X protein, b [Source:RefSeq peptide;Acc:NP_001013314]
*Omy1287INRA/2	RT24	69.5	BV681583	ENSDARG00000030881	3	32211782	32216892	44.44	117	61	1	83	421	84	200	9e-26	108	baxb	bcl2-associated X protein, b [Source:RefSeq peptide;Acc:NP_001013314]
*Omy1289INRA	RT20	35.9	BX317133	ENSDARG00000089105	15	32056392	32064090	25.5	149	106	4	21	452	49	191	3e-07	53.5
*Omy1293INRA	RT29	36.1	BV681369	ENSDARG00000056781	7	27452377	27490514	35.34	133	83	7	391	2	164	286	1e-09	61.6
*Omy1294INRA	RT01	21.6	BV681467	ENSDARG00000062986	21	11813807	11864334	89.41	510	47	2	3026	1518	782	1289	0	890	zgc:158748	hypothetical protein LOC791173 [Source:RefSeq peptide;Acc:NP_001074124]
*Omy1300INRA/1	RT27	75.8	BV681381	ENSDARG00000039989	16	38388270	38393178	61.45	166	62	3	61	552	142	305	3e-45	179	snrnp48	U11/U12 small nuclear ribonucleoprotein 48 kDa protein [Source:RefSeq peptide;Acc:NP_001108614]
*Omy1300INRA/2	RT31	119.5	BV681381	ENSDARG00000039989	16	38388270	38393178	61.45	166	62	3	61	552	142	305	3e-45	179	snrnp48	U11/U12 small nuclear ribonucleoprotein 48 kDa protein [Source:RefSeq peptide;Acc:NP_001108614]
*Omy1301INRA	RT09	94.7	CR366058	ENSDARG00000092478	21	20167186	20170940	79.69	64	13	0	183	374	23	86	7e-24	108	si:ch211-191j22.4
*Omy1306INRA	RT24	96.2	BV681567	ENSDARG00000056125	20	26092554	26095627	57.28	213	79	4	36	638	1	213	2e-34	144	myct1	Myc target protein 1 homolog [Source:UniProtKB/Swiss-Prot;Acc:Q5SNQ9]
*Omy1307INRA	RT13	56.2	BV686464	ENSDARG00000013044	2	55227956	55277424	85.09	114	17	0	53	394	131	244	8e-59	206	zgc:73198	NADH dehydrogenase [Source:RefSeq peptide;Acc:NP_957041]
*Omy1321INRA	RT26	0	BV681520	ENSDARG00000018890	18	33747015	33752102	89.11	101	11	0	55	357	1	101	7e-46	182	snrpa	U1 small nuclear ribonucleoprotein A [Source:RefSeq peptide;Acc:NP_955965]
*Omy1322INRA	RT10	10.6	BV681415	ENSDARG00000010248	5	44691533	44702065	80.77	26	5	0	2	79	158	183	2e-06	50.4	zgc:100930	WD repeat-containing protein 54 [Source:RefSeq peptide;Acc:NP_001003630]
*Omy1323INRA/1	RT27	77.7	BV681377	ENSDARG00000005948	15	33869566	33887075	75.23	109	26	1	1246	1569	295	403	2e-43	175	ankmy2a	ankyrin repeat and MYND domain-containing protein 2 [Source:RefSeq peptide;Acc:NP_956188]
*Omy1323INRA/2	RT31	112	BV681377	ENSDARG00000005948	15	33869566	33887075	75.23	109	26	1	1246	1569	295	403	2e-43	175	ankmy2a	ankyrin repeat and MYND domain-containing protein 2 [Source:RefSeq peptide;Acc:NP_956188]
*Omy1326INRA	RT01	51.3	BV681457	ENSDARG00000062361	10	24853213	24873742	72.56	328							6e-138		zgc:158234	GC-rich sequence DNA-binding factor homolog [Source:RefSeq peptide;Acc:NP_001073652]
*Omy1336INRA	RT08	62.3	BX865962	ENSDARG00000009881	22	16719767	16721124	77.5	80	18	0	380	619	1	80	8e-28	120	ier5	immediate early response gene 5 protein [Source:RefSeq peptide;Acc:NP_001007198]
*Omy1339INRA	RT01	12	BV681524	ENSDARG00000006005	10	46287506	46297986	58.46	130	46	3	34	399	211	340	4e-32	136	nudcd3	nudC domain containing 3 [Source:RefSeq peptide;Acc:NP_998356]
*Omy1342INRA	RT24	41.8	BV686468	ENSDARG00000062936	23	2075333	2100229	88.69	168	19	0	1	504	412	579	1e-84	310	C4orf31	chromosome 4 open reading frame 31 [Source:HGNC Symbol;Acc:26256]
*Omy1347INRA	RT03	61.5	BX306955	ENSDARG00000013828	19	2191099	2227014	74.47	47							2e-15		zgc:113125	Zgc:113125 [Source:UniProtKB/TrEMBL;Acc:Q5CZT6]
*Omy1348INRA	RT20	17.3	CR372971	ENSDARG00000053442	21	44399254	44410212	77.86	140	31	0	351	770	215	354	8e-58	221	h2afy	H2A histone family, member Y [Source:RefSeq peptide;Acc:NP_001035451]
*Omy1352INRA/1	RT07	95.8	BV681422	ENSDARG00000045706	4	8760099	8784804	50	42	21	0	629	754	8	49	2e-06	50.4	zgc:91880	Tetraspanin-9 [Source:UniProtKB/Swiss-Prot;Acc:Q6GMK6]
*Omy1352INRA/2	RT15	89.7	BV681422	ENSDARG00000045706	4	8760099	8784804	50	42	21	0	629	754	8	49	2e-06	50.4	zgc:91880	Tetraspanin-9 [Source:UniProtKB/Swiss-Prot;Acc:Q6GMK6]
*Omy1356INRA	RT15	68.3	BV681474	ENSDARG00000045921	19	46825378	46839228	65.91	44	15	0	290	421	477	520	4e-10	62.4	Q5U400_DANRE	Zc3hdc1l protein [Source:UniProtKB/TrEMBL;Acc:Q5U400]
*Omy1357INRA/1	RT02	73.9	BX087664	ENSDARG00000015662	13	4326422	4337831	79.63	108	22	0	3	326	128	235	1e-52	203	pla2g12b	group XIIB secretory phospholipase A2-like protein [Source:RefSeq peptide;Acc:NP_998595]
*Omy1357INRA/2	RT29	103.4	BX087664	ENSDARG00000015662	13	4326422	4337831	79.63	108	22	0	3	326	128	235	1e-52	203	pla2g12b	group XIIB secretory phospholipase A2-like protein [Source:RefSeq peptide;Acc:NP_998595]
*Omy1366INRA	RT23	23.6	BV681470	ENSDARG00000038615	2	44444676	44460112	73.33	45	12	0	575	441	224	268	3e-14	75.5	zgc:123304	Transmembrane protein 55B-A [Source:UniProtKB/Swiss-Prot;Acc:Q32PR0]
*Omy1368INRA	RT23	48.6	BV681361	ENSDARG00000056960	24	31404525	31446347	72.31	260	72	0	318	1097	1	260	1e-109	395	tmem56a
*Omy1377INRA/1	RT02	87.2	BV681565	ENSDARG00000059747	3	38788596	38853893	69.83	295							4e-92		si:dkey-106c17.3	Novel protein similar to vertebrate potassium inwardly-rectifying channel, subfamily J, member 3 (KCNJ3) [Source:UniProtKB/TrEMBL;Acc:Q1LXG8]
*Omy1377INRA/2	RT09	49.5	BV681565	ENSDARG00000059747	3	38788596	38853893	69.83	295							4e-92		si:dkey-106c17.3	Novel protein similar to vertebrate potassium inwardly-rectifying channel, subfamily J, member 3 (KCNJ3) [Source:UniProtKB/TrEMBL;Acc:Q1LXG8]
*Omy1380INRA	RT30	53.9	BV686469	ENSDARG00000079499	21	41296975	41369611	73.91	46	12	0	445	582	38	83	4e-15	79.3	stk32a
*Omy1387INRA	RT22	54.7	BV681579	ENSDARG00000042961	8	23946098	23956490	60.29	68	27	0	235	438	91	158	1e-20	97.4	zgc:100920	hypothetical protein LOC445241 [Source:RefSeq peptide;Acc:NP_001003635]
*Omy1391INRA/1	RT14	130.6	BV681460	ENSDARG00000037261	1	24993573	25010532	79.25	53	11	1	75	233	228	279	2e-15	80.5	mtap	S-methyl-5'-thioadenosine phosphorylase [Source:RefSeq peptide;Acc:NP_956848]
*Omy1391INRA/2	RT20	105.8	BV681460	ENSDARG00000037261	1	24993573	25010532	79.25	53	11	1	75	233	228	279	2e-15	80.5	mtap	S-methyl-5'-thioadenosine phosphorylase [Source:RefSeq peptide;Acc:NP_956848]
*Omy1392INRA	RT31	24.7	BX861189	ENSDARG00000070446	9	17127997	17289317	83.33	90	15	0	59	328	1	90	8e-104	170	im:6909388
*Omy1397INRA/1	RT12	16.4	BV681570	ENSDARG00000059902	6	8664986	8688698	84.63	397	61	0	2	1192	439	835	0	684	zgc:162584	vacuolar protein sorting 16 [Source:RefSeq peptide;Acc:NP_001091659]
*Omy1397INRA/2	RT16	98	BV681570	ENSDARG00000059902	6	8664986	8688698	84.63	397	61	0	2	1192	439	835	0	684	zgc:162584	vacuolar protein sorting 16 [Source:RefSeq peptide;Acc:NP_001091659]
*Omy1401INRA/1	RT17	58.9	BV681319	ENSDARG00000010018	12	36309349	36370404	57.39	115	43	9	14	340	210	319	1e-21	100	zgc:65890	Protein quaking-B [Source:UniProtKB/Swiss-Prot;Acc:Q6P104]
*Omy1401INRA/2	RT22	103.6	BV681319	ENSDARG00000010018	12	36309349	36370404	57.39	115	43	9	14	340	210	319	1e-21	100	zgc:65890	Protein quaking-B [Source:UniProtKB/Swiss-Prot;Acc:Q6P104]
*Omy1413INRA	RT05	3.4	BV681578	ENSDARG00000077139	9	24947662	25027570	55.64	275	120	4	1950	1132	1570	1838	3e-75	280	col6a3	Novel protein similar to vertebrate collagen, type VI, alpha 3 (COL6A3) [Source:UniProtKB/TrEMBL;Acc:B8JI90]
*Omy1418INRA/1	RT02	26.2	BV681535	ENSDARG00000086415	1	54750009	54821473	76.62	201	43	3	2	592	1534	1732	3e-77	286	TSC2 (1 of 2)	tuberous sclerosis 2 [Source:HGNC Symbol;Acc:12363]
*Omy1418INRA/2	RT29	131.5	BV681535	ENSDARG00000086415	1	54750009	54821473	76.62	201	43	3	2	592	1534	1732	3e-77	286	TSC2 (1 of 2)	tuberous sclerosis 2 [Source:HGNC Symbol;Acc:12363]
*Omy1422INRA	RT23	110.3	BV681521	ENSDARG00000079731	17	16069531	16121328	92.86	42	3	0	271	146	1085	1126	4e-15	55.8	kif13ba
*Omy1429INRA	RT27	72.4	BX885490	ENSDARG00000055901	16	29963111	29977411	60.67	89							8e-18		si:dkey-53p21.1	hypothetical protein LOC550429 [Source:RefSeq peptide;Acc:NP_001017734]
*Omy1434INRA/1	RT14	160.8	BV681438	ENSDARG00000026871	1	21421850	21426118	62.84	183	54	2	119	625	36	216	2e-64	227	uchl1	ubiquitin carboxyl-terminal hydrolase isozyme L1 [Source:RefSeq peptide;Acc:NP_958885]
*Omy1443INRA	RT03	80.7	BX080510	ENSDARG00000091001	17	53950901	53952316	71.96	107	30	1	28	348	1	102	2e-36	149	zgc:136962	C-Myc-binding protein [Source:RefSeq peptide;Acc:NP_001035140]
*Omy1456INRA	RT17	22.8	BV681594	ENSDARG00000035005	13	1277281	1281132	65.03	143	50	1	148	576	70	208	1e-46	183	bag2	BAG family molecular chaperone regulator 2 [Source:RefSeq peptide;Acc:NP_957294]
*Omy1477INRA	RT10	38.3	BV681322	ENSDARG00000059982	5	47549423	47569945	68.85	61	15	2	789	619	508	567	5e-14	75.5	si:ch211-254o18.1	Novel protein [Source:UniProtKB/TrEMBL;Acc:B0S5R1]
*Omy1479INRA	RT13	30	BV686475	ENSDARG00000078773	2	29964809	29967179	69.16	107	33	1	121	441	143	248	9e-41	164	tmem70
*Omy1486INRA/1	RT14	134.8	BV681327	ENSDARG00000055817	10	25297787	25307969	35.98	214	135	4	409	1044	205	408	1e-35	148
*Omy1486INRA/2	RT20	108.6	BV681327	ENSDARG00000055817	10	25297787	25307969	35.98	214	135	4	409	1044	205	408	1e-35	148
*Omy1487INRA	RT12	101.8	BV681328	ENSDARG00000046004	22	26943	41610	96.7	273	8	1	126	941	1	273	2e-150	530	capzb	F-actin-capping protein subunit beta [Source:RefSeq peptide;Acc:NP_956229]
*Omy1499INRA	RT16	13.5	BV681360	ENSDARG00000063627	19	3492661	3618577	90.6	117							3e-62		bop1	Ribosome biogenesis protein bop1 [Source:UniProtKB/Swiss-Prot;Acc:A0JMQ0]
*Omy1502INRA	RT23	86.4	BV681397	ENSDARG00000044091	10	24756796	24774709	82.82	262	45	0	669	1454	12	273	4e-133	473	LOC100333060
*Omy1505INRA/1	RT14	37.6	BX881655	ENSDARG00000040255	17	5780080	5839918	68.82	93	29	0	294	572	412	504	1e-73	142	ephx2	epoxide hydrolase 2 [Source:RefSeq peptide;Acc:NP_001008642]
*Omy1505INRA/2	RT04_25	16.1	BX881655	ENSDARG00000040255	17	5780080	5839918	68.82	93	29	0	294	572	412	504	1e-73	142	ephx2	epoxide hydrolase 2 [Source:RefSeq peptide;Acc:NP_001008642]
*Omy1510INRA	RT05	30.6	CR374716	ENSDARG00000000542	9	28725210	28753631	84.48	58							1e-21		si:ch211-194d6.2	general transcription factor IIE subunit 1 [Source:RefSeq peptide;Acc:NP_001038610]
*Omy1511INRA	RT26	36	BV681533	ENSDARG00000060512	15	46798806	46807411	70.54	224	66	1	8	679	363	585	5e-92	334	LOC100003277
*Omy1512INRA	RT21	136.8	BX082639	ENSDARG00000016818	1	51073339	51097709	56.69	157	39	3	62	445	505	661	4e-42	168	abcg2d	ATP-binding cassette sub-family G member 2 [Source:RefSeq peptide;Acc:NP_001036237]
*Omy1515INRA	RT06	0	CA348670.s.om.10	ENSDARG00000017127	22	16777911	16788787	62.5	64	23	1	88	276	1	64	1e-12	50.8	pdzk1ip1l	PDZK1 interacting protein 1, like [Source:RefSeq peptide;Acc:NP_001007761]
*Omy1516INRA/1	RT02	40.9	CA353121.s.om.10	ENSDARG00000074837	6	559427	574145	67.1	155	51	0	50	514	1	155	7e-58	222	grap2b	GRB2-related adaptor protein 2b [Source:RefSeq peptide;Acc:NP_956972]
*Omy1516INRA/2	RT29	125.5	CA353121.s.om.10	ENSDARG00000074837	6	559427	574145	67.1	155	51	0	50	514	1	155	7e-58	222	grap2b	GRB2-related adaptor protein 2b [Source:RefSeq peptide;Acc:NP_956972]
*Omy1517INRA	RT26	24.1	CA367016.s.om.10	ENSDARG00000010487	15	23076168	23092652	82.24	304	54	1	134	1045	46	348	5e-143	480	sae1	SUMO-activating enzyme subunit 1 [Source:UniProtKB/Swiss-Prot;Acc:Q6IQS6]
*Omy1519INRA	RT21	75.7	AB161469.s.om.10	ENSDARG00000009875	23	4764283	4802992	81.63	49							2e-14		raf1a	RAF proto-oncogene serine/threonine-protein kinase [Source:RefSeq peptide;Acc:NP_571514]
*Omy1521INRA	RT12	107	FYV3OTN01B4LJY.s.om.10	ENSDARG00000078447	10	7439320	7450380	60.19	211	79	3	3	620	166	376	4e-58	223	B8A5V8_DANRE	Novel protein similar to human tectonic family member 1 (TCTN1) [Source:UniProtKB/TrEMBL;Acc:B8A5V8]
*Omy1524INRA	RT09	60.4	BX308070.s.om.10	ENSDARG00000010246	3	32493809	32499997	96.22	238	9	0	335	1048	111	348	0	481	prmt1	protein arginine N-methyltransferase 1 [Source:RefSeq peptide;Acc:NP_956944]
*Omy1526INRA/1	RT02	24.7	CA356805.s.om.10	ENSDARG00000038537	6	23803980	23830258	55.75	287	127	0	159	1019	8	294	2e-84	311	gga1	ADP-ribosylation factor-binding protein GGA1 [Source:RefSeq peptide;Acc:NP_001004000]
*Omy1526INRA/2	RT29	140.1	CA356805.s.om.10	ENSDARG00000038537	6	23803980	23830258	55.75	287	127	0	159	1019	8	294	2e-84	311	gga1	ADP-ribosylation factor-binding protein GGA1 [Source:RefSeq peptide;Acc:NP_001004000]
*Omy1528INRA	RT05	61.5	CA348486.s.om.10	ENSDARG00000060456	9	58119154	58123796	47.63	359	186	2	146	1216	34	391	2e-87	321	A0PJR0_DANRE	Putative uncharacterized protein [Source:UniProtKB/TrEMBL;Acc:A0PJR0]
*Omy1531INRA	RT09	65.3	BX308070.s.om.10	ENSDARG00000010246	3	32493809	32499997	96.22	238	9	0	335	1048	111	348	0	481	prmt1	protein arginine N-methyltransferase 1 [Source:RefSeq peptide;Acc:NP_956944]
*Omy1536INRA	RT05	74.1	CA348486.s.om.10	ENSDARG00000060456	9	58119154	58123796	47.63	359	186	2	146	1216	34	391	2e-87	321	A0PJR0_DANRE	Putative uncharacterized protein [Source:UniProtKB/TrEMBL;Acc:A0PJR0]
*Omy1539INRA	RT16	90.5	BX080251.s.om.10	ENSDARG00000042124	9	7114020	7123073	63.33	120	33	2	154	480	127	246	8e-49	157	si:dkey-4e7.3	Novel protein [Source:UniProtKB/TrEMBL;Acc:B0S738]
*OMY6877INRA	RT15	12.4	BX887563	ENSDARG00000013031	7	19154527	19190559	99.15	117							2e-63		mta2	metastasis-associated protein MTA2 [Source:RefSeq peptide;Acc:NP_999860]
*OmyD00204INRA	RT16	19.9	BX076030.1.a.om.1	ENSDARG00000027612	19	45475568	45483977	83.33	60	10	0	205	384	1	60	2e-16	84	gatad1	GATA zinc finger domain-containing protein 1 [Source:UniProtKB/Swiss-Prot;Acc:Q1L8G7]
*OmyD00500INRA	RT18	21.9	CB493680	ENSDARG00000089847	7	74859713	74903243	57.14	91	37	1	555	289	4824	4914	4e-27	113	LOC100147849
*OmyMYODDIAS/1(ARS)	RT10	75.3	X75798	ENSDARG00000030110	25	32264524	32266764	78.49	279	57	5	32	859	1	275	4e-110	395	myod1	Myoblast determination protein 1 homolog [Source:UniProtKB/Swiss-Prot;Acc:Q90477]
*OmyMYODDIAS/1(UoG)	RT10	82.9	X75798	ENSDARG00000030110	25	32264524	32266764	78.49	279	57	5	32	859	1	275	4e-110	395	myod1	Myoblast determination protein 1 homolog [Source:UniProtKB/Swiss-Prot;Acc:Q90477]
*OmyMYODDIAS/2	RT18	54.6	X75798	ENSDARG00000030110	25	32264524	32266764	78.49	279	57	5	32	859	1	275	4e-110	395	myod1	Myoblast determination protein 1 homolog [Source:UniProtKB/Swiss-Prot;Acc:Q90477]
*OmyS_516	RT12	50.2	AF281355	ENSDARG00000086869	2	51633350	51641977	45.33	75	37	2	119	331	18	91	1e-12	69.7	NP_001165779.1	hypothetical protein LOC100003647 [Source:RefSeq peptide;Acc:NP_001165779]
*OmyS00011INRA	RT11	34.9	CA341962.s.om.10	ENSDARG00000006399	15	24099992	24108443	94.16	257	15	1	257	1027	1	255	3e-134	476	ywhae1	14-3-3 protein epsilon [Source:RefSeq peptide;Acc:NP_997770]
*OmyS00013INRA	RT12	104.1	CA342208.1.a.om.1	ENSDARG00000055053	11	3692744	3708796	60.32	63	25	0	321	509	391	453	2e-16	83.6	LOC564761
*OmyS00078INRA	RT22	57.6	AJ620466	ENSDARG00000056075	23	26381820	26407620	41.22	262	149	6	306	1076	7	265	2e-53	208	zgc:110775	hypothetical protein LOC541367 [Source:RefSeq peptide;Acc:NP_001013512]
*OmyS00126INRA	RT19	72	BX077977.s.om.10	ENSDARG00000013475	1	54262347	54275393	91.88	505	41	0	2	1516	29	533	0	899	cct4	T-complex protein 1 subunit delta [Source:RefSeq peptide;Acc:NP_956877]
*OmyS00252INRA	RT24	28.7	AY751465	ENSDARG00000051816	25	29148989	29202810	82.25	935	161	2	95	2884	1	935	0	1570	aass	aminoadipate-semialdehyde synthase [Source:RefSeq peptide;Acc:NP_001167456]
*OmyS00254INRA	RT11	33.5	U16657	ENSDARG00000068493	15	54297	58832	46.14	440	236	1	190	1506	46	485	3e-114	410	LOC100000156
*OmyS00268INRA	RT19	133.4	CA370932.1.a.om.1	ENSDARG00000093782	8	37682651	37691672	63.64	11							5e-11		NP_998468.1	DNA polymerase delta subunit 2 [Source:RefSeq peptide;Acc:NP_998468]
*OmyS00361INRA	RT24	71.3	CA364434.s.om.10	ENSDARG00000023062	23	45832493	45838875	71.09	377	104	5	209	1324	1	369	5e-150	529	cyr61	protein CYR61 [Source:RefSeq peptide;Acc:NP_001001826]
*OmyS00471INRA	RT31	24.7	CA387095.1.a.om.1	ENSDARG00000035718	7	76449721	76451042	43.92	148	79	2	2	433	58	203	4e-33	137	B0JZB4_DANRE	LOC793037 protein [Source:UniProtKB/TrEMBL;Acc:B0JZB4]
*OmyS00498INRA	RT27	122.7	CA349854.1.a.om.1	ENSDARG00000041108	18	26208613	26215014	77.78	36	8	0	98	205	228	263	6e-11	63.9	ctsh	cathepsin H [Source:RefSeq peptide;Acc:NP_997853]
*OmyS00551INRA	RT03	173.2	FYV3OTN01CEJ26.s.om.10	ENSDARG00000030775	14	9126200	9145571	57.8	109	45	2	142	465	115	190	1e-22	102	sybl1	vesicle-associated membrane protein 7 [Source:RefSeq peptide;Acc:NP_956560]
*OmyS00552INRA	RT09	88.1	AY069921	ENSDARG00000054172	21	36762307	36766175	88.55	166	19	0	61	558	3	168	5e-81	299	pgrmc1	membrane-associated progesterone receptor component 1 [Source:RefSeq peptide;Acc:NP_001007393]
*OmyS00559INRA	RT04_25	103.8	tcaj0001a.b.02_5.1.s.om.8	ENSDARG00000057494	14	20056685	20080757	75	24	6	0	107	178	455	478	5e-06	46.6	ptcd3	Pentatricopeptide repeat-containing protein 3, mitochondrial [Source:UniProtKB/Swiss-Prot;Acc:Q32LU7]
*OmyS00561INRA	RT31	139.7	tcav0004c.j.05_3.1.s.om.8	ENSDARG00000011405	16	34143993	34146577	91.67	48	4	0	97	240	31	78	3e-18	89	rps9	ribosomal protein S9 [Source:RefSeq peptide;Acc:NP_957146]
*OmyS00562INRA	RT27	110.5	BE669070.s.om.10	ENSDARG00000041569	18	17067638	17074777	61.59	302	116	1	18	923	3	303	0	372	ces2	carboxylesterase 2-like [Source:RefSeq peptide;Acc:NP_001070720]
*OmyS00570INRA	RT26	49.4	AJ295231	ENSDARG00000031976	15	29704590	29729627	62.3	61	23	0	18983	19165	691	751	6e-35	75.5	nos2b	nitric oxide synthase 2b, inducible [Source:RefSeq peptide;Acc:NP_001106973]
*OmyS00579INRA	RT24	117	tcai0001b.o.20_5.1.s.om.8	ENSDARG00000053485	17	45239543	45270972	87.88	33	4	0	175	273	491	523	1e-10	63.5	aldh6a1	methylmalonate-semialdehyde dehydrogenase [Source:RefSeq peptide;Acc:NP_001002374]
*OmyS00580INRA	RT16	50.4	tcab0001c.i.08_5.1.s.om.8	ENSDARG00000020153	19	18309668	18318937	97.14	35	1	0	296	400	64	98	2e-14	76.3	rps18	40S ribosomal protein S18 [Source:UniProtKB/Swiss-Prot;Acc:Q8JGS9]
*OmyS00583INRA	RT10	46.6	AB047032	ENSDARG00000006137	8	46833051	46837134	79.09	287	60	2	159	1019	1	285	5e-125	446	star	Steroidogenic acute regulatory protein, mitochondrial [Source:UniProtKB/Swiss-Prot;Acc:Q9DG10]
*OmyS00585INRA	RT01	15.4	tcbk0056c.l.09_5.1.s.om.8	ENSDARG00000020913	10	2883569	2902927	92.31	26	2	0	3	80	48	73	1e-06	50.8	ddx56	probable ATP-dependent RNA helicase DDX56 [Source:RefSeq peptide;Acc:NP_001003876]
*OmyUW1057	RT23	72.3	AY505326	ENSDARG00000075455	23	40726399	40755235	83.33	54	9	0	181	20	284	337	2e-19	91.3	zgc:195224	Zgc:195224 [Source:UniProtKB/TrEMBL;Acc:B3DIQ0]
*OmyUW1177/1	RT14	144.3	AY505306	ENSDARG00000061830	1	18813343	18879992	46.67	60	32	1	227	48	41	88	5e-10	60.1	prss12
*OmyUW1177/2	RT20	111.7	AY505306	ENSDARG00000061830	1	18813343	18879992	46.67	60	32	1	227	48	41	88	5e-10	60.1	prss12
*One104ADFG	RT04_25	103.5	AF274520	ENSDARG00000036375	14	35071346	35131017	95.92	49	2	0	34	180	1150	1198	5e-23	104	NP_001091056.1	cytoplasmic FMR1-interacting protein 2 [Source:RefSeq peptide;Acc:NP_001091056]
*One111ADFG	RT10	27.7	AF274527	ENSDARG00000079327	8	33554295	33633685	69.57	46	14	0	290	153	1972	2017	1e-16	72.4	hmcn2
*One114ADFG	RT08	0.8	AF274530	ENSDARG00000007982	18	37192312	37197560	97.01	67	2	0	506	306	295	361	7e-33	137	onecut1	hepatocyte nuclear factor 6 [Source:RefSeq peptide;Acc:NP_956867]
*One3ASC	RT19	150.7	U56701	ENSDARG00000020952	5	27892929	27905674	73.58	53	14	0	164	6	564	616	3e-16	80.5	si:ch211-214j8.1	N-acetylated-alpha-linked acidic dipeptidase-like protein [Source:RefSeq peptide;Acc:NP_001091660]
*OtsG249UCD	RT05	37.1	AF393192	ENSDARG00000006266	22	12937862	12966255	46.99	83	44	1	249	1	438	515	7e-13	70.5	stat1a	signal transducer and activator of transcription 1-alpha/beta [Source:RefSeq peptide;Acc:NP_571555]
*OtsG423UCD	RT27	50.7	AF393198	ENSDARG00000058649	19	9205454	9222919	64.52	31	11	0	1	93	219	249	2e-06	48.5	si:dkeyp-39e9.3	tripartite motif-containing 46 [Source:RefSeq peptide;Acc:NP_001076569]
*OtsG83bUCD	RT08	1.9	AF393189	ENSDARG00000007982	18	37192312	37197560	97.06	68	2	0	5	208	294	361	2e-33	139	onecut1	hepatocyte nuclear factor 6 [Source:RefSeq peptide;Acc:NP_956867]
*PACAP/1	RT07	57.7	EF450088	ENSDARG00000027740	2	31012872	31018341	87.1	31	4	0	6	98	50	80	9e-10	60.8	adcyap1b	adenylate cyclase activating polypeptide 1b [Source:RefSeq peptide;Acc:NP_999880]
*PACAP/2	RT19	74.5	EF450088	ENSDARG00000027740	2	31012872	31018341	87.1	31	4	0	6	98	50	80	9e-10	60.8	adcyap1b	adenylate cyclase activating polypeptide 1b [Source:RefSeq peptide;Acc:NP_999880]
*Per1	RT15	2.6	AF228695	ENSDARG00000012499	7	52277645	52301468	78.15	119	26	1	55	411	145	260	6e-49	189	per1b	period homolog 1b [Source:RefSeq peptide;Acc:NP_997604]
*Pr_Mx	RT29	55.2	U47946	ENSDARG00000021688	1	6488341	6496206	72.97	629	164	2	87	1955	4	632	0	894	mxa	Interferon-induced GTP-binding protein MxA [Source:UniProtKB/Swiss-Prot;Acc:Q8JH68]
*RAG1	RT27	82.5	U15663	ENSDARG00000052122	25	9231637	9238142	86.15	585	81	1	2131	3885	476	1057	0	1038	rag1	V(D)J recombination-activating protein 1Endonuclease RAG1E3 ubiquitin-protein ligase RAG1 [Source:UniProtKB/Swiss-Prot;Acc:O13033]
*sG3PDH-1*	RT29	45.8	AF027130	ENSDARG00000039914	16	47879730	47904970	91.94	335	27	0	45	1049	1	335	5e-179	624	gapdhs	Glyceraldehyde 3-phosphate dehydrogenase, testis-specific [Source:UniProtKB/Swiss-Prot;Acc:Q5MJ86]
*SL	RT11	48.1	D10640	ENSDARG00000038191	18	46620558	46629935	70.69	232	66	3	12	701	1	230	7e-86	316	smtla	somatolactin alpha [Source:RefSeq peptide;Acc:NP_001032795]
*Ssa103BSFU	RT30	57.4	S0249O20_SP6	ENSDARG00000075570	13	42962796	43003141	53.85	65	20	1	211	375	683	747	2e-11	67	ide	insulin-degrading enzyme [Source:RefSeq peptide;Acc:NP_001082994]
*Ssa38BSFU	RT04_25	96.2	S0149K02_SP6	ENSDARG00000078054	14	40206395	40323874	59.09	44	18	0	125	256	115	158	2e-07	53.5	zgc:171223	Protein Spindly [Source:UniProtKB/Swiss-Prot;Acc:A7MD70]
*Ssa64DU	RT19	77.5	AF019183	ENSDARG00000070601	11	22116265	22196884	67.35	49	16	0	156	10	433	481	1e-20	70.5	RASSF5	Ras association (RalGDS/AF-6) domain family member 5 [Source:HGNC Symbol;Acc:17609]
*sSOD-1*	RT01	38.5	AF469663	ENSDARG00000043848	10	26328825	26333884	81.17	154	29	0	29	490	1	154	8e-71	264	sod1	Superoxide dismutase [Cu-Zn] [Source:UniProtKB/Swiss-Prot;Acc:O73872]
*Str1BFRO/1	RT02	58.2	U90327	ENSDARG00000012338	6	19881124	19918281	74.07	27	7	0	166	86	27	53	5e-08	43.5	zgc:158654	hypothetical protein LOC100009639 [Source:RefSeq peptide;Acc:NP_001076477]
*Str1BFRO/2	RT29	103.4	U90327	ENSDARG00000012338	6	19881124	19918281	74.07	27	7	0	166	86	27	53	5e-08	43.5	zgc:158654	hypothetical protein LOC100009639 [Source:RefSeq peptide;Acc:NP_001076477]
*Str1INRA	RT12	52	AF129777	ENSDARG00000045331	6	12112274	12187751	84.34	83	13	0	521	769	855	937	1e-57	143	pkp4
*TAP2B	RT16	51.2	AF115537	ENSDARG00000033446	12	28118319	28129069	58.86	717	288	3	48	2177	6	720	0	803	LOC556826
*TGFB1	RT01	39.4	AJ007836	ENSDARG00000034895	21	20508236	20517022	54.7	117	52	1	219	566	1	117	2e-28	126	tgfb1b
*TRCARR/1	RT09	89.7	U48412	ENSDARG00000039215	10	23091440	23107732	90.66	407	38	0	20	1240	1	407	0	743	arrb2a	arrestin, beta 2a [Source:RefSeq peptide;Acc:NP_999846]
*TRCARR/2	RT20	48.2	U48412	ENSDARG00000039215	10	23091440	23107732	90.66	407	38	0	20	1240	1	407	0	743	arrb2a	arrestin, beta 2a [Source:RefSeq peptide;Acc:NP_999846]
*VIG_10	RT01	34.3	AF483534	ENSDARG00000074139	10	22142799	22154261	56.43	280	115	5	15	833	1528	1804	1e-83	308	PARP14	poly (ADP-ribose) polymerase family, member 14 [Source:HGNC Symbol;Acc:29232]
*VIG_3	RT19	123.5	AF483529	ENSDARG00000086374	5	21895629	21896102	55.41	157	69	1	91	558	1	157	6e-41	164	A2BHB8_DANRE	Novel protein similar to non-vertebrate ubiquitin family [Source:UniProtKB/TrEMBL;Acc:A2BHB8]
*VIG_4	RT17	54.3	AF483530	ENSDARG00000008098	12	18100491	18107181	55.49	474	209	4	81	1496	5	473	2e-142	503	LOC567384
*VIG_6	RT15	71.3	AF483532	ENSDARG00000045561	4	16730597	16738065	57.98	238	100	0	205	918	1	238	1e-82	304	dram1	DNA damage-regulated autophagy modulator protein 1 [Source:RefSeq peptide;Acc:NP_001006049]

## Sheet: 6 INRA Medaka Blastn
LOCUS	Rainbow trout GL	Distance cM	ACCESSION	Medaka chromosomet	%Identity	Length	Mismatch number	Gaps	query start	query end	subject start	subject end	E-value	Score
*Omy1339INRA	RT01	12	BV681524	12	76.32	190	45	0	137	326	949710	949899	5e-37	160
*OmyS00585INRA	RT01	15.4	tcbk0056c.l.09_5.1.s.om.8	12	76.47	85	20	0	3	87	1509096	1509012	7e-11	72.9
*OMM1772	RT01	21.6	BV212240	12	84.92	126	19	0	458	583	17666682	17666807	2e-31	141
*Omy1294INRA	RT01	21.6	BV681467	9	86.13	173	24	0	2850	3022	28518300	28518472	2e-48	199
*Omy1200INRA	RT01	24.1	BV681488	12	92.45	53	4	0	525	577	11646126	11646178	6e-11	72.9
*VIG_10	RT01	34.3	AF483534	9	72.59	270	71	1	564	833	31104922	31105188	5e-44	183
*BX076085	RT01	36.5	BX076085	14	68.99	158	49	0	317	474	14822787	14822630	5e-18	96.7
*OMM5136	RT01	38.5	BV211865	scaffold1975	87.59	137	17	0	415	551	16553	16689	3e-38	164
*sSOD-1*	RT01	38.5	AF469663	14	77.78	108	24	0	387	494	11021887	11021994	6e-18	96.7
*TGFB1	RT01	39.4	AJ007836	13	69	271	82	2	281	550	2416950	2417219	5e-33	149
*HMG-1	RT01	48.6	L32859	14	88.89	153	17	0	1275	1427	9680511	9680359	2e-45	190
*OMM5267/1	RT01	48.6	CA348697	14	75.48	155	38	0	238	392	9698890	9699044	3e-27	126
*Omy1282INRA	RT01	48.6	BV681558	14	65.41	425	123	4	436	860	8986124	8986524	2e-32	145
*OmyRGT28TUF	RT01	49.6	AB087599	14	85.19	54	8	0	154	207	10146931	10146984	4e-08	61.8
*Omy1326INRA	RT01	51.3	BV681457	14	76.16	151	35	1	144	294	11634571	11634422	3e-24	118
*Ots516NWFSC	RT01	51.3	AY042706	14	80.56	72	14	0	23	94	12175930	12175859	1e-10	71.3
*OmyS00571INRA	RT01	55.1	rtrgahd12g05r1_a.1.s.om.8	18	75.76	99	22	2	87	185	21471586	21471682	1e-09	66.6
*Omy1145INRA/1	RT02	20.9	BV681513	1	79.38	97	20	0	138	234	31105705	31105609	3e-16	91.9
*OMM1240/1	RT02	24.7	AF470020	8	82.86	70	12	0	566	635	23227228	23227297	2e-11	74.5
*Omy1247INRA/1	RT02	24.7	CA361991	scaffold2261	76.36	165	39	0	58	222	8759	8595	6e-31	139
*Omy1526INRA/1	RT02	24.7	CA356805.s.om.10	1	71.52	158	45	0	874	1031	27466768	27466611	3e-21	109
*Cocl-lav72/1	RT02	26.2	AY453217	1	89.47	57	6	0	1	57	38886393	38886449	2e-11	72.9
*Omy1418INRA/1	RT02	26.2	BV681535	1	85.92	142	20	0	8	149	31264468	31264327	9e-38	163
*OMM1330/1	RT02	36.2	G73565	1	78.69	61	13	0	406	466	39375645	39375585	3e-06	57.1
*OMM5165/1	RT02	40.9	BX311884	scaffold294	71.26	87	25	0	25	111	687329	687415	4e-07	60.2
*Omy1516INRA/1	RT02	40.9	CA353121.s.om.10	8	72.85	151	41	0	814	964	2716355	2716505	4e-22	110
*BX885263/1	RT02	41.5	BX885263	1	74.89	231	55	1	288	518	26652305	26652532	7e-41	172
*CA358173/1	RT02	42.4	CA358173	1	74.38	160	41	0	11	170	31542457	31542298	1e-26	125
*Str1BFRO/1	RT02	58.2	U90327	1	84.73	131	19	1	38	168	10893953	10894082	1e-30	137
*CA345680	RT02	62.3	CA345680	scaffold1395	78.57	196	42	0	130	325	19143	18948	7e-43	179
*CA341677	RT02	67	CA341677	1	90.11	182	18	0	1	182	10347092	10347273	4e-59	232
*OMM5051/1	RT02	73.9	CA349193	15	78.26	115	21	3	482	594	10290540	10290428	7e-13	79.2
*Omy1357INRA/1	RT02	73.9	BX087664	1	88.48	165	19	0	46	210	3807300	3807464	4e-50	202
*OMM1037	RT02	86.8	AF346687	8	89.9	99	10	0	11	109	5238574	5238672	4e-27	126
*OMM1646	RT02	86.8	BV212153	8	67.2	250	82	0	269	518	5665540	5665291	1e-30	137
*OMM5139/1	RT02	86.8	BV211868	8	80.41	97	17	1	522	616	8614159	8614255	3e-14	85.6
*OMM5140/1	RT02	86.8	BV211869	8	80.61	98	17	1	275	370	8614159	8614256	7e-15	87.2
*Omy1377INRA/1	RT02	87.2	BV681565	8	73.91	663	154	7	317	968	5036034	5036688	6e-118	429
*AANAT2/1	RT02	96.6	AF106006	8	78.77	325	69	0	680	1004	8328429	8328753	3e-78	297
*OMM1293/1	RT02	118.6	AF470053	8	80	125	25	0	39	163	11292147	11292023	2e-25	120
*OMM5019/1	RT02	120.9	CO805124	8	84.72	72	11	0	40	111	9815492	9815421	3e-13	81
*OMM5154/1	RT02	121.8	BV211882	1	70.25	121	36	0	9	129	31757053	31757173	2e-12	79.2
*Oke1/1	RT02	123.6	AF330218	8	83.02	53	9	0	12	64	10104228	10104176	2e-06	57.1
*Omy1192INRA/1	RT02	123.6	CA376300	19	79.41	238	49	0	276	513	20538664	20538901	3e-56	223
*IgM/1	RT02	137.2	X83372	8	75	156	39	0	2762	2917	15528867	15529022	5e-26	125
*OMM5143	RT03	31.4	BV211872	11	79.11	158	33	0	435	592	13091542	13091699	6e-33	147
*OMM5153	RT03	55.3	BV211881	11	80.12	161	32	0	168	328	10285878	10285718	1e-35	155
*Omy1441INRA	RT03	55.4	BV681318	11	79.59	387	48	11	716	1100	27920285	27919928	1e-62	245
*Omy1224INRA/1	RT03	61.5	BV681463	11	66.17	606	172	12	378	971	8635869	8636453	5e-44	183
*Omy1347INRA	RT03	61.5	BX306955	11	78.79	165	35	0	3	167	8975640	8975804	8e-35	152
*OMM1415	RT03	67.3	BV722101	11	83.02	159	26	1	78	235	17431872	17431714	3e-37	160
*Omy1333INRA/1	RT03	67.3	BV681575	11	82.03	128	13	4	963	1081	21349277	21349151	6e-16	90.3
*OMM3066/1	RT03	75.9	BV676503	11	81.52	92	17	0	307	398	9858491	9858400	2e-17	93.5
*BX084660	RT03	78.6	BX084660	scaffold883	77	100	23	0	653	752	40546	40645	4e-15	87.2
*HoxA4a/1	RT03	78.6	AY567797	11	76.7	781	152	6	2	766	10517465	10516699	2e-162	576
*CA346402	RT03	80.7	CA346402	ultracontig189	74.09	193	49	1	305	497	61241	61050	2e-31	141
*OMM1691	RT03	80.7	BV212177	11	76.39	72	17	0	143	214	3774194	3774265	1e-07	61.8
*Omy1443INRA	RT03	80.7	BX080510	11	76.67	120	28	0	180	299	16698097	16698216	5e-20	103
*CR374305	RT03	82.1	CR374305	11	74.81	135	34	0	134	268	16698097	16698231	2e-21	107
*BX084966	RT03	107.6	BX084966	11	86.93	199	25	1	460	658	15003612	15003809	3e-57	226
*CA378164/1	RT03	109.4	CA378164	10	84.21	95	15	0	42	136	22026174	22026268	2e-20	104
*OMM3115	RT03	109.4	AB162343	scaffold3383	80.84	214	41	0	87961	88174	2481	2268	3e-50	210
*OMM5199	RT03	109.4	BX084966	11	86.93	199	25	1	460	658	15003612	15003809	3e-57	226
*OMM5192/1	RT03	115.1	BX317661	10	76.76	185	43	0	454	638	10497550	10497734	1e-36	158
*OMM1189	RT03	115.7	AF469974	10	67.92	106	33	1	78	183	1570233	1570337	8e-06	53.9
*Omy1170INRA	RT03	115.7	BV681454	10	90.32	217	18	2	922	1136	13244798	13245013	2e-67	261
*OMM5243	RT03	121.9	BV211962	11	74.29	354	76	4	597	950	17547298	17546960	3e-56	225
*OmyUW1102/1	RT03	121.9	AY505307	10	84.85	66	10	0	158	223	10669350	10669285	9e-12	74.5
*OMM5264	RT03	123.2	BV211979	10	79.83	119	24	0	415	533	10142574	10142456	7e-23	114
*Omy1400INRA	RT03	126.6	BV681508	10	76.21	206	37	6	1	203	24865229	24865425	6e-24	115
*Omy1137INRA	RT03	143.2	BV681523	10	79.53	171	35	0	248	418	15826544	15826374	3e-37	161
*OMM1297	RT03	144.8	AF470055	10	73.14	175	38	3	5	177	16861471	16861638	3e-18	96.7
*Oneu8	RT03	148.8	U56708	10	90.16	61	4	1	211	269	16899248	16899308	3e-10	69.7
*Omy1097INRA	RT03	173.2	BV681357	10	79.23	207	40	1	1039	1242	15980103	15980309	2e-43	182
*OmyS00551INRA	RT03	173.2	FYV3OTN01CEJ26.s.om.10	10	79.59	98	19	1	387	484	23615887	23615791	7e-15	85.6
*OMM1335	RT04_25	4.9	G73569	2	72.48	109	27	1	130	238	17891892	17891997	6e-10	68.2
*Omy1505INRA/2	RT04_25	16.1	BX881655	2	73.39	109	29	0	589	697	17880989	17881097	1e-13	82.4
*OmyUW1191BIS	RT04_25	23.5	AY505309	9	79.49	78	16	0	4	81	13345365	13345288	6e-12	74.5
*OMM1193	RT04_25	28.7	AF469978	22	78.49	186	39	1	88	273	6945896	6946080	9e-38	161
*OMM3140	RT04_25	40	BV718477	22	91.86	172	14	0	395	566	23511560	23511731	1e-57	229
*OMM5137	RT04_25	42.7	BX885776	22	85.11	141	21	0	260	400	15958317	15958177	1e-36	158
*OmyD00553INRA	RT04_25	43.4	rtag06h02_5.1_a.1.s.om.8	22	80.26	76	15	0	97	172	20397320	20397395	4e-12	74.5
*CA378164/2	RT04_25	78.1	CA378164	10	84.21	95	15	0	42	136	22026174	22026268	2e-20	104
*OMM1593	RT04_25	80.9	BV212109	22	80.6	67	13	0	99	165	8973608	8973542	5e-09	66.6
*OMM1389	RT04_25	88.9	BV078075	1	80.3	132	26	0	352	483	37393246	37393115	9e-28	128
*OMM5192/2	RT04_25	94.7	BX317661	10	76.76	185	43	0	454	638	10497550	10497734	1e-36	158
*OMM1797	RT04_25	96.2	BV212257	10	71.05	190	55	0	249	438	13100433	13100244	9e-28	128
*OmyUW1102/2	RT04_25	96.2	AY505307	10	84.85	66	10	0	158	223	10669350	10669285	9e-12	74.5
*Ssa38BSFU	RT04_25	96.2	S0149K02_SP6	10	70.62	177	52	0	147	323	24301959	24302135	3e-24	117
*Omy1259INRA	RT04_25	101.5	BV681366	1	77.22	158	36	0	2	159	24664641	24664798	1e-30	137
*One104ADFG	RT04_25	103.5	AF274520	10	82.91	158	27	0	30	187	17438438	17438595	4e-39	166
*OMM1696	RT04_25	103.8	BV212181	10	92.37	131	10	0	179	309	23024151	23024281	2e-42	177
*OMM5077	RT04_25	103.8	CA348730	10	85	60	9	0	3	62	23359990	23360049	1e-09	68.2
*OmyS00559INRA	RT04_25	103.8	tcaj0001a.b.02_5.1.s.om.8	10	74.71	87	22	0	94	180	21173576	21173662	2e-10	69.7
*OMM5138	RT04_25	132.4	BV211867	10	88.06	134	16	0	317	450	15962756	15962889	5e-38	163
*Omy1413INRA	RT05	3.4	BV681578	21	78.11	169	37	0	913	1081	584716	584884	3e-34	152
*BX318599/1	RT05	12.8	BX318599	21	78.4	162	35	0	1	162	11201605	11201766	3e-33	147
*Omy1253INRA	RT05	29	CA361411	21	92.37	131	10	0	519	649	26031295	26031165	2e-42	177
*Omy1510INRA	RT05	30.6	CR374716	ultracontig257	83.8	179	26	1	1	179	312574	312399	9e-44	182
*BX910798	RT05	35.8	BX910798	21	75	80	20	0	75	154	18631925	18632004	1e-08	65
*BX913059	RT05	36.1	BX913059	21	72.37	152	42	0	417	568	5415332	5415181	9e-22	109
*OtsG249UCD	RT05	37.1	AF393192	2	72	125	35	0	1	125	6772055	6772179	7e-16	88.8
*OMM1523	RT05	38.9	BV212058	21	72.22	126	32	2	205	329	26768167	26768044	5e-11	72.9
*Myostatin1	RT05	43.5	DQ136028	21	87.06	394	51	0	5077	5470	18493795	18494188	8e-128	464
*OMM1292	RT05	49.3	AF470052	21	66.85	181	60	0	15	195	8219938	8220118	1e-18	98.3
*OMM1386	RT05	58.2	BV078072	21	86.43	140	19	0	207	346	20349280	20349419	3e-38	163
*Omy1528INRA	RT05	61.5	CA348486.s.om.10	scaffold1263	74.21	190	49	0	1028	1217	31995	32184	1e-32	147
*OMM1011	RT05	62.8	AF346672	21	77.12	118	27	0	239	356	29651566	29651683	5e-20	103
*Omy1536INRA	RT05	74.1	CA348486.s.om.10	scaffold1263	74.21	190	49	0	1028	1217	31995	32184	1e-32	147
*Omy1270INRA	RT05	76.7	BV681540	21	78.79	132	14	4	146	270	24754400	24754524	2e-11	74.5
*BX888097	RT05	78.1	BX888097	21	82.24	107	19	0	530	636	21697352	21697458	3e-22	110
*Omi84TUF(UoG)	RT05	80.1	AB105842	15	83.33	60	9	1	11	70	26886492	26886550	1e-06	57.1
*Omy1515INRA	RT06	0	CA348670.s.om.10	4	71.03	107	31	0	163	269	6914325	6914219	9e-11	72.9
*ATP1B1A	RT06	5.8	CA374089	4	87.68	138	17	0	167	304	29673680	29673817	4e-39	166
*OMM5015	RT06	9.8	CA359407	4	71.03	107	31	0	140	246	6914325	6914219	7e-11	72.9
*Ssa20.19NUIG/1	RT06	13	U37494	6	91.49	47	4	0	1	47	13367667	13367713	6e-09	63.4
*OMM1081	RT06	14	AF352752	6	81.44	97	18	0	436	532	19346473	19346377	1e-18	98.3
*OMM1810	RT06	14	BV212264	6	76.56	256	56	4	350	601	23997890	23998145	9e-45	185
*Omy1185INRA	RT06	24.9	BV681622	6	77.42	124	24	4	242	364	15682852	15682732	1e-12	77.7
*Omy1143INRA	RT06	26.7	BV681517	6	77.73	220	49	0	194	413	13253659	13253440	1e-47	194
*FGF6/1	RT06	42	Y16850	6	83.55	535	79	4	156	681	23491960	23492494	4e-148	530
*GnRH-3B	RT06	46.3	X79710	15	82.61	115	19	1	2	116	18744551	18744664	1e-22	112
*Omy1276INRA	RT06	59.8	BV681512	15	75.12	205	43	3	522	721	5780959	5781160	5e-29	133
*OMM1543	RT06	68.8	BV212072	19	84.31	51	8	0	379	429	12103441	12103391	3e-06	57.1
*OMM5288	RT06	77.4	BV212000	15	89.39	198	21	0	30	227	19420022	19419825	1e-63	248
*OMM1005	RT06	91.1	AF346667	15	70.59	187	49	1	176	356	9046953	9046767	1e-21	107
*BX084962	RT06	93.5	BX084962	9	75.98	179	43	0	1	179	16923825	16923647	9e-34	148
*OMM1442/1	RT06	95.4	BV722121	19	82.55	235	31	3	5	239	10147288	10147512	7e-52	209
*BX871195/1	RT06	97.2	BX871195	19	79.17	120	25	0	9	128	11287392	11287511	4e-23	112
*OMM5242/1	RT06	97.2	BX316072	23	82.08	106	19	0	368	473	5836137	5836242	8e-22	109
*OMM1417	RT07	12.5	BV722087	ultracontig236	84.76	164	24	1	353	515	1355706	1355543	2e-41	174
*OMM1425	RT07	12.5	BV722106	20	72.87	129	25	3	403	531	9047606	9047488	3e-07	60.2
*OMM5160	RT07	15.1	BV211888	20	72.47	178	46	1	8	185	11213044	11212870	7e-24	117
*OMM5099	RT07	47.5	CA348959	scaffold3315	81.75	126	23	0	66	191	3649	3774	8e-28	128
*Omy1119INRA	RT07	57.3	BX867287	13	80	145	29	0	50	194	8002629	8002485	7e-31	139
*ATP1B3B	RT07	57.7	BX076562	scaffold2905	71.88	192	54	0	499	690	7722	7913	2e-29	134
*PACAP/1	RT07	57.7	EF450088	20	87.06	85	11	0	543	627	18538624	18538708	1e-19	101
*OMM1166/1	RT07	69.7	AY039646	ultracontig266	84.55	123	19	0	49	171	63576	63698	4e-30	136
*OMM1764/1	RT07	73.6	BV212233	scaffold2098	78.76	113	24	0	7	119	13819	13931	2e-20	104
*Omy1217INRA	RT07	79.9	BX076758	23	82.86	105	18	0	244	348	2150577	2150681	3e-22	110
*CA045004	RT07	80.2	CA045004	23	80.19	106	21	0	310	415	2156281	2156176	4e-20	103
*CA057924	RT07	81.1	CA057924	23	78.51	121	26	0	299	419	2156281	2156161	2e-22	110
*OMM1318	RT07	81.1	G73557	23	87.36	87	9	1	260	346	22627709	22627793	2e-17	95.1
*OMM1077	RT07	88.4	AF352748	23	85.83	120	17	0	71	190	19467173	19467054	1e-30	137
*OmyD00567INRA	RT07	88.4	tcbk0005c.o.13_5.1.s.om.8	23	84.75	59	9	0	71	129	19634204	19634146	2e-09	66.6
*IGF1/1	RT07	92.5	EF450071	23	83.62	177	23	4	416	592	20459370	20459540	9e-36	155
*OMM1800/1	RT07	94.7	BV212259	6	85.42	48	7	0	43	90	14641328	14641375	8e-06	55.5
*BX868221/1	RT07	105.4	BX868221	22	69.91	216	65	0	233	448	3530687	3530902	2e-30	137
*SalF41SFU/1	RT07	130	AF537306	23	83.1	71	12	0	6	76	20974068	20973998	2e-12	76.1
*One114ADFG	RT08	0.8	AF274530	12	79.83	233	47	0	274	506	29095890	29096122	6e-56	221
*OtsG83bUCD	RT08	1.9	AF393189	12	84.65	202	31	0	8	209	29096122	29095921	2e-56	223
*OMM1075	RT08	17.5	AF352746	12	77.33	75	17	0	9	83	19958870	19958944	2e-09	66.6
*OMM5205	RT08	30	CA348745	12	82.05	117	21	0	1	117	24160626	24160742	3e-25	120
*BHMS331	RT08	62.3	AF256744	scaffold4085	78.67	75	16	0	362	436	3439	3365	3e-10	69.7
*BX857349	RT08	62.3	BX857349	4	85.57	97	14	0	1	97	9338126	9338030	3e-22	110
*CA060381	RT08	62.3	CA060381	4	87.6	129	16	0	524	652	8574042	8574170	1e-35	155
*Cl-B51	RT08	62.3	AF483537	4	90.41	73	7	0	98	170	34543896	34543968	9e-18	95.1
*OMM5166	RT08	62.3	BV211894	12	86.11	108	15	0	284	391	14065601	14065708	4e-26	125
*Omy1169INRA	RT08	62.3	BV681435	4	80.48	210	41	0	320	529	9779420	9779211	3e-50	204
*OMM1825/1	RT08	63.6	BV212273	12	79.05	105	22	0	155	259	516535	516639	1e-18	98.3
*Omy1266INRA	RT08	63.6	BV681371	12	88.21	195	23	0	316	510	567497	567691	5e-60	237
*CA358745	RT08	64.9	CA358745	4	91.45	152	13	0	1	152	8576180	8576029	1e-49	201
*GS03	RT08	74.1	AF390023	17	81.27	315	59	0	567	881	25783527	25783213	4e-83	313
*Ssa87BSFU	RT08	74.1	S0192G14_T7	4	87.72	57	7	0	419	475	15696453	15696509	7e-10	69.7
*OMM1595	RT08	78.9	BV212111	12	66.49	188	63	0	207	394	14407889	14407702	5e-19	99.9
*Clock	RT08	79.9	AF266745	1	85.62	146	21	0	63	208	15007410	15007265	6e-39	166
*OMM5265	RT08	101.1	BV211980	4	82.2	118	21	0	525	642	15359260	15359377	3e-25	122
*OMM5091	RT08	112.3	CA348771	17	83.33	168	28	0	429	596	12864710	12864877	6e-43	179
*Omy1236INRA	RT08	115.2	BV681468	4	70.91	110	29	1	409	515	16203753	16203862	7e-08	63.4
*BX299451	RT08	123.6	BX299451	scaffold701	87.29	181	23	0	171	351	50068	49888	1e-53	215
*OMM1774	RT08	126.4	BV212242	4	81.94	144	20	5	8	149	28524452	28524591	5e-21	106
*OMM5019/2	RT09	10.7	CO805124	8	84.72	72	11	0	40	111	9815492	9815421	3e-13	81
*Omy1192INRA/2	RT09	23.9	CA376300	19	79.41	238	49	0	276	513	20538664	20538901	3e-56	223
*Oke1/2	RT09	24.4	AF330218	8	83.02	53	9	0	12	64	10104228	10104176	2e-06	57.1
*OMM1293/2	RT09	24.4	AF470053	8	80	125	25	0	39	163	11292147	11292023	2e-25	120
*OMM5154/2	RT09	24.8	BV211882	1	70.25	121	36	0	9	129	31757053	31757173	2e-12	79.2
*IgM/2	RT09	33.3	X83372	8	75	156	39	0	2762	2917	15528867	15529022	5e-26	125
*OMM1517	RT09	38.3	BV212052	8	81.13	159	24	4	218	370	4192666	4192824	3e-26	123
*OMM1612	RT09	38.3	BV212126	8	71.5	207	59	0	9	215	22656075	22656281	5e-32	142
*OMM5140/2	RT09	40.5	BV211869	8	80.61	98	17	1	275	370	8614159	8614256	7e-15	87.2
*AANAT2/2	RT09	41.6	AF106006	8	78.77	325	69	0	680	1004	8328429	8328753	3e-78	297
*OMM5139/2	RT09	44.3	BV211868	8	80.41	97	17	1	522	616	8614159	8614255	3e-14	85.6
*hsc71	RT09	46.1	S85730	20	83.82	581	94	0	3881	4461	22391144	22391724	6e-176	624
*Hsp70A	RT09	46.1	AB062281	8	84.87	1890	283	1	1278	3167	488310	486424	0	2079
*OMM1268	RT09	46.1	AF470033	8	83.69	141	23	0	38	178	7050998	7051138	7e-35	152
*OMM1635	RT09	47.3	BV212144	8	77.33	150	25	3	325	473	5784223	5784082	1e-18	98.3
*OMM1267	RT09	47.7	AF470032	8	79	100	20	1	80	179	5983420	5983322	9e-15	85.6
*OMM1396	RT09	47.7	BV078082	8	97.58	124	3	0	344	467	5915338	5915461	6e-46	188
*OMM5055	RT09	48.6	CA348686	8	83.08	65	11	0	391	455	5672477	5672413	5e-10	69.7
*Omy1377INRA/2	RT09	49.5	BV681565	8	73.91	663	154	7	317	968	5036034	5036688	6e-118	429
*GH1(DIAS)	RT09	49.8	M22731	scaffold697	68.97	116	36	0	219	334	52285	52170	3e-10	71.3
*HoxB4a/2	RT09	49.8	AY567800	8	85.38	171	25	0	786	956	24382741	24382911	5e-47	193
*OMM1711	RT09	52.6	BV212192	8	85.29	68	10	0	10	77	24625039	24625106	2e-12	77.7
*GH1(INRA)	RT09	54	M22731	scaffold697	68.97	116	36	0	219	334	52285	52170	3e-10	71.3
*OMM5127/1(INRA)	RT09	59.3	CO805129	scaffold2033	70.68	191	56	0	13	203	15176	15366	1e-27	128
*Omy1231INRA/1	RT09	59.3	BV681466	8	70.45	132	39	0	1016	1147	25276926	25277057	7e-15	87.2
*Omy1261INRA	RT09	60.4	BX311224	8	86.62	157	20	1	157	312	25042685	25042841	7e-42	175
*Omy1524INRA	RT09	60.4	BX308070.s.om.10	8	91.03	156	14	0	693	848	25050123	25049968	4e-50	204
*Omy1531INRA	RT09	65.3	BX308070.s.om.10	8	91.03	156	14	0	693	848	25050123	25049968	4e-50	204
*Ots215	RT09	81.2	AJ534364	14	83.12	77	13	0	8	84	31015993	31016069	5e-14	82.4
*OMM5141/1	RT09	85.1	BV211870	19	82.18	202	36	0	507	708	4331279	4331480	5e-51	207
*OmyS00552INRA	RT09	88.1	AY069921	14	73.79	309	81	0	35	343	28383384	28383692	3e-59	234
*OMM5127/1(ARS)	RT09	88.5	CO805129	scaffold2033	70.68	191	56	0	13	203	15176	15366	1e-27	128
*BX873441/1	RT09	89.7	BX873441	14	76.44	225	50	1	268	492	16473559	16473338	8e-43	179
*Omy1329INRA	RT09	89.7	BV681424	14	76.32	76	18	0	9	84	23503604	23503679	4e-08	65
*TRCARR/1	RT09	89.7	U48412	14	85.4	137	20	0	800	936	24203394	24203258	2e-35	155
*Omy1159INRA	RT09	93.2	BV681445	14	80	100	17	1	1	100	16473443	16473347	8e-15	85.6
*Omy1301INRA	RT09	94.7	CR366058	scaffold3194	76.34	186	44	0	182	367	8503	8688	4e-36	156
*OMM1363	RT09	99.5	BV005155	14	73.21	168	35	3	172	339	18470732	18470575	2e-16	90.3
*OMM1192	RT09	104.3	AF469977	9	88.7	115	13	0	294	408	4659278	4659164	5e-32	142
*BX296674/1	RT09	105.1	BX296674	8	82.77	534	92	0	49	582	15044865	15045398	2e-156	556
*Och15	RT09	106.4	AY374432	12	84.16	202	32	0	3	204	29096122	29095921	2e-55	220
*OMM1825/2	RT09	106.4	BV212273	12	79.05	105	22	0	155	259	516535	516639	1e-18	98.3
*Omy1399INRA	RT09	113.3	CB497405	12	72.87	129	35	0	486	614	14368200	14368328	1e-17	95.1
*OMM1042	RT09	114.9	BV722064	12	83.94	193	30	1	65	257	29096112	29095921	1e-49	201
*OMM1424/2	RT10	0	BV722105	3	77.95	127	26	1	370	494	6635740	6635866	1e-20	104
*Omy1322INRA	RT10	10.6	BV681415	9	77.14	70	16	0	2	71	14949984	14949915	2e-07	61.8
*Cyp1A2	RT10	19.6	S69278	3	69.39	1101	334	2	1734	2834	30533334	30532237	0	660
*OMM5254	RT10	21.3	BX863151	9	81.08	111	19	1	7	115	11336561	11336451	2e-19	101
*BX867246	RT10	23.2	BX867246	9	82.12	151	23	2	285	431	11336601	11336451	6e-30	136
*Omy1063INRA	RT10	23.9	BX303525	9	80.39	102	20	0	81	182	25233587	25233688	6e-19	99.9
*OmyS00564INRA	RT10	25.2	tcba0021c.l.11_5.1.s.om.8	9	80.49	82	16	0	241	322	25599975	25599894	2e-13	80.8
*Omy1160INRA	RT10	26.5	BX889738	9	80.65	336	65	0	129	464	20312707	20312372	1e-87	328
*One111ADFG	RT10	27.7	AF274527	9	75.19	133	33	0	147	279	19382389	19382521	2e-21	107
*OMM1749	RT10	34.7	BV212224	9	72.73	99	27	0	207	305	17295799	17295897	5e-11	72.9
*Omy1477INRA	RT10	38.3	BV681322	9	67.12	146	42	2	611	753	13671017	13671159	1e-06	58.6
*Oki23	RT10	46.6	AF055447	9	84.4	141	22	0	1	141	5029833	5029693	6e-36	155
*OmyS00583INRA	RT10	46.6	AB047032	9	80	155	31	0	465	619	18484923	18485077	2e-33	148
*BHMS356	RT10	47.6	AF256751	9	86.32	117	16	0	140	256	8210951	8211067	2e-30	136
*OMM5286	RT10	47.6	BV211998	9	87.94	141	16	1	151	290	8515586	8515446	6e-38	163
*OMYIL1B(DIAS)	RT10	48.2	AJ004821	9	70.67	150	44	0	2379	2528	200757	200906	2e-18	99.9
*CR363293	RT10	54.6	CR363293	3	82.03	217	33	2	183	393	8362394	8362610	5e-49	199
*CA054538	RT10	63.1	CA054538	3	79.66	59	12	0	668	726	36162070	36162128	4e-06	57.1
*CA366526	RT10	65.4	CA366526	scaffold1951	83.02	212	36	0	456	667	14357	14568	3e-56	223
*OMM1215/1	RT10	65.4	AF469997	3	72.47	178	43	4	152	328	35850926	35851098	4e-17	93.5
*OmyMYODDIAS/1(ARS)	RT10	75.3	X75798	6	80.33	366	69	1	185	550	1090805	1090443	1e-91	342
*OMM1661/1	RT10	77.7	BV212289	9	79.45	146	30	0	68	213	12704001	12703856	2e-30	137
*BX867151/1	RT10	81.6	BX867151	3	80.95	84	16	0	267	350	24643437	24643354	3e-14	84
*OmyMYODDIAS/1(UoG)	RT10	82.9	X75798	6	80.33	366	69	1	185	550	1090805	1090443	1e-91	342
*OMM1213/1	RT10	84.3	AF469996	3	89.74	78	8	0	364	441	28660727	28660650	3e-19	99.9
*OMM1237	RT10	84.3	AF470017	3	82.83	99	17	0	85	183	26141651	26141749	1e-20	104
*OMM1214	RT10	85.5	AF469996	3	89.74	78	8	0	364	441	28660727	28660650	3e-19	99.9
*OMM1424/1	RT10	92.8	BV722105	3	77.95	127	26	1	370	494	6635740	6635866	1e-20	104
*Omy1163INRA/1	RT10	110.3	BX888425	6	80.23	86	13	1	204	289	11948413	11948332	8e-11	71.3
*CA039640/1	RT10	114	CA039640	3	69.23	338	104	0	12	349	3980069	3980406	2e-51	207
*CA364516/1	RT10	117.4	CA364516	3	88.42	95	11	0	497	591	4400503	4400409	3e-24	117
*OMM1197/1	RT10	117.4	AF469982	ultracontig39	78.68	136	29	0	425	560	79560	79425	9e-27	125
*OMM1018(ARS)	RT11	0	AF346677	13	83.64	55	9	0	388	442	22579820	22579766	3e-07	60.2
*Omy1469INRA	RT11	18.4	BV681591	13	74.07	81	21	0	318	398	14991089	14991009	4e-08	63.4
*OMM1154	RT11	25.6	AY039636	13	75.21	117	29	0	9	125	14536151	14536035	1e-17	95.1
*OMM5126/1	RT11	25.6	CO805128	18	72.22	108	27	1	62	169	12719839	12719943	8e-09	66.8
*Omy1249INRA	RT11	25.6	BV681532	13	71.2	507	143	2	679	1185	13973261	13972758	2e-86	324
*OMM5178	RT11	26.8	BX867319	13	82.28	158	25	1	169	323	13529562	13529719	1e-34	152
*OMM1172	RT11	28.5	AF469960	13	71.88	96	27	0	71	166	14462757	14462662	1e-09	68.2
*Omy1496INRA	RT11	31.4	BX086531	scaffold2772	73.4	94	24	1	496	588	10699	10792	4e-08	63.4
*OmyS00254INRA	RT11	33.5	U16657	8	78.75	80	17	0	1352	1431	11129069	11128990	7e-11	74.5
*OmyS00011INRA	RT11	34.9	CA341962.s.om.10	13	65.4	604	203	3	374	971	9229871	9229268	4e-69	267
*OMM1018(INRA)	RT11	40.5	AF346677	13	83.64	55	9	0	388	442	22579820	22579766	3e-07	60.2
*OMM5308	RT11	40.5	BV212017	13	86.36	198	27	0	315	512	4050231	4050428	6e-58	229
*Ssa80BSFU/1	RT11	41.3	S0175J24_T7	13	76.87	134	31	0	71	204	22378479	22378346	1e-23	115
*CA347214	RT11	48.1	CA347214	13	72.59	135	37	0	1	135	28829350	28829484	8e-19	98.3
*SL	RT11	48.1	D10640	13	77.72	184	41	0	332	515	26132294	26132477	1e-37	163
*OMM1767/1	RT11	51.3	BV212236	13	75.53	94	20	2	69	159	7384636	7384543	4e-07	60.2
*OMM5006	RT11	54.2	CO805112	13	72.59	135	37	0	258	392	28829484	28829350	8e-19	98.3
*OMM1084	RT11	59	AF352754	13	76.92	117	27	0	436	552	19758290	19758406	1e-19	101
*Omi69TUF	RT11	60.4	AB213229	13	90.16	61	4	1	110	168	21366434	21366494	1e-10	69.7
*OMM5302	RT11	61.2	BX865957	13	81.4	129	24	0	212	340	21314865	21314737	4e-28	129
*Omy1017INRA	RT11	62.8	BX313739	13	79.69	192	39	0	410	601	21244403	21244594	9e-44	182
*Omy1212INRA/1	RT12	0	BV681597	21	80.53	113	22	0	36	148	19916877	19916765	2e-22	110
*Omi155TUF/1	RT12	0.1	AB213240	7	88.33	60	6	1	1	59	14970037	14969978	2e-09	66.6
*OMM5273/1	RT12	16.4	BX879524	21	81.88	149	27	0	79	227	12334843	12334695	9e-35	152
*Omy1088INRA/1	RT12	16.4	CA383830	scaffold808	76.27	118	28	0	28	145	75390	75273	5e-19	99.9
*Omy1397INRA/1	RT12	16.4	BV681570	scaffold808	84.47	103	16	0	294	396	84161	84059	7e-23	114
*Omy1446INRA/1	RT12	20.3	BV681330	2	67.63	139	43	1	20	156	29962533	29962671	5e-10	69.7
*OMM1478/1	RT12	21	BV079616	22	86.96	46	6	0	3	48	7764092	7764047	3e-06	55.5
*ATP1B1B/1	RT12	26.3	CB492131	4	73.88	245	48	9	252	493	29680063	29680294	2e-20	104
*OMM1821	RT12	34.3	BV212271	5	79.31	145	30	0	1	145	29725791	29725935	6e-30	136
*OMM3121	RT12	37.3	BV723988	2	87.03	185	24	0	732	916	23197361	23197545	2e-54	218
*OMM5041	RT12	38.3	CA348635	scaffold6368	82.17	129	23	0	400	528	414	542	5e-29	133
*OMM5233/1	RT12	39.9	CA349039	2	83.46	127	21	0	436	562	22815028	22815154	4e-30	136
*OMM1345/1(INRA)	RT12	40.8	G73576	10	80.3	66	12	1	4	68	21192188	21192123	1e-06	57.1
*OMM1236(ARS)	RT12	48	AF470016	4	77.63	76	17	0	309	384	31073097	31073172	1e-09	68.2
*Omy1071INRA/1	RT12	48.8	BX856652	21	77.78	144	32	0	1	144	11925297	11925440	1e-27	128
*OMM5161/1	RT12	50.2	BV211889	2	88.28	128	13	1	339	466	16386389	16386264	3e-33	147
*Omi173TUF/1	RT12	52	AB213249	21	77.97	59	13	0	147	205	23098531	23098473	9e-06	53.9
*Str1INRA	RT12	52	AF129777	21	82.13	207	37	0	499	705	22834553	22834759	7e-53	212
*OMM5029	RT12	58.6	CA348622	2	82.54	63	11	0	588	650	28950919	28950857	5e-09	66.6
*BX305657	RT12	65.4	BX305657	22	83.33	120	20	0	372	491	8601963	8601844	2e-27	128
*BX866899	RT12	65.4	BX866899	13	87.37	198	25	0	529	726	4050428	4050231	5e-60	236
*HoxC9b	RT12	65.4	AY567809	7	71.66	547	146	2	3	540	12875591	12876137	6e-94	350
*OMM5258	RT12	65.4	BX084427	24	77.09	358	79	3	87	441	6096679	6097036	9e-75	285
*OMM1652	RT12	65.9	BV212156	scaffold587	72.14	323	86	2	5	323	94886	94564	5e-52	209
*OMM5098	RT12	70	BV722093	2	82.47	97	17	0	209	305	28950823	28950919	2e-19	101
*OMM5255	RT12	70	CA344270	5	77.42	155	35	0	165	319	33780848	33781002	6e-30	136
*OMM3054	RT12	76.4	BV078095	5	85.91	149	21	0	379	527	26736774	26736626	1e-40	171
*OMM3059	RT12	76.4	BV078097	scaffold2248	100	85	0	0	179	263	8723	8639	5e-30	136
*Omy1202INRA	RT12	76.4	BV686460	7	80.93	236	45	0	11	246	4319165	4318930	5e-59	232
*Ssa54BSFU	RT12	76.4	S0101I09_T7	7	73.75	80	21	0	161	240	19723457	19723536	2e-07	61.8
*BX342964/1	RT12	76.9	BX342964	7	70.4	125	37	0	198	322	10266275	10266399	1e-13	82.7
*OMM3050	RT12	88.4	BV078109	5	96.22	185	6	1	377	560	26665574	26665758	2e-68	264
*OMM1136	RT12	90.7	AF375034	5	82.35	68	12	0	308	375	14819003	14818936	1e-10	71.3
*OMM1828	RT12	90.7	BV212275	5	71.25	80	23	0	124	203	14441026	14440947	1e-05	55.5
*OMM1168	RT12	93.4	AF469958	5	80	185	29	5	214	396	14918078	14917900	4e-29	133
*OMM1404	RT12	96.7	BV078089	5	81.25	96	17	1	3	97	28888671	28888766	7e-16	89.2
*OMM1809	RT12	99.2	BV212263	5	88.24	102	12	0	60	161	25033358	25033459	7e-27	125
*OMM1642	RT12	101.8	BV212149	5	72.44	156	38	3	50	200	1981531	1981686	7e-15	85.6
*Omy1487INRA	RT12	101.8	BV681328	5	92.06	126	10	0	215	340	378827	378952	1e-39	169
*Omy16DIAS	RT12	101.8	AF239033	5	78.33	60	13	0	18	77	340650	340709	1e-05	55.5
*OMM1381	RT12	104.1	BV078067	5	76.96	230	53	0	129	358	1360950	1360721	1e-48	198
*Omy1384INRA	RT12	104.1	BV681365	7	84.75	59	9	0	657	715	12540448	12540506	9e-09	66.6
*OmyS00013INRA	RT12	104.1	CA342208.1.a.om.1	5	67.2	186	61	0	322	507	14514415	14514230	6e-20	103
*Omy1521INRA	RT12	107	FYV3OTN01B4LJY.s.om.10	10	79.34	121	25	0	505	625	24546620	24546740	7e-23	114
*OMM1831	RT12	111.3	BV212278	5	73.63	182	48	0	2	183	19202022	19201841	2e-30	137
*Omy1430INRA	RT12	117.9	BV681446	5	71.83	142	40	0	7	148	31425779	31425920	6e-19	99.9
*Omy1440INRA	RT12	118.3	BV681551	5	87.14	70	8	1	1339	1407	30832916	30832985	2e-11	76.1
*OMM1056	RT12	119.3	BV722065	5	84.06	69	11	0	175	243	3850484	3850552	7e-12	76.1
*OMM5223	RT12	119.3	BV211944	7	74.18	275	69	2	376	649	2617773	2617500	7e-48	196
*OMM1040	RT12	125.8	AF346690	7	84.48	58	9	0	156	213	16599882	16599825	1e-08	65
*OMM1236(UoG)	RT12	126.1	AF470016	4	77.63	76	17	0	309	384	31073097	31073172	1e-09	68.2
*OMM1345/1(UoG)	RT12	130	G73576	10	80.3	66	12	1	4	68	21192188	21192123	1e-06	57.1
*OMM1740	RT12	130	BV212215	5	76.71	146	34	0	349	494	8289641	8289786	1e-26	125
*ATP1A1B/1	RT12	132.1	AY319390	2	83.91	317	51	0	1192	1508	20203079	20202763	3e-91	342
*CA365390	RT12	137.6	CA365390	ultracontig62	77.86	131	28	1	572	701	1311796	1311926	7e-22	109
*BHMS411	RT13	3.3	AF256761	17	79.31	58	12	0	469	526	27075984	27075927	9e-06	55.5
*BX870052/1	RT13	14.8	BX870052	17	74.26	101	26	0	153	253	17882343	17882443	9e-13	79.2
*Ssa17BSFU	RT13	14.8	S0393B23_T7	4	89.47	57	6	0	595	651	3166555	3166499	8e-11	72.9
*OMM1321	RT13	20.7	G73559	17	75.29	85	21	0	431	515	27238256	27238340	4e-10	69.7
*GS02/1	RT13	22	AF390022	17	81.97	305	55	0	874	1178	25783527	25783223	5e-82	310
*OMM1327	RT13	23	G73563	17	77.54	138	31	0	427	564	27238256	27238393	8e-26	122
*GS04	RT13	23.3	AF390024	17	79.69	320	65	0	805	1124	25783527	25783208	9e-80	302
*Omy1479INRA	RT13	30	BV686475	17	71.94	278	78	0	121	398	13307226	13307503	1e-47	194
*CR373404	RT13	39.3	CR373404	17	83.33	114	19	0	25	138	6115716	6115603	1e-25	122
*Omy1061INRA	RT13	39.3	BV681379	17	87.18	156	20	0	247	402	6118857	6118702	2e-44	185
*Omy1013UW	RT13	54.7	AY518336	scaffold2837	84.48	58	9	0	172	229	1949	1892	5e-09	65
*Omy1307INRA	RT13	56.2	CA350064	17	84.55	110	17	0	37	146	4692747	4692856	8e-26	122
*OMM5148/1	RT13	63.2	BV211876	17	78.49	279	60	0	232	510	30691160	30691438	6e-65	253
*ATP1B3A	RT13	66.6	CA348957	17	78.95	171	36	0	167	337	5635389	5635559	1e-36	158
*OMM1338	RT14	20.2	G73571	22	72.85	151	41	0	252	402	21979932	21979782	2e-22	110
*OMM1241	RT14	35.8	AF470021	2	73.08	156	42	0	310	465	16732551	16732706	5e-24	115
*Omy1505INRA/1	RT14	37.6	BX881655	2	73.39	109	29	0	589	697	17880989	17881097	1e-13	82.4
*BHMS281	RT14	54.7	AF256694	22	72.15	79	22	0	3	81	14078961	14079039	2e-06	57.1
*Omy1214INRA	RT14	57.2	BV681478	22	78.9	109	22	1	237	344	12464877	12464985	7e-17	93.5
*OMM1086	RT14	59	AF352755	22	91.4	186	16	0	1	186	12040176	12040361	6e-63	245
*OMM1174/1(ARS)	RT14	71.2	AF469962	1	74.68	158	33	3	1	158	20997894	20997744	1e-17	95.1
*OMM5168/1	RT14	112.9	BV211896	1	79.65	113	21	2	718	830	23279470	23279580	2e-16	91.9
*OMM1134/1	RT14	114.8	AY039628	14	83.33	84	13	1	80	163	10089033	10088951	6e-14	82.4
*BX859491/1	RT14	117.4	BX859491	1	84.46	193	30	0	512	704	20718107	20718299	7e-53	212
*OMM1413/1	RT14	117.4	BV722125	1	80.82	73	12	2	336	407	21898923	21898994	4e-06	57.1
*OMM5017/1	RT14	117.4	CO805122	1	79.65	113	21	2	53	165	23279580	23279470	1e-16	92.1
*OMM1174/1(INRA)	RT14	124.2	AF469962	1	74.68	158	33	3	1	158	20997894	20997744	1e-17	95.1
*Omy1242INRA/1	RT14	127.4	BV681390	1	83.66	202	33	0	481	682	20718107	20718308	3e-54	217
*Omy1391INRA/1	RT14	130.6	BV681460	scaffold2992	79.69	128	23	1	73	200	9029	9153	3e-22	110
*OMM1227/1	RT14	144.3	AF470008	1	87.88	66	8	0	152	217	16727044	16726979	7e-14	80.8
*OmyUW1177/1	RT14	144.3	AY505306	1	86.49	74	10	0	155	228	18037374	18037447	9e-16	87.2
*BX873975	RT14	147	BX873975	1	77.36	159	36	0	8	166	16788867	16789025	7e-31	139
*Omi165TUF	RT14	149.4	AB213245	1	86.67	75	10	0	202	276	18037374	18037448	4e-16	88.8
*Omy1232INRA/1	RT14	153.9	BX319411	1	75.32	77	19	0	277	353	23466299	23466223	6e-08	63.4
*CA348861	RT14	154.6	CA348861	1	73.04	115	31	0	317	431	16701219	16701105	6e-15	85.6
*Omy1434INRA/1	RT14	160.8	BX883807	1	75.64	78	19	0	134	211	23466300	23466223	2e-08	65
*Per1	RT15	2.6	AF228695	18	76.42	229	45	1	22	250	15198686	15198467	3e-41	172
*OMY6877INRA	RT15	12.4	BX887563	18	90.53	190	18	0	428	617	28774425	28774236	6e-63	245
*OMM5266	RT15	21.2	BV211981	18	85.9	156	21	1	561	716	29317371	29317525	4e-40	171
*SalF41SFU/2	RT15	22.4	AF537306	23	83.1	71	12	0	6	76	20974068	20973998	2e-12	76.1
*OMM5298	RT15	27.4	BX863665	18	83.64	55	9	0	121	175	14891483	14891537	4e-07	60.2
*Omy1248INRA	RT15	34.3	BV681382	18	76.44	174	41	0	721	894	17850422	17850249	6e-33	147
*Omy1112INRA	RT15	40.9	BV681603	18	83.81	105	17	0	440	544	22382301	22382405	2e-23	114
*OMM1028	RT15	53.6	AF375010	23	81.18	85	16	0	298	382	7609963	7610047	7e-15	85.6
*OMM1764/2	RT15	53.6	BV212233	scaffold2098	78.76	113	24	0	7	119	13819	13931	2e-20	104
*OMM1166/2	RT15	54.6	AY039646	ultracontig266	84.55	123	19	0	49	171	63576	63698	4e-30	136
*Omi182TUF	RT15	58.8	AB213252	23	91.11	45	4	0	1	45	21381119	21381163	1e-07	60.2
*OMM1506	RT15	60.6	BV212042	23	92.73	55	4	0	236	290	378124	378070	4e-12	76.1
*Omy1356INRA	RT15	68.3	BV681474	23	68.84	138	43	0	288	425	1481965	1482102	3e-14	84
*VIG_6	RT15	71.3	AF483532	23	71.43	147	42	0	401	547	17403130	17402984	2e-19	101
*IGF1/2	RT15	73.6	EF450071	23	83.62	177	23	4	416	592	20459370	20459540	9e-36	155
*Myf5-MRF4	RT15	78.3	EF450074	23	82.06	457	79	1	1	454	19583926	19583470	2e-125	454
*OMM1800/2	RT15	84	BV212259	6	85.42	48	7	0	43	90	14641328	14641375	8e-06	55.5
*OMM5100	RT15	84.5	CA348952	23	81.06	132	25	0	297	428	17260587	17260456	1e-28	131
*BX868221/2	RT15	101.1	BX868221	22	69.91	216	65	0	233	448	3530687	3530902	2e-30	137
*BX873238	RT16	0	BX873238	11	85.51	138	20	0	449	586	22828182	22828045	4e-36	156
*OMM1352	RT16	12.9	BV005145	11	82.88	111	19	0	41	151	28074346	28074236	2e-24	117
*Omy1499INRA	RT16	13.5	BV681360	11	77.57	107	24	0	99	205	3768310	3768204	2e-17	95.1
*OmyD00204INRA	RT16	19.9	BX076030.1.a.om.1	11	78.45	181	39	0	206	386	22740536	22740356	2e-38	164
*OMM3066/2	RT16	22.2	BV676503	11	81.52	92	17	0	307	398	9858491	9858400	2e-17	93.5
*BX867838	RT16	23.6	BX867838	11	71.6	243	68	1	66	308	12100826	12100585	4e-37	160
*HoxA4a/2	RT16	23.6	AY567797	11	76.7	781	152	6	2	766	10517465	10516699	2e-162	576
*OMM5089	RT16	24.9	CA348837	11	83.33	60	9	1	30	89	11035338	11035280	2e-06	57.1
*CA042613	RT16	25.3	CA042613	11	83.33	60	9	1	30	89	11035338	11035280	3e-06	57.1
*OMM5151	RT16	25.3	BV211879	11	83.33	60	9	1	45	104	11035338	11035280	7e-06	57.1
*OMM5064	RT16	26.3	CA348707	11	78.79	132	22	2	408	539	8635869	8635994	4e-19	99.9
*Omy1224INRA/2	RT16	27.7	BV681463	11	66.17	606	172	12	378	971	8635869	8636453	5e-44	183
*OMM5033	RT16	28.4	CA349148	11	78.82	85	16	2	3	85	22929249	22929165	4e-08	63.4
*OMM5169	RT16	29.1	BV211897	11	78.82	85	16	2	1284	1366	22929165	22929249	9e-08	63.4
*OMM5002	RT16	30.1	CO805108	11	80.37	219	43	0	391	609	21372507	21372289	1e-52	212
*Omy1045INRA	RT16	30.1	BV681374	11	80.79	177	29	4	670	841	21426373	21426197	2e-31	141
*Omy1333INRA/2	RT16	30.1	BV681575	11	82.03	128	13	4	963	1081	21349277	21349151	6e-16	90.3
*OMM5297	RT16	31.6	BV212007	11	81.66	169	26	4	708	871	21426373	21426205	2e-30	137
*OMM1606	RT16	49.6	BV212121	11	79.8	99	19	1	117	214	6582021	6581923	2e-15	87.2
*OmyS00580INRA	RT16	50.4	tcab0001c.i.08_5.1.s.om.8	11	84.87	119	18	0	286	404	2211690	2211808	4e-29	133
*OMM3085	RT16	51.2	BV718451	6	80.44	225	44	0	1004	1228	1053402	1053178	5e-54	218
*TAP2B	RT16	51.2	AF115537	19	76.06	142	34	0	1855	1996	17870832	17870691	4e-24	118
*Omy1227INRA	RT16	54.9	BV681503	11	75.58	217	53	0	10	226	16465863	16465647	2e-42	177
*OmyRGT3TUF	RT16	54.9	AB087588	11	81.32	91	15	2	1	91	16350069	16349981	2e-12	76.1
*Omy1298INRA	RT16	58.2	BV681631	11	85.19	54	8	0	2	55	4266582	4266529	1e-07	61.8
*Omy1051INRA	RT16	59.2	BV681367	11	71.88	128	36	0	1	128	4625132	4625005	5e-16	90.3
*OMM1013	RT16	63.1	AF346674	21	68.87	151	47	0	380	530	31733564	31733414	9e-17	91.9
*Omi155TUF/2	RT16	67.3	AB213240	7	88.33	60	6	1	1	59	14970037	14969978	2e-09	66.6
*OMM5161/2	RT16	70.1	BV211889	2	88.28	128	13	1	339	466	16386389	16386264	3e-33	147
*Omy1071INRA/2	RT16	73.6	BX856652	21	77.78	144	32	0	1	144	11925297	11925440	1e-27	128
*Omi173TUF/2	RT16	76.4	AB213249	21	77.97	59	13	0	147	205	23098531	23098473	9e-06	53.9
*OMM1345/2	RT16	81.5	G73576	10	80.3	66	12	1	4	68	21192188	21192123	1e-06	57.1
*OMM1714	RT16	82.2	BV212195	22	78.87	142	30	0	177	318	8358349	8358208	9e-29	131
*CA345149	RT16	83.3	CA345149	22	78.54	219	47	0	80	298	4405378	4405160	4e-49	199
*OMM5233/2	RT16	83.3	CA349039	2	83.46	127	21	0	436	562	22815028	22815154	4e-30	136
*OMM1478/2	RT16	83.5	BV079616	22	86.96	46	6	0	3	48	7764092	7764047	3e-06	55.5
*OMM1156	RT16	87.1	AY039638	22	94.06	101	6	0	134	234	4904960	4904860	4e-32	142
*Omy1446INRA/2	RT16	90.5	BV681330	2	67.63	139	43	1	20	156	29962533	29962671	5e-10	69.7
*Omy1539INRA	RT16	90.5	BX080251.s.om.10	2	82.5	120	21	0	1334	1453	29964908	29965027	3e-26	125
*ATP1A1B/2	RT16	91.7	AY319390	2	83.91	317	51	0	1192	1508	20203079	20202763	3e-91	342
*Omy1088INRA/2	RT16	98	CA383830	scaffold808	76.27	118	28	0	28	145	75390	75273	5e-19	99.9
*Omy1397INRA/2	RT16	98	BV681570	scaffold808	84.47	103	16	0	294	396	84161	84059	7e-23	114
*OMM5273/2	RT16	102.3	BX879524	21	81.88	149	27	0	79	227	12334843	12334695	9e-35	152
*Omy1212INRA/2	RT16	106	BV681597	21	80.53	113	22	0	36	148	19916877	19916765	2e-22	110
*CA371653/2	RT16	107.7	CA371653	3	81.82	154	28	0	450	603	14943701	14943548	3e-36	156
*BX303903	RT16	115.2	BX303903	21	80.53	113	22	0	121	233	19916877	19916765	3e-22	110
*OMM5260	RT16	115.2	CA388551	3	77.6	125	28	0	139	263	15029625	15029749	2e-22	110
*BX342964/2	RT16	115.8	BX342964	7	70.4	125	37	0	198	322	10266275	10266399	1e-13	82.7
*ATP1B1B/2	RT16	116.8	CB492131	4	73.88	245	48	9	252	493	29680063	29680294	2e-20	104
*OMM1090	RT17	0	AF352759	15	87.27	55	7	0	19	73	26795730	26795676	5e-09	66.6
*Omy1456INRA	RT17	22.8	BX075694	15	72.68	377	103	0	174	550	23796910	23797286	6e-71	272
*CA357130	RT17	25.2	CA357130	15	71.76	170	45	1	109	278	23394148	23393982	2e-21	107
*Omy1389INRA	RT17	48.6	CA368462	8	84.14	227	36	0	96	322	11949603	11949377	3e-63	247
*HoxB5b/1	RT17	54.3	AY567802	19	70.96	637	134	7	1	604	17591521	17590903	7e-79	299
*BX305863	RT17	57.9	BX305863	19	89.45	199	21	0	640	838	11446480	11446282	3e-64	250
*BX073647/1	RT17	58.6	BX073647	scaffold402	68.17	289	80	4	60	348	341447	341171	4e-26	123
*GDH1	RT17	58.6	AJ419570	19	79.8	406	73	1	128	524	11708704	11709109	3e-98	364
*OMM5149	RT17	58.6	BX300332	19	86.08	79	10	1	763	840	11721094	11721016	4e-14	84
*OMM5244	RT17	58.9	BX316239	19	89.5	200	21	0	682	881	11446480	11446281	1e-64	252
*Omy1064INRA	RT17	58.9	BV211891	19	85.71	119	15	2	1164	1282	12116021	12116137	6e-25	120
*Omy1401INRA/1	RT17	58.9	BV681319	scaffold402	68.17	289	80	4	32	320	341447	341171	4e-26	123
*OMM5189	RT17	70.2	BV211913	ultracontig231	72.37	152	42	0	469	620	1308914	1309065	2e-21	109
*OMM5038	RT17	77.7	CA348626	19	83.07	189	32	0	433	621	11741600	11741412	4e-49	199
*OMM1693	RT18	1.2	BV212179	6	72.09	86	24	0	198	283	23365848	23365763	1e-07	61.8
*OMM1694	RT18	2.8	BV212180	6	72.09	86	24	0	198	283	23365848	23365763	1e-07	61.8
*OMM1215/2	RT18	7.1	AF469997	3	72.47	178	43	4	152	328	35850926	35851098	4e-17	93.5
*Omi87TUF	RT18	9.7	AB213231	3	92.16	51	4	0	71	121	34568165	34568115	7e-11	69.7
*OmyD00500INRA	RT18	21.9	CB493680	scaffold972	68	150	48	0	305	454	18945	19094	3e-15	87.2
*OMM1311	RT18	26.3	G73551	3	85.58	104	10	4	154	252	29862262	29862365	1e-14	85.6
*OMM1213/2	RT18	28.5	AF469996	3	89.74	78	8	0	364	441	28660727	28660650	3e-19	99.9
*BX867151/2	RT18	54.2	BX867151	3	80.95	84	16	0	267	350	24643437	24643354	3e-14	84
*CA039640/2	RT18	54.2	CA039640	3	69.23	338	104	0	12	349	3980069	3980406	2e-51	207
*OMM5221	RT18	54.2	BV211942	3	67.76	152	46	1	1	152	2245099	2245247	1e-11	76.1
*OmyMYODDIAS/2	RT18	54.6	X75798	6	80.33	366	69	1	185	550	1090805	1090443	1e-91	342
*Omy1163INRA/2	RT18	60.7	BX888425	6	80.23	86	13	1	204	289	11948413	11948332	8e-11	71.3
*CA364516/2	RT18	73.3	CA364516	3	88.42	95	11	0	497	591	4400503	4400409	3e-24	117
*OMM1197/2	RT18	73.3	AF469982	ultracontig39	78.68	136	29	0	425	560	79560	79425	9e-27	125
*Myostatin2	RT19	25.7	DQ138300	21	87.09	395	51	0	4496	4890	18493795	18494189	3e-128	465
*BX298853	RT19	35.6	BX298853	scaffold1883	85.07	134	20	0	362	495	6243	6376	3e-34	150
*Omi174TUF	RT19	47.4	AB105854	20	89.58	48	5	0	1	48	5681961	5682008	5e-08	61.8
*OMM1375(INRA)	RT19	47.4	BV078061	20	82.56	86	12	3	26	110	6169919	6170002	5e-09	66.6
*OMM5289(ARS)	RT19	47.4	BX890180	9	75.22	113	25	1	5	117	5416696	5416805	3e-13	80.8
*Ssa20.19NUIG/2	RT19	47.4	U37494	6	91.49	47	4	0	1	47	13367667	13367713	6e-09	63.4
*OMM5214	RT19	56.4	CA058586	17	76.19	147	35	0	524	670	6239007	6239153	3e-26	123
*Omi96TUF/1	RT19	59.3	AB213232	21	82.46	57	10	0	1	57	13335677	13335733	2e-07	60.2
*OMM1025	RT19	72	AF346682	9	72.15	79	22	0	436	514	15781582	15781660	3e-06	57.1
*OmyS00126INRA	RT19	72	BX077977.s.om.10	1	86.84	266	35	0	278	543	3305977	3306242	1e-82	312
*PACAP/2	RT19	74.5	EF450088	20	87.06	85	11	0	543	627	18538624	18538708	1e-19	101
*OMM5034(ARS)	RT19	76.8	CA349160	20	89.11	101	10	1	1	101	19844558	19844459	7e-25	118
*Ssa64DU	RT19	77.5	AF019183	5	72	150	42	0	9	158	28648282	28648431	3e-21	106
*OMM1375(ARS)	RT19	81.2	BV078061	20	82.56	86	12	3	26	110	6169919	6170002	5e-09	66.6
*OMM3092	RT19	93.4	BV676514	20	71.32	129	32	3	1124	1250	11717463	11717338	4e-07	61.8
*OMM3093	RT19	93.4	BV676515	scaffold687	70.1	97	29	0	393	489	54236	54140	8e-08	63.4
*OMM3094	RT19	93.4	BV676516	20	78.65	89	19	0	1214	1302	11721254	11721342	4e-13	82.4
*OMM3095	RT19	93.4	BV676517	20	72	325	80	5	513	828	11687165	11686843	9e-43	179
*BX073473	RT19	100.9	BX073473	9	80.26	152	30	0	393	544	16262983	16263134	3e-33	147
*OMM1661/2	RT19	105.4	BV212289	9	79.45	146	30	0	68	213	12704001	12703856	2e-30	137
*OMM3097	RT19	107.6	BV683033	9	73.33	75	20	0	141	215	12722820	12722746	8e-06	57.1
*OMM3099	RT19	107.6	BV683035	9	82.29	96	17	0	603	698	12583451	12583356	7e-19	99.9
*OMM3100	RT19	107.6	BV683036	9	77.02	161	37	0	215	375	12590378	12590538	7e-31	139
*OmyD00259INRA	RT19	107.9	tcad0009a.m.14_3.1.s.om.8	9	81.82	66	12	0	1	66	28083833	28083898	1e-09	68.2
*BX087958	RT19	118.1	BX087958	9	77.3	141	32	0	219	359	16924898	16924758	4e-26	123
*OMM5045	RT19	118.4	CA348654	9	84.15	164	26	0	199	362	16806549	16806712	7e-43	179
*Omy1286INRA	RT19	119.9	BV681461	9	84.15	164	26	0	173	336	16806549	16806712	7e-43	179
*OMM3042	RT19	122.7	BV722029	9	81.58	76	13	1	178	253	17142969	17143043	6e-10	69.7
*OMM5034(UoG)	RT19	122.7	CA349160	20	89.11	101	10	1	1	101	19844558	19844459	7e-25	118
*OMM5247	RT19	122.7	BX876138	9	83.16	95	16	0	473	567	13058378	13058472	2e-19	101
*VIG_3	RT19	123.5	AF483529	9	59.75	482	182	3	85	557	12577523	12577045	8e-23	112
*OMM5289(INRA)	RT19	124.5	BX890180	9	75.22	113	25	1	5	117	5416696	5416805	3e-13	80.8
*OmyUW1191	RT19	124.5	AY505309	9	79.49	78	16	0	4	81	13345365	13345288	6e-12	74.5
*OmyS00268INRA	RT19	133.4	CA370932.1.a.om.1	9	78.15	119	26	0	131	249	18530229	18530111	6e-22	107
*II_Beta_2	RT19	137.7	AJ245925	9	69.46	167	51	0	2273	2439	200741	200907	8e-20	104
*Omy1155INRA	RT19	137.7	BV681428	9	74.04	104	27	0	71	174	7746180	7746077	3e-13	80.8
*CA057681	RT19	142	CA057681	scaffold1141	84.81	79	10	1	19	95	46636	46558	8e-13	79.2
*OMM1581	RT19	142	BV212099	9	89.47	95	10	0	263	357	404986	404892	3e-25	120
*OMM5236	RT19	142	BV211956	9	85.94	192	27	0	121	312	30633442	30633633	6e-55	220
*Omy1132INRA	RT19	149.4	BV681548	9	78.87	142	23	4	374	513	4649231	4649367	2e-17	95.1
*One3ASC	RT19	150.7	AH003601	9	77.89	95	20	1	425	518	2993577	2993671	2e-12	77.7
*OMM5156	RT19	177.7	BV211884	9	73.2	153	41	0	96	248	4503556	4503404	8e-23	114
*OMM5059/1	RT20	6.6	CA369467	14	75.48	155	38	0	341	495	9698890	9699044	4e-27	126
*OMM5195	RT20	14	BX882100	14	73.42	79	21	0	553	631	23805340	23805418	6e-07	60.2
*Omy1348INRA	RT20	17.3	CR372971	14	84.76	164	25	0	454	617	2193407	2193570	9e-44	182
*OMM5268	RT20	26.9	BV211983	14	74.84	155	39	0	175	329	9698890	9699044	3e-26	123
*OMM1174/2(ARS)	RT20	35	AF469962	1	74.68	158	33	3	1	158	20997894	20997744	1e-17	95.1
*OMM5267/2	RT20	35.9	CA348697	14	75.48	155	38	0	238	392	9698890	9699044	3e-27	126
*OMM1181	RT20	39.3	AF469967	14	86.31	168	23	0	333	500	30758333	30758166	8e-48	194
*OMM1160(ARS)	RT20	42.7	AY039642	9	84.06	69	11	0	442	510	12131630	12131698	5e-12	76.1
*TRCARR/2	RT20	48.2	U48412	14	85.4	137	20	0	800	936	24203394	24203258	2e-35	155
*BX873441/2	RT20	54.9	BX873441	14	76.44	225	50	1	268	492	16473559	16473338	8e-43	179
*OMM1544	RT20	66.1	BV212073	14	83.33	90	15	0	269	358	15305075	15305164	3e-18	96.7
*Omi155TUF/3	RT20	66.8	AB213240	7	88.33	60	6	1	1	59	14970037	14969978	2e-09	66.6
*BX087759	RT20	69.5	BX087759	scaffold838	77.63	152	34	0	33	184	40059	40210	1e-29	134
*Omy1002INRA	RT20	69.5	CA372906	18	84.56	149	23	0	499	647	28953158	28953306	2e-38	164
*OMM5311	RT20	72.9	BV212020	14	87.45	271	31	2	9	276	13924979	13924709	6e-81	305
*OMM1174/2(INRA)	RT20	83	AF469962	1	74.68	158	33	3	1	158	20997894	20997744	1e-17	95.1
*OMM5312	RT20	83.9	BV212021	1	77.01	187	43	0	405	591	17403822	17403636	2e-37	161
*OMM1134/2	RT20	92.2	AY039628	14	83.33	84	13	1	80	163	10089033	10088951	6e-14	82.4
*OMM1413/2	RT20	92.2	BV722125	1	80.82	73	12	2	336	407	21898923	21898994	4e-06	57.1
*OMM5017/2	RT20	92.2	CO805122	1	79.65	113	21	2	53	165	23279580	23279470	1e-16	92.1
*OMM5168/2	RT20	92.2	BV211896	1	79.65	113	21	2	718	830	23279470	23279580	2e-16	91.9
*Omy1116INRA	RT20	92.2	BV681385	1	84.62	143	20	2	537	678	22996244	22996103	7e-32	142
*OMM1348	RT20	92.7	G73579	1	78.48	79	17	0	5	83	6056564	6056486	4e-11	72.9
*BX859491/2	RT20	93.6	BX859491	1	84.46	193	30	0	512	704	20718107	20718299	7e-53	212
*Omy1242INRA/2	RT20	93.6	BV681390	1	83.66	202	33	0	481	682	20718107	20718308	3e-54	217
*Omy1391INRA/2	RT20	105.8	BV681460	scaffold2992	79.69	128	23	1	73	200	9029	9153	3e-22	110
*OMM1227/2	RT20	110	AF470008	1	87.88	66	8	0	152	217	16727044	16726979	7e-14	80.8
*Omy1232INRA/2	RT20	110	BX319411	1	75.32	77	19	0	277	353	23466299	23466223	6e-08	63.4
*OmyUW1177/2	RT20	111.7	AY505306	1	86.49	74	10	0	155	228	18037374	18037447	9e-16	87.2
*OMM1160(UoG)	RT20	122.2	AY039642	9	84.06	69	11	0	442	510	12131630	12131698	5e-12	76.1
*BX302949	RT21	0	BX302949	7	79.82	223	45	0	115	337	4649481	4649259	7e-53	212
*CA061915	RT21	27.7	CA061915	5	90.22	92	9	0	664	755	3045463	3045372	1e-24	118
*Omy1059INRA	RT21	31.1	BV681414	7	79.82	223	45	0	699	921	4649481	4649259	1e-52	212
*Omy1260INRA	RT21	31.1	BV681538	7	86.84	228	30	0	457	684	10561022	10560795	4e-69	267
*HoxC4a	RT21	41.2	AY567805	7	83.25	597	84	5	1	592	12904949	12905534	9e-162	573
*OMM1367	RT21	44.1	BV005161	5	88.37	86	10	0	412	497	13258407	13258322	4e-21	106
*OMM5132	RT21	45.2	BV211863	ultracontig90	82.35	136	24	0	246	381	2530572	2530437	4e-31	141
*Omy1075INRA	RT21	57.1	BX073974	7	86.09	115	16	0	630	744	10281213	10281099	5e-29	133
*Omy1219INRA	RT21	68.8	BX863758	7	94.44	126	7	0	4	129	6827600	6827725	8e-43	179
*Omy1519INRA	RT21	75.7	AB161469.s.om.10	7	78.42	139	30	0	16	154	17958078	17958216	1e-26	126
*Oki8	RT21	77.3	AF055433	scaffold400	62.22	180	67	1	69	248	70361	70539	3e-08	63.4
*OMM1736	RT21	78.4	BV212213	18	81.36	59	11	0	6	64	26336399	26336457	4e-07	60.2
*OmyUW1090	RT21	97.7	AY505318	18	79.49	78	13	2	218	293	5006891	5006967	2e-06	57.1
*OMM5256	RT21	105.8	CA366869	18	86.96	161	21	0	134	294	19501025	19501185	2e-46	190
*OMM5126/2	RT21	128.8	CO805128	18	72.22	108	27	1	62	169	12719839	12719943	8e-09	66.8
*Omy1512INRA	RT21	136.8	BX082639	1	80.49	123	24	0	8	130	20621808	20621930	3e-25	120
*BX310634	RT21	141.6	BX310634	scaffold2140	75.95	79	19	0	2	80	7657	7735	3e-09	66.6
*OMM5148/2	RT21	142.6	BV211876	17	78.49	279	60	0	232	510	30691160	30691438	6e-65	253
*OMM5257	RT22	0	BV211972	7	73.12	93	25	0	245	337	13390582	13390674	1e-09	69.7
*OMM1748	RT22	26	BV212223	15	85.19	54	8	0	267	320	21441122	21441175	1e-07	61.8
*OMM5209	RT22	32.6	BV211931	7	87.69	130	16	0	1	130	4111878	4111749	5e-36	156
*OMM5201	RT22	36.9	BV211923	7	78.65	89	15	2	91	179	15318112	15318028	5e-08	63.4
*Oki08BIS	RT22	40.7	AF055433	scaffold400	62.22	180	67	1	69	248	70361	70539	3e-08	63.4
*OMM5278	RT22	42.1	BV211993	7	87.68	138	16	1	4	141	17928358	17928222	2e-36	158
*Omy1191INRA	RT22	45.5	BV681495	7	82.35	102	9	3	342	442	2228194	2228287	6e-11	72.9
*OMM5133	RT22	54.7	BV211864	7	78.1	137	30	0	217	353	5594749	5594613	8e-26	123
*Omy1387INRA	RT22	54.7	BV681579	7	67.94	209	67	0	233	441	21988262	21988470	3e-25	120
*Omy1508INRA	RT22	61.6	BV681628	7	76	75	18	0	587	661	12771819	12771893	5e-08	63.4
*OMM5141/2	RT22	66.6	BV211870	19	82.18	202	36	0	507	708	4331279	4331480	5e-51	207
*Omy1164INRA	RT22	69.3	BV686458	19	84.96	113	17	0	685	797	7118390	7118278	5e-27	126
*CA367445	RT22	70	CA367445	7	77.22	79	18	0	594	672	8908649	8908571	6e-10	69.7
*Omy1401INRA/2	RT22	103.6	BV681319	scaffold402	68.17	289	80	4	32	320	341447	341171	4e-26	123
*OMM5056	RT22	104.3	CA349207	19	72.78	158	40	1	327	484	11948580	11948734	1e-20	104
*OMM5158	RT22	104.3	BX319197	19	77.5	120	24	1	25	144	11948696	11948580	9e-18	95.1
*OMM5313	RT22	104.3	BX860095	19	84.52	252	39	0	329	580	11597249	11597500	2e-72	277
*BX073647/2	RT22	106	BX073647	scaffold402	68.17	289	80	4	60	348	341447	341171	4e-26	123
*OmyD00578INRA	RT22	109.3	tcac0002c.e.06_3.1.s.om.8	15	89.23	65	7	0	109	173	10292841	10292905	2e-14	82.4
*HoxB5b/2	RT22	123	AY567802	19	70.96	637	134	7	1	604	17591521	17590903	7e-79	299
*OMM1095	RT23	0	AF375021	17	87.34	79	10	0	1	79	17529737	17529659	1e-17	95.1
*OMM5310	RT23	0.9	CB496743	ultracontig198	71.17	163	47	0	480	642	1049	1211	2e-22	110
*OMM1178	RT23	11.1	AF469965	17	78.99	138	29	0	129	266	31754499	31754362	9e-28	128
*OMM1329	RT23	11.1	G73564	17	78.99	138	29	0	71	208	31754499	31754362	7e-28	128
*ATP1A2	RT23	18.3	AY319387	2	80.58	309	60	0	1015	1323	20233539	20233231	7e-79	301
*OMM5112	RT23	18.3	CA349005	17	74.45	137	35	0	439	575	2385440	2385304	2e-21	107
*OMM5206	RT23	18.3	BV211928	2	80.58	309	60	0	1015	1323	20233539	20233231	7e-79	301
*OMM5272	RT23	18.3	BV211987	17	87.32	71	8	1	1246	1315	2387604	2387674	5e-12	77.7
*OMM5326	RT23	22	BV212034	17	76.39	72	17	0	16	87	23480328	23480257	2e-07	61.8
*Omy1366INRA	RT23	23.6	BV681470	17	74.45	137	35	0	439	575	2385440	2385304	2e-21	107
*Omy1103INRA	RT23	24.9	BV681351	17	76.44	191	45	0	11	201	17513389	17513199	2e-37	161
*OMM5176	RT23	26.2	BV211902	17	83.65	104	12	2	250	352	16110765	16110666	2e-16	91.9
*NKEF	RT23	26.8	AF250193	17	81.97	183	33	0	1710	1892	16699409	16699227	3e-44	187
*OMM5010	RT23	26.8	CO805116	17	83.65	104	12	2	250	352	16110765	16110666	1e-16	92.2
*BX870052/2	RT23	27.1	BX870052	17	74.26	101	26	0	153	253	17882343	17882443	9e-13	79.2
*GS02/2	RT23	29.4	AF390022	17	81.97	305	55	0	874	1178	25783527	25783223	5e-82	310
*OMM5167	RT23	32.7	BV211895	17	81.67	60	11	0	21	80	13369624	13369565	2e-07	61.8
*Omy1278INRA	RT23	38.9	BV681436	17	75.2	125	21	4	157	281	12639113	12638999	1e-06	60.2
*Omy1368INRA	RT23	48.6	BV681361	20	73.09	249	67	0	792	1040	11195099	11195347	9e-44	183
*OMM5222	RT23	52.8	BX321607	9	73.4	94	25	0	488	581	31164668	31164761	2e-10	71.3
*Omy1061NRABIS	RT23	54.7	BV681379	17	87.18	156	20	0	247	402	6118857	6118702	2e-44	185
*OMM1295	RT23	55.3	AF480429	17	77.59	116	26	0	232	347	25434765	25434650	4e-20	103
*OMM1632	RT23	61.3	BV212142	24	80.95	63	11	1	372	434	1478773	1478712	8e-06	55.5
*CR365462	RT23	66.8	CR365462	17	83.33	132	22	0	1	132	16836544	16836413	2e-31	141
*Omy1358INRA	RT23	69.8	BX871675	24	85.26	95	14	0	77	171	5412353	5412259	2e-21	107
*OmyUW1057	RT23	72.3	AY505326	24	84.02	169	26	1	12	179	15634650	15634482	3e-42	175
*Omy1502INRA	RT23	86.4	BV681397	14	83.01	153	26	0	691	843	12345532	12345684	4e-37	161
*Omy1069INRA	RT23	103.5	BV681339	24	84.95	93	14	0	76	168	6158089	6158181	3e-20	104
*Omy1125INRA	RT23	103.5	BV681399	scaffold5459	81.89	127	23	0	9	135	3188	3314	1e-27	129
*Omy1422INRA	RT23	110.3	CR371139	24	77.86	131	29	0	142	272	13605409	13605539	2e-24	117
*OMM5274	RT23	110.5	BX307443	24	81.25	160	30	0	158	317	13584107	13584266	4e-37	160
*Omy1335INRA	RT24	19.6	BV681576	6	71.98	182	43	4	291	464	3172354	3172173	4e-16	90.3
*OMM1727	RT24	28.7	BV212207	ultracontig72	82.76	174	30	0	324	497	2020506	2020333	5e-44	182
*OmyS00252INRA	RT24	28.7	AY751465	ultracontig73	79.43	175	36	0	2595	2769	15528	15354	8e-38	164
*Omy1393INRA	RT24	32.5	BV681550	6	73.83	107	28	0	698	804	6200063	6200169	1e-13	82.4
*One2ASC	RT24	33.4	U56700	4	73.1	145	37	1	347	489	8125801	8125945	1e-18	98.3
*Omy1342INRA	RT24	41.8	BV686468	4	78.95	722	115	4	1	722	30570912	30571596	2e-163	580
*OMM1604	RT24	45.8	BV212119	4	89.32	103	11	0	469	571	1966535	1966433	3e-28	129
*GS01	RT24	46.1	AF390021	17	80.32	315	62	0	958	1272	25783527	25783213	4e-80	304
*BHMS377	RT24	60.9	AF256707	4	75	152	38	0	2	153	28127005	28126854	6e-26	122
*BX296674/2	RT24	69.5	BX296674	8	82.77	534	92	0	49	582	15044865	15045398	2e-156	556
*Omy1231INRA/2	RT24	69.5	BV681466	8	70.45	132	39	0	1016	1147	25276926	25277057	7e-15	87.2
*Omy1233INRA	RT24	69.5	BV681403	scaffold2033	72.77	191	52	0	46	236	15176	15366	8e-31	139
*BX087219	RT24	70.3	BX087219	scaffold2033	79.44	107	22	0	106	212	15588	15694	1e-19	101
*OmyS00361INRA	RT24	71.3	CA364434.s.om.10	4	77.43	638	124	8	1023	1660	18258795	18259412	4e-131	473
*OMM1298	RT24	75.6	BV722095	4	64.57	223	77	2	154	375	17762324	17762545	1e-15	88.8
*Omy1306INRA	RT24	96.2	BV681567	24	72.34	546	130	3	96	641	8697806	8698330	7e-90	336
*OMM1582	RT24	110.9	BV212100	24	79.05	105	22	0	1	105	3255317	3255213	1e-18	98.3
*OmyS00579INRA	RT24	117	tcai0001b.o.20_5.1.s.om.8	24	83	100	17	0	174	273	1195580	1195481	5e-21	106
*BX077780	RT24	134.2	BX077780	24	82.14	140	25	0	314	453	14674696	14674835	3e-32	144
*OMM3064/1	RT24	168.3	BV078103	5	85.71	70	9	1	1	70	26648266	26648198	6e-11	72.9
*Omy1321INRA	RT26	0	BV681520	13	84.48	174	27	0	127	300	13397588	13397761	2e-46	191
*Omy1398INRA	RT26	0	BV681586	13	77.97	118	26	0	534	651	13501948	13502065	1e-20	106
*OMM5159	RT26	18.6	BV211887	13	74.1	166	43	0	733	898	14557109	14556944	4e-27	128
*Omy1517INRA	RT26	24.1	CA367016.s.om.10	13	77.9	181	40	0	211	391	3214546	3214366	3e-37	161
*OMM1563	RT26	31	BV212085	13	63.98	161	56	2	306	464	12668233	12668073	3e-06	57.1
*CA052244	RT26	33.2	CA052244	13	72.18	133	37	0	497	629	31546090	31545958	1e-17	95.1
*CB506726	RT26	33.2	CB506726	13	76.6	94	22	0	469	562	31548361	31548268	2e-13	80.8
*Ssa80BSFU/2	RT26	33.3	S0175J24_T7	13	76.87	134	31	0	71	204	22378479	22378346	1e-23	115
*OMM1833	RT26	36	BV212280	13	75.53	94	20	2	72	162	7384636	7384543	3e-07	60.2
*Omy1511INRA	RT26	36	CR375500	13	76.85	298	69	0	16	313	20117414	20117711	9e-66	255
*BX860240	RT26	36.3	BX860240	13	80.28	142	23	1	180	316	12908096	12908237	4e-26	123
*OMM1734	RT26	36.3	BV212211	13	75.53	94	20	2	59	149	7384636	7384543	4e-07	60.2
*OMM1767/2	RT26	36.3	BV212236	13	75.53	94	20	2	69	159	7384636	7384543	4e-07	60.2
*OMM1436	RT26	45.1	BV722115	scaffold955	92.45	278	18	2	322	596	11221	11498	7e-97	358
*OmyS00570INRA	RT26	49.4	AJ295231	9	77.09	179	41	0	10081	10259	2179195	2179017	4e-34	155
*OMM1015	RT26	53.2	AF346675	13	68.48	92	29	0	95	186	8723219	8723310	7e-06	55.5
*OMM5036	RT26	62	CA349152	13	72.43	185	48	2	283	464	23885006	23885190	7e-24	115
*OMM1288	RT26	63.2	AF470048	13	66.31	279	94	0	282	560	11855359	11855081	7e-33	145
*Omy1284INRA	RT26	63.2	BV681636	13	72.43	185	48	2	283	464	23885006	23885190	7e-24	115
*OMM1778/1	RT27+2	39.5	BV212246	16	74.47	94	24	0	253	346	15776057	15775964	2e-11	74.5
*OtsG423UCD	RT27+2	50.7	AF393198	16	75.53	94	23	0	1	94	15465177	15465084	1e-12	77.7
*OMM1624/1	RT27+2	51.1	BV212135	16	83.61	122	20	0	169	290	16194561	16194440	9e-29	131
*OMM5000/1	RT27+2	51.7	CO805106	16	81.99	311	56	0	187	497	16373683	16373993	2e-84	316
*Omy1204INRA	RT27+2	55.7	BV681395	16	79.49	117	18	2	358	474	16821162	16821272	2e-15	88.8
*OmyFGT8TUF/1	RT27+2	55.7	OmyFGT8TUF	16	75.53	94	19	1	132	221	18146914	18147007	4e-09	65
*Omy1472INRA	RT27+2	57.8	BV681329	16	81.58	190	24	5	489	674	17955918	17956100	6e-32	142
*OMM1263/1	RT27+2	60	AF470029	16	85.62	146	21	0	330	475	5498101	5498246	3e-39	166
*OMM1536	RT27+2	64.4	BV212065	24	82.5	80	14	0	8	87	6297599	6297520	2e-14	84
*ATP1A3/1	RT27+2	69.4	AY319388	2	83.5	309	51	0	1105	1413	20233539	20233231	2e-87	329
*OMM5246/1	RT27+2	69.8	BX075938	16	76.33	207	49	0	194	400	17693392	17693598	2e-41	174
*BX313262	RT27+2	72.4	BX313262	16	77.17	219	50	0	85	303	14021526	14021308	4e-46	190
*OMM1766/1	RT27+2	72.4	BV212235	ultracontig182	85.86	99	14	0	21	119	2298065	2298163	2e-23	114
*OMM5062/1	RT27+2	72.4	CA348777	16	82.05	78	14	0	408	485	17693598	17693521	2e-13	80.8
*Omy1429INRA	RT27+2	72.4	BX885490	16	76.53	213	50	0	1	213	14021520	14021308	2e-43	180
*Omy1300INRA/1	RT27+2	75.8	BV681381	16	83.47	121	20	0	227	347	24093181	24093301	7e-28	129
*Omy1323INRA/1	RT27+2	77.7	BV681377	16	80.79	151	28	1	1228	1378	29025064	29024915	7e-31	141
*CA368402/1	RT27+2	79.2	CA368402	16	85.9	78	11	0	191	268	23878820	23878743	4e-16	90.3
*OMM5142/1	RT27+2	79.2	BV211871	11	80.56	180	35	0	365	544	5756987	5757166	1e-41	175
*OMM3079	RT27+2	80.3	BV678007	16	78.26	115	25	0	210	324	28140955	28140841	2e-20	104
*Omy1076INRA	RT27+2	80.3	BX073867	16	69.17	240	51	5	636	860	26332418	26332187	1e-12	79.2
*Ots529NWFSC	RT27+2	80.3	AY042719	6	83.95	81	13	0	2	82	8707366	8707286	4e-16	88.8
*OMM1722	RT27+2	81.4	BV212203	ultracontig182	85.86	99	14	0	27	125	2298065	2298163	2e-23	114
*RAG1	RT27+2	82.5	U15663	6	79.56	1742	356	0	2094	3835	17345620	17347361	0	1634
*OMM5042	RT27+2	85.5	CA375845	16	78.57	84	18	0	256	339	20845709	20845626	2e-12	77.7
*OMM1070	RT27+2	86.2	AF375019	13	82.32	164	29	0	1	164	6493408	6493571	4e-40	169
*IGF2	RT27+2	91.3	EF450082	23	80.72	83	16	0	1163	1245	20441680	20441762	3e-13	82.4
*OMM1702	RT27+2	91.3	BV212185	scaffold3257	79.46	112	23	0	88	199	2917	2806	4e-21	106
*OMM5203	RT27+2	102.7	BX086741	6	75.81	124	25	4	302	420	6984000	6984123	6e-10	69.7
*OMM5198	RT27+2	109.5	BV211920	6	92.35	170	13	0	1	170	13612736	13612567	3e-58	229
*Omy1148INRA	RT27+2	110.3	BV681420	6	69.1	233	54	6	519	733	6683053	6682821	8e-12	76.1
*Omy1264INRA	RT27+2	110.5	BV681587	6	84.39	205	32	0	1	205	20795938	20795734	2e-56	225
*OmyS00562INRA	RT27+2	110.5	BE669070.s.om.10	6	77.78	162	36	0	555	716	21597322	21597161	6e-32	144
*Ssa95BSFU	RT27+2	119.5	S0173F14_T7	6	81.27	331	25	2	135	440	13500722	13501040	1e-66	258
*OMM5187	RT27+2	119.7	CA374878	6	75.64	234	51	2	479	712	13788498	13788271	5e-40	169
*ras-1	RT27+2	124.9	M73690	6	92.37	131	10	0	675	805	16793326	16793456	2e-42	177
*FGF6/2	RT27+2	125.9	Y16850	6	83.55	535	79	4	156	681	23491960	23492494	4e-148	530
*BX863380(ARS)	RT27+2	128.4	BX863380	6	73.82	191	50	0	149	339	8382593	8382783	8e-33	145
*BX863380(UoG)	RT27+2	137.8	BX863380	6	73.82	191	50	0	149	339	8382593	8382783	8e-33	145
*OMM1679	RT27+2	138.7	BV212169	6	71.43	133	35	1	156	288	8632903	8633032	2e-13	80.8
*HoxA11b	RT27+2	139.6	AY567792	11	67.03	458	129	6	391	827	10553007	10552551	2e-41	175
*OMM1680	RT27+2	139.6	BV212170	6	71.43	133	35	1	156	288	8632903	8633032	2e-13	80.8
*Ssa64BSFU	RT27+3	0	S0121J21_SP6	16	75.82	153	36	1	245	396	12818451	12818603	5e-25	118
*OMM3024	RT29	0	BV012584	scaffold873	74.55	110	28	0	39	148	61400	61291	3e-15	87.2
*OMM1033	RT29	30.5	AF375013	ultracontig62	72.73	121	33	0	388	508	1010783	1010663	8e-16	88.8
*CA055420	RT29	39.7	CA055420	5	75	84	21	0	504	587	8757811	8757894	1e-09	68.2
*sG3PDH-1*	RT29	45.8	AF027130	16	83.66	153	25	0	569	721	17179935	17180087	3e-38	164
*Pr_Mx	RT29	55.2	U47946	5	86.02	186	26	0	93	278	15807662	15807477	7e-53	213
*OMM3026	RT29	58.3	BV012587	scaffold873	74.55	110	28	0	879	988	61291	61400	5e-15	87.3
*HoxC4b	RT29	58.4	AY567806	7	73.28	696	162	7	1	696	12904756	12905427	6e-119	432
*HoxC6b/2	RT29	58.4	AY567807	7	73.57	420	108	1	2	421	12891828	12892244	2e-80	304
*Omy1271INRA	RT29	68.3	BV681378	7	85.61	132	19	0	3	134	26177200	26177331	2e-34	150
*OMM1201	RT29	69.2	AF469986	9	85.92	71	7	1	174	244	21302137	21302204	1e-10	71.3
*OMM5059/2	RT29	71.2	CA369467	14	75.48	155	38	0	341	495	9698890	9699044	4e-27	126
*OMM1712	RT29	78.1	BV212193	5	98.15	54	1	0	5	58	3745553	3745606	2e-14	84
*Omy1040INRA	RT29	78.1	BX866010	5	71.24	153	44	0	81	233	31425768	31425920	2e-20	104
*OMM1705	RT29	84.1	BV212187	scaffold357	65.04	123	43	0	419	541	454286	454408	3e-07	60.2
*CA367675	RT29	88.9	CA367675	15	70.25	121	36	0	116	236	28526931	28527051	8e-13	79.2
*Ifn_inducib	RT29	88.9	AJ313031	6	70.09	117	35	0	4242	4358	3804936	3804820	7e-11	76.1
*Ifn_inducib_pr	RT29	88.9	AJ313031	6	70.09	117	35	0	4242	4358	3804936	3804820	7e-11	76.1
*OMM1437	RT29	97.2	BV722116	1	68.85	183	47	5	270	451	4732971	4732798	3e-08	63.4
*Omy1357INRA/2	RT29	103.4	BX087664	1	88.48	165	19	0	46	210	3807300	3807464	4e-50	202
*OmyS00556INRA	RT29	103.4	rtrs05a05b06f1_t7.1.a.om.1	ultracontig115	92.31	39	3	0	7	45	1456354	1456316	7e-06	53.9
*Str1BFRO/2	RT29	103.4	U90327	1	84.73	131	19	1	38	168	10893953	10894082	1e-30	137
*OMM1357	RT29	112.1	BV005149	1	89.94	169	16	1	74	241	32251316	32251148	1e-51	207
*OMM5051/2	RT29	114.4	CA349193	15	78.26	115	21	3	482	594	10290540	10290428	7e-13	79.2
*OMM5227	RT29	114.4	BX301679	1	78.26	92	20	0	381	472	33463325	33463234	3e-14	84
*Omi205TUF	RT29	118.3	AB213256	1	82.46	114	20	0	1	114	39236680	39236793	2e-25	118
*OMM1269/2	RT29	119.7	AF470034	17	76.6	94	21	1	597	689	6614382	6614475	6e-11	72.9
*OMM1330/2	RT29	122	G73565	1	78.69	61	13	0	406	466	39375645	39375585	3e-06	57.1
*OMM5165/2	RT29	122	BX311884	scaffold294	71.26	87	25	0	25	111	687329	687415	4e-07	60.2
*Omy1516INRA/2	RT29	125.5	CA353121.s.om.10	8	72.85	151	41	0	814	964	2716355	2716505	4e-22	110
*BX885263/2	RT29	131.5	BX885263	1	74.89	231	55	1	288	518	26652305	26652532	7e-41	172
*Cocl-lav72/2	RT29	131.5	AY453217	1	89.47	57	6	0	1	57	38886393	38886449	2e-11	72.9
*OMM1681	RT29	131.5	BV212171	1	77.42	62	14	0	428	489	28727178	28727117	8e-06	55.5
*Omy1145INRA/2	RT29	131.5	BV681513	1	79.38	97	20	0	138	234	31105705	31105609	3e-16	91.9
*Omy1418INRA/2	RT29	131.5	BV681535	1	85.92	142	20	0	8	149	31264468	31264327	9e-38	163
*CA358173/2	RT29	138.3	CA358173	1	74.38	160	41	0	11	170	31542457	31542298	1e-26	125
*OMM1240/2	RT29	140.1	AF470020	8	82.86	70	12	0	566	635	23227228	23227297	2e-11	74.5
*Omy1247INRA/2	RT29	140.1	CA361991	scaffold2261	76.36	165	39	0	58	222	8759	8595	6e-31	139
*Omy1526INRA/2	RT29	140.1	CA356805.s.om.10	1	71.52	158	45	0	874	1031	27466768	27466611	3e-21	109
*OMM3064/2	RT29+1	3.1	BV078103	5	85.71	70	9	1	1	70	26648266	26648198	6e-11	72.9
*BX871195/2	RT30	6.9	BX871195	19	79.17	120	25	0	9	128	11287392	11287511	4e-23	112
*OMM5127/2	RT30	6.9	CO805129	scaffold2033	70.68	191	56	0	13	203	15176	15366	1e-27	128
*OMM1442/2	RT30	16.1	BV722121	19	82.55	235	31	3	5	239	10147288	10147512	7e-52	209
*OMM1587	RT30	25	BV212105	12	69.3	114	35	0	173	286	25882739	25882626	2e-10	71.3
*Omi84TUF(INRA)	RT30	25.9	AB105842	15	83.33	60	9	1	11	70	26886492	26886550	1e-06	57.1
*Omy1049INRA	RT30	27.2	BX861315	19	84.21	190	30	0	330	519	12284006	12284195	2e-51	207
*OMM1186	RT30	28.2	AF469971	19	81.71	82	15	0	184	265	22803821	22803902	2e-14	84
*Omy1014INRA	RT30	31.2	BV681421	15	74.29	140	36	0	491	630	21369079	21368940	6e-22	109
*OMM5242/2	RT30	34.1	BX316072	23	82.08	106	19	0	368	473	5836137	5836242	8e-22	109
*GnRH-3A	RT30	43.1	AF231728	15	78.89	90	19	0	587	676	18744808	18744897	4e-14	84
*OMM5305	RT30	45.7	BV212014	scaffold5029	69.4	134	41	0	16	149	2401	2268	3e-14	84
*OMM1623	RT30	49.6	BV212134	15	73.33	105	27	1	177	280	6394844	6394948	1e-10	71.3
*OMM5224	RT30	53.9	BX079862	15	82.98	94	16	0	222	315	714576	714669	6e-19	99.9
*Omy1380INRA	RT30	53.9	BV686469	15	91.71	181	13	2	445	625	395648	395470	1e-56	225
*Ssa103BSFU	RT30	57.4	S0249O20_SP6	15	89.52	105	11	0	212	316	2396662	2396558	5e-29	133
*OMM1752	RT31	0	BV212226	3	83.21	137	23	0	423	559	2182840	2182976	6e-33	145
*Omy1392INRA	RT31	24.7	BX861189	19	80	110	22	0	220	329	19536587	19536478	7e-21	106
*OmyS00471INRA	RT31	24.7	CA387095.1.a.om.1	1	59.15	235	96	0	200	434	23540005	23539771	3e-10	69.7
*OMM5005	RT31	37.2	CO805111	21	78.53	163	35	0	224	386	11201604	11201766	1e-33	149
*Omy1136INRA	RT31	44.3	BV681527	21	83.51	97	13	3	632	727	27076380	27076474	3e-13	80.8
*BX318599/2	RT31	46.3	BX318599	21	78.4	162	35	0	1	162	11201605	11201766	3e-33	147
*OMY14DIAS	RT31	47	AF239031	21	83.12	77	12	1	220	295	14337245	14337169	2e-11	74.5
*OMM5220	RT31	50.7	BV211941	scaffold513	81.37	102	19	0	106	207	11747	11646	1e-19	103
*Omy1009INRA	RT31	52.2	BV681599	ultracontig256	73.97	73	19	0	72	144	17841	17769	3e-06	57.1
*Omi96TUF/2	RT31	60.1	AB213232	21	82.46	57	10	0	1	57	13335677	13335733	2e-07	60.2
*OMM1434	RT31	66.7	BV722113	21	83.46	127	21	0	215	341	31559816	31559942	4e-30	136
*OMM1766/2	RT31	84	BV212235	ultracontig182	85.86	99	14	0	21	119	2298065	2298163	2e-23	114
*BHMS129	RT31	85	AF256764	ultracontig256	71.05	114	33	0	407	520	99678	99791	2e-12	77.7
*HoxD10a	RT31	85	AY567813	21	70.68	747	194	8	1	734	24611757	24612491	3e-109	400
*HoxD9a	RT31	86.7	AY567816	21	70.12	800	199	14	3	779	24614786	24615568	5e-97	359
*OMM5204	RT31	93.7	BV211926	21	82.8	279	48	0	1	279	22658543	22658821	1e-76	291
*OMM1058	RT31	97.2	AF352741	21	87.29	118	13	1	50	167	8512793	8512678	1e-28	131
*OMM1278	RT31	99	AF470042	ultracontig182	80.61	165	29	1	192	356	1213909	1213748	3e-34	150
*OMM1631	RT31	101.6	BV212141	16	76.04	96	21	2	320	415	21832262	21832355	1e-08	65
*Omy1027INRA	RT31	102.4	BV681350	16	75	132	33	0	397	528	271367	271236	1e-20	106
*OMM1765	RT31	103.1	BV212234	ultracontig182	85.86	99	14	0	21	119	2298065	2298163	2e-23	114
*ATP1A3/2	RT31	103.8	AY319388	2	83.5	309	51	0	1105	1413	20233539	20233231	2e-87	329
*Omy1373INRA	RT31	105.2	BV681477	16	83.87	62	10	0	3	64	6105777	6105716	1e-09	68.2
*Omy1323INRA/2	RT31	112	BV681377	16	80.79	151	28	1	1228	1378	29025064	29024915	7e-31	141
*OMM1391/1	RT31	112.4	BV078077	16	97.62	42	1	0	480	521	12817085	12817044	1e-08	65
*Omy1308INRA	RT31	112.7	BV681585	16	85.51	69	10	0	1	69	27381250	27381182	1e-12	79.2
*Omy1300INRA/2	RT31	119.5	BV681381	16	83.47	121	20	0	227	347	24093181	24093301	7e-28	129
*OMM5246/2	RT31	120.3	BX075938	16	76.33	207	49	0	194	400	17693392	17693598	2e-41	174
*CA368402/2	RT31	121.7	CA368402	16	85.9	78	11	0	191	268	23878820	23878743	4e-16	90.3
*OMM5062/2	RT31	123.2	CA348777	16	82.05	78	14	0	408	485	17693598	17693521	2e-13	80.8
*OMM1263/2	RT31	129.7	AF470029	16	85.62	146	21	0	330	475	5498101	5498246	3e-39	166
*OMM1624/2	RT31	129.7	BV212135	16	83.61	122	20	0	169	290	16194561	16194440	9e-29	131
*OMM5067	RT31	129.7	CA348790	scaffold2556	75.42	118	29	0	511	628	9532	9649	4e-18	96.7
*HoxD4a	RT31	131.2	AY567814	21	85.09	503	72	1	1	500	24626634	24627136	2e-154	549
*OmyFGT8TUF/2	RT31	131.2	OmyFGT8TUF	16	75.53	94	19	1	132	221	18146914	18147007	4e-09	65
*OMM1138	RT31	131.5	AF375035	16	74.68	158	30	4	159	314	18783425	18783574	2e-14	84
*OMM5121	RT31	132.1	CA349040	7	64.96	137	48	0	204	340	24208517	24208653	3e-09	66.6
*OmyS00001INRA	RT31	132.1	CA345874.1.a.om.1	16	61.99	271	103	0	130	400	18346238	18346508	2e-20	104
*OMM1137	RT31	132.5	AF375035	16	74.68	158	30	4	159	314	18783425	18783574	2e-14	84
*OMM5142/2	RT31	136.4	BV211871	11	80.56	180	35	0	365	544	5756987	5757166	1e-41	175
*OMM1778/2	RT31	139.7	BV212246	16	74.47	94	24	0	253	346	15776057	15775964	2e-11	74.5
*OMM5000/2	RT31	139.7	CO805106	16	81.99	311	56	0	187	497	16373683	16373993	2e-84	316
*OmyS00561INRA	RT31	139.7	tcav0004c.j.05_3.1.s.om.8	16	88.28	128	15	0	102	229	16342468	16342341	3e-36	156
*Ots526NWFSC	RT31	143.1	AY042716	16	82.57	109	19	0	8	116	14389877	14389985	1e-23	114
*HoxA2b	RT31	153.3	AY567794	11	81.14	281	50	1	1	281	10499482	10499205	3e-69	267

## Sheet: 7 INRA Medaka Blastx
LOCUS	Rainbow trout LG	Distance cM	ACCESSION	Ensembl Gene ID	Medaka chromosome	Gene Start (bp)	Gene End (bp)	%Identity	Length	Mismatch number	Gaps	query start	query end	subject start	subject end	E-value	Score	Associated Gene Name	Description
*AANAT2/1	RT02	96.6	AF106006	ENSORLG00000005149	8	8327760	8328770	82.46	211	37	0	353	985	1	211	3e-100	363	Q2L4U6_ORYLA	Arylalkylamine N-acetyltransferase 2 (EC 2.3.1.87). [Source:UniProtKB/TrEMBL;Acc:Q2L4U6]
*AANAT2/2	RT09	41.6	AF106006	ENSORLG00000005149	8	8327760	8328770	82.46	211	37	0	353	985	1	211	3e-100	363	Q2L4U6_ORYLA	Arylalkylamine N-acetyltransferase 2 (EC 2.3.1.87). [Source:UniProtKB/TrEMBL;Acc:Q2L4U6]
*ATP1A1B/1	RT12	132.1	AY319390	ENSORLG00000002047	2	20194731	20208164	87.76	1029	123	3	160	3237	3	1027	0	1707	ATP1A1 (1 of 3)	ATPase, Na+/K+ transporting, alpha 1 polypeptide [Source:HGNC Symbol;Acc:799]
*ATP1A1B/2	RT16	91.7	AY319390	ENSORLG00000002047	2	20194731	20208164	87.76	1029	123	3	160	3237	3	1027	0	1707	ATP1A1 (1 of 3)	ATPase, Na+/K+ transporting, alpha 1 polypeptide [Source:HGNC Symbol;Acc:799]
*ATP1A2	RT23	18.3	AY319387	ENSORLG00000002639	17	2557709	2614083	86.12	987	134	2	106	3057	27	1013	0	1664	ATP1A2	ATPase, Na+/K+ transporting, alpha 2 polypeptide [Source:HGNC Symbol;Acc:800]
*ATP1A3/1	RT27+2	69.4	AY319388	ENSORLG00000013191	16	17856804	17864556	92.6	986	73	0	193	3150	36	1021	0	1786	ATP1A3 (2 of 2)	ATPase, Na+/K+ transporting, alpha 3 polypeptide [Source:HGNC Symbol;Acc:801]
*ATP1A3/2	RT31	103.8	AY319388	ENSORLG00000013191	16	17856804	17864556	92.6	986	73	0	193	3150	36	1021	0	1786	ATP1A3 (2 of 2)	ATPase, Na+/K+ transporting, alpha 3 polypeptide [Source:HGNC Symbol;Acc:801]
*ATP1B1A	RT06	5.8	CA374089	ENSORLG00000015696	4	29670146	29679994	66.49	188	62	2	73	633	1	186	5e-72	266	ATP1B1 (1 of 3)	ATPase, Na+/K+ transporting, beta 1 polypeptide [Source:HGNC Symbol;Acc:804]
*ATP1B1B/1	RT12	26.3	CB492131	ENSORLG00000015696	4	29670146	29679994	60.61	33	13	0	15	113	270	302	4e-07	52	ATP1B1 (1 of 3)	ATPase, Na+/K+ transporting, beta 1 polypeptide [Source:HGNC Symbol;Acc:804]
*ATP1B1B/2	RT16	116.8	CB492131	ENSORLG00000015696	4	29670146	29679994	60.61	33	13	0	15	113	270	302	4e-07	52	ATP1B1 (1 of 3)	ATPase, Na+/K+ transporting, beta 1 polypeptide [Source:HGNC Symbol;Acc:804]
*ATP1B3A	RT13	66.6	CA348957	ENSORLG00000004703	17	5632859	5635559	78.43	51	11	0	170	322	226	276	8e-19	90.5	ATP1B3	ATPase, Na+/K+ transporting, beta 3 polypeptide [Source:HGNC Symbol;Acc:806]
*ATP1B3B	RT07	57.7	BX076562	ENSORLG00000004703	17	5632859	5635559	64.35	230	76	3	153	824	4	229	2e-84	309	ATP1B3	ATPase, Na+/K+ transporting, beta 3 polypeptide [Source:HGNC Symbol;Acc:806]
*BHMS377	RT24	60.9	AF256707	ENSORLG00000015011	4	28123586	28129724	69.64	56							2e-16		CYP2J2 (4 of 6)	cytochrome P450, family 2, subfamily J, polypeptide 2 [Source:HGNC Symbol;Acc:2634]
*BX073473	RT19	100.9	BX073473	ENSORLG00000010663	9	16260851	16263880	76.34	131	31	0	321	713	139	269	2e-75	223
*BX073647/1	RT17	58.6	BX073647	ENSORLG00000012552	22	5776888	5843831	39.25	107	58	6	48	347	213	313	9e-09	57.4	QKI	quaking homolog, KH domain RNA binding (mouse) [Source:HGNC Symbol;Acc:21100]
*BX073647/2	RT22	106	BX073647	ENSORLG00000012552	22	5776888	5843831	39.25	107	58	6	48	347	213	313	9e-09	57.4	QKI	quaking homolog, KH domain RNA binding (mouse) [Source:HGNC Symbol;Acc:21100]
*BX076085	RT01	36.5	BX076085	ENSORLG00000006980	14	14822437	14823817	77.98	109	24	0	229	555	1	109	1e-44	176	SPAG7	sperm associated antigen 7 [Source:HGNC Symbol;Acc:11216]
*BX077780	RT24	134.2	BX077780	ENSORLG00000016709	24	14669401	14674829	85.16	128	19	0	61	444	613	740	3e-63	238	DDX1	DEAD (Asp-Glu-Ala-Asp) box polypeptide 1 [Source:HGNC Symbol;Acc:2734]
*BX084660	RT03	78.6	BX084660	ENSORLG00000008599	16	14079135	14090913	48.68	152	77	3	300	752	15	157	3e-31	132	DENND3	DENN/MADD domain containing 3 [Source:HGNC Symbol;Acc:29134]
*BX084966	RT03	107.6	BX084966	ENSORLG00000006310	11	15003341	15019418	94.05	84	5	0	577	326	1824	1907	9e-55	156	CHD4 (1 of 2)	chromodomain helicase DNA binding protein 4 [Source:HGNC Symbol;Acc:1919]
*BX087219	RT24	70.3	BX087219	ENSORLG00000019976	scaffold2033	11311	15964	73.24	71	19	0	1	213	412	482	1e-24	109	MVP	major vault protein [Source:HGNC Symbol;Acc:7531]
*BX087958	RT19	118.1	BX087958	ENSORLG00000011320	9	16922226	16926377	68.71	147	46	1	66	506	1	146	3e-61	201	NFU1	NFU1 iron-sulfur cluster scaffold homolog (S. cerevisiae) [Source:HGNC Symbol;Acc:16287]
*BX296674/1	RT09	105.1	BX296674	ENSORLG00000011519	8	15043333	15045480	93.58	187	12	0	4	564	1	187	2e-100	361	TMEM11	transmembrane protein 11 [Source:HGNC Symbol;Acc:16823]
*BX296674/2	RT24	69.5	BX296674	ENSORLG00000011519	8	15043333	15045480	93.58	187	12	0	4	564	1	187	2e-100	361	TMEM11	transmembrane protein 11 [Source:HGNC Symbol;Acc:16823]
*BX298853	RT19	35.6	BX298853	ENSORLG00000019822	scaffold1883	2674	16709	91.55	142	11	1	173	595	5	146	5e-70	261	RSU1	Ras suppressor protein 1 [Source:HGNC Symbol;Acc:10464]
*BX299451	RT08	123.6	BX299451	ENSORLG00000019519	scaffold701	49478	58262	88.64	88	10	0	87	350	169	256	7e-47	157	USE1	unconventional SNARE in the ER 1 homolog (S. cerevisiae) [Source:HGNC Symbol;Acc:30882]
*BX302949	RT21	0	BX302949	ENSORLG00000002052	7	4645911	4655024	81.88	138	25	0	6	419	119	256	9e-67	249	FAM58A	family with sequence similarity 58, member A [Source:HGNC Symbol;Acc:28434]
*BX303903	RT16	115.2	BX303903	ENSORLG00000015878	21	19914459	19924491	72.97	148	39	1	1	441	68	215	5e-35	144	CHMP2B	chromatin modifying protein 2B [Source:HGNC Symbol;Acc:24537]
*BX305863	RT17	57.9	BX305863	ENSORLG00000010148	19	11392231	11446479	95.38	65	3	0	838	644	1607	1671	1e-22	103
*BX310634	RT21	141.6	BX310634	ENSORLG00000019516	scaffold2140	1708	8045	80.77	26	5	0	4	81	274	299	2e-06	48.1	SLC25A11	solute carrier family 25 (mitochondrial carrier; oxoglutarate carrier), member 11 [Source:HGNC Symbol;Acc:10981]
*BX313262	RT27+2	72.4	BX313262	ENSORLG00000008484	16	14020716	14029117	76.24	101	24	0	1	303	372	472	6e-35	144	STEAP4	STEAP family member 4 [Source:HGNC Symbol;Acc:21923]
*BX318599/1	RT05	12.8	BX318599	ENSORLG00000011863	21	11197003	11206156	91.8	122	10	0	2	367	75	196	5e-66	247	C13orf1	chromosome 13 open reading frame 1 [Source:HGNC Symbol;Acc:14297]
*BX318599/2	RT31	46.3	BX318599	ENSORLG00000011863	21	11197003	11206156	91.8	122	10	0	2	367	75	196	5e-66	247	C13orf1	chromosome 13 open reading frame 1 [Source:HGNC Symbol;Acc:14297]
*BX320910	RT03	80.7	BX320910	ENSORLG00000003473	10	10139186	10144585	65.85	41	14	0	265	387	386	426	1e-13	60.1	RAD9A	RAD9 homolog A (S. pombe) [Source:HGNC Symbol;Acc:9827]
*BX321659/1	RT27+2	34.8	BX321659	ENSORLG00000000301	11	258207	259781	36.45	107	63	2	71	376	48	153	2e-14	75.9	ECM1 (1 of 2)	extracellular matrix protein 1 [Source:HGNC Symbol;Acc:3153]
*BX321659/2	RT31	149.3	BX321659	ENSORLG00000000301	11	258207	259781	36.45	107	63	2	71	376	48	153	2e-14	75.9	ECM1 (1 of 2)	extracellular matrix protein 1 [Source:HGNC Symbol;Acc:3153]
*BX342964/1	RT12	76.9	BX342964	ENSORLG00000005561	7	10265653	10285242	50.49	206	101	3	186	800	51	250	1e-47	161	NOC2L	nucleolar complex associated 2 homolog (S. cerevisiae) [Source:HGNC Symbol;Acc:24517]
*BX342964/2	RT16	115.8	BX342964	ENSORLG00000005561	7	10265653	10285242	50.49	206	101	3	186	800	51	250	1e-47	161	NOC2L	nucleolar complex associated 2 homolog (S. cerevisiae) [Source:HGNC Symbol;Acc:24517]
*BX857349	RT08	62.3	BX857349	ENSORLG00000005641	4	9337368	9388893	81.54	65	12	1	1	195	633	694	2e-23	105	LEPREL1	leprecan-like 1 [Source:HGNC Symbol;Acc:19317]
*BX859491/1	RT14	117.4	BX859491	ENSORLG00000007071	1	20712279	20735838	77.92	77	17	0	514	744	1	77	4e-31	131	CORO2A (1 of 2)	coronin, actin binding protein, 2A [Source:HGNC Symbol;Acc:2255]
*BX859491/2	RT20	93.6	BX859491	ENSORLG00000007071	1	20712279	20735838	77.92	77	17	0	514	744	1	77	4e-31	131	CORO2A (1 of 2)	coronin, actin binding protein, 2A [Source:HGNC Symbol;Acc:2255]
*BX860240	RT26	36.3	BX860240	ENSORLG00000006114	13	12899245	12911654	46.67	105	34	4	491	739	892	993	3e-47	70.9	SMC4	structural maintenance of chromosomes 4 [Source:HGNC Symbol;Acc:14013]
*BX863380(ARS)	RT27+2	128.4	BX863380	ENSORLG00000003767	6	8376304	8382768	67.16	67	20	1	127	321	268	334	6e-20	94.7	LDHB (2 of 2)	lactate dehydrogenase B [Source:HGNC Symbol;Acc:6541]
*BX863380(UoG)	RT27+2	137.8	BX863380	ENSORLG00000003767	6	8376304	8382768	67.16	67	20	1	127	321	268	334	6e-20	94.7	LDHB (2 of 2)	lactate dehydrogenase B [Source:HGNC Symbol;Acc:6541]
*BX863453	RT19	112.1	BX863453	ENSORLG00000014721	9	21340504	21342175	49.1	167	81	5	57	545	13	167	7e-22	100	C12orf43	chromosome 12 open reading frame 43 [Source:HGNC Symbol;Acc:25719]
*BX866899	RT12	65.4	BX866899	ENSORLG00000002038	13	4032913	4050428	98.78	82	1	0	777	532	699	780	1e-39	159	CUL5 (1 of 2)	cullin 5 [Source:HGNC Symbol;Acc:2556]
*BX867151/1	RT10	81.6	BX867151	ENSORLG00000011721	3	24643187	24646509	88.41	69	8	0	213	419	1	69	2e-31	132	CDC42SE1	CDC42 small effector 1 [Source:HGNC Symbol;Acc:17719]
*BX867151/2	RT18	54.2	BX867151	ENSORLG00000011721	3	24643187	24646509	88.41	69	8	0	213	419	1	69	2e-31	132	CDC42SE1	CDC42 small effector 1 [Source:HGNC Symbol;Acc:17719]
*BX867246	RT10	23.2	BX867246	ENSORLG00000005789	9	11336698	11388520	77.03	74	17	0	3	224	838	911	1e-31	133	PCSK5	proprotein convertase subtilisin/kexin type 5 [Source:HGNC Symbol;Acc:8747]
*BX867838	RT16	23.6	BX867838	ENSORLG00000005372	11	12100618	12116879	78.65	89	19	0	5	271	606	694	1e-18	90.5	COL9A2	collagen, type IX, alpha 2 [Source:HGNC Symbol;Acc:2218]
*BX868221/1	RT07	105.4	BX868221	ENSORLG00000010999	22	3526909	3531059	57.79	154	65	1	19	480	2	154	5e-42	167	MGST1	microsomal glutathione S-transferase 1 [Source:HGNC Symbol;Acc:7061]
*BX868221/2	RT15	101.1	BX868221	ENSORLG00000010999	22	3526909	3531059	57.79	154	65	1	19	480	2	154	5e-42	167	MGST1	microsomal glutathione S-transferase 1 [Source:HGNC Symbol;Acc:7061]
*BX870052/1	RT13	14.8	BX870052	ENSORLG00000008656	18	21351051	21377118	79.76	84	17	0	3	254	305	388	1e-37	153	CASQ1 (1 of 2)	calsequestrin 1 (fast-twitch, skeletal muscle) [Source:HGNC Symbol;Acc:1512]
*BX870052/2	RT23	27.1	BX870052	ENSORLG00000008656	18	21351051	21377118	79.76	84	17	0	3	254	305	388	1e-37	153	CASQ1 (1 of 2)	calsequestrin 1 (fast-twitch, skeletal muscle) [Source:HGNC Symbol;Acc:1512]
*BX871195/1	RT06	97.2	BX871195	ENSORLG00000009989	19	11280033	11287657	48.65	74							3e-14		ENTPD1	ectonucleoside triphosphate diphosphohydrolase 1 [Source:HGNC Symbol;Acc:3363]
*BX871195/2	RT30	6.9	BX871195	ENSORLG00000009989	19	11280033	11287657	48.65	74							3e-14		ENTPD1	ectonucleoside triphosphate diphosphohydrolase 1 [Source:HGNC Symbol;Acc:3363]
*BX873238	RT16	0	BX873238	ENSORLG00000012852	11	22827823	22829430	92.25	129	10	0	323	709	102	230	3e-71	265	C6orf62	chromosome 6 open reading frame 62 [Source:HGNC Symbol;Acc:20998]
*BX873441/1	RT09	89.7	BX873441	ENSORLG00000008417	14	16473340	16490123	79.01	162	34	2	5	490	1721	1880	7e-38	154	TAF1L	TAF1 RNA polymerase II, TATA box binding protein (TBP)-associated factor, 210kDa-like [Source:HGNC Symbol;Acc:18056]
*BX873441/2	RT20	54.9	BX873441	ENSORLG00000008417	14	16473340	16490123	79.01	162	34	2	5	490	1721	1880	7e-38	154	TAF1L	TAF1 RNA polymerase II, TATA box binding protein (TBP)-associated factor, 210kDa-like [Source:HGNC Symbol;Acc:18056]
*BX873975	RT14	147	BX873975	ENSORLG00000005420	1	16784037	16790674	80.67	119	23	0	12	368	317	435	5e-49	191	FAM114A1 (1 of 2)	family with sequence similarity 114, member A1 [Source:HGNC Symbol;Acc:25087]
*BX885263/1	RT02	41.5	BX885263	ENSORLG00000009566	1	26647385	26652645	84.88	172	26	1	1	516	147	317	4e-81	298	RDH8 (2 of 2)	retinol dehydrogenase 8 (all-trans) [Source:HGNC Symbol;Acc:14423]
*BX885263/2	RT29	131.5	BX885263	ENSORLG00000009566	1	26647385	26652645	84.88	172	26	1	1	516	147	317	4e-81	298	RDH8 (2 of 2)	retinol dehydrogenase 8 (all-trans) [Source:HGNC Symbol;Acc:14423]
*BX888097	RT05	78.1	BX888097	ENSORLG00000016225	21	21696538	21698040	49.18	244	124	5	17	748	15	219	2e-45	179	ERCC1	excision repair cross-complementing rodent repair deficiency, complementation group 1 (includes overlapping antisense sequence) [Source:HGNC Symbol;Acc:3433]
*BX890355/1	RT02	98.2	BX890355	ENSORLG00000001262	8	2470267	2474031	35.58	104	57	2	421	702	191	292	2e-11	55.8	QRICH2	glutamine rich 2 [Source:HGNC Symbol;Acc:25326]
*BX890355/2	RT09	36.9	BX890355	ENSORLG00000001262	8	2470267	2474031	35.58	104	57	2	421	702	191	292	2e-11	55.8	QRICH2	glutamine rich 2 [Source:HGNC Symbol;Acc:25326]
*BX910798	RT05	35.8	BX910798	ENSORLG00000015233	21	18619800	18632472	39.86	143	70	4	2	382	703	841	2e-12	68.6	WDR75	WD repeat domain 75 [Source:HGNC Symbol;Acc:25725]
*BX913059	RT05	36.1	BX913059	ENSORLG00000009018	21	5401299	5417506	67.62	105	34	0	418	732	159	263	7e-37	150	RPGR	retinitis pigmentosa GTPase regulator [Source:HGNC Symbol;Acc:10295]
*CA039640/1	RT10	114	CA039640	ENSORLG00000000323	3	3961499	3980476	61.67	120	46	0	3	362	269	388	1e-41	166	HSD11B2	hydroxysteroid (11-beta) dehydrogenase 2 [Source:HGNC Symbol;Acc:5209]
*CA039640/2	RT18	54.2	CA039640	ENSORLG00000000323	3	3961499	3980476	61.67	120	46	0	3	362	269	388	1e-41	166	HSD11B2	hydroxysteroid (11-beta) dehydrogenase 2 [Source:HGNC Symbol;Acc:5209]
*CA045004	RT07	80.2	CA045004	ENSORLG00000009371	23	2150426	2156498	94.34	53	3	0	471	313	66	118	6e-23	103	RBM17	RNA binding motif protein 17 [Source:HGNC Symbol;Acc:16944]
*CA052244	RT26	33.2	CA052244	ENSORLG00000015402	13	31542863	31548359	72.04	93	26	1	690	412	234	320	1e-32	136	USF1	upstream transcription factor 1 [Source:HGNC Symbol;Acc:12593]
*CA054538	RT10	63.1	CA054538	ENSORLG00000015511	3	36161530	36168161	60	55	22	1	725	561	350	402	2e-11	65.9	CCNE1	cyclin E1 [Source:HGNC Symbol;Acc:1589]
*CA055420	RT29	39.7	CA055420	ENSORLG00000005002	5	8757775	8779395	81.48	27	5	0	585	505	1103	1129	2e-06	49.3	NCKAP1L	NCK-associated protein 1-like [Source:HGNC Symbol;Acc:4862]
*CA057924	RT07	81.1	CA057924	ENSORLG00000009371	23	2150426	2156498	91.18	34	3	0	403	302	85	118	4e-12	68.2	RBM17	RNA binding motif protein 17 [Source:HGNC Symbol;Acc:16944]
*CA060381	RT08	62.3	CA060381	ENSORLG00000005036	4	8571616	8578553	90.2	51	5	0	675	523	170	220	3e-21	98.6	OAZ1	ornithine decarboxylase antizyme 1 [Source:HGNC Symbol;Acc:8095]
*CA061336	RT05	45.8	CA061336	ENSORLG00000016446	24	13982179	13986533	50.62	81	37	1	566	333	62	142	3e-18	88.6
*CA341677	RT02	67	CA341677	ENSORLG00000002674	1	10336431	10347261	98.21	56	1	0	3	170	325	380	5e-30	127	IKZF3	IKAROS family zinc finger 3 (Aiolos) [Source:HGNC Symbol;Acc:13178]
*CA345149	RT16	83.3	CA345149	ENSORLG00000011430	22	4404275	4417586	85.12	168	25	0	3	506	416	583	2e-81	298	PTBP1 (1 of 2)	polypyrimidine tract binding protein 1 [Source:HGNC Symbol;Acc:9583]
*CA345680	RT02	62.3	CA345680	ENSORLG00000019722	scaffold1395	15327	24425	75.69	218	53	1	21	674	371	583	3e-93	337	CAPN9	calpain 9 [Source:HGNC Symbol;Acc:1486]
*CA346402	RT03	80.7	CA346402	ENSORLG00000019404	ultracontig189	55020	76741	64.81	54	19	0	329	490	499	552	5e-16	80.9	ARHGEF2	Rho/Rac guanine nucleotide exchange factor (GEF) 2 [Source:HGNC Symbol;Acc:682]
*CA347214	RT11	48.1	CA347214	ENSORLG00000014729	13	28818938	28829502	74.47	47	12	0	1	141	272	318	4e-16	79.7	DHRS13 (1 of 2)	dehydrogenase/reductase (SDR family) member 13 [Source:HGNC Symbol;Acc:28326]
*CA348861	RT14	154.6	CA348861	ENSORLG00000005363	1	16691116	16701213	78.43	51	11	0	478	326	572	622	1e-17	85.9	PGM2	phosphoglucomutase 2 [Source:HGNC Symbol;Acc:8906]
*CA357130	RT17	25.2	CA357130	ENSORLG00000009721	15	23393990	23399151	53.41	88	41	2	4	267	556	641	7e-20	94	ICK	intestinal cell (MAK-like) kinase [Source:HGNC Symbol;Acc:21219]
*CA358173/1	RT02	42.4	CA358173	ENSORLG00000012068	1	31535591	31545877	72.97	111	30	0	312	644	233	343	3e-51	145	SLC26A11	solute carrier family 26, member 11 [Source:HGNC Symbol;Acc:14471]
*CA358173/2	RT29	138.3	CA358173	ENSORLG00000012068	1	31535591	31545877	72.97	111	30	0	312	644	233	343	3e-51	145	SLC26A11	solute carrier family 26, member 11 [Source:HGNC Symbol;Acc:14471]
*CA358745	RT08	64.9	CA358745	ENSORLG00000005036	4	8571616	8578553	84.81	158	24	0	65	538	62	219	1e-75	279	OAZ1	ornithine decarboxylase antizyme 1 [Source:HGNC Symbol;Acc:8095]
*CA359625	RT05	38.9	CA359625	ENSORLG00000016197	9	26618635	26653186	46.38	69	34	1	12	209	51	119	2e-13	68.9	LOXL2 (1 of 2)	lysyl oxidase-like 2 [Source:HGNC Symbol;Acc:6666]
*CA362622	RT17	58.6	CA362622	ENSORLG00000010474	19	11737569	11747099	84	125	20	0	123	497	1	125	8e-58	219
*CA364516/1	RT10	117.4	CA364516	ENSORLG00000000550	3	4396437	4400502	96.36	55	2	0	665	501	63	117	2e-24	109	GABARAPL2	GABA(A) receptor-associated protein-like 2 [Source:HGNC Symbol;Acc:13291]
*CA364516/2	RT18	73.3	CA364516	ENSORLG00000000550	3	4396437	4400502	96.36	55	2	0	665	501	63	117	2e-24	109	GABARAPL2	GABA(A) receptor-associated protein-like 2 [Source:HGNC Symbol;Acc:13291]
*CA365390	RT12	137.6	CA365390	ENSORLG00000019880	ultracontig62	1307213	1312710	82.05	78	14	0	407	640	1	78	1e-31	133	OGN	osteoglycin [Source:HGNC Symbol;Acc:8126]
*CA366526	RT10	65.4	CA366526	ENSORLG00000020275	scaffold1951	8102	17411	92.86	70	5	0	459	668	387	456	9e-32	133	VPS35	vacuolar protein sorting 35 homolog (S. cerevisiae) [Source:HGNC Symbol;Acc:13487]
*CA367675	RT29	88.9	CA367675	ENSORLG00000013002	15	28512880	28527055	64.56	79	28	0	1	237	1005	1083	1e-25	113	PTK7	PTK7 protein tyrosine kinase 7 [Source:HGNC Symbol;Acc:9618]
*CA368402/1	RT27+2	79.2	CA368402	ENSORLG00000015596	16	23877271	23886429	71.05	114	32	2	2	340	350	462	2e-26	116	Q69D47_ORYLA	RhBG-like protein. [Source:UniProtKB/TrEMBL;Acc:Q69D47]
*CA368402/2	RT31	121.7	CA368402	ENSORLG00000015596	16	23877271	23886429	71.05	114	32	2	2	340	350	462	2e-26	116	Q69D47_ORYLA	RhBG-like protein. [Source:UniProtKB/TrEMBL;Acc:Q69D47]
*CA371653/2	RT16	107.7	CA371653	ENSORLG00000004757	3	14936120	14943995	65.91	88	30	0	374	637	1	88	2e-28	122	GAS6	growth arrest-specific 6 [Source:HGNC Symbol;Acc:4168]
*CA378164/1	RT03	109.4	CA378164	ENSORLG00000009094	10	22016711	22028598	46.36	151	69	4	87	503	450	591	3e-22	101	FMR1	fragile X mental retardation 1 [Source:HGNC Symbol;Acc:3775]
*CA378164/2	RT04_25	78.1	CA378164	ENSORLG00000009094	10	22016711	22028598	46.36	151	69	4	87	503	450	591	3e-22	101	FMR1	fragile X mental retardation 1 [Source:HGNC Symbol;Acc:3775]
*CB506726	RT26	33.2	CB506726	ENSORLG00000015402	13	31542863	31548359	78.57	42	9	0	599	474	279	320	4e-13	71.2	USF1	upstream transcription factor 1 [Source:HGNC Symbol;Acc:12593]
*CD8	RT12	114.7	AF178055	ENSORLG00000008514	5	16180203	16181729	42	100	55	3	543	833	29	125	4e-11	67.4
*Cl_B143	RT23	26.1	AF483539	ENSORLG00000009806	8	13455591	13456211	45.12	164	84	5	233	706	6	165	1e-31	135
*Cl-B51	RT08	62.3	AF483537	ENSORLG00000017456	4	34540763	34547069	77.55	98	22	1	1	294	1	94	5e-36	146	COPE	coatomer protein complex, subunit epsilon [Source:HGNC Symbol;Acc:2234]
*Clock	RT08	79.9	AF266745	ENSORLG00000004495	1	14996520	15007939	88.29	299	35	0	1	897	4	302	7e-157	549	CLOCK	clock homolog (mouse) [Source:HGNC Symbol;Acc:2082]
*CR363293	RT10	54.6	CR363293	ENSORLG00000001293	3	8362404	8362604	89.74	39	4	0	239	355	17	55	4e-22	93.2	C11orf46	chromosome 11 open reading frame 46 [Source:HGNC Symbol;Acc:26798]
*CR365462	RT23	66.8	CR365462	ENSORLG00000010857	17	16836000	16845350	82.35	85	15	0	1	255	815	899	1e-39	159	DDR2 (2 of 2)	discoidin domain receptor tyrosine kinase 2 [Source:HGNC Symbol;Acc:2731]
*CR373404	RT13	39.3	CR373404	ENSORLG00000005325	17	6114093	6134089	100	75	0	0	2	226	818	892	5e-40	161	DPP9 (2 of 2)	dipeptidyl-peptidase 9 [Source:HGNC Symbol;Acc:18648]
*Cyp1A2	RT10	19.6	S69278	ENSORLG00000014421	3	30530520	30533663	72.03	286	80	0	1738	2595	1	286	8e-139	397	CP1A1_ORYLA	Cytochrome P450 1A1 (EC 1.14.14.1) (CYPIA1). [Source:UniProtKB/Swiss-Prot;Acc:Q6JZS3]
*FGF6/1	RT06	42	Y16850	ENSORLG00000015726	6	23492111	23496984	84.62	117	16	2	306	650	1	117	1e-51	202	FGF6 (1 of 2)	fibroblast growth factor 6 [Source:HGNC Symbol;Acc:3684]
*FGF6/2	RT27+2	125.9	Y16850	ENSORLG00000015726	6	23492111	23496984	84.62	117	16	2	306	650	1	117	1e-51	202	FGF6 (1 of 2)	fibroblast growth factor 6 [Source:HGNC Symbol;Acc:3684]
*GDH1	RT17	58.6	AJ419570	ENSORLG00000010426	19	11708704	11719900	88.79	544	58	2	128	1750	1	543	0	972	GLUD1	glutamate dehydrogenase 1 [Source:HGNC Symbol;Acc:4335]
*GH1(DIAS)	RT09	49.8	M22731	ENSORLG00000019556	scaffold697	50314	52633	59.89	187	75	1	134	694	28	210	3e-55	212
*GH1(INRA)	RT09	54	M22731	ENSORLG00000019556	scaffold697	50314	52633	59.89	187	75	1	134	694	28	210	3e-55	212
*GnRH-3A	RT30	43.1	AF231728	ENSORLG00000005824	15	18744310	18745744	89.29	28	3	1	1	84	19	45	2e-07	53.1	GON3_ORYLA	Progonadoliberin-3 precursor (Progonadoliberin III) (Salmon-type gonadotropin-releasing hormone) (sGnRH) [Contains: Gonadoliberin-3 (Gonadoliberin III) (Luteinizing hormone-releasing hormone III) (LH-RH III) (Gonadotropin-releasing hormone III) (GnRH III)
*GnRH-3B	RT06	46.3	X79710	ENSORLG00000005824	15	18744310	18745744	88.46	26	3	1	38	115	21	45	2e-06	50.1	GON3_ORYLA	Progonadoliberin-3 precursor (Progonadoliberin III) (Salmon-type gonadotropin-releasing hormone) (sGnRH) [Contains: Gonadoliberin-3 (Gonadoliberin III) (Luteinizing hormone-releasing hormone III) (LH-RH III) (Gonadotropin-releasing hormone III) (GnRH III)
*GS01	RT24	46.1	AF390021	ENSORLG00000016687	17	25782947	25785523	90.86	372	34	0	157	1272	3	374	0	732	GLUL	glutamate-ammonia ligase [Source:HGNC Symbol;Acc:4341]
*GS02/1	RT13	22	AF390022	ENSORLG00000016687	17	25782947	25785523	91.98	374	30	0	67	1188	1	374	0	694	GLUL	glutamate-ammonia ligase [Source:HGNC Symbol;Acc:4341]
*GS02/2	RT23	29.4	AF390022	ENSORLG00000016687	17	25782947	25785523	91.98	374	30	0	67	1188	1	374	0	694	GLUL	glutamate-ammonia ligase [Source:HGNC Symbol;Acc:4341]
*GS03	RT08	74.1	AF390023	ENSORLG00000016687	17	25782947	25785523	91.47	293	25	0	3	881	82	374	1e-167	586	GLUL	glutamate-ammonia ligase [Source:HGNC Symbol;Acc:4341]
*GS04	RT13	23.3	AF390024	ENSORLG00000016687	17	25782947	25785523	90.84	371	34	0	7	1119	4	374	0	683	GLUL	glutamate-ammonia ligase [Source:HGNC Symbol;Acc:4341]
*HMG-1	RT01	48.6	L32859	ENSORLG00000003400	14	9679253	9682694	93.88	49	3	0	1277	1423	1	49	4e-22	104	HMGB1 (1 of 2)	high-mobility group box 1 [Source:HGNC Symbol;Acc:4983]
*HoxA11b	RT27+2	139.6	AY567792	ENSORLG00000005037	11	10551752	10553422	51.95	231	96	9	6	653	1	227	8e-47	185	Q3V629_ORYLA	HoxA11a. [Source:UniProtKB/TrEMBL;Acc:Q3V629]
*HoxA2b	RT31	153.3	AY567794	ENSORLG00000004987	11	10497902	10499602	67.62	210	63	5	821	1435	112	311	9e-68	254	Q3V636_ORYLA	HoxA2a. [Source:UniProtKB/TrEMBL;Acc:Q3V636]
*HoxA4a/1	RT03	78.6	AY567797	ENSORLG00000005025	11	10516187	10540809	97.14	70	2	0	968	1177	667	736	2e-35	146	Q9PTV6_ORYLA	Homeodomain protein HOXA-9 (Fragment). [Source:UniProtKB/TrEMBL;Acc:Q9PTV7]
*HoxA4a/2	RT16	23.6	AY567797	ENSORLG00000005025	11	10516187	10540809	97.14	70	2	0	968	1177	667	736	2e-35	146	Q9PTV6_ORYLA	Homeodomain protein HOXA-9 (Fragment). [Source:UniProtKB/TrEMBL;Acc:Q9PTV7]
*HoxB4a/2	RT09	49.8	AY567800	ENSORLG00000017548	21	24626688	24627805	90.91	66	6	1	760	957	136	200	2e-28	123	Q3V5Z8_ORYLA	HOXD4A (Fragment). [Source:UniProtKB/TrEMBL;Acc:Q9PVS1]
*HoxB5b/1	RT17	54.3	AY567802	ENSORLG00000012379	19	17589907	17591540	70.2	198	48	7	3	563	8	199	1e-58	224	Q3V611_ORYLA	HOXB5B (Fragment). [Source:UniProtKB/TrEMBL;Acc:Q9PVR7]
*HoxB5b/2	RT22	123	AY567802	ENSORLG00000012379	19	17589907	17591540	70.2	198	48	7	3	563	8	199	1e-58	224	Q3V611_ORYLA	HOXB5B (Fragment). [Source:UniProtKB/TrEMBL;Acc:Q9PVR7]
*HoxC4a	RT21	41.2	AY567805	ENSORLG00000007955	7	12904738	12906217	92.31	78	6	0	1	234	67	144	3e-39	157	HOXC4	homeobox C4 [Source:HGNC Symbol;Acc:5126]
*HoxC4b	RT29	58.4	AY567806	ENSORLG00000007955	7	12904738	12906217	72.22	144	40	2	2	433	3	144	7e-47	184	HOXC4	homeobox C4 [Source:HGNC Symbol;Acc:5126]
*HoxC6b/2	RT29	58.4	AY567807	ENSORLG00000007935	7	12875528	12892933	74.17	120	31	1	56	415	251	369	5e-43	171	HXC9_ORYLA	Homeobox protein Hox-C9. [Source:UniProtKB/Swiss-Prot;Acc:Q9PVQ9]
*HoxC9b	RT12	65.4	AY567809	ENSORLG00000007935	7	12875528	12892933	64.1	195	63	2	3	566	11	205	4e-70	263	HXC9_ORYLA	Homeobox protein Hox-C9. [Source:UniProtKB/Swiss-Prot;Acc:Q9PVQ9]
*HoxD10a	RT31	85	AY567813	ENSORLG00000017540	21	24611618	24613195	65.37	205	67	7	1	603	45	245	4e-69	259	Q9PVQ4_ORYLA	HOXD10A (Fragment). [Source:UniProtKB/TrEMBL;Acc:Q9PVQ4]
*HoxD4a	RT31	131.2	AY567814	ENSORLG00000017548	21	24626688	24627805	75.71	140	33	1	89	505	1	140	6e-60	228	Q3V5Z8_ORYLA	HOXD4A (Fragment). [Source:UniProtKB/TrEMBL;Acc:Q9PVS1]
*HoxD9a	RT31	86.7	AY567816	ENSORLG00000017544	21	24614901	24616181	57	200	75	8	123	689	3	192	3e-52	202	HXD9_ORYLA	Homeobox protein Hox-D9. [Source:UniProtKB/Swiss-Prot;Acc:Q9PVR2]
*hsc71	RT09	46.1	S85730	ENSORLG00000013520	20	22390185	22393071	94.82	193	10	0	3901	4479	67	259	8e-100	363	HSPA8 (2 of 2)	heat shock 70kDa protein 8 [Source:HGNC Symbol;Acc:5241]
*Hsp70A	RT09	46.1	AB176854	ENSORLG00000000233	8	486388	488307	87.73	644	79	2	103	2034	1	639	0	1063	HSP71_ORYLA	Heat shock 70 kDa protein 1 (HSP70-1). [Source:UniProtKB/Swiss-Prot;Acc:Q9I8F9]
*Ifn_inducib	RT29	88.9	AJ313031	ENSORLG00000001737	6	3775287	3775898	75.86	29	7	0	4245	4331	48	76	6e-06	51.6
*Ifn_inducib_pr	RT29	88.9	AJ313031	ENSORLG00000001737	6	3775287	3775898	75.86	29	7	0	4245	4331	48	76	6e-06	51.6
*IGF2	RT27+2	91.3	EF450082	ENSORLG00000016443	23	20440593	20457556	46.67	60	31	1	1061	1237	12	71	8e-07	53.1	IGF1	insulin-like growth factor 1 (somatomedin C) [Source:HGNC Symbol;Acc:5464]
*IgM/1	RT02	137.2	X83372	ENSORLG00000011796	8	15258694	15266617	51.96	102	49	1	2766	3071	94	190	3e-23	107
*IgM/2	RT09	33.3	X83372	ENSORLG00000011796	8	15258694	15266617	51.96	102	49	1	2766	3071	94	190	3e-23	107
*II_Beta_2	RT19	137.7	AJ245925	ENSORLG00000000217	9	199940	200986	48	75	39	2	2297	2521	183	254	3e-10	64.7	IL1B	interleukin 1, beta [Source:HGNC Symbol;Acc:5992]
*Myf5-MRF4	RT15	78.3	EF450074	ENSORLG00000016257	23	19582184	19583944	86.26	131	17	1	3	392	2	132	3e-52	203	MYF5	myogenic factor 5 [Source:HGNC Symbol;Acc:7565]
*Myostatin1	RT05	43.5	DQ136028	ENSORLG00000015057	21	18492010	18494188	96.03	126	5	0	5090	5467	252	377	3e-72	271
*Myostatin2	RT19	25.7	DQ138300	ENSORLG00000015057	21	18492010	18494188	96.83	126	4	0	4509	4886	252	377	3e-73	275
*Och15	RT09	106.4	AY374432	ENSORLG00000004983	4	8462009	8473397	97.01	67	2	0	3	203	284	350	2e-33	138
*Oki23	RT10	46.6	AF055447	ENSORLG00000001958	9	5017380	5038934	93.18	44	3	0	6	137	360	403	1e-20	95.1	ADAMTS12	ADAM metallopeptidase with thrombospondin type 1 motif, 12 [Source:HGNC Symbol;Acc:14605]
*Omi165TUF	RT14	149.4	AB213245	ENSORLG00000010709	19	12124094	12131465	64	25	9	0	268	194	43	67	7e-06	45.4	PRSS12	protease, serine, 12 (neurotrypsin, motopsin) [Source:HGNC Symbol;Acc:9477]
*OMM1011	RT05	62.8	AF346672	ENSORLG00000018128	21	29648518	29655938	59.18	49	20	0	245	391	35	83	5e-12	67.8	ACMSD	aminocarboxymuconate semialdehyde decarboxylase [Source:HGNC Symbol;Acc:19288]
*OMM1013	RT16	63.1	AF346674	ENSORLG00000018260	21	31537167	31753131	61.22	49	19	0	530	384	4045	4093	4e-13	70.9	LRP1B	low density lipoprotein receptor-related protein 1B [Source:HGNC Symbol;Acc:6693]
*OMM1033	RT29	30.5	AF375013	ENSORLG00000019688	ultracontig62	937646	1033952	63.16	38	14	0	390	503	501	538	1e-07	52.8	STAB1	stabilin 1 [Source:HGNC Symbol;Acc:18628]
*OMM1042	RT09	114.9	BV722064	ENSORLG00000004983	4	8462009	8473397	97.06	34	1	0	64	165	287	320	6e-27	72.8
*OMM1056	RT12	119.3	BV722065	ENSORLG00000008787	7	14138544	14262249	78.57	28	6	0	162	245	179	206	6e-09	57.8	CACNA2D3 (1 of 2)	calcium channel, voltage-dependent, alpha 2/delta subunit 3 [Source:HGNC Symbol;Acc:15460]
*OMM1070	RT27+2	86.2	AF375019	ENSORLG00000014219	16	19902331	19930133	94.34	53	3	0	160	2	150	202	8e-25	109	FOXO6 (1 of 2)	forkhead box O6 [Source:HGNC Symbol;Acc:24814]
*OMM1077	RT07	88.4	AF352748	ENSORLG00000016236	23	19449054	19488858	96.77	31							8e-11		PPFIA2	protein tyrosine phosphatase, receptor type, f polypeptide (PTPRF), interacting protein (liprin), alpha 2 [Source:HGNC Symbol;Acc:9246]
*OMM1084	RT11	59	AF352754	ENSORLG00000010217	13	19729310	19783352	71.43	42	12	0	550	425	2901	2942	2e-11	65.1	FAT3 (1 of 2)	FAT tumor suppressor homolog 3 (Drosophila) [Source:HGNC Symbol;Acc:23112]
*OMM1086	RT14	59	AF352755	ENSORLG00000016014	22	12034041	12062652	96.67	60	2	0	3	182	196	255	9e-32	133	KIAA1409	KIAA1409 [Source:HGNC Symbol;Acc:19966]
*OMM1134/1	RT14	114.8	AY039628	ENSORLG00000007664	1	22997461	23033856	88	25	3	0	161	87	43	67	2e-06	48.5	LRBA (2 of 2)	LPS-responsive vesicle trafficking, beach and anchor containing [Source:HGNC Symbol;Acc:1742]
*OMM1134/2	RT20	92.2	AY039628	ENSORLG00000007664	1	22997461	23033856	88	25	3	0	161	87	43	67	2e-06	48.5	LRBA (2 of 2)	LPS-responsive vesicle trafficking, beach and anchor containing [Source:HGNC Symbol;Acc:1742]
*OMM1156	RT16	87.1	AY039638	ENSORLG00000002885	20	892596	928631	96.77	31	1	0	134	226	101	131	2e-11	65.1	TNIK (1 of 2)	TRAF2 and NCK interacting kinase [Source:HGNC Symbol;Acc:30765]
*OMM1178	RT23	11.1	AF469965	ENSORLG00000018027	17	31753208	31755121	67.39	46	15	0	124	261	142	187	8e-20	63.9
*OMM1181	RT20	39.3	AF469967	ENSORLG00000014872	14	30758167	30767721	100	55	0	0	335	499	31	85	1e-26	115
*OMM1192	RT09	104.3	AF469977	ENSORLG00000001840	9	4654320	4663224	89.74	39	4	0	282	398	104	142	2e-15	79	KCMF1 (2 of 2)	potassium channel modulatory factor 1 [Source:HGNC Symbol;Acc:20589]
*OMM1236(ARS)	RT12	48	AF470016	ENSORLG00000016397	4	31072611	31129462	75	32	8	0	288	383	24	55	5e-09	57.4	SHROOM2 (1 of 2)	shroom family member 2 [Source:HGNC Symbol;Acc:630]
*OMM1236(UoG)	RT12	126.1	AF470016	ENSORLG00000016397	4	31072611	31129462	75	32	8	0	288	383	24	55	5e-09	57.4	SHROOM2 (1 of 2)	shroom family member 2 [Source:HGNC Symbol;Acc:630]
*OMM1237	RT10	84.3	AF470017	ENSORLG00000012789	3	26139143	26149703	74.19	31	8	0	181	89	260	290	1e-09	58.5	GNB5 (2 of 2)	guanine nucleotide binding protein (G protein), beta 5 [Source:HGNC Symbol;Acc:4401]
*OMM1240/1	RT02	24.7	AF470020	ENSORLG00000016661	8	23224257	23229481	43.06	72	41	1	442	657	27	73	3e-07	52	PRPSAP2	phosphoribosyl pyrophosphate synthetase-associated protein 2 [Source:HGNC Symbol;Acc:9467]
*OMM1240/2	RT29	140.1	AF470020	ENSORLG00000016661	8	23224257	23229481	43.06	72	41	1	442	657	27	73	3e-07	52	PRPSAP2	phosphoribosyl pyrophosphate synthetase-associated protein 2 [Source:HGNC Symbol;Acc:9467]
*OMM1241	RT14	35.8	AF470021	ENSORLG00000001080	2	16732162	16758925	86.27	51	7	0	465	313	1214	1264	2e-19	91.3	XDH	xanthine dehydrogenase [Source:HGNC Symbol;Acc:12805]
*OMM1278	RT31	99	AF470042	ENSORLG00000020714	ultracontig182	1187924	1271264	78.95	57	12	1	356	186	805	860	3e-19	92
*OMM1288	RT26	63.2	AF470048	ENSORLG00000005587	13	11853612	11857161	68.75	96	30	0	578	291	298	393	3e-35	145
*OMM1292	RT05	49.3	AF470052	ENSORLG00000010576	21	8195871	8225114	59.09	66	27	0	15	212	328	393	1e-17	85.5	CERKL	ceramide kinase-like [Source:HGNC Symbol;Acc:21699]
*OMM1303	RT16	19	G73543	ENSORLG00000011403	14	21403062	21412568	48.78	41	21	1	3	125	475	514	5e-06	47.8
*OMM1321	RT13	20.7	G73559	ENSORLG00000017226	17	27235514	27241287	75	28	7	0	431	514	98	125	2e-06	48.9
*OMM1327	RT13	23	G73563	ENSORLG00000017226	17	27235514	27241287	82.61	46	8	0	427	564	98	143	2e-19	92
*OMM1329	RT23	11.1	G73564	ENSORLG00000018027	17	31753208	31755121	67.39	46	15	0	66	203	142	187	4e-11	63.9
*OMM1335	RT04_25	4.9	G73569	ENSORLG00000001628	2	17888211	17895889	68.75	32	10	1	226	131	25	55	3e-06	46.6	ZNF513 (1 of 2)	zinc finger protein 513 [Source:HGNC Symbol;Acc:26498]
*OMM1338	RT14	20.2	G73571	ENSORLG00000017983	22	21883241	21980711	63.04	46	17	0	262	399	75	120	5e-13	70.9	Q2Z1R4_ORYLA	Kallikrein like protein. [Source:UniProtKB/TrEMBL;Acc:Q2Z1R4]
*OMM1348	RT20	92.7	G73579	ENSORLG00000002180	1	6051529	6083545	83.33	24	4	0	1	72	306	329	1e-08	55.8	VEGFC	vascular endothelial growth factor C [Source:HGNC Symbol;Acc:12682]
*OMM1381	RT12	104.1	BV078067	ENSORLG00000000994	5	1357553	1368912	87.18	78							7e-36		USP4	ubiquitin specific peptidase 4 (proto-oncogene) [Source:HGNC Symbol;Acc:12627]
*OMM1417	RT07	12.5	BV722087	ENSORLG00000019497	ultracontig236	1346221	1372115	90.91	11							2e-21		ARHGEF4	Rho guanine nucleotide exchange factor (GEF) 4 [Source:HGNC Symbol;Acc:684]
*OMM1434	RT31	66.7	BV722113	ENSORLG00000018260	21	31537167	31753131	97.5	40	1	0	217	336	45	84	5e-19	90.9	LRP1B	low density lipoprotein receptor-related protein 1B [Source:HGNC Symbol;Acc:6693]
*OMM1536	RT27+2	64.4	BV212065	ENSORLG00000012811	24	6296797	6298049	72.73	33	9	0	8	106	50	82	2e-06	48.9	MRAP2	melanocortin 2 receptor accessory protein 2 [Source:HGNC Symbol;Acc:21232]
*OMM1544	RT20	66.1	BV212073	ENSORLG00000007407	14	15295917	15306381	85.19	27	4	0	351	271	114	140	2e-07	51.6
*OMM1587	RT30	25	BV212105	ENSORLG00000013882	12	25833360	25882736	51.11	45	22	1	313	179	1327	1369	3e-06	49.3
*OMM1595	RT08	78.9	BV212111	ENSORLG00000009761	12	14399716	14418196	70.69	58	17	0	378	205	198	255	2e-09	59.3	RAI14	retinoic acid induced 14 [Source:HGNC Symbol;Acc:14873]
*OMM1604	RT24	45.8	BV212119	ENSORLG00000000634	4	1938543	1971298	93.75	32	2	0	571	476	384	415	4e-12	67.8	EXOC1	exocyst complex component 1 [Source:HGNC Symbol;Acc:30380]
*OMM1612	RT09	38.3	BV212126	ENSORLG00000016597	8	22653549	22656353	63.44	93	34	2	287	9	1	87	8e-27	116	GADD45GIP1	growth arrest and DNA-damage-inducible, gamma interacting protein 1 [Source:HGNC Symbol;Acc:29996]
*OMM1624/1	RT27+2	51.1	BV212135	ENSORLG00000010926	16	16186266	16207702	52.44	82	37	1	289	50	574	655	2e-17	84.3	MYH14	myosin, heavy chain 14, non-muscle [Source:HGNC Symbol;Acc:23212]
*OMM1624/2	RT31	129.7	BV212135	ENSORLG00000010926	16	16186266	16207702	52.44	82	37	1	289	50	574	655	2e-17	84.3	MYH14	myosin, heavy chain 14, non-muscle [Source:HGNC Symbol;Acc:23212]
*OMM1639	RT19	122.7	BV212148	ENSORLG00000008185	9	13127617	13135475	41.03	78	45	2	237	7	336	410	1e-10	62.4	TBX5 (2 of 2)	T-box 5 [Source:HGNC Symbol;Acc:11604]
*OMM1646	RT02	86.8	BV212153	ENSORLG00000003284	8	5646506	5665560	62.65	83	31	0	270	518	8	90	2e-19	91.7	MRC2	mannose receptor, C type 2 [Source:HGNC Symbol;Acc:16875]
*OMM1652	RT12	65.9	BV212156	ENSORLG00000014370	5	27264849	27285531	51.96	102	49	1	322	17	1	73	2e-24	108	SEMA3F	sema domain, immunoglobulin domain (Ig), short basic domain, secreted, (semaphorin) 3F [Source:HGNC Symbol;Acc:10728]
*OMM1661/1	RT10	77.7	BV212289	ENSORLG00000007234	9	12702013	12708125	89.36	47	5	0	212	72	232	278	2e-19	93.2
*OMM1661/2	RT19	105.4	BV212289	ENSORLG00000007234	9	12702013	12708125	89.36	47	5	0	212	72	232	278	2e-19	93.2
*OMM1696	RT04_25	103.8	BV212181	ENSORLG00000006170	14	13962557	13988901	65.05	103	36	1	4	312	276	345	1e-30	130
*OMM1714	RT16	82.2	BV212195	ENSORLG00000014051	22	8349555	8382748	45.03	151	83	2	9	461	728	811	5e-19	90.1	NRD1 (1 of 2)	nardilysin (N-arginine dibasic convertase) [Source:HGNC Symbol;Acc:7995]
*OMM1740	RT12	130		ENSORLG00000004673	5	8289640	8289783	87.5	48							2.2e-18	231		ATPase, Ca++ transporting, plasma membrane 2
*OMM1752	RT31	0	BV212226	ENSORLG00000000072	3	2179933	2188132	92.68	41	3	0	437	559	173	213	3e-16	81.3	KIAA0895L	KIAA0895-like [Source:HGNC Symbol;Acc:34408]
*OMM1764/1	RT07	73.6	BV212233	ENSORLG00000016075	6	25480366	25506013	63.83	47	17	0	359	499	435	481	7e-13	70.9
*OMM1764/2	RT15	53.6	BV212233	ENSORLG00000016075	6	25480366	25506013	63.83	47	17	0	359	499	435	481	7e-13	70.9
*OMM1772	RT01	21.6	BV212240	ENSORLG00000011244	12	17641030	17681627	92.68	41	3	0	459	581	1343	1383	1e-16	83.2
*OMM1778/1	RT27	39.5	BV212246	ENSORLG00000010249	16	15774444	15797424	68.57	35							1e-18		ITGA10	integrin, alpha 10 [Source:HGNC Symbol;Acc:6135]
*OMM1778/2	RT31	139.7	BV212246	ENSORLG00000010249	16	15774444	15797424	68.57	35							1e-18		ITGA10	integrin, alpha 10 [Source:HGNC Symbol;Acc:6135]
*OMM1797	RT04_25	96.2	BV212257	ENSORLG00000005391	10	13087143	13101515	70.97	62	18	0	438	253	213	274	2e-16	81.6
*OMM1809	RT12	99.2	BV212263	ENSORLG00000012418	5	25031689	25039579	68.89	45	14	1	163	29	125	167	6e-12	66.6	CLDN19	claudin 19 [Source:HGNC Symbol;Acc:2040]
*OMM1821	RT12	34.3	BV212271	ENSORLG00000016093	5	29715012	29747885	85.71	49	7	0	148	2	1325	1373	7e-19	90.9	KIF21B	kinesin family member 21B [Source:HGNC Symbol;Acc:29442]
*OMM1825/1	RT08	63.6	BV212273	ENSORLG00000012014	9	18036417	18058004	89.66	29	3	0	237	151	39	67	5e-08	53.5	RPH3A (1 of 2)	rabphilin 3A homolog (mouse) [Source:HGNC Symbol;Acc:17056]
*OMM1825/2	RT09	106.4	BV212273	ENSORLG00000012014	9	18036417	18058004	89.66	29	3	0	237	151	39	67	5e-08	53.5	RPH3A (1 of 2)	rabphilin 3A homolog (mouse) [Source:HGNC Symbol;Acc:17056]
*OMM1831	RT12	111.3	BV212278	ENSORLG00000010493	5	19187157	19222035	80.7	57	11	0	177	7	677	733	5e-22	100	NFASC	neurofascin [Source:HGNC Symbol;Acc:29866]
*OMM3024	RT29	0	BV012584	ENSORLG00000018856	scaffold873	60767	63324	66.67	42	14	0	41	166	202	243	6e-12	67.4	Q9MX50_ORYLA	MHC class II antigen (Fragment). [Source:UniProtKB/TrEMBL;Acc:Q9TPI1]
*OMM3026	RT29	58.3	BV012587	ENSORLG00000018856	scaffold873	60767	63324	66.67	42	14	0	986	861	202	243	1e-11	67.4	Q9MX50_ORYLA	MHC class II antigen (Fragment). [Source:UniProtKB/TrEMBL;Acc:Q9TPI1]
*OMM3054	RT12	76.4	BV078095	ENSORLG00000013752	5	26726858	26738016	91.84	49	4	0	525	379	764	812	5e-25	110
*OMM3066/1	RT03	75.9	BV676503	ENSORLG00000004649	11	9858300	9859159	80	30	6	0	307	396	64	93	1e-07	51.6	NPY (1 of 2)	neuropeptide Y [Source:HGNC Symbol;Acc:7955]
*OMM3066/2	RT16	22.2	BV676503	ENSORLG00000004649	11	9858300	9859159	80	30	6	0	307	396	64	93	1e-07	51.6	NPY (1 of 2)	neuropeptide Y [Source:HGNC Symbol;Acc:7955]
*OMM3085	RT16	51.2	BV718451	ENSORLG00000005319	13	11460412	11464793	42.67	75	43	0	1004	1228	232	306	3e-11	68.6
*OMM3090	RT16	51.2	BV676518	ENSORLG00000019194	scaffold3383	412	3536	60.87	69	23	2	1006	812	83	151	1e-19	79.7	Q8UUL7_ORYLA	PSMB8-A protein. [Source:UniProtKB/TrEMBL;Acc:Q8UUL7]
*OMM3099	RT19	107.6	BV683035	ENSORLG00000007192	9	12583357	12597894	83.33	30							1e-07		SGSM1 (1 of 2)	small G protein signaling modulator 1 [Source:HGNC Symbol;Acc:29410]
*OMM3100	RT19	107.6	BV683036	ENSORLG00000007192	9	12583357	12597894	79.17	48							1e-15		SGSM1 (1 of 2)	small G protein signaling modulator 1 [Source:HGNC Symbol;Acc:29410]
*OMM3115	RT03	109.4	AB162343	ENSORLG00000006618	11	15298761	15304611	51.46	171	83	1	107017	107529	424	547	5e-39	165	Q8UUM0_ORYLA	ABCB3 protein. [Source:UniProtKB/TrEMBL;Acc:Q8UUM0]
*OMM3140	RT04_25	40	BV718477	ENSORLG00000018041	22	23480660	23526637	96.15	52	2	0	558	403	1	52	6e-06	50.1	PPP2R5E	protein phosphatase 2, regulatory subunit B', epsilon isoform [Source:HGNC Symbol;Acc:9313]
*OMM5000/1	RT27+2	51.7	CO805106	ENSORLG00000011308	16	16373682	16386359	87.8	164	20	0	680	189	277	440	7e-84	306	GRWD1	glutamate-rich WD repeat containing 1 [Source:HGNC Symbol;Acc:21270]
*OMM5000/2	RT31	139.7	CO805106	ENSORLG00000011308	16	16373682	16386359	87.8	164	20	0	680	189	277	440	7e-84	306	GRWD1	glutamate-rich WD repeat containing 1 [Source:HGNC Symbol;Acc:21270]
*OMM5002	RT16	30.1	CO805108	ENSORLG00000011084	11	21372290	21379143	95.02	201							2e-110
*OMM5005	RT31	37.2	CO805111	ENSORLG00000011863	21	11197003	11206156	91.33	196	17	0	4	591	1	196	9e-101	363	C13orf1	chromosome 13 open reading frame 1 [Source:HGNC Symbol;Acc:14297]
*OMM5006	RT11	54.2	CO805112	ENSORLG00000014729	13	28818938	28829502	74.47	47	12	0	392	252	272	318	5e-16	79.7	DHRS13 (1 of 2)	dehydrogenase/reductase (SDR family) member 13 [Source:HGNC Symbol;Acc:28326]
*OMM5015	RT06	9.8	CA359407	ENSORLG00000003585	4	6910225	6917798	39.39	132	62	5	65	406	1	131	9e-07	50.8
*OMM5019/1	RT02	120.9	CO805124	ENSORLG00000007312	8	9815176	9820576	74.75	99	24	2	2	295	250	341	3e-34	142	NDEL1 (2 of 2)	nudE nuclear distribution gene E homolog (A. nidulans)-like 1 [Source:HGNC Symbol;Acc:17620]
*OMM5019/2	RT09	10.7	CO805124	ENSORLG00000007312	8	9815176	9820576	74.75	99	24	2	2	295	250	341	3e-34	142	NDEL1 (2 of 2)	nudE nuclear distribution gene E homolog (A. nidulans)-like 1 [Source:HGNC Symbol;Acc:17620]
*OMM5038	RT17	77.7	CA348626	ENSORLG00000010474	19	11737569	11747099	87.78	180	22	0	83	622	1	180	3e-89	324
*OMM5042	RT27+2	85.5	CA375845	ENSORLG00000014582	16	20845471	20860335	64.04	89	32	0	126	392	1211	1299	2e-27	119	MAP3K6	mitogen-activated protein kinase kinase kinase 6 [Source:HGNC Symbol;Acc:6858]
*OMM5045	RT19	118.4	CA348654	ENSORLG00000011119	9	16800956	16807189	84.06	138	22	0	2	415	559	696	3e-60	228
*OMM5047	RT09	58.5	CA349175	ENSORLG00000004568	8	6998091	7000794	32	75	51	0	575	351	89	163	2e-11	65.9	BAX	BCL2-associated X protein [Source:HGNC Symbol;Acc:959]
*OMM5056	RT22	104.3	CA349207	ENSORLG00000010507	19	11948533	11958414	60.67	89	35	2	556	290	178	263	1e-23	106	MYOZ1 (2 of 2)	myozenin 1 [Source:HGNC Symbol;Acc:13752]
*OMM5059/1	RT20	6.6	CA369467	ENSORLG00000003412	14	9696172	9699054	72.08	154	42	1	44	502	4	157	6e-63	237	ALOX5AP	arachidonate 5-lipoxygenase-activating protein [Source:HGNC Symbol;Acc:436]
*OMM5059/2	RT29	71.2	CA369467	ENSORLG00000003412	14	9696172	9699054	72.08	154	42	1	44	502	4	157	6e-63	237	ALOX5AP	arachidonate 5-lipoxygenase-activating protein [Source:HGNC Symbol;Acc:436]
*OMM5064	RT16	26.3	CA348707	ENSORLG00000003881	11	8624591	8636379	84.09	44							8e-13		FAM126A	family with sequence similarity 126, member A [Source:HGNC Symbol;Acc:24587]
*OMM5067	RT31	129.7	CA348790	ENSORLG00000019669	scaffold2556	9202	12348	71.05	38	11	0	631	518	240	277	3e-09	58.5	POPDC3	popeye domain containing 3 [Source:HGNC Symbol;Acc:17649]
*OMM5077	RT04_25	103.8	CA348730	ENSORLG00000009917	10	23353095	23360557	100	35	0	0	3	107	202	236	3e-15	78.2	HPRT1	hypoxanthine phosphoribosyltransferase 1 [Source:HGNC Symbol;Acc:5157]
*OMM5091	RT08	112.3	CA348771	ENSORLG00000007626	17	12821277	12865912	85.15	202	26	1	2	595	567	768	2e-90	327
*OMM5099	RT07	47.5	CA348959	ENSORLG00000007501	17	12733764	12743350	84.26	108	17	0	1	324	217	324	4e-48	186
*OMM5100	RT15	84.5	CA348952	ENSORLG00000015538	23	17260465	17281218	50.32	157	60	2	3	419	1302	1458	7e-31	130	UHRF1BP1L	UHRF1 binding protein 1-like [Source:HGNC Symbol;Acc:29102]
*OMM5112	RT23	18.3	CA349005	ENSORLG00000002505	17	2365159	2385447	71.11	45	13	0	575	441	234	278	2e-13	72.4	TMEM55B	transmembrane protein 55B [Source:HGNC Symbol;Acc:19299]
*OMM5127/1(ARS)	RT09	88.5	CO805129	ENSORLG00000019976	scaffold2033	11311	15964	72.9	107	29	1	1	321	382	485	1e-37	153	MVP	major vault protein [Source:HGNC Symbol;Acc:7531]
*OMM5127/1(INRA)	RT09	59.3	CO805129	ENSORLG00000019976	scaffold2033	11311	15964	72.9	107	29	1	1	321	382	485	1e-37	153	MVP	major vault protein [Source:HGNC Symbol;Acc:7531]
*OMM5127/2	RT30	6.9	CO805129	ENSORLG00000019976	scaffold2033	11311	15964	72.9	107	29	1	1	321	382	485	1e-37	153	MVP	major vault protein [Source:HGNC Symbol;Acc:7531]
*OMM5132	RT21	45.2	BX076842	ENSORLG00000020223	ultracontig90	2529222	2533686	69.23	39	12	0	3	119	215	253	1e-10	63.9	MAPRE1	microtubule-associated protein, RP/EB family, member 1 [Source:HGNC Symbol;Acc:6890]
*OMM5133	RT22	54.7	BV211864	ENSORLG00000002452	7	5593712	5603690	87.96	108	13	0	23	346	1	108	2e-52	203
*OMM5136	RT01	38.5	BV211865	ENSORLG00000000960	15	2998756	3010167	90.36	197	18	1	155	742	9	205	5e-99	358	RAB1A	RAB1A, member RAS oncogene family [Source:HGNC Symbol;Acc:9758]
*OMM5137	RT04_25	42.7	BV211866	ENSORLG00000017383	22	15958173	15964855	73.68	323	78	2	142	1089	1	323	2e-130	462	QPCT	glutaminyl-peptide cyclotransferase [Source:HGNC Symbol;Acc:9753]
*OMM5138	RT04_25	132.4	BV211867	ENSORLG00000007072	10	15955442	15963400	93.69	111	7	0	116	448	331	441	5e-71	185	TNIP1	TNFAIP3 interacting protein 1 [Source:HGNC Symbol;Acc:16903]
*OMM5141/1	RT09	85.1	BV211870	ENSORLG00000004715	19	4327829	4344718	84.55	440	68	0	276	1595	1	440	0	781	CPN1	carboxypeptidase N, polypeptide 1 [Source:HGNC Symbol;Acc:2312]
*OMM5141/2	RT22	66.6	BV211870	ENSORLG00000004715	19	4327829	4344718	84.55	440	68	0	276	1595	1	440	0	781	CPN1	carboxypeptidase N, polypeptide 1 [Source:HGNC Symbol;Acc:2312]
*OMM5142/1	RT27+2	79.2	BV211871	ENSORLG00000010277	16	15814654	15820206	80.28	142	28	0	284	709	5	146	2e-64	243	CRABP2 (2 of 2)	cellular retinoic acid binding protein 2 [Source:HGNC Symbol;Acc:2339]
*OMM5142/2	RT31	136.4	BV211871	ENSORLG00000010277	16	15814654	15820206	80.28	142	28	0	284	709	5	146	2e-64	243	CRABP2 (2 of 2)	cellular retinoic acid binding protein 2 [Source:HGNC Symbol;Acc:2339]
*OMM5143	RT03	31.4	BV211872	ENSORLG00000005514	11	13090366	13092405	80.2	101	20	0	439	741	88	188	2e-44	177	PEF1	penta-EF-hand domain containing 1 [Source:HGNC Symbol;Acc:30009]
*OMM5148/1	RT13	63.2	BV211876	ENSORLG00000017856	17	30668232	30691497	84.57	162	25	0	3	488	1265	1426	4e-76	282	MYOM1 (2 of 2)	myomesin 1, 185kDa [Source:HGNC Symbol;Acc:7613]
*OMM5148/2	RT21	142.6	BV211876	ENSORLG00000017856	17	30668232	30691497	84.57	162	25	0	3	488	1265	1426	4e-76	282	MYOM1 (2 of 2)	myomesin 1, 185kDa [Source:HGNC Symbol;Acc:7613]
*OMM5153	RT03	55.3	BV211881	ENSORLG00000004912	11	10285718	10287743	81.48	81	15	0	83	325	135	215	5e-48	148	FKBP14 (1 of 2)	FK506 binding protein 14, 22 kDa [Source:HGNC Symbol;Acc:18625]
*OMM5156	RT19	177.7	BV211884	ENSORLG00000001714	9	4502713	4513765	75.72	173	38	2	19	525	918	1090	1e-74	277	ZCCHC6	zinc finger, CCHC domain containing 6 [Source:HGNC Symbol;Acc:25817]
*OMM5158	RT22	104.3	BX319197	ENSORLG00000010507	19	11948533	11958414	63.33	60	22	2	2	181	207	263	3e-14	74.3	MYOZ1 (2 of 2)	myozenin 1 [Source:HGNC Symbol;Acc:13752]
*OMM5159	RT26	18.6	BV211887	ENSORLG00000007210	13	14554486	14561005	56.4	367	159	4	376	1473	8	368	5e-121	431	TMPRSS13	transmembrane protease, serine 13 [Source:HGNC Symbol;Acc:29808]
*OMM5165/1	RT02	40.9	BX311884	ENSORLG00000020102	scaffold294	649625	688272	50.55	91	45	1	1	273	1576	1663	8e-22	100	C3 (5 of 7)	complement component 3 [Source:HGNC Symbol;Acc:1318]
*OMM5165/2	RT29	122	BX311884	ENSORLG00000020102	scaffold294	649625	688272	50.55	91	45	1	1	273	1576	1663	8e-22	100	C3 (5 of 7)	complement component 3 [Source:HGNC Symbol;Acc:1318]
*OMM5166	RT08	62.3	BV211894	ENSORLG00000009378	12	14063466	14066392	70.93	172	22	2	112	543	1	170	1e-61	234	SNX24	sorting nexin 24 [Source:HGNC Symbol;Acc:21533]
*OMM5167	RT23	32.7	BV211895	ENSORLG00000008032	17	13348920	13369424	44.63	121	50	6	520	831	11	130	6e-11	65.5	PAXIP1	PAX interacting (with transcription-activation domain) protein 1 [Source:HGNC Symbol;Acc:8624]
*OMM5172	RT10	19.6	BV211899	ENSORLG00000009832	9	13908136	13914199	43.9	82	43	1	19	255	268	349	2e-12	69.7
*OMM5178	RT11	26.8	BV211904	ENSORLG00000006678	13	13525702	13533008	81.72	186	33	3	279	833	14	193	9e-79	290	C19orf47	chromosome 19 open reading frame 47 [Source:HGNC Symbol;Acc:26723]
*OMM5187	RT27+2	119.7	CA374878	ENSORLG00000008489	6	13788320	13848711	66.29	264	45	8	1	660	269	523	6e-62	233	MEF2A (1 of 2)	myocyte enhancer factor 2A [Source:HGNC Symbol;Acc:6993]
*OMM5188	RT27+2	57.8	BV211912	ENSORLG00000013603	16	18752589	18753991	57.14	224	95	4	2	670	8	226	1e-75	274
*OMM5189	RT17	70.2	BV211913	ENSORLG00000018681	ultracontig231	1304199	1313243	55.53	389	170	2	1	1158	92	480	1e-124	443
*OMM5192/1	RT03	115.1	BX317661	ENSORLG00000003914	10	10487152	10501614	76.19	126	28	2	150	521	469	594	6e-45	177	JAKMIP1	janus kinase and microtubule interacting protein 1 [Source:HGNC Symbol;Acc:26460]
*OMM5192/2	RT04_25	94.7	BX317661	ENSORLG00000003914	10	10487152	10501614	76.19	126	28	2	150	521	469	594	6e-45	177	JAKMIP1	janus kinase and microtubule interacting protein 1 [Source:HGNC Symbol;Acc:26460]
*OMM5195	RT20	14	BX882100	ENSORLG00000012713	14	23804475	23810241	44.33	97	53	4	674	387	422	492	2e-10	63.5	PWWP2A	PWWP domain containing 2A [Source:HGNC Symbol;Acc:29406]
*OMM5199	RT03	109.4	BX084966	ENSORLG00000006310	11	15003341	15019418	94.05	84	5	0	577	326	1824	1907	9e-55	156	CHD4 (1 of 2)	chromodomain helicase DNA binding protein 4 [Source:HGNC Symbol;Acc:1919]
*OMM5204	RT31	93.7	BV211926	ENSORLG00000016696	21	22654219	22659867	60.98	164	64	0	155	646	2	165	6e-60	227
*OMM5206	RT23	18.3	BV211928	ENSORLG00000002639	17	2557709	2614083	86.02	987	135	2	106	3057	27	1013	0	1660	ATP1A2	ATPase, Na+/K+ transporting, alpha 2 polypeptide [Source:HGNC Symbol;Acc:800]
*OMM5209	RT22	32.6	BV211931	ENSORLG00000001685	7	4105717	4127594	79.59	147	27	2	3	434	1249	1387	8e-57	217	USP19	ubiquitin specific peptidase 19 [Source:HGNC Symbol;Acc:12617]
*OMM5214	RT19	56.4	CA058586	ENSORLG00000005432	17	6238894	6266251	80.43	46	9	0	671	534	1514	1559	3e-16	82	AGL	amylo-alpha-1, 6-glucosidase, 4-alpha-glucanotransferase [Source:HGNC Symbol;Acc:321]
*OMM5220	RT31	50.7	BV211941	ENSORLG00000017885	21	26835172	26841494	86.61	127	16	1	1	378	249	375	4e-63	238	CASQ2	calsequestrin 2 (cardiac muscle) [Source:HGNC Symbol;Acc:1513]
*OMM5221	RT18	54.2	BV211942	ENSORLG00000000086	3	2241256	2245777	56.82	44	19	1	2	133	235	277	1e-07	54.3	SIRT3	sirtuin 3 [Source:HGNC Symbol;Acc:14931]
*OMM5222	RT23	52.8	BV211943	ENSORLG00000017457	9	31161963	31181589	50.96	104	48	2	567	265	1	92	2e-21	99.8	PIK3R1 (1 of 2)	phosphoinositide-3-kinase, regulatory subunit 1 (alpha) [Source:HGNC Symbol;Acc:8979]
*OMM5223	RT12	119.3	BV211944	ENSORLG00000001165	7	2609308	2619012	51.1	227	98	3	169	810	296	522	6e-47	185	KLF15	Kruppel-like factor 15 [Source:HGNC Symbol;Acc:14536]
*OMM5227	RT29	114.4	BX301679	ENSORLG00000013663	1	33458754	33465838	70.16	124	37	1	133	504	1	123	5e-52	176	NTAN1	N-terminal asparagine amidase [Source:HGNC Symbol;Acc:29909]
*OMM5233/1	RT12	39.9	CA349039	ENSORLG00000003517	2	22814585	22818019	82.86	70	12	0	561	352	446	515	7e-28	120	ATP5B	ATP synthase, H+ transporting, mitochondrial F1 complex, beta polypeptide [Source:HGNC Symbol;Acc:830]
*OMM5233/2	RT16	83.3	CA349039	ENSORLG00000003517	2	22814585	22818019	82.86	70	12	0	561	352	446	515	7e-28	120	ATP5B	ATP synthase, H+ transporting, mitochondrial F1 complex, beta polypeptide [Source:HGNC Symbol;Acc:830]
*OMM5235	RT08	112.3	BV211955	ENSORLG00000009119	17	15049859	15066166	31.87	273	175	11	100	885	27	280	2e-24	110	AHSG	alpha-2-HS-glycoprotein [Source:HGNC Symbol;Acc:349]
*OMM5236	RT19	142	BV211956	ENSORLG00000000771	12	785739	787027	84.93	146	22	0	27	464	9	154	7e-60	228	UBE2L3 (2 of 2)	ubiquitin-conjugating enzyme E2L 3 [Source:HGNC Symbol;Acc:12488]
*OMM5242/1	RT06	97.2	BV211961	ENSORLG00000000043	1	500494	521373	37	100	63	2	241	540	7	101	4e-13	72.8	MORN4	MORN repeat containing 4 [Source:HGNC Symbol;Acc:24001]
*OMM5242/2	RT30	34.1	BV211961	ENSORLG00000000043	1	500494	521373	37	100	63	2	241	540	7	101	4e-13	72.8	MORN4	MORN repeat containing 4 [Source:HGNC Symbol;Acc:24001]
*OMM5243	RT03	121.9	BV211962	ENSORLG00000008214	11	17546960	17547685	53.36	253	117	7	192	947	1	213	6e-55	212	CITED4 (2 of 2)	Cbp/p300-interacting transactivator, with Glu/Asp-rich carboxy-terminal domain, 4 [Source:HGNC Symbol;Acc:18696]
*OMM5244	RT17	58.9	BX316239	ENSORLG00000010148	19	11392231	11446479	95.38	65	3	0	880	686	1607	1671	1e-22	103
*OMM5246/1	RT27+2	69.8	BX075938	ENSORLG00000013015	16	17690960	17694198	53.91	115	20	1	152	397	132	246	6e-06	48.1	INO80E	INO80 complex subunit E [Source:HGNC Symbol;Acc:26905]
*OMM5246/2	RT31	120.3	BX075938	ENSORLG00000013015	16	17690960	17694198	53.91	115	20	1	152	397	132	246	6e-06	48.1	INO80E	INO80 complex subunit E [Source:HGNC Symbol;Acc:26905]
*OMM5247	RT19	122.7	BX876138	ENSORLG00000008077	9	13052379	13059094	60.47	296	87	5	2	799	631	924	5e-88	320	RBM19 (1 of 2)	RNA binding motif protein 19 [Source:HGNC Symbol;Acc:29098]
*OMM5254	RT10	21.3	BV211969	ENSORLG00000005789	9	11336698	11388520	94.74	38	2	0	235	348	889	926	1e-15	81.6	PCSK5	proprotein convertase subtilisin/kexin type 5 [Source:HGNC Symbol;Acc:8747]
*OMM5255	RT12	70	CA344270	ENSORLG00000017464	5	33778964	33781718	77.78	72	15	2	92	304	100	167	9e-17	84	PSMF1	proteasome (prosome, macropain) inhibitor subunit 1 (PI31) [Source:HGNC Symbol;Acc:9571]
*OMM5256	RT21	105.8	CA366869	ENSORLG00000008067	18	19460994	19501181	93.18	88	6	0	24	287	833	920	5e-42	166
*OMM5257	RT22	0	BV211972	ENSORLG00000008147	7	13389440	13392837	63.39	183	62	4	244	777	38	211	6e-48	188	CCDC115	coiled-coil domain containing 115 [Source:HGNC Symbol;Acc:28178]
*OMM5258	RT12	65.4	BX084427	ENSORLG00000018734	ultracontig62	268658	273441	94.85	97	5	0	152	442	84	180	3e-55	193	RHOA	ras homolog gene family, member A [Source:HGNC Symbol;Acc:667]
*OMM5260	RT16	115.2	BV211975	ENSORLG00000004938	3	15014622	15029955	72	100	28	0	48	347	1167	1266	1e-41	167	TPP2	tripeptidyl peptidase II [Source:HGNC Symbol;Acc:12016]
*OMM5264	RT03	123.2	BV211979	ENSORLG00000003473	10	10139186	10144585	64.98	297	66	2	339	1115	51	347	1e-108	353	RAD9A	RAD9 homolog A (S. pombe) [Source:HGNC Symbol;Acc:9827]
*OMM5265	RT08	101.1	BV211980	ENSORLG00000008782	4	15354568	15395900	83.04	224	38	2	326	997	20	238	4e-114	349
*OMM5266	RT15	21.2	BV211981	ENSORLG00000012166	18	29279923	29317711	79.63	108	11	2	402	692	449	556	4e-41	166	MLLT3	myeloid/lymphoid or mixed-lineage leukemia (trithorax homolog, Drosophila); translocated to, 3 [Source:HGNC Symbol;Acc:7136]
*OMM5267/1	RT01	48.6	CA348697	ENSORLG00000003412	14	9696172	9699054	71.64	134	37	1	1	399	24	157	4e-55	210	ALOX5AP	arachidonate 5-lipoxygenase-activating protein [Source:HGNC Symbol;Acc:436]
*OMM5267/2	RT20	35.9	CA348697	ENSORLG00000003412	14	9696172	9699054	71.64	134	37	1	1	399	24	157	4e-55	210	ALOX5AP	arachidonate 5-lipoxygenase-activating protein [Source:HGNC Symbol;Acc:436]
*OMM5268	RT20	26.9	BV211983	ENSORLG00000003412	14	9696172	9699054	75.22	113	27	1	1	336	45	157	6e-49	189	ALOX5AP	arachidonate 5-lipoxygenase-activating protein [Source:HGNC Symbol;Acc:436]
*OMM5274	RT23	110.5	BX307443	ENSORLG00000016242	24	13584068	13591077	51.31	191	88	4	158	715	14	160	6e-33	137	HMBOX1	homeobox containing 1 [Source:HGNC Symbol;Acc:26137]
*OMM5288	RT06	77.4	BV212000	ENSORLG00000006231	15	19419791	19428480	97.22	72							2e-24		PTEN (1 of 2)	phosphatase and tensin homolog [Source:HGNC Symbol;Acc:9588]
*OMM5289(ARS)	RT19	47.4	BX890180	ENSORLG00000002465	9	5393417	5418933	76.92	52	12	1	301	456	694	743	3e-14	75.9	IKBKB	inhibitor of kappa light polypeptide gene enhancer in B-cells, kinase beta [Source:HGNC Symbol;Acc:5960]
*OMM5289(INRA)	RT19	124.5	BX890180	ENSORLG00000002465	9	5393417	5418933	76.92	52	12	1	301	456	694	743	3e-14	75.9	IKBKB	inhibitor of kappa light polypeptide gene enhancer in B-cells, kinase beta [Source:HGNC Symbol;Acc:5960]
*OMM5308	RT11	40.5	BV212017	ENSORLG00000002038	13	4032913	4050428	96.45	169	6	0	3	509	612	780	2e-87	319	CUL5 (1 of 2)	cullin 5 [Source:HGNC Symbol;Acc:2556]
*OMM5310	RT23	0.9	CB496743	ENSORLG00000020666	ultracontig198	588	6226	80.72	83							6e-34		TMEM48	transmembrane protein 48 [Source:HGNC Symbol;Acc:25525]
*OMM5313	RT22	104.3	BX860095	ENSORLG00000010299	19	11585393	11599357	88.83	188	18	1	1	555	324	511	2e-80	295	MTA3	metastasis associated 1 family, member 3 [Source:HGNC Symbol;Acc:23784]
*OMM5318	RT08	28.3	BV212026	ENSORLG00000018910	scaffold5137	149	3518	36.05	147	88	5	1063	641	410	546	4e-18	89
*OMM5323	RT07	0	BV212031	ENSORLG00000014572	17	22518579	22519602	41.67	84	49	0	869	618	7	90	2e-12	69.7
*Omy1002INRA	RT20	69.5	BV681486	ENSORLG00000019402	scaffold461	12013	17585	97.99	249	5	0	324	1070	1	249	1e-146	517	TSPAN5 (2 of 2)	tetraspanin 5 [Source:HGNC Symbol;Acc:17753]
*Omy1009INRA	RT31	52.2	BV681599	ENSORLG00000020823	ultracontig256	17291	21098	65.96	47	16	0	2	142	79	125	3e-12	68.6	C2orf76	chromosome 2 open reading frame 76 [Source:HGNC Symbol;Acc:27017]
*Omy1014INRA	RT30	31.2	BV681421	ENSORLG00000007230	15	21368138	21379759	73.17	82	22	0	383	628	1012	1093	9e-35	133	XPO5	exportin 5 [Source:HGNC Symbol;Acc:17675]
*Omy1017INRA	RT11	62.8	BX313739	ENSORLG00000011078	13	21228423	21244598	54.01	187	86	3	9	569	563	745	9e-47	183	FOLH1	folate hydrolase (prostate-specific membrane antigen) 1 [Source:HGNC Symbol;Acc:3788]
*Omy1027INRA	RT31	102.4	BV681350	ENSORLG00000001923	16	270781	298925	51.6	219	77	6	82	651	1157	1357	9e-46	181	IBTK	inhibitor of Bruton agammaglobulinemia tyrosine kinase [Source:HGNC Symbol;Acc:17853]
*Omy1040INRA	RT29	78.1	BV681580	ENSORLG00000016724	5	31425391	31425979	61.47	109	42	0	111	437	1	109	1e-35	147	CYTL1 (1 of 2)	cytokine-like 1 [Source:HGNC Symbol;Acc:24435]
*Omy1049INRA	RT30	27.2	BV681394	ENSORLG00000010952	19	12282215	12284649	96.7	182	6	0	29	574	1	182	2e-98	355	ARL3	ADP-ribosylation factor-like 3 [Source:HGNC Symbol;Acc:694]
*Omy1051INRA	RT16	59.2	BV681367	ENSORLG00000015959	16	25460610	25465462	64.1	39	14	0	1	117	263	301	7e-11	64.7
*Omy1059INRA	RT21	31.1	BV681414	ENSORLG00000002052	7	4645911	4655024	79.13	230	48	0	314	1003	27	256	7e-111	397	FAM58A	family with sequence similarity 58, member A [Source:HGNC Symbol;Acc:28434]
*Omy1061INRA	RT13	39.3	BV681379	ENSORLG00000005325	17	6114093	6134089	93.95	248	15	0	2	745	645	892	1e-138	490	DPP9 (2 of 2)	dipeptidyl-peptidase 9 [Source:HGNC Symbol;Acc:18648]
*Omy1061NRABIS	RT23	54.7	BV681379	ENSORLG00000005325	17	6114093	6134089	93.95	248	15	0	2	745	645	892	1e-138	490	DPP9 (2 of 2)	dipeptidyl-peptidase 9 [Source:HGNC Symbol;Acc:18648]
*Omy1063INRA	RT10	23.9	BX303525	ENSORLG00000015691	9	25233182	25233832	92.31	78	6	0	2	235	5	82	1e-35	146	IER3IP1	immediate early response 3 interacting protein 1 [Source:HGNC Symbol;Acc:18550]
*Omy1067INRA	RT31	52.2	BV681396	ENSORLG00000016446	24	13982179	13986533	56.25	32	14	0	4	99	111	142	5e-06	49.3
*Omy1069INRA	RT23	103.5	BV681339	ENSORLG00000012666	24	6154282	6158520	92.86	56	4	0	1	168	137	192	6e-24	108	HPCAL1	hippocalcin-like 1 [Source:HGNC Symbol;Acc:5145]
*Omy1071INRA/1	RT12	48.8	BV681384	ENSORLG00000012499	21	11907246	11925440	77.39	115	26	0	50	394	277	391	1e-40	164
*Omy1071INRA/2	RT16	73.6	BV681384	ENSORLG00000012499	21	11907246	11925440	77.39	115	26	0	50	394	277	391	1e-40	164
*Omy1075INRA	RT21	57.1	BX073974	ENSORLG00000005561	7	10265653	10285242	83.33	72	11	1	752	540	583	654	1e-27	120	NOC2L	nucleolar complex associated 2 homolog (S. cerevisiae) [Source:HGNC Symbol;Acc:24517]
*Omy1076INRA	RT27+2	80.3	BX073867	ENSORLG00000016171	16	26332781	26339202	57.14	56	22	3	90	251	335	388	2e-12	61.2	PBX2	pre-B-cell leukemia homeobox 2 [Source:HGNC Symbol;Acc:8633]
*Omy1077INRA	RT14	65.3	BV681325	ENSORLG00000008747	1	25234352	25234640	95.52	67	3	0	162	362	1	67	1e-32	137	GNG13 (2 of 2)	guanine nucleotide binding protein (G protein), gamma 13 [Source:HGNC Symbol;Acc:14131]
*Omy1088INRA/1	RT12	16.4	BV681505	ENSORLG00000018938	scaffold808	61117	76259	52.07	217	104	2	72	722	16	206	2e-56	215	RGN	regucalcin (senescence marker protein-30) [Source:HGNC Symbol;Acc:9989]
*Omy1088INRA/2	RT16	98	BV681505	ENSORLG00000018938	scaffold808	61117	76259	52.07	217	104	2	72	722	16	206	2e-56	215	RGN	regucalcin (senescence marker protein-30) [Source:HGNC Symbol;Acc:9989]
*Omy1097INRA	RT03	173.2	BV681357	ENSORLG00000007117	10	15971330	15980322	88.46	416	47	1	2	1246	52	467	0	768	DCTN4	dynactin 4 (p62) [Source:HGNC Symbol;Acc:15518]
*Omy1103INRA	RT23	24.9	BV681351	ENSORLG00000011584	17	17513198	17529942	74.24	66	17	0	2	199	951	1016	8e-25	111	COL6A2 (1 of 2)	collagen, type VI, alpha 2 [Source:HGNC Symbol;Acc:2212]
*Omy1112INRA	RT15	40.9	BV681603	ENSORLG00000010039	18	22344940	22382405	85.56	180	26	0	2	541	190	369	8e-63	236	NDRG2	NDRG family member 2 [Source:HGNC Symbol;Acc:14460]
*Omy1119INRA	RT07	57.3	BV681407	ENSORLG00000003936	13	7999511	8034484	76.7	103	24	0	51	359	347	449	3e-43	171	B3GALTL (1 of 2)	beta 1,3-galactosyltransferase-like [Source:HGNC Symbol;Acc:20207]
*Omy1125INRA	RT23	103.5	BV681399	ENSORLG00000009268	22	801771	806116	66.15	195	66	2	9	593	1	184	3e-63	239	SRSF5	serine/arginine-rich splicing factor 5 [Source:HGNC Symbol;Acc:10787]
*Omy1137INRA	RT03	143.2	BV681523	ENSORLG00000006965	10	15780654	15831715	77.57	370	81	1	1	1104	337	706	6e-142	501	RUFY1	RUN and FYVE domain containing 1 [Source:HGNC Symbol;Acc:19760]
*Omy1145INRA/1	RT02	20.9	BV681513	ENSORLG00000011526	1	31105188	31113291	76.26	139							9e-45		ZFYVE27	zinc finger, FYVE domain containing 27 [Source:HGNC Symbol;Acc:26559]
*Omy1145INRA/2	RT29	131.5	BV681513	ENSORLG00000011526	1	31105188	31113291	76.26	139							9e-45		ZFYVE27	zinc finger, FYVE domain containing 27 [Source:HGNC Symbol;Acc:26559]
*Omy1155INRA	RT19	137.7	BV681428	ENSORLG00000004065	9	7745558	7748296	47.06	68	36	1	323	526	307	367	6e-06	47.8	FBXO4	F-box protein 4 [Source:HGNC Symbol;Acc:13583]
*Omy1160INRA	RT10	26.5	BX889738	ENSORLG00000014022	9	20312371	20317275	85.71	154	22	0	1	462	67	220	4e-76	281	FAM101A	family with sequence similarity 101, member A [Source:HGNC Symbol;Acc:27051]
*Omy1164INRA	RT22	69.3	BV686458	ENSORLG00000006807	19	7114695	7125511	68.18	66	18	2	835	647	246	310	2e-17	86.7
*Omy1169INRA	RT08	62.3	BV681435	ENSORLG00000005858	4	9776763	9790616	69.33	238	72	2	3	713	535	769	2e-77	286	MFN1 (1 of 2)	mitofusin 1 [Source:HGNC Symbol;Acc:18262]
*Omy1192INRA/1	RT02	123.6	BV681494	ENSORLG00000007522	8	10179303	10182208	61.86	118	45	1	132	485	1	117	1e-33	139	BTBD17 (2 of 2)	BTB (POZ) domain containing 17 [Source:HGNC Symbol;Acc:33758]
*Omy1192INRA/2	RT09	23.9	BV681494	ENSORLG00000007522	8	10179303	10182208	61.86	118	45	1	132	485	1	117	1e-33	139	BTBD17 (2 of 2)	BTB (POZ) domain containing 17 [Source:HGNC Symbol;Acc:33758]
*Omy1202INRA	RT12	76.4	BV686460	ENSORLG00000013974	5	26965049	26969358	66.98	106	35	0	3	320	95	200	6e-41	164	BCL2L1	BCL2-like 1 [Source:HGNC Symbol;Acc:992]
*Omy1204INRA	RT27+2	55.7	BV681395	ENSORLG00000011664	16	16818234	16821428	63.57	140	51	3	52	471	1	125	5e-45	178	MFAP5	microfibrillar associated protein 5 [Source:HGNC Symbol;Acc:29673]
*Omy1207INRA	RT07	13.7	BX083329	ENSORLG00000014100	20	24667859	24702601	70.27	37	11	0	198	308	342	378	1e-08	57.4	SH3KBP1	SH3-domain kinase binding protein 1 [Source:HGNC Symbol;Acc:13867]
*Omy1212INRA/1	RT12	0	BV681597	ENSORLG00000015878	21	19914459	19924491	71.15	104	29	1	48	356	112	215	3e-26	115	CHMP2B	chromatin modifying protein 2B [Source:HGNC Symbol;Acc:24537]
*Omy1212INRA/2	RT16	106	BV681597	ENSORLG00000015878	21	19914459	19924491	71.15	104	29	1	48	356	112	215	3e-26	115	CHMP2B	chromatin modifying protein 2B [Source:HGNC Symbol;Acc:24537]
*Omy1217INRA	RT07	79.9	BX076758	ENSORLG00000009371	23	2150426	2156498	91.38	116	10	0	175	522	3	118	1e-55	213	RBM17	RNA binding motif protein 17 [Source:HGNC Symbol;Acc:16944]
*Omy1219INRA	RT21	68.8	BV681401	ENSORLG00000003063	7	6784082	6827725	86.61	112							5e-44		PRKAR2A (2 of 2)	protein kinase, cAMP-dependent, regulatory, type II, alpha [Source:HGNC Symbol;Acc:9391]
*Omy1224INRA/1	RT03	61.5	BV681463	ENSORLG00000003881	11	8624591	8636379	65.12	172							3e-40		FAM126A	family with sequence similarity 126, member A [Source:HGNC Symbol;Acc:24587]
*Omy1224INRA/2	RT16	27.7	BV681463	ENSORLG00000003881	11	8624591	8636379	65.12	172							3e-40		FAM126A	family with sequence similarity 126, member A [Source:HGNC Symbol;Acc:24587]
*Omy1227INRA	RT16	54.9	BV681503	ENSORLG00000007344	11	16464769	16467902	74	100	26	0	11	310	1	100	2e-44	176	NDUFS5	NADH dehydrogenase (ubiquinone) Fe-S protein 5, 15kDa (NADH-coenzyme Q reductase) [Source:HGNC Symbol;Acc:7712]
*Omy1232INRA/1	RT14	153.9	BV681380	ENSORLG00000007844	1	23466215	23470053	69.32	88	27	0	10	273	85	172	3e-38	131	UCHL1	ubiquitin carboxyl-terminal esterase L1 (ubiquitin thiolesterase) [Source:HGNC Symbol;Acc:12513]
*Omy1232INRA/2	RT20	110	BV681380	ENSORLG00000007844	1	23466215	23470053	69.32	88	27	0	10	273	85	172	3e-38	131	UCHL1	ubiquitin carboxyl-terminal esterase L1 (ubiquitin thiolesterase) [Source:HGNC Symbol;Acc:12513]
*Omy1233INRA	RT24	69.5	BV681403	ENSORLG00000019976	scaffold2033	11311	15964	76.79	112	26	0	1	336	371	482	3e-43	172	MVP	major vault protein [Source:HGNC Symbol;Acc:7531]
*Omy1236INRA	RT08	115.2	BV681468	ENSORLG00000009706	4	16172946	16203869	48.47	163	82	4	1	483	534	692	3e-31	132	Q2HXL3_ORYLA	Anosmin-1.2. [Source:UniProtKB/TrEMBL;Acc:Q2HXL3]
*Omy1242INRA/1	RT14	127.4	BV681390	ENSORLG00000007071	1	20712279	20735838	87.97	158	19	0	483	956	1	158	1e-86	316	CORO2A (1 of 2)	coronin, actin binding protein, 2A [Source:HGNC Symbol;Acc:2255]
*Omy1242INRA/2	RT20	93.6	BV681390	ENSORLG00000007071	1	20712279	20735838	87.97	158	19	0	483	956	1	158	1e-86	316	CORO2A (1 of 2)	coronin, actin binding protein, 2A [Source:HGNC Symbol;Acc:2255]
*Omy1247INRA/1	RT02	24.7	CA361991	ENSORLG00000019560	scaffold2261	8366	14020	76.53	98	23	0	1	294	402	499	3e-43	171
*Omy1247INRA/2	RT29	140.1	CA361991	ENSORLG00000019560	scaffold2261	8366	14020	76.53	98	23	0	1	294	402	499	3e-43	171
*Omy1248INRA	RT15	34.3	BV681382	ENSORLG00000007262	18	17847398	17855681	72.87	387	105	3	223	1383	1	371	1e-150	530	OXA1L	oxidase (cytochrome c) assembly 1-like [Source:HGNC Symbol;Acc:8526]
*Omy1249INRA	RT11	25.6	BV681532	ENSORLG00000006866	13	13968978	13973128	69.11	123	38	0	815	1183	1	123	5e-47	185	PPM1N (1 of 2)	protein phosphatase, Mg2+/Mn2+ dependent, 1N (putative) [Source:HGNC Symbol;Acc:26845]
*Omy1253INRA	RT05	29	BV681476	ENSORLG00000017780	21	26030244	26052764	92.92	113	8	0	407	745	715	827	2e-54	210	COG3	component of oligomeric golgi complex 3 [Source:HGNC Symbol;Acc:18619]
*Omy1259INRA	RT04_25	101.5	BV681366	ENSORLG00000008226	1	24658028	24664988	70.91	55	16	0	2	166	231	285	4e-20	94.4	PDLIM3	PDZ and LIM domain 3 [Source:HGNC Symbol;Acc:20767]
*Omy1260INRA	RT21	31.1	BV681538	ENSORLG00000005625	7	10558534	10566831	87.47	431							0		ENO1	enolase 1, (alpha) [Source:HGNC Symbol;Acc:3350]
*Omy1261INRA	RT09	60.4	BX311224	ENSORLG00000017162	8	25039494	25044852	92.86	42	3	0	201	326	165	206	1e-19	77.4	LIN7B	lin-7 homolog B (C. elegans) [Source:HGNC Symbol;Acc:17788]
*Omy1264INRA	RT27+2	110.5	BV681587	ENSORLG00000013593	6	20795741	20826608	98.46	65	1	0	1	195	161	225	6e-32	135	CBLN1	cerebellin 1 precursor [Source:HGNC Symbol;Acc:1543]
*Omy1266INRA	RT08	63.6	BV681371	ENSORLG00000000481	12	565602	568512	95.02	201	10	0	138	740	1	201	3e-106	383	TMED2	transmembrane emp24 domain trafficking protein 2 [Source:HGNC Symbol;Acc:16996]
*Omy1282INRA	RT01	48.6	BV681558	ENSORLG00000013907	13	27137942	27152481	84.21	38	6	0	705	818	725	762	3e-09	60.5	SSH2	slingshot homolog 2 (Drosophila) [Source:HGNC Symbol;Acc:30580]
*Omy1286INRA	RT19	119.9	BV681461	ENSORLG00000011119	9	16800956	16807189	86.82	129	17	0	3	389	568	696	2e-57	219
*Omy1287INRA/1	RT09	59.3	BV681583	ENSORLG00000004568	8	6998091	7000794	27.19	114	83	2	92	433	89	188	4e-12	68.2	BAX	BCL2-associated X protein [Source:HGNC Symbol;Acc:959]
*Omy1287INRA/2	RT24	69.5	BV681583	ENSORLG00000004568	8	6998091	7000794	27.19	114	83	2	92	433	89	188	4e-12	68.2	BAX	BCL2-associated X protein [Source:HGNC Symbol;Acc:959]
*Omy1293INRA	RT29	36.1	BV681369	ENSORLG00000010880	6	16447018	16449775	28.95	190	128	11	562	14	110	277	8e-07	51.6	P79817_ORYLA	Choriogenin H (Fragment). [Source:UniProtKB/TrEMBL;Acc:Q8JI22]
*Omy1294INRA	RT01	21.6	BV681467	ENSORLG00000010537	12	15584128	15605173	90.43	512	41	3	3026	1515	766	1273	0	893	PNPLA7 (2 of 2)	patatin-like phospholipase domain containing 7 [Source:HGNC Symbol;Acc:24768]
*Omy1300INRA/1	RT27	75.8	BV681381	ENSORLG00000015654	16	24089964	24094633	67.1	155							4e-47		SNRNP48	small nuclear ribonucleoprotein 48kDa (U11/U12) [Source:HGNC Symbol;Acc:21368]
*Omy1300INRA/2	RT31	119.5	BV681381	ENSORLG00000015654	16	24089964	24094633	67.1	155							4e-47		SNRNP48	small nuclear ribonucleoprotein 48kDa (U11/U12) [Source:HGNC Symbol;Acc:21368]
*Omy1306INRA	RT24	96.2	BV681567	ENSORLG00000014679	24	8696999	8698330	66.42	137	46	1	36	446	1	133	6e-30	128	MYCT1	myc target 1 [Source:HGNC Symbol;Acc:23172]
*Omy1307INRA	RT13	56.2	CA350064	ENSORLG00000003977	17	4688158	4695840	85.71	105	15	0	1	315	143	247	4e-41	164	NDUFV2	NADH dehydrogenase (ubiquinone) flavoprotein 2, 24kDa [Source:HGNC Symbol;Acc:7717]
*Omy1321INRA	RT26	0	BV681520	ENSORLG00000006536	13	13397018	13399342	86.07	122	17	0	55	420	1	122	4e-48	189	SNRPA	small nuclear ribonucleoprotein polypeptide A [Source:HGNC Symbol;Acc:11151]
*Omy1322INRA	RT10	10.6	BV681415	ENSORLG00000010104	9	14947737	14952393	62.5	40	13	1	2	115	158	197	9e-07	50.8	WDR54	WD repeat domain 54 [Source:HGNC Symbol;Acc:25770]
*Omy1323INRA/1	RT27+2	77.7	BV681377	ENSORLG00000016732	16	29024701	29029860	84.88	86	13	0	1246	1503	295	380	7e-39	159	ANKMY2	ankyrin repeat and MYND domain containing 2 [Source:HGNC Symbol;Acc:25370]
*Omy1323INRA/2	RT31	112	BV681377	ENSORLG00000016732	16	29024701	29029860	84.88	86	13	0	1246	1503	295	380	7e-39	159	ANKMY2	ankyrin repeat and MYND domain containing 2 [Source:HGNC Symbol;Acc:25370]
*Omy1326INRA	RT01	51.3	BV681457	ENSORLG00000004845	14	11632118	11643178	71.25	327	94	1	2	982	578	902	5e-132	468	GCFC1	GC-rich sequence DNA-binding factor 1 [Source:HGNC Symbol;Acc:13579]
*Omy1327INRA/1	RT07	94.7	BV681469	ENSORLG00000013859	23	14207434	14215630	82.35	17	3	0	542	592	48	64	2e-06	32	NAPEPLD	N-acyl phosphatidylethanolamine phospholipase D [Source:HGNC Symbol;Acc:21683]
*Omy1327INRA/2	RT15	89.7	BV681469	ENSORLG00000013859	23	14207434	14215630	82.35	17	3	0	542	592	48	64	2e-06	32	NAPEPLD	N-acyl phosphatidylethanolamine phospholipase D [Source:HGNC Symbol;Acc:21683]
*Omy1336INRA	RT08	62.3	BX865962	ENSORLG00000013481	9	19480916	19481800	64.71	51	18	0	374	526	3	53	7e-11	63.9	IER5L	immediate early response 5-like [Source:HGNC Symbol;Acc:23679]
*Omy1339INRA	RT01	12	BV681524	ENSORLG00000000883	12	948323	952211	54.69	128	50	3	40	399	221	348	3e-30	129	NUDCD3	NudC domain containing 3 [Source:HGNC Symbol;Acc:22208]
*Omy1342INRA	RT24	41.8	BV686468	ENSORLG00000016231	4	30557863	30571418	91.07	168	15	0	1	504	404	571	5e-88	320	C4orf31	chromosome 4 open reading frame 31 [Source:HGNC Symbol;Acc:26256]
*Omy1347INRA	RT03	61.5	BX306955	ENSORLG00000004022	11	8951016	8975799	80.77	52	10	0	4	159	923	974	3e-18	88.6	SNX13	sorting nexin 13 [Source:HGNC Symbol;Acc:21335]
*Omy1348INRA	RT20	17.3	BV681525	ENSORLG00000000850	14	2105801	2195523	86.71	143	19	0	322	750	230	372	5e-68	255	H2AFY	H2A histone family, member Y [Source:HGNC Symbol;Acc:4740]
*Omy1352INRA/1	RT07	95.8	BV681422	ENSORLG00000017339	23	23554493	23565325	63.83	47	17	0	614	754	1	47	5e-12	68.2	TSPAN8	tetraspanin 8 [Source:HGNC Symbol;Acc:11855]
*Omy1352INRA/2	RT15	89.7	BV681422	ENSORLG00000017339	23	23554493	23565325	63.83	47	17	0	614	754	1	47	5e-12	68.2	TSPAN8	tetraspanin 8 [Source:HGNC Symbol;Acc:11855]
*Omy1356INRA	RT15	68.3	BV681474	ENSORLG00000009167	23	1466353	1484254	55.81	43	19	0	290	418	483	525	6e-07	51.2	ZC3HAV1	zinc finger CCCH-type, antiviral 1 [Source:HGNC Symbol;Acc:23721]
*Omy1357INRA/1	RT02	73.9	BX087664	ENSORLG00000001665	1	3804857	3808118	88.89	108							2e-58		PLA2G12B (2 of 2)	phospholipase A2, group XIIB [Source:HGNC Symbol;Acc:18555]
*Omy1357INRA/2	RT29	103.4	BX087664	ENSORLG00000001665	1	3804857	3808118	88.89	108							2e-58		PLA2G12B (2 of 2)	phospholipase A2, group XIIB [Source:HGNC Symbol;Acc:18555]
*Omy1358INRA	RT23	69.8	BX871675	ENSORLG00000009958	22	1308241	1316206	98.18	55	1	0	3	167	739	793	2e-24	109
*Omy1366INRA	RT23	23.6	BV681470	ENSORLG00000002505	17	2365159	2385447	71.11	45	13	0	575	441	234	278	2e-13	72.4	TMEM55B	transmembrane protein 55B [Source:HGNC Symbol;Acc:19299]
*Omy1368INRA	RT23	48.6	BV681361	ENSORLG00000006756	20	11183416	11195416	73.68	247	65	0	318	1058	14	260	5e-109	392	TMEM56	transmembrane protein 56 [Source:HGNC Symbol;Acc:26477]
*Omy1377INRA/1	RT02	87.2	BV681565	ENSORLG00000002805	8	5020726	5036688	73.99	296	69	6	102	965	223	511	3e-101	365
*Omy1377INRA/2	RT09	49.5	BV681565	ENSORLG00000002805	8	5020726	5036688	73.99	296	69	6	102	965	223	511	3e-101	365
*Omy1380INRA	RT30	53.9	BV686469	ENSORLG00000000480	15	366208	421742	100	46	0	0	445	582	20	65	2e-20	96.7	STK32C	serine/threonine kinase 32C [Source:HGNC Symbol;Acc:21332]
*Omy1387INRA	RT22	54.7	BV681579	ENSORLG00000014657	7	21983701	21989777	63.24	68	25	0	235	438	91	158	1e-22	103
*Omy1389INRA	RT17	48.6	CA368462	ENSORLG00000003527	19	2216212	2221172	100	75	0	0	97	321	1	75	1e-39	159	RAC1 (1 of 3)	ras-related C3 botulinum toxin substrate 1 (rho family, small GTP binding protein Rac1) [Source:HGNC Symbol;Acc:9801]
*Omy1392INRA	RT31	24.7	BX861189	ENSORLG00000013075	19	19532062	19538400	73.33	90	24	0	59	328	1	90	1e-76	149	RSPH1	radial spoke head 1 homolog (Chlamydomonas) [Source:HGNC Symbol;Acc:12371]
*Omy1397INRA/1	RT12	16.4	BV681570	ENSORLG00000018949	scaffold808	76402	81695	72.29	166	46	2	695	1192	1	163	5e-64	242	VPS16 (1 of 2)	vacuolar protein sorting 16 homolog (S. cerevisiae) [Source:HGNC Symbol;Acc:14584]
*Omy1397INRA/2	RT16	98	BV681570	ENSORLG00000018949	scaffold808	76402	81695	72.29	166	46	2	695	1192	1	163	5e-64	242	VPS16 (1 of 2)	vacuolar protein sorting 16 homolog (S. cerevisiae) [Source:HGNC Symbol;Acc:14584]
*Omy1398INRA	RT26	0	BV681586	ENSORLG00000019722	scaffold1395	15327	24425	39.13	69	42	0	461	667	577	645	1e-09	60.8	CAPN9	calpain 9 [Source:HGNC Symbol;Acc:1486]
*Omy1401INRA/1	RT17	58.9	BV681319	ENSORLG00000012552	22	5776888	5843831	39.25	107	58	6	20	319	213	313	9e-09	57.4	QKI	quaking homolog, KH domain RNA binding (mouse) [Source:HGNC Symbol;Acc:21100]
*Omy1401INRA/2	RT22	103.6	BV681319	ENSORLG00000012552	22	5776888	5843831	39.25	107	58	6	20	319	213	313	9e-09	57.4	QKI	quaking homolog, KH domain RNA binding (mouse) [Source:HGNC Symbol;Acc:21100]
*Omy1413INRA	RT05	3.4	BV681578	ENSORLG00000019301	scaffold3735	6041	6878	63.64	121	44	0	1953	1591	108	228	3e-40	163
*Omy1418INRA/1	RT02	26.2	BV681535	ENSORLG00000011670	1	31263493	31288474	82.74	197	34	1	2	592	1600	1793	2e-86	316	TSC2	tuberous sclerosis 2 [Source:HGNC Symbol;Acc:12363]
*Omy1418INRA/2	RT29	131.5	BV681535	ENSORLG00000011670	1	31263493	31288474	82.74	197	34	1	2	592	1600	1793	2e-86	316	TSC2	tuberous sclerosis 2 [Source:HGNC Symbol;Acc:12363]
*Omy1422INRA	RT23	110.3	BV681521	ENSORLG00000016265	24	13596051	13624549	86.05	43	6	0	271	143	1125	1167	2e-14	51.2	KIF13B (2 of 2)	kinesin family member 13B [Source:HGNC Symbol;Acc:14405]
*Omy1429INRA	RT27+2	72.4	BX885490	ENSORLG00000008484	16	14020716	14029117	76.06	71	17	0	1	213	402	472	2e-21	99	STEAP4	STEAP family member 4 [Source:HGNC Symbol;Acc:21923]
*Omy1430INRA	RT12	117.9	BV681446	ENSORLG00000016724	5	31425391	31425979	63.27	49	18	0	1	147	61	109	3e-12	69.3	CYTL1 (1 of 2)	cytokine-like 1 [Source:HGNC Symbol;Acc:24435]
*Omy1434INRA/1	RT14	160.8	BX883807	ENSORLG00000007844	1	23466215	23470053	58.44	77	27	1	1	216	149	225	1e-19	93.6	UCHL1	ubiquitin carboxyl-terminal esterase L1 (ubiquitin thiolesterase) [Source:HGNC Symbol;Acc:12513]
*Omy1456INRA	RT17	22.8	BV681594	ENSORLG00000010100	15	23795207	23797314	79.03	124	26	0	181	552	77	200	4e-51	197	BAG2	BCL2-associated athanogene 2 [Source:HGNC Symbol;Acc:938]
*Omy1477INRA	RT10	38.3	BV681322	ENSORLG00000009402	9	13671022	13676056	72.41	58	15	2	789	619	467	523	1e-15	80.1	POC5	POC5 centriolar protein homolog (Chlamydomonas) [Source:HGNC Symbol;Acc:26658]
*Omy1479INRA	RT13	30	BV686475	ENSORLG00000008011	17	13307100	13307498	70.21	94	28	0	112	393	40	133	2e-36	149	TMEM70	transmembrane protein 70 [Source:HGNC Symbol;Acc:26050]
*Omy1486INRA/1	RT14	134.8	BV681327	ENSORLG00000014116	1	35168633	35175632	39.47	190	112	6	484	1044	1	183	6e-35	145
*Omy1486INRA/2	RT20	108.6	BV681327	ENSORLG00000014116	1	35168633	35175632	39.47	190	112	6	484	1044	1	183	6e-35	145
*Omy1487INRA	RT12	101.8	BV681328	ENSORLG00000000154	5	367627	383954	96.3	270	10	0	126	935	1	270	5e-150	528	CAPZB	capping protein (actin filament) muscle Z-line, beta [Source:HGNC Symbol;Acc:1491]
*Omy1499INRA	RT16	13.5	BV681360	ENSORLG00000001674	11	3766692	3774820	84.62	117	18	0	3	353	620	736	4e-59	225	BOP1	block of proliferation 1 [Source:HGNC Symbol;Acc:15519]
*Omy1502INRA	RT23	86.4	BV681397	ENSORLG00000005047	14	12344064	12349426	85.34	266	39	0	657	1454	6	271	1e-136	484	PITPNA	phosphatidylinositol transfer protein, alpha [Source:HGNC Symbol;Acc:9001]
*Omy1505INRA/1	RT14	37.6	BV681433	ENSORLG00000001624	2	17870662	17881425	69.23	91							9e-66		EPHX2	epoxide hydrolase 2, cytoplasmic [Source:HGNC Symbol;Acc:3402]
*Omy1505INRA/2	RT04_25	16.1	BV681433	ENSORLG00000001624	2	17870662	17881425	69.23	91							9e-66		EPHX2	epoxide hydrolase 2, cytoplasmic [Source:HGNC Symbol;Acc:3402]
*Omy1510INRA	RT05	30.6	BV681530	ENSORLG00000020453	ultracontig257	312399	317712	87.5	48	6	0	3	146	394	441	5e-18	89.4	GTF2E1	general transcription factor IIE, polypeptide 1, alpha 56kDa [Source:HGNC Symbol;Acc:4650]
*Omy1511INRA	RT26	36	BV681533	ENSORLG00000010413	13	20114248	20119063	80.53	226	44	0	2	679	371	596	3e-108	387	KBTBD3	kelch repeat and BTB (POZ) domain containing 3 [Source:HGNC Symbol;Acc:22934]
*Omy1512INRA	RT21	136.8	BV681592	ENSORLG00000002735	18	2296202	2311287	70.31	128	38	1	62	445	523	649	6e-48	187	ABCG2 (2 of 2)	ATP-binding cassette, sub-family G (WHITE), member 2 [Source:HGNC Symbol;Acc:74]
*Omy1516INRA/1	RT02	40.9	CA353121.s.om.10	ENSORLG00000001395	8	2699886	2716505	55.56	153	68	0	50	508	1	153	1e-48	191	GRAP2	GRB2-related adaptor protein 2 [Source:HGNC Symbol;Acc:4563]
*Omy1516INRA/2	RT29	125.5	CA353121.s.om.10	ENSORLG00000001395	8	2699886	2716505	55.56	153	68	0	50	508	1	153	1e-48	191	GRAP2	GRB2-related adaptor protein 2 [Source:HGNC Symbol;Acc:4563]
*Omy1517INRA	RT26	24.1	CA367016.s.om.10	ENSORLG00000001538	13	3198680	3216354	80.13	302	60	1	137	1042	47	347	8e-140	469	SAE1	SUMO1 activating enzyme subunit 1 [Source:HGNC Symbol;Acc:30660]
*Omy1519INRA	RT21	75.7	AB161469.s.om.10	ENSORLG00000011471	7	17949319	17958798	83.67	49	8	0	9	155	614	662	1e-16	85.5	RAF1	v-raf-1 murine leukemia viral oncogene homolog 1 [Source:HGNC Symbol;Acc:9829]
*Omy1521INRA	RT12	107	FYV3OTN01B4LJY.s.om.10	ENSORLG00000010903	10	24540097	24546738	62.86	210	74	1	3	620	345	554	5e-63	239	TCTN1	tectonic family member 1 [Source:HGNC Symbol;Acc:26113]
*Omy1524INRA	RT09	60.4	BX308070.s.om.10	ENSORLG00000017181	8	25049127	25053330	89.87	237	24	0	338	1048	109	345	1e-177	455	PRMT1	protein arginine methyltransferase 1 [Source:HGNC Symbol;Acc:5187]
*Omy1526INRA/1	RT02	24.7	CA356805.s.om.10	ENSORLG00000010028	1	27461822	27472024	75.35	288	71	0	159	1022	8	295	1e-118	424	GGA2	golgi-associated, gamma adaptin ear containing, ARF binding protein 2 [Source:HGNC Symbol;Acc:16064]
*Omy1526INRA/2	RT29	140.1	CA356805.s.om.10	ENSORLG00000010028	1	27461822	27472024	75.35	288	71	0	159	1022	8	295	1e-118	424	GGA2	golgi-associated, gamma adaptin ear containing, ARF binding protein 2 [Source:HGNC Symbol;Acc:16064]
*Omy1528INRA	RT05	61.5	CA348486.s.om.10	ENSORLG00000019920	scaffold1263	30519	32375	61.67	180	69	0	677	1216	1	180	1e-59	228	NMI	N-myc (and STAT) interactor [Source:HGNC Symbol;Acc:7854]
*Omy1531INRA	RT09	65.3	BX308070.s.om.10	ENSORLG00000017181	8	25049127	25053330	89.87	237	24	0	338	1048	109	345	1e-177	455	PRMT1	protein arginine methyltransferase 1 [Source:HGNC Symbol;Acc:5187]
*Omy1536INRA	RT05	74.1	CA348486.s.om.10	ENSORLG00000019920	scaffold1263	30519	32375	61.67	180	69	0	677	1216	1	180	1e-59	228	NMI	N-myc (and STAT) interactor [Source:HGNC Symbol;Acc:7854]
*Omy1539INRA	RT16	90.5	BX080251.s.om.10	ENSORLG00000012328	21	11649242	11656614	57.02	121	41	2	151	480	159	279	3e-47	145
*OMY6877INRA	RT15	12.4	BX887563	ENSORLG00000011799	18	28769739	28783034	99.15	117	1	0	634	284	226	342	6e-64	240	MTA2	metastasis associated 1 family, member 2 [Source:HGNC Symbol;Acc:7411]
*OmyD00204INRA	RT16	19.9	BX076030.1.a.om.1	ENSORLG00000012716	11	22738722	22740731	78.33	60	13	0	205	384	1	60	8e-16	80.9	GATAD1	GATA zinc finger domain containing 1 [Source:HGNC Symbol;Acc:29941]
*OmyD00500INRA	RT18	21.9	CB493680	ENSORLG00000006050	6	10650625	10677221	49.44	89	44	1	549	286	1977	2065	5e-25	97.8	MUC5AC	mucin 5AC, oligomeric mucus/gel-forming [Source:HGNC Symbol;Acc:7515]
*OMYIL1B(DIAS)	RT10	48.2	AJ004821	ENSORLG00000000217	9	199940	200986	47.22	72	37	1	577	789	20	91	4e-11	67.8	IL1B	interleukin 1, beta [Source:HGNC Symbol;Acc:5992]
*OmyMYODDIAS/1(ARS)	RT10	75.3	X75798	ENSORLG00000000694	6	1088254	1091069	68.21	280	85	5	32	859	13	286	6e-96	348	MYOD1	myogenic differentiation 1 [Source:HGNC Symbol;Acc:7611]
*OmyMYODDIAS/1(UoG)	RT10	82.9	X75798	ENSORLG00000000694	6	1088254	1091069	68.21	280	85	5	32	859	13	286	6e-96	348	MYOD1	myogenic differentiation 1 [Source:HGNC Symbol;Acc:7611]
*OmyMYODDIAS/2	RT18	54.6	X75798	ENSORLG00000000694	6	1088254	1091069	68.21	280	85	5	32	859	13	286	6e-96	348	MYOD1	myogenic differentiation 1 [Source:HGNC Symbol;Acc:7611]
*OmyS_516	RT12	50.2	AF281355	ENSORLG00000020356	scaffold1401	8314	9043	37.18	78	45	2	110	331	14	90	4e-11	63.9
*OmyS00001INRA	RT31	132.1	CA345874.1.a.om.1	ENSORLG00000013381	16	18344888	18346350	55.26	38	17	0	121	234	95	132	1e-08	57.4
*OmyS00011INRA	RT11	34.9	CA341962.s.om.10	ENSORLG00000009763	13	19093704	19100864	87.94	257	31	1	257	1027	1	255	5e-126	448
*OmyS00013INRA	RT12	104.1	CA342208.1.a.om.1	ENSORLG00000007760	5	14508988	14518107	60.76	79	30	1	321	554	413	491	2e-20	94	ITIH1	inter-alpha (globulin) inhibitor H1 [Source:HGNC Symbol;Acc:6166]
*OmyS00078INRA	RT22	57.6	AJ620466	ENSORLG00000015834	7	23589638	23609462	40.62	256	151	2	312	1076	5	259	3e-54	210
*OmyS00126INRA	RT19	72	BX077977.s.om.10	ENSORLG00000001511	1	3303006	3310870	90.5	505	48	0	2	1516	33	537	0	893	CCT4	chaperonin containing TCP1, subunit 4 (delta) [Source:HGNC Symbol;Acc:1617]
*OmyS00252INRA	RT24	28.7	AY751465	ENSORLG00000018264	ultracontig73	15091	54871	78.66	937	193	6	95	2884	1	933	0	1441	AASS	aminoadipate-semialdehyde synthase [Source:HGNC Symbol;Acc:17366]
*OmyS00254INRA	RT11	33.5	U16657	ENSORLG00000001225	13	2362138	2368439	45.32	470	255	2	103	1506	31	500	8e-108	388	CYP2S1	cytochrome P450, family 2, subfamily S, polypeptide 1 [Source:HGNC Symbol;Acc:15654]
*OmyS00260INRA	RT06	44.6	CA350267.s.om.10	ENSORLG00000009075	15	23140875	23142192	43	136			73	303	23	100	2.0E-11	159
*OmyS00268INRA	RT19	133.4	CA370932.1.a.om.1	ENSORLG00000012796	9	18518461	18530719	80.56	36	7	0	140	247	76	111	6e-14	64.3	POLD2	polymerase (DNA directed), delta 2, regulatory subunit 50kDa [Source:HGNC Symbol;Acc:9176]
*OmyS00361INRA	RT24	71.3	CA364434.s.om.10	ENSORLG00000010756	4	18256434	18259175	84.01	344							5e-174		CYR61	cysteine-rich, angiogenic inducer, 61 [Source:HGNC Symbol;Acc:2654]
*OmyS00471INRA	RT31	24.7	CA387095.1.a.om.1	ENSORLG00000007857	1	23538607	23540626	49.28	138	70	0	20	433	48	185	1e-36	148
*OmyS00551INRA	RT03	173.2	FYV3OTN01CEJ26.s.om.10	ENSORLG00000010247	10	23615550	23622657	57.8	109	45	2	142	465	115	190	3e-22	100	VAMP7	vesicle-associated membrane protein 7 [Source:HGNC Symbol;Acc:11486]
*OmyS00552INRA	RT09	88.1	AY069921	ENSORLG00000014011	14	28383377	28388767	80.35	173	34	0	40	558	5	177	2e-77	286	Q33C69_ORYLA	Progestin receptor membrane component 1 (Fragment). [Source:UniProtKB/TrEMBL;Acc:Q33C68]
*OmyS00559INRA	RT04_25	103.8	tcaj0001a.b.02_5.1.s.om.8	ENSORLG00000008776	10	21166424	21177487	72.41	29	8	0	89	175	450	478	3e-08	53.5	PTCD3	Pentatricopeptide repeat domain 3 [Source:HGNC Symbol;Acc:24717]
*OmyS00561INRA	RT31	139.7	tcav0004c.j.05_3.1.s.om.8	ENSORLG00000011258	16	16341195	16343367	87.5	48	6	0	97	240	31	78	3e-17	84.7	RPS9	ribosomal protein S9 [Source:HGNC Symbol;Acc:10442]
*OmyS00562INRA	RT27+2	110.5	BE669070.s.om.10	ENSORLG00000013947	6	21589870	21599921	66.55	281	94	0	45	887	18	298	0	385
*OmyS00570INRA	RT26	49.4	AJ295231	ENSORLG00000001050	9	2152051	2203599	33.33	165	110	3	20560	21054	1270	1379	8e-27	80.9	Q75PZ1_ORYLA	Neuronal nitric oxide synthase. [Source:UniProtKB/TrEMBL;Acc:Q75PZ1]
*OmyS00580INRA	RT16	50.4	tcab0001c.i.08_5.1.s.om.8	ENSORLG00000001113	11	2209205	2213255	100	35	0	0	296	400	64	98	1e-14	76.6	RPS18	ribosomal protein S18 [Source:HGNC Symbol;Acc:10401]
*OmyS00583INRA	RT10	46.6	AB047032	ENSORLG00000012688	9	18484142	18485755	82.64	288	50	2	156	1019	2	287	6e-133	471	STAR	steroidogenic acute regulatory protein [Source:HGNC Symbol;Acc:11359]
*OmyS00585INRA	RT01	15.4	tcbk0056c.l.09_5.1.s.om.8	ENSORLG00000001434	12	1499800	1510888	92.31	26	2	0	3	80	48	73	1e-06	50.1	DDX56	DEAD (Asp-Glu-Ala-Asp) box polypeptide 56 [Source:HGNC Symbol;Acc:18193]
*OmyUW1057	RT23	72.3	AY505326	ENSORLG00000005712	16	10843145	10847056	77.78	54	12	0	181	20	106	159	6e-18	85.9
*OmyUW1102/1	RT03	121.9	AY505307	ENSORLG00000004054	10	10597107	10684203	82.61	23	4	0	226	158	1059	1081	2e-06	47	DOCK2	dedicator of cytokinesis 2 [Source:HGNC Symbol;Acc:2988]
*OmyUW1102/2	RT04_25	96.2	AY505307	ENSORLG00000004054	10	10597107	10684203	82.61	23	4	0	226	158	1059	1081	2e-06	47	DOCK2	dedicator of cytokinesis 2 [Source:HGNC Symbol;Acc:2988]
*OmyUW1177/1	RT14	144.3	AY505306	ENSORLG00000010709	19	12124094	12131465	64	25	9	0	221	147	43	67	7e-06	45.4	PRSS12	protease, serine, 12 (neurotrypsin, motopsin) [Source:HGNC Symbol;Acc:9477]
*OmyUW1177/2	RT20	111.7	AY505306	ENSORLG00000010709	19	12124094	12131465	64	25	9	0	221	147	43	67	7e-06	45.4	PRSS12	protease, serine, 12 (neurotrypsin, motopsin) [Source:HGNC Symbol;Acc:9477]
*One104ADFG	RT04_25	103.5	AF274520	ENSORLG00000007842	10	17426654	17438964	95.92	49	2	0	34	180	1158	1206	3e-23	104	CYFIP2	cytoplasmic FMR1 interacting protein 2 [Source:HGNC Symbol;Acc:13760]
*One111ADFG	RT10	27.7	AF274527	ENSORLG00000013379	9	19376013	19390595	75.56	45	11	0	287	153	1072	1116	3e-17	72.8
*One114ADFG	RT08	0.8	AF274530	ENSORLG00000004983	4	8462009	8473397	95.52	67	3	0	506	306	284	350	6e-33	136
*One3ASC	RT19	150.7	U56701	ENSORLG00000001284	9	2989898	2999040	74.47	47	12	0	164	24	575	621	3e-15	76.6	NAALADL1	N-acetylated alpha-linked acidic dipeptidase-like 1 [Source:HGNC Symbol;Acc:23536]
*Ots529NWFSC	RT27+2	80.3	AY042719	ENSORLG00000004131	6	8705398	8709008	84	25	4	0	80	6	77	101	5e-06	45.8	CCDC136	coiled-coil domain containing 136 [Source:HGNC Symbol;Acc:22225]
*OtsG249UCD	RT05	37.1	AF393192	ENSORLG00000000162	2	6768824	6776369	73.81	42	11	0	126	1	473	514	1e-12	69.3	STAT1	signal transducer and activator of transcription 1, 91kDa [Source:HGNC Symbol;Acc:11362]
*OtsG83bUCD	RT08	1.9	AF393189	ENSORLG00000004983	4	8462009	8473397	95.59	68	3	0	5	208	283	350	1e-33	139
*PACAP/1	RT07	57.7	EF450088	ENSORLG00000011205	20	18537813	18539588	73.53	34	9	1	525	626	69	100	1e-07	53.1	ADCYAP1 (1 of 2)	adenylate cyclase activating polypeptide 1 (pituitary) [Source:HGNC Symbol;Acc:241]
*PACAP/2	RT19	74.5	EF450088	ENSORLG00000011205	20	18537813	18539588	73.53	34	9	1	525	626	69	100	1e-07	53.1	ADCYAP1 (1 of 2)	adenylate cyclase activating polypeptide 1 (pituitary) [Source:HGNC Symbol;Acc:241]
*Per1	RT15	2.6	AF228695	ENSORLG00000006929	18	15189752	15199550	79.83	119	24	1	55	411	145	260	3e-50	193	PER1	period homolog 1 (Drosophila) [Source:HGNC Symbol;Acc:8845]
*Pr_Mx	RT29	55.2	U47946	ENSORLG00000008233	5	15802540	15807668	78.65	623	131	1	93	1955	3	625	0	975
*RAG1	RT27+2	82.5	U15663	ENSORLG00000011969	6	17343305	17347405	86.13	584	81	1	2131	3882	489	1069	0	1046	RAG1	recombination activating gene 1 [Source:HGNC Symbol;Acc:9831]
*SalF41SFU/1	RT07	130	AF537306	ENSORLG00000016748	23	20962238	20988607	68	25	8	0	3	77	596	620	7e-06	45.4	LAMB1 (2 of 2)	laminin, beta 1 [Source:HGNC Symbol;Acc:6486]
*SalF41SFU/2	RT15	22.4	AF537306	ENSORLG00000016748	23	20962238	20988607	68	25	8	0	3	77	596	620	7e-06	45.4	LAMB1 (2 of 2)	laminin, beta 1 [Source:HGNC Symbol;Acc:6486]
*sG3PDH-1*	RT29	45.8	AF027130	ENSORLG00000006033	16	11395106	11397396	90.15	335	33	0	45	1049	1	335	2e-173	605	GAPDHS	glyceraldehyde-3-phosphate dehydrogenase, spermatogenic [Source:HGNC Symbol;Acc:24864]
*SL	RT11	48.1	D10640	ENSORLG00000013460	13	26099760	26132818	73.48	230	61	0	12	701	1	230	1e-97	354	SOML_ORYLA	Somatolactin precursor (SL). [Source:UniProtKB/Swiss-Prot;Acc:Q6E211]
*Ssa103BSFU	RT30	57.4	S0249O20_SP6	ENSORLG00000000774	15	2392031	2415755	55.38	65	19	1	211	375	706	770	3e-12	68.6	IDE	insulin-degrading enzyme [Source:HGNC Symbol;Acc:5381]
*Ssa38BSFU	RT04_25	96.2	S0149K02_SP6	ENSORLG00000010824	10	24301101	24303600	60	40	16	0	134	253	118	157	9e-07	50.4	CCDC99	coiled-coil domain containing 99 [Source:HGNC Symbol;Acc:26010]
*Ssa64DU	RT19	77.5	AF019183	ENSORLG00000015763	5	28648286	28656861	68.09	47	15	0	156	16	234	280	2e-21	77	RASSF5	Ras association (RalGDS/AF-6) domain family member 5 [Source:HGNC Symbol;Acc:17609]
*sSOD-1*	RT01	38.5	AF469663	ENSORLG00000004389	14	11018984	11022239	75.32	154	38	0	29	490	1	154	5e-68	254	SOD1	superoxide dismutase 1, soluble [Source:HGNC Symbol;Acc:11179]
*Str1INRA	RT12	52	AF129777	ENSORLG00000001869	2	18923910	18962771	92.77	83	6	0	521	769	834	916	2e-62	157	PKP4 (2 of 2)	plakophilin 4 [Source:HGNC Symbol;Acc:9026]
*TAP2B	RT16	51.2	AF115537	ENSORLG00000012606	19	17870262	17877919	55.45	707	311	6	69	2177	10	710	0	723
*TAP2B	RT16	51.2	AF115537	ENSORLG00000012606	19	17870262	17877919	55.45	707							0
*TGFB1	RT01	39.4	AJ007836	ENSORLG00000001272	13	2416885	2432868	48.25	114	59	1	219	560	3	113	4e-23	107	TGFB1	transforming growth factor, beta 1 [Source:HGNC Symbol;Acc:11766]
*TRCARR/1	RT09	89.7	U48412	ENSORLG00000013137	14	24197754	24216275	90.91	418	26	3	20	1237	1	409	0	749	ARRB2	arrestin, beta 2 [Source:HGNC Symbol;Acc:712]
*TRCARR/2	RT20	48.2	U48412	ENSORLG00000013137	14	24197754	24216275	90.91	418	26	3	20	1237	1	409	0	749	ARRB2	arrestin, beta 2 [Source:HGNC Symbol;Acc:712]
*VIG_10	RT01	34.3	AF483534	ENSORLG00000017404	9	31057948	31100481	57.14	273	117	2	15	833	1547	1817	7e-86	314
*VIG_3	RT19	123.5	AF483529	ENSORLG00000007145	9	12577044	12577517	52.2	159	73	2	91	558	1	158	1e-38	156	ISG15	ISG15 ubiquitin-like modifier [Source:HGNC Symbol;Acc:4053]
*VIG_4	RT17	54.3	AF483530	ENSORLG00000020439	scaffold1930	8505	12002	23.38	432	315	12	90	1337	2	409	2e-23	107
*VIG_6	RT15	71.3	AF483532	ENSORLG00000015662	23	17401140	17405025	59.26	243	92	1	205	912	1	243	5e-82	301	DRAM1	DNA-damage regulated autophagy modulator 1 [Source:HGNC Symbol;Acc:25645]
*VIG-5	RT06	0	AF483531	ENSORLG00000007229	4	13192194	13194857	42.5	160	92	1	81	560	1	159	1e-30	130	RTP2	receptor (chemosensory) transporter protein 2 [Source:HGNC Symbol;Acc:32486]

## Sheet: 8 INRA Stickleback Blastn
LOCUS	Rainbow trout GL	Distance cM	ACCESSION	Stickle. Chromosome	%Identity	Length	Mismatch number	Gaps	query start	query end	subject start	subject end	E-value	Score
*Omy1339INRA	RT01	12	BV681524	scaffold_326	81.05	190	36	0	137	326	50202	50391	7e-46	188
*OMM1772	RT01	21.6	BV212240	groupXIII	81.95	133	24	0	451	583	8553530	8553662	2e-30	136
*OMM3109	RT01	21.6	BV718471	groupXIV	70.43	115	32	2	636	748	10414798	10414684	5e-07	60.2
*Omy1294INRA	RT01	21.6	BV681467	groupXIV	86.29	175	24	0	2847	3021	8011244	8011070	1e-49	202
*Omy1200INRA	RT01	24.1	BV681488	groupXIV	94.64	56	3	0	525	580	5333345	5333400	1e-13	80.8
*VIG_10	RT01	34.3	AF483534	groupXVI	67.98	178	57	0	387	564	5572630	5572453	6e-20	103
*BX076085	RT01	36.5	BX076085	groupVII	75.82	153	37	0	322	474	22577897	22577745	2e-27	126
*OMM5136	RT01	38.5	BV211865	scaffold_47	84.27	178	28	0	549	726	570900	570723	2e-47	194
*sSOD-1*	RT01	38.5	AF469663	groupVII	72.49	189	52	0	197	385	20607108	20607296	4e-30	136
*TGFB1	RT01	39.4	AJ007836	groupI	69.14	269	83	0	284	552	16572558	16572290	4e-38	164
*HMG-1	RT01	48.6	L32859	groupVII	90.13	152	15	0	1275	1426	19843489	19843338	4e-47	194
*OMM5267/1	RT01	48.6	CA348697	groupVII	80.75	161	31	0	238	398	19862430	19862590	5e-37	158
*Omy1282INRA	RT01	48.6	BV681558	groupVII	68.49	365	109	2	459	823	19430922	19431280	5e-47	193
*OmyRGT28TUF	RT01	49.6	AB087599	groupVII	88.89	54	6	0	154	207	20122176	20122229	2e-10	68.2
*Omy1326INRA	RT01	51.3	BV681457	groupVII	73.89	157	41	0	1	157	20970854	20970698	4e-25	120
*Ots516NWFSC	RT01	51.3	AY042706	groupVII	75.64	78	19	0	20	97	21242151	21242074	5e-09	65
*Omy1145INRA/1	RT02	20.9	BV681513	groupIX	83.02	106	18	0	128	233	14878079	14877974	9e-23	112
*Omy1247INRA/1	RT02	24.7	BV681620	groupIX	81.82	165	30	0	58	222	4853552	4853388	9e-40	168
*Omy1526INRA/1	RT02	24.7	CA356805.s.om.10	groupIX	70.74	188	55	0	875	1062	18034786	18034599	2e-26	125
*Cocl-lav72/1	RT02	26.2	AY453217	groupIX	86	50	7	0	1	50	14539167	14539118	2e-07	58.6
*Omy1418INRA/1	RT02	26.2	BV681535	groupIX	85.21	142	21	0	8	149	15009337	15009196	4e-37	160
*Omy1197INRA/1	RT02	39.7	BV681489	groupIX	80	65	12	1	319	382	17710213	17710277	5e-06	55.5
*Omy1516INRA/1	RT02	40.9	CA353121.s.om.10	groupXI	73.81	168	44	0	811	978	15558130	15558297	1e-27	128
*BX885263/1	RT02	41.5	BX885263	groupIX	80.63	413	77	1	107	519	4476878	4476469	5e-107	391
*CA358173/1	RT02	42.4	CA358173	groupIX	75	156	39	0	15	170	15165713	15165558	6e-27	125
*Ssa208/1	RT02	55	AF019161	groupIX	75.42	118	25	2	101	217	13782303	13782189	4e-13	77.7
*Str1BFRO/1	RT02	58.2	U90327	groupIX	79.47	151	29	2	39	189	16811154	16811302	1e-27	126
*CA345680	RT02	62.3	CA345680	groupIX	83.82	204	33	0	130	333	19331454	19331251	1e-55	220
*CA341677	RT02	67	CA341677	groupIX	88.33	180	21	0	3	182	10091928	10092107	1e-55	220
*OMM5051/1	RT02	73.9	CA349193	groupIX	88.89	45	5	0	1	45	18748453	18748497	2e-06	57.1
*Omy1357INRA/1	RT02	73.9	BX087664	groupIX	91.82	159	13	0	52	210	10172926	10172768	3e-53	212
*OMM1037	RT02	86.8	AF346687	groupXI	91.75	97	8	0	13	109	6647291	6647195	2e-28	129
*OMM1646	RT02	86.8	BV212153	groupXI	72.39	268	74	0	251	518	6248575	6248842	4e-47	191
*OMM5139/1	RT02	86.8	BV211868	groupXI	71.54	390	94	6	524	901	13443153	13442769	7e-50	202
*OMM5140/1	RT02	86.8	BV211869	groupXI	68.23	598	158	11	83	667	13443333	13442755	4e-57	226
*Omy1377INRA/1	RT02	87.2	BV681565	groupXI	73.66	672	152	6	317	968	6773722	6773056	1e-117	427
*Omy1513INRA	RT02	88.2	BV681449	groupXI	89.66	58	5	1	807	863	6128623	6128680	3e-09	66.6
*AANAT2/1	RT02	96.6	AF106006	groupXI	79.74	311	63	0	680	990	13703161	13702851	2e-77	294
*BX890355/1	RT02	98.2	BX890355	groupXI	73.33	75	20	0	723	797	16228298	16228224	2e-06	57.1
*OMM1200/1	RT02	115.6	AF469985	groupXI	74.02	127	30	3	39	165	10060756	10060879	8e-12	74.5
*OMM1293/1	RT02	118.6	AF470053	groupXI	81.13	106	20	0	58	163	9952481	9952376	2e-21	106
*OMM1206/1	RT02	120.9	AF469991	groupXI	87.34	79	9	1	67	144	4948486	4948564	1e-15	87.2
*OMM5019/1	RT02	120.9	CO805124	groupXI	81.94	72	13	0	137	208	8440109	8440038	1e-11	74.6
*OMM5154/1	RT02	121.8	BV211882	groupXI	76.86	121	28	0	9	129	9146734	9146614	2e-20	104
*Oke1/1	RT02	123.6	AF330218	groupXI	86.44	59	8	0	4	62	8691228	8691170	2e-10	69.7
*Omy1192INRA/1	RT02	123.6	BV681494	groupXI	78.79	264	56	0	224	487	8848676	8848939	2e-62	242
*BHMS211	RT02	137.2	AF256738	groupXI	83.08	65	11	0	224	288	13103631	13103695	1e-10	69.7
*OMM5143	RT03	31.4	BV211872	groupX	76.27	236	53	1	735	970	11138878	11139110	4e-45	187
*OMM5153	RT03	55.3	BV211881	groupX	81.61	174	32	0	155	328	9735495	9735322	5e-42	175
*Omy1441INRA	RT03	55.4	BV681318	groupX	77.28	383	61	9	722	1100	14029831	14030191	1e-59	234
*Omy1224INRA/1	RT03	61.5	BV681463	groupX	67.21	555	151	9	361	902	8794704	8795240	1e-48	198
*Omy1347INRA	RT03	61.5	BX306955	groupX	80.24	167	33	0	3	169	9091078	9090912	6e-38	161
*OMM1415	RT03	67.3	BV722101	groupX	89.93	139	13	1	84	221	12081526	12081664	2e-40	169
*Omy1333INRA/1	RT03	67.3	BV681575	groupX	82.89	152	19	5	957	1101	8254976	8255127	2e-24	117
*OMM3066/1	RT03	75.9	BV676503	groupX	83.7	92	15	0	307	398	9526465	9526374	1e-19	99.9
*BX084660	RT03	78.6	BX084660	groupX	78	100	22	0	653	752	6178095	6178194	2e-16	90.3
*HoxA4a/1	RT03	78.6	AY567797	groupX	78.77	829	141	10	2	804	9881788	9880969	0	638
*BX320910	RT03	80.7	BX320910	groupIV	63.44	227	81	2	62	287	9229426	9229201	6e-14	82.4
*CA346402	RT03	80.7	CA346402	scaffold_130	82.49	177	31	0	330	506	118024	118200	1e-44	183
*Omy1443INRA	RT03	80.7	BV681332	groupX	82.81	64	11	0	29	92	1586166	1586229	8e-10	68.2
*CR374305	RT03	82.1	CR374305	groupX	82.81	64	11	0	18	81	1586166	1586229	9e-10	68.2
*BX084966	RT03	107.6	BX084966	scaffold_208	86.43	199	26	1	460	658	75356	75159	2e-56	223
*CA378164/1	RT03	109.4	CA378164	groupIV	84.95	93	14	0	45	137	16714525	16714433	9e-21	104
*OMM5199	RT03	109.4	BV211921	scaffold_208	81.66	169	31	0	287	455	76308	76140	8e-41	171
*OMM5192/1	RT03	115.1	BX317661	groupIV	81.18	186	32	1	454	636	9523097	9523282	1e-41	174
*OMM1189	RT03	115.7	AF469974	groupIV	71.03	107	30	1	79	185	1111044	1111149	2e-09	65
*Omy1170INRA	RT03	115.7	BV681454	groupIV	80.57	561	81	10	678	1228	11618668	11619210	1e-120	437
*OMM5243	RT03	121.9	BV211962	groupX	74.47	380	82	4	575	954	12012393	12012757	3e-63	247
*OmyUW1102/1	RT03	121.9	AY505307	groupIV	81.82	66	12	0	156	221	9651330	9651265	4e-10	68.2
*OMM5264	RT03	123.2	BX317920	groupIV	69.23	104	32	0	221	324	9229007	9228904	9e-09	65
*Omy1400INRA	RT03	126.6	BV681508	groupIV	81.9	210	26	6	1	205	3946573	3946775	1e-36	156
*Ogo2UW/1	RT03	138.2	AF009794	groupIV	78.69	122	20	2	3	123	3946647	3946763	1e-16	90.3
*Omy1137INRA	RT03	143.2	BV681523	groupIV	79.89	174	35	0	245	418	13290235	13290062	7e-39	166
*Oneu8	RT03	148.8	U56708	groupIV	90.16	61	4	1	211	269	14136077	14136137	1e-10	69.7
*Omy1097INRA	RT03	173.2	BV681357	groupIV	87.78	180	22	0	52	231	13404604	13404783	3e-54	217
*OmyS00551INRA	RT03	173.2	FYV3OTN01CEJ26.s.om.10	groupIV	87.67	73	9	0	412	484	15810985	15811057	4e-16	88.8
*OMM1335	RT04_25	4.9	G73569	groupI	79.8	99	17	1	128	226	27673912	27674007	5e-15	84
*Omy1505INRA/2	RT04_25	16.1	BV681433	groupXIX	81.67	180	33	0	87	266	6558506	6558327	8e-44	182
*OmyUW1191BIS	RT04_25	23.5	AY505309	groupXIII	81.01	79	15	0	1	79	9558931	9558853	1e-13	79.2
*OMM1193	RT04_25	28.7	AF469978	groupXV	78.14	215	47	0	59	273	9162712	9162498	1e-47	193
*OMM3140	RT04_25	40	BV718477	scaffold_159	92.9	169	12	0	399	567	141260	141092	2e-58	231
*OMM5137	RT04_25	42.7	BV211866	groupXV	75.96	287	69	0	279	565	3705129	3704843	2e-60	237
*OmyD00553INRA	RT04_25	43.4	rtag06h02_5.1_a.1.s.om.8	groupXV	76.09	92	22	0	81	172	15953328	15953419	3e-13	77.7
*OMM1301	RT04_25	51.5	AF470057	groupXV	75.31	81	17	1	1	81	6083176	6083253	4e-06	55.5
*Ogo2UW/2	RT04_25	77.6	AF009794	groupIV	78.69	122	20	2	3	123	3946647	3946763	1e-16	90.3
*CA378164/2	RT04_25	78.1	CA378164	groupIV	84.95	93	14	0	45	137	16714525	16714433	9e-21	104
*OMM1593	RT04_25	80.9	BV212109	groupXV	85.07	67	10	0	99	165	7430143	7430209	4e-12	76.1
*OMM1389	RT04_25	88.9	BV078075	groupIX	81.68	131	24	0	353	483	11403898	11404028	2e-29	133
*OMM5192/2	RT04_25	94.7	BX317661	groupIV	81.18	186	32	1	454	636	9523097	9523282	1e-41	174
*OMM1797	RT04_25	96.2	BV212257	groupIV	74.19	186	48	0	253	438	11519457	11519272	8e-33	144
*OmyUW1102/2	RT04_25	96.2	AY505307	groupIV	81.82	66	12	0	156	221	9651330	9651265	4e-10	68.2
*Ssa38BSFU	RT04_25	96.2	S0149K02_SP6	groupIV	68.93	177	55	0	147	323	22589733	22589909	1e-21	107
*Omy1259INRA	RT04_25	101.5	BV681366	groupIX	75.72	173	42	0	2	174	5501581	5501409	3e-32	142
*One104ADFG	RT04_25	103.5	AF274520	groupIV	89.24	158	17	0	31	188	14542706	14542863	6e-49	198
*OMM1696	RT04_25	103.8	BV212181	scaffold_285	91.91	136	11	0	175	310	2027	1892	5e-44	182
*OMM5077	RT04_25	103.8	CA348730	groupIV	86.44	59	8	0	3	61	15954982	15954924	3e-10	69.7
*OmyS00559INRA	RT04_25	103.8	tcaj0001a.b.02_5.1.s.om.8	groupIV	76.67	90	21	0	94	183	17783664	17783753	5e-13	77.7
*OMM1529	RT04_25	108	BV212062	scaffold_175	67.26	113	36	1	333	444	3934	3822	4e-06	55.5
*OMM5138	RT04_25	132.4	BV211867	groupIV	94.03	134	8	0	317	450	13395607	13395740	7e-46	188
*Omy1413INRA	RT05	3.4	BV681578	groupXVI	73.6	303	80	0	1651	1953	2067481	2067783	2e-57	228
*BX318599/1	RT05	12.8	BX318599	groupXVI	80	170	34	0	1	170	6991832	6992001	3e-38	163
*Omy1253INRA	RT05	29	BV681476	groupXVI	88.55	131	15	0	489	619	9015828	9015958	2e-37	161
*Omy1510INRA	RT05	30.6	BV681530	groupXVI	78.16	174	38	0	3	176	14360178	14360351	4e-36	156
*BX910798	RT05	35.8	BX910798	groupXVI	61.68	214	82	0	166	379	6447333	6447546	1e-13	80.8
*BX913059	RT05	36.1	BX913059	groupXVI	78.74	174	37	0	60	233	7639654	7639827	2e-37	160
*OtsG249UCD	RT05	37.1	AF393192	groupI	76.92	117	27	0	1	117	27834131	27834015	6e-20	101
*CA359625	RT05	38.9	CA359625	groupXVIII	73.56	87	23	0	13	99	5810153	5810239	2e-09	66.6
*OMM1523	RT05	38.9	BV212058	groupXVI	77.7	139	29	2	205	342	8573721	8573858	8e-22	107
*Myostatin1	RT05	43.5	DQ136028	groupXVI	86.73	392	52	0	5079	5470	6343400	6343791	3e-126	458
*CA061336	RT05	45.8	CA061336	groupXVI	68.03	122	39	0	334	455	408206	408085	1e-10	71.3
*OMM1292	RT05	49.3	AF470052	groupXVI	65.75	181	62	0	15	195	3516041	3515861	4e-17	91.9
*OMM1007	RT05	54	AF346669	groupXVI	81.82	66	12	0	180	245	12486767	12486702	3e-10	68.2
*OMM1003	RT05	58.2	BV722062	groupXVI	81.82	66	12	0	243	308	12486767	12486702	4e-10	68.2
*OMM1386	RT05	58.2	BV078072	groupXVI	85.11	141	18	2	206	346	12902481	12902344	8e-32	141
*Omy1528INRA	RT05	61.5	CA348486.s.om.10	groupXVI	74.07	189	49	0	1028	1216	26488	26300	2e-32	145
*OMM1011	RT05	62.8	AF346672	groupXVI	81.51	119	22	0	239	357	4110102	4110220	1e-25	120
*Omy1536INRA	RT05	74.1	CA348486.s.om.10	groupXVI	74.07	189	49	0	1028	1216	26488	26300	2e-32	145
*Omy1270INRA	RT05	76.7	BV681540	groupXVI	93.33	45	3	0	14	58	9704103	9704059	2e-08	63.4
*BX888097	RT05	78.1	BX888097	groupXVI	83.18	107	18	0	530	636	12004913	12004807	2e-23	114
*OMM1761	RT05	78.1	BV212230	groupXII	88.48	269	19	4	107	369	17628841	17629103	4e-75	285
*Omi84TUF(UoG)	RT05	80.1	AB105842	groupVI	85.11	47	7	0	24	70	5499540	5499494	7e-06	53.9
*Omy1515INRA	RT06	0	CA348670.s.om.10	groupVIII	72.8	125	34	0	139	263	1225008	1224884	9e-17	91.9
*VIG-5	RT06	0	AF483531	groupVIII	62.5	336	123	1	215	550	11290140	11290472	3e-26	123
*ATP1B1A	RT06	5.8	CA374089	groupVIII	84.5	129	20	0	169	297	17705733	17705861	3e-32	142
*OMM5015	RT06	9.8	BV722091	groupVIII	72.8	125	34	0	116	240	1225008	1224884	8e-17	92
*Ssa20.19NUIG/1	RT06	13	U37494	groupXIX	91.49	47	4	0	1	47	17411704	17411658	3e-09	63.4
*OMM1081	RT06	14	AF352752	groupXIX	78.57	98	21	0	440	537	2995042	2995139	2e-16	90.3
*OMM1810	RT06	14	BV212264	groupXIX	77.24	246	47	5	364	600	19126442	19126197	9e-40	168
*Omy1185INRA	RT06	24.9	BV681622	groupXIX	70.76	171	43	4	241	405	15700709	15700878	8e-13	77.7
*Omy1143INRA	RT06	26.7	BV681517	groupXIX	81.69	213	37	1	194	404	17488094	17488306	3e-51	206
*FGF6/1	RT06	42	Y16850	groupXIX	81.08	555	89	5	156	694	19489058	19488504	2e-136	491
*OmyS00259INRA	RT06	44.6	tcad0009a.m.14_3.1.s.om.8	groupXIII	88.52	61	7	0	1	61	880775	880835	3e-12	76.1
*GnRH-3B	RT06	46.3	X79710	groupVI	86.09	115	16	0	2	116	11408845	11408731	4e-29	133
*Omy1276INRA	RT06	59.8	BV681512	groupVI	80.18	217	34	3	511	719	910445	910660	3e-42	175
*OMM5288	RT06	77.4	BV212000	groupVI	89.9	198	20	0	30	227	10906465	10906662	7e-65	252
*OMM1005	RT06	91.1	AF346667	groupVI	74.47	188	42	1	175	356	15414892	15414705	4e-29	131
*BX084962	RT06	93.5	BX084962	groupVI	79.44	180	37	0	1	180	9200846	9201025	3e-40	169
*OMM1442/1	RT06	95.4	BV722121	groupV	84.9	245	24	6	5	248	921867	922099	1e-53	213
*BX871195/1	RT06	97.2	BX871195	groupV	85.32	109	16	0	19	127	1684901	1685009	9e-27	123
*OMM5242/1	RT06	97.2	BV211961	groupIV	78.01	141	31	0	377	517	19682182	19682322	4e-27	126
*OMM1610/1	RT06	125.3	BV212124	groupVI	81.97	61	11	0	505	565	7275978	7276038	3e-08	63.4
*OMM1417	RT07	12.5	BV722087	scaffold_95	87.73	163	19	1	357	518	301274	301112	4e-46	188
*OMM1425	RT07	12.5	BV722106	groupXXI	80.95	63	11	1	403	465	2438944	2438883	5e-06	55.5
*Omy1207INRA	RT07	13.7	BX083329	groupXXI	80	70	14	0	158	227	11276575	11276644	1e-09	68.2
*OMM5160	RT07	15.1	BV211888	groupXXI	75.71	177	43	0	9	185	4354079	4353903	9e-33	145
*Omy1283INRA/1	RT07	46.4	BX860487	groupXXI	76.92	78	18	0	128	205	10144403	10144480	1e-09	68.2
*OMM5099	RT07	47.5	CA348959	groupXXI	84.73	131	20	0	66	196	9905541	9905411	3e-33	145
*Omy1119INRA	RT07	57.3	BV681407	groupI	80.27	147	29	0	49	195	13292723	13292869	4e-32	142
*ATP1B3B	RT07	57.7	BX076562	groupIII	72.59	135	37	0	270	404	9038550	9038416	1e-18	98.3
*PACAP/1	RT07	57.7	EF450088	groupXXI	98.11	53	1	0	575	627	9521223	9521275	4e-14	82.4
*OMM1166/1	RT07	69.7	AY039646	groupIV	87.69	130	16	0	48	177	20759253	20759124	1e-36	156
*OMM1764/1	RT07	73.6	BV212233	groupII	73.55	121	32	0	352	472	10459350	10459230	7e-17	91.9
*BHMS347B	RT07	76	AF257054	groupIV	75	72	18	0	284	355	18263298	18263227	4e-07	58.6
*Omy1217INRA	RT07	79.9	BV681555	groupIV	84.77	151	23	0	1030	1180	22140298	22140448	2e-39	168
*CA045004	RT07	80.2	CA045004	groupIV	75.47	106	26	0	310	415	22143665	22143560	1e-15	87.2
*CA057924	RT07	81.1	CA057924	groupIV	74.34	113	29	0	299	411	22143665	22143553	6e-16	88.8
*OMM1012	RT07	84.1	AF346673	groupIV	76.83	82	19	0	202	283	24444222	24444141	1e-10	71.3
*Omy1474INRA	RT07	84.1	BV681632	groupIV	94.55	55	3	0	637	691	24371260	24371206	4e-13	79.2
*OMM1077	RT07	88.4	AF352748	groupIV	83.61	122	20	0	69	190	31697468	31697347	6e-29	131
*OmyD00567INRA	RT07	88.4	tcbk0005c.o.13_5.1.s.om.8	groupIV	85	60	9	0	70	129	31772487	31772428	4e-10	68.2
*IGF1/1	RT07	92.5	EF450071	groupIV	83.64	165	24	2	438	602	32109665	32109826	2e-37	160
*Omy1327INRA/1	RT07	94.7	BV681469	groupIV	91.8	61	5	0	506	566	28739567	28739507	4e-14	82.4
*Omy1352INRA/1	RT07	95.8	BV681422	scaffold_152	74.12	85	22	0	649	733	212714	212630	3e-09	66.6
*BX868221/1	RT07	105.4	BX868221	groupIV	70.93	227	66	0	235	461	23687443	23687217	6e-35	152
*SalF41SFU/1	RT07	130	AF537306	groupIV	80.26	76	15	0	1	76	32339929	32339854	4e-12	74.5
*One114ADFG	RT08	0.8	AF274530	groupVIII	79.6	201	41	0	306	506	16100327	16100527	1e-46	190
*OtsG83bUCD	RT08	1.9	AF393189	groupVIII	80.1	201	40	0	8	208	16100527	16100327	1e-47	193
*OMM1075	RT08	17.5	AF352746	groupXIV	77.38	84	19	0	3	86	10041909	10041992	5e-12	74.5
*OMM5318	RT08	28.3	BV212026	groupIX	68.22	107	34	0	905	1011	18542782	18542676	4e-08	63.4
*OMM5205	RT08	30	CA348745	groupXIV	87.18	117	15	0	1	117	14790632	14790748	3e-31	139
*OMM1558	RT08	52.3	BV212081	groupXIV	80.65	93	15	1	159	251	10584232	10584143	1e-13	80.8
*BHMS331	RT08	62.3	AF256744	groupXIV	77.78	90	20	0	347	436	4980166	4980255	8e-14	80.8
*BX857349	RT08	62.3	BX857349	groupVIII	88.66	97	11	0	1	97	12820444	12820540	2e-25	120
*CA060381	RT08	62.3	CA060381	groupVIII	88.72	133	15	0	520	652	15994577	15994445	7e-39	164
*Cl-B51	RT08	62.3	AF483537	groupVIII	80	100	20	0	1	100	13367334	13367235	2e-18	96.7
*OMM5166	RT08	62.3	BV211894	groupXIV	86.79	106	14	0	283	388	6950852	6950957	2e-26	125
*Omy1169INRA	RT08	62.3	BV681435	groupVIII	80.4	199	39	0	320	518	12599659	12599857	4e-47	193
*OMM1825/1	RT08	63.6	BV212273	groupXIII	79.55	88	18	0	150	237	12865879	12865966	1e-14	84
*Omy1266INRA	RT08	63.6	BV681371	groupXIV	86.67	195	26	0	316	510	383164	383358	2e-57	228
*CA358745	RT08	64.9	CA358745	groupVIII	90.79	152	14	0	1	152	15992888	15993039	7e-49	198
*GS03	RT08	74.1	AF390023	groupIII	81.73	312	57	0	570	881	1448821	1449132	7e-84	315
*Ssa87BSFU	RT08	74.1	S0192G14_T7	groupVIII	82.81	64	11	0	420	483	8680139	8680076	1e-09	68.2
*OMM1595	RT08	78.9	BV212111	groupXIV	69.1	178	55	0	207	384	7193526	7193349	4e-22	109
*Clock	RT08	79.9	AF266745	groupIX	85.81	148	21	0	61	208	489665	489812	3e-40	169
*OMM5265	RT08	101.1	BV211980	groupVIII	86.81	144	19	0	326	469	8922954	8922811	8e-40	169
*OMM5091	RT08	112.3	CA348771	scaffold_219	84.24	165	26	0	432	596	3621	3457	1e-43	180
*Omy1236INRA	RT08	115.2	BV681468	groupVIII	62.95	224	80	1	150	370	8284680	8284457	7e-14	82.4
*BX299451	RT08	123.6	BX299451	groupVIII	87.43	175	22	0	170	344	13247582	13247408	4e-52	209
*OMM1774	RT08	126.4	BV212242	groupVIII	82.19	146	21	4	6	149	1930603	1930745	1e-24	117
*OMM5019/2	RT09	10.7	CO805124	groupXI	81.94	72	13	0	137	208	8440109	8440038	1e-11	74.6
*Omy1192INRA/2	RT09	23.9	BV681494	groupXI	78.79	264	56	0	224	487	8848676	8848939	2e-62	242
*Oke1/2	RT09	24.4	AF330218	groupXI	86.44	59	8	0	4	62	8691228	8691170	2e-10	69.7
*OMM1206/2	RT09	24.4	AF469991	groupXI	87.34	79	9	1	67	144	4948486	4948564	1e-15	87.2
*OMM1293/2	RT09	24.4	AF470053	groupXI	81.13	106	20	0	58	163	9952481	9952376	2e-21	106
*OMM5154/2	RT09	24.8	BV211882	groupXI	76.86	121	28	0	9	129	9146734	9146614	2e-20	104
*OMM1200/2	RT09	28.3	AF469985	groupXI	74.02	127	30	3	39	165	10060756	10060879	8e-12	74.5
*BX890355/2	RT09	36.9	BX890355	groupXI	73.33	75	20	0	723	797	16228298	16228224	2e-06	57.1
*OMM1517	RT09	38.3	BV212052	groupXI	75.71	140	29	3	229	363	7268031	7267892	5e-16	88.8
*OMM1612	RT09	38.3	BV212126	groupXI	65.14	284	99	0	9	292	675652	675369	8e-31	137
*OMM5140/2	RT09	40.5	BV211869	groupXI	68.23	598	158	11	83	667	13443333	13442755	4e-57	226
*AANAT2/2	RT09	41.6	AF106006	groupXI	79.74	311	63	0	680	990	13703161	13702851	2e-77	294
*OMM5139/2	RT09	44.3	BV211868	groupXI	71.54	390	94	6	524	901	13443153	13442769	7e-50	202
*hsc71	RT09	46.1	S85730	groupVII	85.06	569	85	0	3898	4466	11132072	11132640	4e-179	633
*Hsp70A	RT09	46.1	AB062281	groupXI	82.59	1895	327	1	1278	3172	12697364	12699255	0	1947
*OMM1268	RT09	46.1	AF470033	groupXI	81.33	150	28	0	38	187	14444053	14443904	1e-34	150
*OMM1635	RT09	47.3	BV212144	groupXI	79.03	124	18	2	366	488	6158549	6158665	2e-16	90.3
*OMM1267	RT09	47.7	AF470032	groupXI	80.39	102	19	1	78	179	6000123	6000223	6e-17	91.9
*OMM1396	RT09	47.7	BV078082	groupXI	97.58	124	3	0	344	467	6056091	6055968	3e-46	188
*OMM5055	RT09	48.6	CA348686	groupXI	78.33	60	13	0	394	453	6241148	6241207	6e-06	55.5
*Omy1377INRA/2	RT09	49.5	BV681565	groupXI	73.66	672	152	6	317	968	6773722	6773056	1e-117	427
*GH1(DIAS)	RT09	49.8	M22731	groupXI	68.27	104	33	0	533	636	16069968	16069865	1e-07	61.8
*HoxB4a/2	RT09	49.8	AY567800	groupXI	83.9	205	30	1	754	958	1679302	1679503	1e-52	210
*OMM1711	RT09	52.6	BV212192	groupXI	82.05	78	14	0	341	418	1953236	1953313	9e-14	80.8
*GH1(INRA)	RT09	54	M22731	groupXI	68.27	104	33	0	533	636	16069968	16069865	1e-07	61.8
*OMM5047	RT09	58.5	CA349175	groupXI	79.44	107	22	0	363	469	2164717	2164823	8e-20	101
*OMM5127/1(INRA)	RT09	59.3	CO805129	groupXI	73.16	190	51	0	13	202	16700380	16700569	3e-32	142
*Omy1231INRA/1	RT09	59.3	BV681466	groupXI	84.72	72	11	0	1018	1089	451659	451588	3e-13	80.8
*Omy1287INRA/1	RT09	59.3	BV681583	groupXI	79.44	107	22	0	198	304	2164823	2164717	9e-20	101
*Omy1261INRA	RT09	60.4	BV681573	scaffold_80	81.17	223	42	0	194	416	224796	225018	8e-56	221
*Omy1524INRA	RT09	60.4	BX308070.s.om.10	groupXI	89.74	156	16	0	693	848	485468	485623	2e-48	198
*Omy1114INRA	RT09	62.8	BV681383	groupXIII	64.58	144	51	0	535	678	1606973	1606830	1e-09	68.2
*Omy1531INRA	RT09	65.3	BX308070.s.om.10	groupXI	89.74	156	16	0	693	848	485468	485623	2e-48	198
*Ssa8BSFU	RT09	65.3	S0229A14_SP6	groupVII	79.55	88	18	0	98	185	22846395	22846482	4e-15	84
*Ots215	RT09	81.2	AJ534364	groupVII	79.49	78	16	0	7	84	25175516	25175593	6e-12	74.5
*OMM5141/1	RT09	85.1	BV211870	groupV	83.08	201	34	0	508	708	8329800	8330000	1e-52	212
*OmyS00552INRA	RT09	88.1	AY069921	groupVII	71.99	307	86	0	37	343	25249891	25249585	9e-54	215
*OMM5127/1(ARS)	RT09	88.5	CO805129	groupXI	73.16	190	51	0	13	202	16700380	16700569	3e-32	142
*BX873441/1	RT09	89.7	BX873441	groupVII	74.78	230	52	2	267	493	17717303	17717529	2e-37	160
*Omy1329INRA	RT09	89.7	BV681424	groupVII	82.81	64	11	0	9	72	13452484	13452421	2e-09	68.2
*TRCARR/1	RT09	89.7	U48412	scaffold_47	80.5	200	37	2	178	376	252570	252372	8e-43	179
*Omy1159INRA	RT09	93.2	BV681445	groupVII	73	100	24	1	1	100	17717423	17717519	2e-08	63.4
*Omy1301INRA	RT09	94.7	BV681546	scaffold_150	77.5	200	45	0	182	381	29186	28987	3e-42	175
*OMM1363	RT09	99.5	BV005155	groupVII	68.82	186	48	2	172	356	16494389	16494213	1e-14	84
*OMM1192	RT09	104.3	AF469977	groupXIII	88.6	114	13	0	295	408	2151067	2151180	8e-32	141
*BX296674/1	RT09	105.1	BX296674	groupXI	86.72	542	71	1	49	590	12629926	12630466	4e-177	624
*Och15	RT09	106.4	AY374432	groupVIII	79.6	201	41	0	3	203	16100527	16100327	1e-46	190
*OMM1825/2	RT09	106.4	BV212273	groupXIII	79.55	88	18	0	150	237	12865879	12865966	1e-14	84
*Omy1399INRA	RT09	113.3	BV681588	groupXIV	69.44	144	44	0	82	225	7162907	7162764	2e-16	90.3
*OMM1042	RT09	114.9	BV722064	groupVIII	79.27	193	39	1	64	256	16100518	16100327	2e-41	172
*OMM1424/2	RT10	0	BV722105	groupII	73.44	128	32	1	369	494	20608400	20608527	1e-15	87.2
*Cyp1A2	RT10	19.6	S69278	groupII	71.7	1304	349	7	1734	3036	4344030	4342746	0	822
*OMM5254	RT10	21.3	BV211969	groupXIII	91.33	150	13	0	210	359	8105666	8105517	2e-48	198
*BX867246	RT10	23.2	BX867246	groupXIII	86.21	116	16	0	41	156	8107142	8107027	1e-29	134
*Omy1063INRA	RT10	23.9	BV681363	groupXIII	82	100	18	0	94	193	16295677	16295776	2e-20	103
*OmyS00564INRA	RT10	25.2	tcba0021c.l.11_5.1.s.om.8	groupXIII	82.56	86	15	0	243	328	16430859	16430774	2e-16	90.3
*Omy1160INRA	RT10	26.5	BV681447	groupXIII	82.14	336	60	0	130	465	14371374	14371039	1e-92	343
*One111ADFG	RT10	27.7	AF274527	groupXIII	74.83	151	38	0	149	299	13829170	13829320	1e-25	120
*OMM1749	RT10	34.7	BV212224	groupXIII	76.34	131	31	0	214	344	12383177	12383307	9e-23	110
*Omy1477INRA	RT10	38.3	BV681322	groupXIII	74.83	147	29	4	611	753	9814662	9814804	5e-13	79.2
*Oki23	RT10	46.6	AF055447	groupXIII	83.69	141	23	0	1	141	1877705	1877845	3e-35	152
*OmyS00583INRA	RT10	46.6	AB047032	groupXIII	80.32	188	37	0	619	806	13195234	13195421	1e-43	182
*BHMS356	RT10	47.6	AF256751	groupXIII	75.23	109	21	1	153	255	5971031	5971139	1e-11	72.9
*Omi44TUF	RT10	47.6	AB105833	groupXIV	87.23	47	6	0	263	309	3066137	3066183	8e-07	57.1
*OMM5286	RT10	47.6	BV211998	groupXIII	86.9	145	18	1	147	290	6203997	6203853	3e-38	163
*OmyUW1120	RT10	47.6	AY505334	groupXIII	72.59	135	34	2	23	154	5351197	5351063	7e-14	80.8
*OMYIL1B(DIAS)	RT10	48.2	AJ004821	groupXIII	71.58	190	51	1	586	772	19422327	19422516	8e-25	120
*CR363293	RT10	54.6	CR363293	groupII	84.13	208	27	2	181	382	21172250	21172457	1e-50	204
*CA054538	RT10	63.1	CA054538	scaffold_98	80	80	14	1	116	195	313675	313752	1e-09	68.2
*CA366526	RT10	65.4	CA366526	groupII	85.19	216	32	0	456	671	915883	916098	3e-62	242
*OMM1215/1	RT10	65.4	AF469997	groupII	73.19	470	97	13	99	541	1367801	1367334	5e-55	218
*OMM1512/1	RT10	70.9	BV212048	groupII	72.97	111	27	2	220	330	11931793	11931686	7e-09	65
*OmyMYODDIAS/1(ARS)	RT10	75.3	X75798	groupXIX	78.69	366	78	0	185	550	9372166	9371801	1e-89	334
*OMM1661/1	RT10	77.7	BV212289	groupXIII	78.08	146	32	0	68	213	9023973	9023828	9e-29	131
*BX867151/1	RT10	81.6	BX867151	groupII	80	100	20	0	271	370	14580795	14580696	3e-18	96.7
*OmyMYODDIAS/1(UoG)	RT10	82.9	X75798	groupXIX	78.69	366	78	0	185	550	9372166	9371801	1e-89	334
*OMM1213/1	RT10	84.3	AF469996	groupII	87.65	81	9	1	364	443	17309766	17309686	1e-16	90.3
*OMM1237	RT10	84.3	AF470017	groupII	84.62	91	14	0	305	395	15601681	15601771	5e-20	101
*OMM1539/1	RT10	84.7	BV212068	groupII	74.11	112	21	3	152	263	16856844	16856947	4e-06	55.5
*OMM1214	RT10	85.5	AF469996	groupII	87.65	81	9	1	364	443	17309766	17309686	1e-16	90.3
*OMM1424/1	RT10	92.8	BV722105	groupII	73.44	128	32	1	369	494	20608400	20608527	1e-15	87.2
*Omy1163INRA/1	RT10	110.3	BV681614	groupXIX	77.66	94	17	1	196	289	12551912	12552001	4e-11	71.3
*CA039640/1	RT10	114	CA039640	groupII	68.96	335	104	0	13	347	22442654	22442988	2e-50	202
*CA364516/1	RT10	117.4	CA364516	groupII	75.76	198	40	4	402	591	22369534	22369731	6e-27	125
*OMM1197/1	RT10	117.4	AF469982	groupII	77.21	136	31	0	425	560	21880156	21880291	4e-25	118
*OMM1018(ARS)	RT11	0	AF346677	groupI	91.07	56	5	0	387	442	5448930	5448985	7e-12	74.5
*Omy1469INRA	RT11	18.4	BV681591	groupI	61.99	321	116	1	72	386	8599109	8599429	1e-21	107
*OMM1154	RT11	25.6	AY039636	groupI	78.45	116	24	1	10	124	8979953	8980068	8e-19	98.3
*Omy1249INRA	RT11	25.6	BV681532	groupI	70.17	543	157	3	644	1185	9359722	9360260	7e-86	321
*OMM5178	RT11	26.8	BV211904	groupI	80.79	177	30	2	685	858	9703197	9703022	9e-36	155
*OMM1172	RT11	28.5	AF469960	groupVII	73.47	98	25	1	63	159	17484830	17484927	2e-09	66.6
*Omy1496INRA	RT11	31.4	BX086531	groupI	85.53	76	9	2	496	569	18009821	18009896	1e-10	71.3
*OmyS00011INRA	RT11	34.9	CA341962.s.om.10	groupVII	64.6	644	222	3	344	981	14604458	14603815	2e-70	271
*OMM1018(INRA)	RT11	40.5	AF346677	groupI	91.07	56	5	0	387	442	5448930	5448985	7e-12	74.5
*OMM5308	RT11	40.5	BV212017	groupI	88.89	198	22	0	315	512	17340656	17340459	5e-63	245
*Ssa80BSFU/1	RT11	41.3	S0175J24_T7	groupI	80.88	136	26	0	74	209	5596178	5596313	1e-29	134
*CA347214	RT11	48.1	CA347214	groupI	71.71	152	43	0	8	159	19488164	19488013	2e-21	106
*SL	RT11	48.1	D10640	groupI	77.84	185	41	0	332	516	3538535	3538351	3e-38	164
*OMM5006	RT11	54.2	CO805112	groupI	71.71	152	43	0	234	385	19488013	19488164	2e-21	106
*OMM1084	RT11	59	AF352754	scaffold_119	83.93	112	18	0	436	547	161812	161701	4e-26	122
*Omi69TUF	RT11	60.4	AB213229	groupI	93.33	60	3	1	110	168	6200775	6200716	7e-13	76.1
*OMM5302	RT11	61.2	BX865957	groupI	85.16	128	18	1	214	340	6236902	6237029	3e-30	136
*OMM1688	RT11	62.8	BV212174	groupI	85	60	9	0	427	486	4780430	4780489	8e-10	68.2
*Omy1017INRA	RT11	62.8	BV681372	groupI	79.89	189	38	0	262	450	6273309	6273121	1e-43	180
*Omy1212INRA/1	RT12	0	BV681597	groupXVI	81.08	111	21	0	36	146	13145133	13145243	1e-22	110
*Omi155TUF/1	RT12	0.1	AB213240	scaffold_180	89.55	67	5	2	1	65	61451	61517	9e-11	69.7
*OMM5273/1	RT12	16.4	BV211988	groupXVI	85.31	143	21	0	466	608	7523259	7523117	1e-37	161
*Omy1088INRA/1	RT12	16.4	BV681505	groupI	71.97	157	44	0	33	189	27315629	27315473	1e-22	110
*Omy1397INRA/1	RT12	16.4	BV681570	groupI	86.87	99	13	0	398	496	27322252	27322154	4e-24	117
*OMM1478/1	RT12	21	BV079616	groupXV	80.95	63	10	1	3	63	8542368	8542430	5e-06	53.9
*ATP1B1B/1	RT12	26.3	CB492131	groupI	65.05	598	184	13	15	603	26948535	26949116	8e-39	164
*OMM1821	RT12	34.3	BV212271	groupXVII	81.69	142	26	0	4	145	6636193	6636334	1e-32	144
*OMM3121	RT12	37.3	BV723988	groupI	88.59	184	21	0	733	916	20760890	20761073	4e-57	226
*OMM5041	RT12	38.3	BX305657	groupXV	83.33	120	20	0	372	491	8055962	8056081	9e-28	128
*OMM5233/1	RT12	39.9	CA349039	groupI	82.81	128	22	0	435	562	20605910	20606037	7e-30	134
*OMM1345/1(INRA)	RT12	40.8	G73576	groupXV	80.95	63	11	1	4	65	9830547	9830485	2e-06	55.5
*OMM1236(ARS)	RT12	48	AF470016	groupVIII	79.55	88	18	0	297	384	18225337	18225424	1e-14	84
*Omy1071INRA/1	RT12	48.8	BV681384	groupXVI	78.57	196	42	0	202	397	7386435	7386630	7e-43	179
*OMM5161/1	RT12	50.2	BV211889	groupI	90.68	118	11	0	337	454	27792937	27793054	2e-35	153
*Str1INRA	RT12	52	AF129777	scaffold_74	74.16	445	109	2	273	717	500664	501102	1e-85	320
*OMM5029	RT12	58.6	CA348622	groupI	84.91	53	8	0	598	650	25465197	25465249	2e-07	60.2
*BX305657	RT12	65.4	BX305657	groupXV	83.33	120	20	0	372	491	8055962	8056081	9e-28	128
*BX866899	RT12	65.4	BX866899	groupI	90.4	198	19	0	529	726	17340459	17340656	5e-66	255
*HoxC9b	RT12	65.4	AY567809	groupXII	71.9	541	143	2	3	534	11616274	11616814	3e-94	350
*OMM5258	RT12	65.4	BX084427	groupXVIII	75.21	359	86	3	87	442	9370053	9369695	8e-69	264
*OMM1652	RT12	65.9	BV212156	groupXVII	77.95	322	66	2	4	323	10898822	10898504	2e-69	266
*OMM5098	RT12	70	BV722093	groupI	67.77	301	85	6	1	295	25465491	25465197	1e-23	114
*OMM5255	RT12	70	CA344270	scaffold_89	75.32	158	39	0	162	319	275548	275391	7e-28	128
*OMM3049	RT12	76.4	BV078107	groupXVII	77.33	75	17	0	296	370	10353689	10353763	3e-09	66.6
*OMM3054	RT12	76.4	BV078095	groupXVII	84.56	149	23	0	379	527	10394173	10394025	6e-39	164
*Omy1202INRA	RT12	76.4	BV686460	groupXVII	81.15	244	46	0	3	246	10584450	10584693	4e-62	242
*Ssa54BSFU	RT12	76.4	S0101I09_T7	groupXVII	87.5	72	9	0	173	244	5615990	5615919	2e-15	87.2
*BX342964/1	RT12	76.9	BX342964	groupXII	72.89	166	42	1	198	360	9683295	9683460	1e-22	111
*OMM3050	RT12	88.4	BV078109	groupXVII	95.91	171	6	1	374	543	10345695	10345865	5e-62	242
*OMM1136	RT12	90.7	AF375034	groupXVII	88.41	69	8	0	308	376	9473581	9473649	4e-15	85.6
*OMM1828	RT12	90.7	BV212275	groupXVII	74.47	94	23	1	100	193	9796333	9796425	2e-09	66.6
*OMM1168	RT12	93.4	AF469958	groupXVII	84.38	192	25	5	206	395	9402032	9402220	7e-41	171
*OMM1404	RT12	96.7	BV078089	scaffold_27	87.5	96	11	1	3	97	548892	548797	7e-22	108
*OMM1809	RT12	99.2	BV212263	groupXVII	89.11	101	11	0	60	160	11633909	11634009	1e-27	126
*OMM1642	RT12	101.8	BV212149	scaffold_27	79.75	163	31	2	43	203	2195245	2195083	2e-31	139
*Omy1487INRA	RT12	101.8	BV681328	scaffold_27	87.67	146	18	0	455	600	3123741	3123596	1e-41	175
*OMM1381	RT12	104.1	BV078067	scaffold_27	83.12	231	39	0	128	358	2525106	2525336	8e-63	244
*Omy1384INRA	RT12	104.1	BV681365	groupXII	89.66	58	6	0	662	719	11328899	11328956	2e-11	74.5
*OmyS00013INRA	RT12	104.1	CA342208.1.a.om.1	groupXVII	75.68	185	45	0	323	507	9734568	9734752	5e-35	152
*OMM1831	RT12	111.3	BV212278	groupXVII	83.71	178	29	0	6	183	12469471	12469294	5e-47	191
*Omy1210INRA	RT12	112.7	BV681625	scaffold_27	87.5	56	5	1	293	348	3239185	3239238	5e-07	58.6
*CD8	RT12	114.7	AF178055	groupXVII	82.14	56	10	0	1717	1772	8571264	8571209	2e-06	58.6
*Omy1430INRA	RT12	117.9	BV681446	groupXVII	75.68	148	36	0	1	148	7791997	7792144	7e-26	122
*Omy1440INRA	RT12	118.3	BV681551	groupXVII	76.3	173	34	3	1238	1404	7403474	7403645	1e-23	115
*OMM1056	RT12	119.3	BV722065	groupXII	81.43	70	13	0	175	244	12543918	12543987	1e-10	71.3
*OMM5210	RT12	119.3	BV211932	groupXVII	81.48	54	10	0	814	867	11019882	11019935	1e-05	55.5
*OMM5223	RT12	119.3	BV211944	groupXVII	75.31	478	100	5	172	649	12143322	12142863	9e-87	324
*OMM5282	RT12	119.3	BV211997	groupXVII	81.48	54	10	0	255	308	11019935	11019882	7e-06	55.5
*OMM1239	RT12	121.9	AF470019	groupXVII	82.28	79	13	1	11	88	4323277	4323355	1e-11	74.5
*OMM1040	RT12	125.8	AF346690	groupXII	81.48	54	10	0	162	215	488630	488577	4e-06	55.5
[truncated: 480 more rows]

## Sheet: 9 INRA Stickleback Blastx
LOCUS	Rainbow trout LG	Distance cM	ACCESSION	Ensembl Gene ID	Stickle. Chromosome	Gene Start (bp)	Gene End (bp)	%Identity	Length	Mismatch number	Gaps	query start	query end	subject start	subject end	E-value	Score	Associated Gene Name	Description
[truncated: 512 more rows]
