# Supplementary material for: A synthetic rainbow trout linkage map provides new insights into the salmonid whole genome duplication and the conservation of synteny among teleosts
Source: BMC Genet. 2012 Mar 16;13:15. doi: 10.1186/1471-2156-13-15 (PMC3368724; doi:10.1186/1471-2156-13-15)
Supplement: Additional file 6 — Conserved syntenies from between rainbow trout and, respectively, medaka, stickleback and zebrafish (worksheets 2, 5 and 9); Oxford grids showing chromosome homologies within stickleback and zebrafish (worksheets 6 and 10); files used to generate map alignments between rainbow trout and each of the three model species (worksheets 3, 8 and 11); Oxford grids showing homologous affinities between the rainbow trout arm chromosomes and the chromosomes of each model species (workheets 4, 7 and 12); full legends in worksheet 1. [file 1471-2156-13-15-S6.XLS]

## Sheet: 2 Omy vs Medaka
1	Markers	Distances in cM	Medaka	Stickleback	Medaka	ancestral chromosome	Medaka UoG BLASTN		Medaka INRA BLASTN		Medaka INRA BLASTX		Medaka ARS BLASTN
2			consensus chromosome	consensus chromosome	second best hit		chromosome	position	chromosome	position	chromosome	position	chromosome ars	position
3	group RT01
4	*Omy1339INRA	12	12			I	12	949710	12	949710	12	948323
5	*OmyS00585INRA	15.4	12			I			12	1509096	12	1499800
6	*OMM1772	21.6	12	groupXIII(groupXIV)		I			12	17666682	12	17641030
7	*Omy1294INRA	21.6	12	groupXIV		I	09	28518292	9	28518300	12	15584128
8	*Omy1200INRA	24.1	12	groupXIV		I			12	11646126
9	*VIG_10	34.3	09(12)	groupXVI		I			9	31104922	9	31057948
10	*BX076085	36.5	14	groupVII		G/H	14	14822624	14	14822787	14	14822437	14
11	*sSOD-1*	38.5	14	groupVII		G/H			14	11021887	14	11018984
12	*OMM5136	38.5	13(14)		scaffold1975	H/M	13	23885006	scaffold1975	16553	scaffold1975	14663
13	*TGFB1	39.4	13(14)	groupI(groupVII)		H/M			13	2416950	13	2416885
14	*Omy1282INRA	48.6	14	groupVII		G/H			14	8986124	13	27137942
15	*OMM5267/1	48.6	14	groupVII		G/H			14	9698890	14	9696172	14
16	*HMG-1	48.6	14	groupVII		G/H			14	9680511	14	9679253
17	*OmyRGT28TUF	49.6	14	groupVII		G/H			14	10146931
18	*Omy1326INRA	51.3	14	groupVII		G/H			14	11634571	14	11632118
19	*Ots516NWFSC	51.3	14	groupVII		G/H			14	12175930
20	*OmyS00571INRA	55.1	18		14	F			18	21471586
21
22	group RT02
23	*Omy1145INRA/1	20.9	01(08)	groupIX		D/E/F			1	31105705
24	*OMM1240/1	24.7	08(01)	groupXI(groupIX)		E			8	23227228	8	23224257
25	*Omy1526INRA/1	24.7	01(08)	groupIX	8	D/E/F			1	27466768	1	27461822
26	*Cocl-lav72/1	26.2	01(08)	groupIX	8	D/E/F			1	38886393
27	*Omy1418INRA/1	26.2	01(08)	groupIX		D/E/F			1	31264468	1	31263493
28	*OMM1330/1	36.2	01(08)			D/E/F			1	39375645
29	*Omy1516INRA/1	40.9	01(08)	groupXI(groupIX)		D/E/F			1	2716355	8	2699886
30	*BX885263/1	41.5	01(08)	groupIX	8	D/E/F	01	26652305	1	26652305	1	26647385	08
31	*CA358173/1	42.4	01(08)	groupIX		D/E/F	01	31541696	1	31542457	1	31535591	01
32	*Str1BFRO/1	58.2	01(08)	groupIX		D/E/F			1	39973033
33	*CA341677	67	01(08)	groupIX		D/E/F	01	10347092	1	10347092	1	10336431	01
34	*Omy1357INRA/1	73.9	01(08)	groupIX		D/E/F			1	3807300			01
35	*OMM5051/1	73.9	15(01)	groupIX		D			15	10290540
36	*OMM1646	86.8	08(01)	groupXI(groupIX)		E			8	5665540	8	5646506
37	*OMM5140/1	86.8	08(01)	groupXI(groupIX)		E	08	8614159	8	8614159
38	*OMM5139/1	86.8	08(01)	groupXI(groupIX)		E			8	8614159
39	*OMM1037	86.8	08(01)	groupXI(groupIX)		E	08	5238566	8	5238574
40	*Omy1377INRA/1	87.2	08(01)	groupXI(groupIX)	1	E			8	5036034	8	5020726
41	*AANAT2/1	96.6	08(01)	groupXI(groupIX)	1	E	08	8328429	8	8328429	8	8327760
42	*BX890355/1	98.2	08(01)	groupXI(groupIX)		E					8	2470267
43	*OMM1293/1	118.6	08(01)	groupXI(groupIX)		E	08	11292023	8	11292147
44	*OMM5019/1	120.9	08(01)	groupXI(groupIX)		E			8	9815492	8	9815176	08
45	*OMM5154/1	121.8	08(01)	groupXI(groupIX)	1	E	08	10520373			8	10520083
46	*Omy1192INRA/1	123.6	08(01)	groupXI(groupIX)		E	19	10180605	19	20538664	8	10179303	19
47	*Oke1/1	123.6	08(01)	groupXI(groupIX)		E			8	10104228
48	*IgM/1	137.2	08(01)	groupXI(groupIX)		E	08	15528867	8	15528867	8	15258694
49
50	group RT03
51	*OMM5143	31.4	11	groupX		B	11	13091534	11	13091542	11	13090366	11
52	*OMM5153	55.3	11	groupX		B	11	10285718	11	10285878	11	10285718	11
53	*Omy1441INRA	55.4	11	groupX		B			11	27920285
54	*Omy1224INRA/1	61.5	11	groupX		B			11	8635869
55	*Omy1347INRA	61.5	11	groupX		B			11	8975640	11	8951016
56	*Omy1333INRA/1	67.3	11	groupX		B			11	21349277
57	*OMM1415	67.3	11	groupX		B			11	17431872
58	*OMM3066/1	75.9	11	groupX		B			11	9858491	11	9858300	11
59	*BX084660	78.6	16(11)	groupX		B	scaffold883		scaffold883	40546	16	14079135
60	*HoxA4a/1	78.6	11	groupX		B	11	10516661	11	10517465	11	10516187
61	*OMM1691	80.7	11			B			11	3774194
62	*Omy1443INRA	80.7	11	groupX		B	11	16698098	11	16698097
63	*CR374305	82.1	11	groupX		B	11	16698098	11	16698097
64	*BX084966	107.6	11			B	11	15003612	11	15003612	11	15003341
65	*OMM3115	109.4	11			B			scaffold3383	2481	11	15298761	11
66	*OMM5199	109.4	11			B			11	15003612	11	15003341
67	*Ssa60BSFU	109.4	11			B	11	14102205
68	*OMM3089	109.4	11			B							11	15340240
69	*CA378164/1	109.4	10	groupIV		F/G	10	22026174	10	22026174	10	22016711
70	*OMM5192/1	115.1	10	groupIV		F/G	10	10497550	10	10497550	10	10487152	10
71	*Omy1170INRA	115.7	10	groupIV		F/G			10	13244798
72	*OMM1189	115.7	10	groupIV		F/G			10	1570233
73	*OMM5243	115.9	11	groupX		B			11	17547298	11	17546960
74	*OmyUW1102/1	121.9	10	groupIV		F/G			10	10669350	10	10597107
75	*OMM5264	123.2	10	groupIV		F/G			10	10142574	10	10139186	10
76	*Omy1400INRA	126.6	10	groupIV		F/G			10	24865229
77	*Omy1099INRA	143.2	10			F/G	10	26823949
78	*Omy1137INRA	143.2	10	groupIV		F/G	10	15826357	10	15826544	10	15780654
79	*OMM1297	144.8	10			F/G			10	16861471
80	*Oneu8	148.8	10	groupIV		F/G			10	16899248
81	*Omy1097INRA	173.2	10	groupIV		F/G	10	15973563	10	15980103	10	15971330
82	*OmyS00551INRA	173.2	10	groupIV		F/G			10	23615887	10	23615550
83
84	group RT04_25
85	*OMM1335	4.9	02	groupI		C	02	17891892	2	17891892	2	17888211
86	*Omy1505INRA/2	16.1	02	groupI		C	02	17880989	2	17880989	6	11417749
87	*OmyUW1191BIS	23.5	09	groupXIII		I			9	13345365
88	*OMM1193	28.7	22	groupXV		A	22	6945896	22	6945896
89	*OMM3140	40	22			A			22	23511560	22	23480660
90	*OMM5137	42.7	22	groupXV		A			22	15958317	22	15958173	22
91	*OmyD00553INRA	43.4	22	groupXV		A			22	20397320
92	*OMM3076	79.5	22			A							22	10931254
93	*OMM1593	79.5	22	groupXV		A			22	8973608
94	*CA378164/2	80.9	10	groupIV		F/G	10	22026174	10	22026174	10	22016711
95	*OMM1389	88.9	01(10)	groupIV	10	D/E/F			1	37393246
96	*OMM5192/2	94.7	10	groupIV		F/G	10	10497550	10	10497550	10	10487152	10
97	*OmyUW1102/2	96.2	10	groupIV		F/G			10	10669350	10	10597107
98	*OMM1797	96.2	10	groupIV		F/G			10	13100433	10	13087143
99	*Ssa38BSFU	96.2	10	groupIV		F/G			10	24301959	10	24301101
100	*Omy1259INRA	101.5	01(10)	groupIX(groupIV)		D/E/F	01		1	24664641	1	24658028
101	*One104ADFG	103.5	10	groupIV		F/G			10	17438438	10	17426654
102	*OmyS00559INRA	103.8	10	groupIV		F/G			10	21173576	10	21166424
103	*OMM1696	103.8	10	groupIV		F/G			10	23024151	14	13962557
104	*OMM5077	103.8	10	groupIV		F/G			10	23359990	10	23353095
105	*OMM5138	132.4	10	groupIV		F/G	10	15962756	10	15962756	10	15955442	10
106
107	group RT05
108	*Omy1413INRA	3.4	21	groupXVI		C			21	584716	scaffold3735	6041
109	*BX318599/1	12.8	21	groupXVI		C	21	11201605	21	11201605	21	11197003
110	*Omy1253INRA	29	21	groupXVI		C	21	26031165	21	26031295	21	26030244	21
111	*BX910798	35.8	21	groupXVI		C	21	18631925	21	18631925	21	18619800
112	*BX913059	36.1	21	groupXVI		C	21	5414932	21	5415332	21	5401299
113	*OMM3133	37.1	21			C							21	28028531
114	*OtsG249UCD	37.1	02(21)	groupI(groupXVI)	21	C			2	6772055	2	6768824
115	*OMM1523	38.9	21	groupXVI		C			21	26768167
116	*CA359625	38.9		groupXVI			20/24/nodata	7569313			9
117	*Myostatin1	43.5	21	groupXVI		C			21	18493795	21	18492010
118	*CA061336	45.8	24	groupXVI		A	20/24/nodata	7569319			24	13982179
119	*OMM1292	49.3	21	groupXVI		C			21	8219938	21	8195871
120	*OMM1386	58.2	21	groupXVI		C			21	20349280
121	*OMM1011	62.8	21	groupXVI		C			21	29651566	21	29648518
122	*Sal6UoG	64	8			E	08	9424613
123	*Omy1270INRA	76.7	21	groupXVI		C			21	24754400
124	*BX888097	78.1	21	groupXVI		C	21	21697352	21	21697352	21	21696538
125	*Omi84TUF(UoG)	80.1	21	groupVI		C			1	33792114	21	21005192
126
127	group RT06
128	*Omy1515INRA	0	04	groupVIII		M			4	6914325
129	*VIG-5	0	04	groupVIII		M					4	13192194
130	*ATP1B1A	5.8	04	groupVIII		M	04	29673680	4	29673680	4	29670146
131	*OMM5015	9.8	04	groupVIII		M	04	6914212	4	6914325	4	6910225
132	*Ssa20.19NUIG/1	13	06	groupXIX		J/K			6	13367667
133	*OMM1810	14	06	groupXIX		J/K			6	23997890
134	*OMM1081	14	06	groupXIX		J/K			6	19346473
135	*Omy1185INRA	24.9	06	groupXIX		J/K			6	15682852
136	*Omy1143INRA	26.7	06	groupXIX		J/K			6	13253659
137	*FGF6/1	42	06	groupXIX		J/K	06	23491994	6	23491960	6	23492111
138	*OmyS00260INRA	44.6	06			D			5	8429404	6	12570735
139	*GnRH-3B	46.3	15	groupVI		D			15	18744551	15	18744310
140	*Omy1276INRA	59.8	15	groupVI		D			15	5780959
141	*OMM1543	68.8	19(15)			D/E			19	12103441
142	*OMM5288	77.4	15	groupVI		D			15	19420022	15	19421182	15
143	*OMM1005	91.1	15	groupVI		D			15	9046953
144	*BX084962	93.5	09	groupVI		I			9	16923825
145	*OMM1442/1	95.4	19(15)	groupV(groupVI)		D/E			19	10147288
146	*OMM5242/1	97.2	01(15)	groupVI		D/E/F			23	5836137	1	500494
147	*BX871195/1	97.2	19(15)	groupV(groupVI)		D/E	19	11287392	19	11287392			19
148
149	group RT07
150	*OMM5323	0	17(20)			M					17	22518579
151	*OMM1425	12.5	20	groupXXI		M			20	9047606
152	*Omy1207INRA	13.7	20	groupXXI		M					20	24667859
153	*OMM5160	15.1	20	groupXXI		M	20	11212870	20	11213044
154	*OMM5099	47.5	17(20)	groupXXI		M	17	12734042	scaffold3315	3649	17	12733764
155	*PACAP/1	52.1	20	groupXXI		M			20	18538624	20	18537813
156	*OMM1087	52.1	23			K	23	19467054
157	*ATP1B3B	57	17(20)	groupIII(groupXXI)		M			scaffold2905	7722	17	5632859
158	*Omy1119INRA	57.3	13	groupI		H/M	13	7999513	13	8002629	13	7999511	13
159	*OMM1764/1	73.6	06(23)	groupII		J/K			scaffold2098	13819	6	25480366
160	*Omy1217INRA	79.9	23	groupIV		K	23	2150570	23	2150577	23	2150426	23
161	*CA045004	80.2	23	groupIV		K	23	2156176	23	2156281	23	2150426
162	*CA057924	81.1	23	groupIV		K	23	2156161	23	2156281	23	2150426	23
163	*OMM1318	81.1	23			K	23	22627709	23	22627709
164	*OmyD00567INRA	88.4	23	groupIV		K			23	19634204
165	*OMM1077	88.4	23	groupIV		K	23	19467054	23	19467173	23	19466302
166	*IGF1/1	92.5	23	groupIV		K	23	20440423	23	20459370
167	*OMM1800/1	94.7	06(23)			J/K			6	14641328
168	*Omy1327INRA/1	94.7	23	groupIV		K					23	14207434
169	*Omy1352INRA/1	95.8	23			K					23	23554493
170	*Sal8UoG/1	95.8	06(23)			J/K	23	1202230
171	*OMM5102/1	98	23			K	23	10331188
172	*BX868221/1	105.4	22	groupIV		A	22	3530687	22	3530687	22	3526909
173	*SalF41SFU/1	130	23	groupIV		K			23	20974068	23	20962238
174
175	group RT08
176	*One114ADFG	0.8	12	groupVIII		I			12	29095890	4	8462009
177	*OtsG83bUCD	1.9	12	groupVIII		I			12	29096122	4	8462009
178	*OMM1075	17.5	12	groupXIV		I			12	19958870
179	*OMM5205	30	12	groupXIV		I			12	24160626
180	*Omy1336INRA	62.3	09(12)	groupXIV		I	09	14673199			9	19480916
181	*OMM5166	62.3	12	groupXIV		I	12	14065601	12	14065601	12	14063466	12
182	*OMM1825/1	62.3	12	groupXIII(groupXIV)		I			12	516535	9	18036417
183	*Omy1266INRA	62.3	12	groupXIV		I			12	567497	12	565602
184	*Omy1169INRA	62.3	04	groupVIII		M			4	9779420	4	9776763
185	*CA060381	62.3	04	groupVIII		M	04	8574052	4	8574042	4	8571616
186	*Cl-B51	62.3	04	groupVIII		M			4	34543896	4	34540763
187	*Omy1213INRA	62.3	04			M	04				4	9337371	04
188	*CA358745	64.9	04	groupVIII		M	04	8576040	4	8576180	4	8571616	04
189	*OMM1595	70.3	12	groupXIV		I			12	14407889	12	14399716
190	*Ssa87BSFU	74.1	04	groupVIII		M			4	15696453
191	*GS03	74.1	17(04)	groupIII(groupVIII)		M	17	25783283	17	25783527	17	25782947
192	*OMM3032	79.4	04			M							04	23775304
193	*Clock	79.9	01	groupIX		D/E/F			1	15007410	1	14996520
194	*OMM5265	101.1	04	groupVIII		M	04	15364104	4	15359260	4	15354568	04
195	*OMM5235	112.3	17(04)	groupVIII		M					17	15049859
196	*OMM5091	112.3	17(04)		04	M			17	12864710	17	12821277
197	*Omy1236INRA	115.2	04	groupVIII		M	04	16203305	4	16203753	4	16172946
198	*OMM1774	126.4	04	groupVIII		M			4	28524452
199
200	group RT09
201	*OMM5019/2	10.7	08	groupXI		E			8	9815492	8	9815176	08
202	*Omy1192INRA/2	23.9	08	groupXI		E	19	10180605	19	20538664	8	10179303	19
203	*Oke1/2	24.4	08	groupXI		E			8	10104228
204	*OMM1293/2	24.4	08	groupXI		E	08	11292023	8	11292147
205	*OMM5154/2	24.8	08	groupXI		E	08	10520373			8	10520083
206	*IgM/2	33.3	08	groupXI		E	08	15528867	8	15528867	8	15258694
207	*BX890355/2	36.9	08	groupXI		E					8	2470267
208	*OMM1612	38.3	08	groupXI		E			8	22656075	8	22653549
209	*OMM1517	38.3	08	groupXI		E			8	4192666
210	*OMM3118	40.5	08			E							08	15503624
211	*OMM5140/2	40.5	08	groupXI		E	08	8614159	8	8614159
212	*AANAT2/2	41.6	08	groupXI		E	08	8328429	8	8328429	8	8327760
213	*OMM5139/2	44.3	08	groupXI		E			8	8614159
214	*OMM1268	46.1	08	groupXI		E	08	7050998	8	7050998
215	*Hsp70A	46.1	08	groupXI		E	08	10856295	8	488310	8	486388
216	*OMM1635	47.3	08	groupXI		E			8	5784223
217	*OMM1267	47.7	08	groupXI		E	08	5983304	8	5983420
218	*OMM1396	47.7	08	groupXI		E			8	5915338
219	*BX296674/1	48	08	groupXI		E	08	15044865	8	15044865	8	15043333	08
220	*OMM5055	48.6	08	groupXI		E	08	5672352	8	5672477
221	*Omy1377INRA/2	49.5	08	groupXI		E			8	5036034	8	5020726
222	*HoxB4a/2	49.8	08	groupXI		E	08	24382655	8	24382741	21	24626688
223	*OMM1711	52.6	08	groupXI		E			8	24625039
224	*OMM5047	58.5	08	groupXI		E	05	26966126			8	6998091
225	*Omy1231INRA/1	59.3	08	groupXI		E			8	25276926
226	*Omy1287INRA/1	59.3	08	groupXI		E					8	6998091
227	*Omy1261INRA	60.4	08			E	08	25042680	8	25042685	8	25039494	08
228	*Omy1524INRA	60.4	08	groupXI		E			8	25050123	8	25049127
229	*hsc71	70	20	groupVII		M			20	22391144	20	22390185
230	*OMM5141/1	83.1	19(08)	groupV(groupXI)		D/E	19	4331279	19	4331279	19	4327829	19
231	*Ots215	85.2	14	groupVII		G/H			14	31015993
232	*OmyS00552INRA	88.1	14	groupVII		G/H			14	28383384	14	28383377
233	*TRCARR/1	89.7	14			G/H	14	24203258	14	24203394	14	24197754
234	*Omy1329INRA	89.7	14	groupVII		G/H			14	23503604
235	*BX873441/1	89.7	14	groupVII		G/H	14	16473338	14	16473559	14	16473340	14
236	*Omy1159INRA	93.2	14	groupVII		G/H			14	16473443
237	*OMM3103	93.3	14			G/H	14	16955037					14
238	*ATP1B2	93.3	14			G/H	14	16276161
239	*OMM1363	99.5	14	groupVII		G/H	14	18470541	14	18470732
240	*Cry5	101.1	03			J	03	25684160
241	*OMM1192	104.3	09(12)	groupXIII(groupXIV)	12	I	09	4659154	9	4659278	9	4654320
242	*OMM1825/2	106.4	12	groupXIII(groupXIV)		I			12	516535	9	18036417
243	*Och15	106.4	12	groupXIII(groupXIV)		I			12	29096122	4	8462009
244	*Omy1399INRA	113.3	12	groupXIV(groupXIII)		I	12	14368170	12	14368200
245	*OMM1042	114.9	12	groupVIII		I			12	29096112	4	8462009
246
247	group RT10
248	*OMM1424/2	0	03			J			3	6635740
249	*Omy1322INRA	10.6	09			I			9	14949984	9	14947737
250	*OMM5172	19.6	09	groupXIII		I					9	13908136
251	*OMM5254	21.3	09	groupXIII		I			9	11336561	9	11336698	09
252	*BX867246	23.2	09	groupXIII		I	09	11336362	9	11336601	9	11336698
253	*Omy1063INRA	23.9	09	groupXIII		I	09	25233587	9	25233587	9	25233182
254	*OmyS00564INRA	25.2	09	groupXIII		I			9	25599975
255	*Omy1160INRA	26.5	09	groupXIII		I	09	20312372	9	20312707	9	20312371	09
256	*One111ADFG	27.7	09	groupXIII		I			9	19382389	9	19376013
257	*OMM1749	34.7	09	groupXIII		I			9	17295799
258	*Omy1477INRA	38.3	09	groupXIII		I			9	13671017	9	13671022
259	*OmyS00583INRA	46.6	09	groupXIII		I			9	18484923	9	18484142
260	*Oki23	46.6	09	groupXIII		I			9	5029833	9	5017380
261	*OMM5286	47.6	09	groupXIII		I			9	8515586
262	*BHMS356	47.6	09	groupXIII		I	09	8210951	9	8210951
263	*OMYIL1B(DIAS)	48.2	09	groupXIII		I	09	200715	9	200757	9	199940
264	*CR363293	54.6	03	groupII		J	03	8362394	3	8362394	3	8362404	03
265	*Cyp1A2	56	03	groupII		J			3	30533334	3	30530520
266	*CA054538	63.1	03			J			3	36162070	3	36161530
267	*OMM1215/1	65.4	03	groupII		J			3	35850926
268	*OmyMYODDIAS/1(ARS)	75.3	06(03)	groupXIX(groupII)		J/K			6	1090805	6	1088254
269	*OMM1661/1	77.7	09	groupXIII		I			9	12704001	9	12702013
270	*BX867151/1	81.6	03	groupII		J	03	24643354	3	24643437	3	24643187
271	*OmyMYODDIAS/1(UoG)	82.9	06(03)	groupXIX(groupII)		J/K			6	1090805	6	1088254
272	*OMM1237	84.3	03	groupII		J	03	26141651	3	26141651	3	26139143
273	*OMM1213/1	84.3	03	groupII		J	03	28660650	3	28660727
274	*OMM1214	85.5	03	groupII		J			3	28660727
275	*OMM1424/1	92.8	03			J			3	6635740
276	*Omy1163INRA/1	110.3	06(03)	groupXIX(groupII)		J/K	06	11948316	6	11948413
277	*CA039640/1	114	03	groupII		J	03	3980069	3	3980069	3	3961499
278	*CA364516/1	117.4	03	groupII		J	03	4400409	3	4400503	3	4396437	03
279
280	group RT11
281	*OMM1018(ARS)	0	13	groupI		H/M			13	22579820
282	*Omy1469INRA	18.4	13	groupI		H/M			13	14991089
283	*OMM1154	25.6	13	groupI		H/M			13	14536151
284	*OMM5126/1	25.6	18			F			18	12719839
285	*Omy1249INRA	25.6	13	groupI		H/M			13	13973261	13	13968978
286	*OMM5178	26.8	13	groupI		H/M	13	13529562	13	13529562	13	13525702	13
287	*OMM1172	28.5	13	groupVII(groupI)		H/M	13	14462645	13	14462757
288	*OmyS00254INRA	33.5	13	groupI		H/M			8	11129069	13	2362138
289	*OmyS00011INRA	34.9	13	groupI		H/M			13	9229871	13	19093704
290	*OMM5308	40.5	13	groupI		H/M			13	4050231	13	4032913	14
291	*OMM1018(INRA)	40.5	13	groupI		H/M			13	22579820
292	*Ssa80BSFU/1	41.3	13	groupI		H/M			13	22378479
293	*SL	48.1	13	groupI		H/M			13	26132294	13	26099760
294	*CA347214	48.1	13	groupI		H/M	13	28829350	13	28829350	13	28818938
295	*OMM1767/1	51.3	13			H/M			13	7384636
296	*OMM5006	54.2	13	groupI		H/M			13	28829484	13	28818938
297	*OMM1084	59	13			H/M	13	19758290	13	19758290	13	19729310
298	*Omi69TUF	60.4	13	groupI		H/M	13	21366434	13	21366434
299	*OMM5302	61.2	13	groupI		H/M			13	21314865			13
300	*Omy1017INRA	62.8	13	groupI		H/M	13	21244380	13	21244403	13	21228423	13
301
302	group RT12
303	*Omy1212INRA/1	0	21(02)	groupXVI(groupI)		C			21	19916877	21	19914459
304	*Omi155TUF/1	0.1	07(05)			L	07	14969951	7	14970037
305	*OMM5273/1	16.4	21(02)	groupXVI(groupI)		C	21	12334695	21	12334843
306	*Omy1446INRA/1	20.3	02			C			2	29962533
307	*OMM1478/1	21	22	groupXV		A			22	7764092
308	*ATP1B1B/1	26.3	04	groupVIII(groupXV)		M	04	29680172	4	29680063	4	29670146
309	*OMM1821	34.3	05	groupXVII		L			5	29725791	5	29715012
310	*OMM3121	37.3	02	groupI		C			2	23197361			02
311	*OMM5233/1	39.9	02	groupI		C	02	22815028	2	22815028	2	22814585	02
312	*OMM1345/1(INRA)	40.8	10	groupXV		F/G			10	21192188
313	*OMM1236(ARS)	48	04	groupVIII(groupXV)		M			4	31073097	4	31072611
314	*Omy1071INRA/1	48.8	21(02)	groupXVI(groupI)		C	21	11925297	21	11925297	21	11907246	20
315	*OMM5161/1	50.2	02	groupI		C	02	16386417	2	16386389
316	*Omi173TUF/1	52	21(02)			C	21	23098470	21	23098531
317	*Str1INRA	52	21(02)			C			21	22834553	2	18923910
318	*OMM5029	58.6	02	groupI	2	C			2	28950919
319	*OMM5145	58.6	10			F/G	10	26362486
320	*OMM5098	60	02	groupI		C	02	28950639	2	28950823
321	*ATP1A1B/1	63	02	groupI		C	02	20202763	2	20203079	2	20194731
322	*BX866899	65.4	13	groupI		H/M			13	4050428	13	4032913	14
323	*BX305657	65.4	22	groupXV		A	22	8601844	22	8601963
324	*OMM5258	65.4	07(05)	groupXII(groupXVII)		L	07	13302236	ultracontig62		7	13295239
325	*HoxC9b	65.4	07(05)	groupXII(groupXVII)		L	07	12875589	7	12875591	7	12875528
326	*OMM1652	65.9	05	groupXVII		L			scaffold587	94886	5	27264849
327	*OMM5098	70	02	groupI		C	02	28950639	2	28950823
328	*OMM5255	70	05			L	05	33780848	5	33780848	5	33778964	05
329	*Ssa54BSFU	76.4	07(05)	groupXVII		L			7	19723457
330	*OMM3054	76.4	05	groupXVII		L	05	26736562	5	26736774	5	26726858	05
331	*OMM3049	76.4	05	groupXVII		L							05
332	*Omy1202INRA	76.4	05	groupXVII		L			7	4319165	5	26965049
333	*BX342964/1	76.9	07(05)	groupXII(groupXVII)		L	07	10266275	7	10266275	7	10265653
334	*OMM3056	88.4	05			L							05
335	*OMM3050	88.4	05	groupXVII		L	05	26665575	5	26665574			05
336	*OMM3061	88.4	05			L							05	26644305
337	*OMM3048	89.4	05			L							05	26644305
338	*OMM1828	90.7	05	groupXVII		L			5	14441026
339	*OMM1136	90.7	05	groupXVII		L			5	14819003
340	*OMM1168	93.4	05	groupXVII		L	05	14917900	5	14918078
341	*OMM1404	96.7	05			L			5	28888671
342	*OMM1809	99.2	05	groupXVII		L			5	25033358	5	25031689
343	*Omy1487INRA	101.8	05			L			5	378827	5	367627
344	*OMM1642	101.8	05			L			5	1981531
345	*Omy16DIAS	101.8	05			L			5	340650
346	*Omy1384INRA	104.1	07(05)	groupXII(groupXVII)	5	L			7	12540448
347	*OMM1381	104.1	05			L			5	1360950	5	1360421
348	*OmyS00013INRA	104.1	05	groupXVII		L			5	14514415	5	14508988
349	*Omy1521INRA	107	10			F/G			10	24546620	10	24540097
350	*OMM1831	111.3	05	groupXVII		L			5	19202022	5	19187157
351	*CD8	114.7	05	groupXVII		L					5	16180203
352	*Omy1430INRA	117.9	05	groupXVII		L			5	31425779	5	31425391
353	*Omy1440INRA	118.3	05	groupXVII		L			5	30832916
354	*OMM5223	119.3	07(05)	groupXVII	5	L			7	2617773	7	2609308	07
355	*OMM1056	119.3	05	groupXII(groupXVII)		L			5	3850484	7	14138544
356	*OMM1040	125.8	07(05)	groupXII(groupXVII)	5	L			7	16599882
357	*OMM1236(UoG)	126.1	04	groupVIII(groupXV)		M			4	31073097	4	31072611
358	*OMM1740	130	05	groupXVII		L			5	8289641
359	*OMM1345/1(UoG)	130	10	groupXV		F/G			10	21192188
360
361	group RT13
362	*BHMS411	3.3	17			M			17	27075984
363	*OMM5157	11.9	17	groupIII		M	17	15150878
364	*Ssa17BSFU	14.8	04(17)	groupIII	17	M			4	3166555
365	*BX870052/1	14.8	17	groupIII		M	18	21352927	17	17882343	18	21351051
366	*OMM1321	20.7	17			M	17	27238256	17	27238256	17	27235514
367	*GS02/1	22	17	groupIII		M	17	25783186	17	25783527	17	25782947
368	*OMM1327	23	17	groupIII		M			17	27238256	17	27235514
369	*GS04	23.3	17	groupIII		M	17	25783174	17	25783527	17	25782947
370	*Omy1479INRA	30	17	groupIII		M			17	13307226	17	13307100
371	*CR373404	39.3	17	groupIII		M	17	6115603	17	6115716	17	6114093	17
372	*Omy1061INRA/1	39.3	17	groupIII		M			17	6118857	17	6114093
373	*Omy1307INRA	56.2	17	groupIII		M	17	4692747	17	4692747	17	4688158	17
374	*OMM5148/1	63.2	17	groupIII		M			17	30691160	17	30668232	17
375	*ATP1B3A	66.6	17	groupIII		M	17	5635389	17	5635389	17	5632859
376
377	group RT14
378	*OMM1338	20.2	22	groupXV		A			22	21979932	22	21883241
379	*OMM1241	35.8	02	groupI		C	02	16732551	2	16732551	2	16732162
380	*Omy1505INRA/1	37.6	02	groupI		C	02	17880989	2	17880989	6	11417749
381	*OMM3067	45.7	22			A							22	10931254
382	*OMM1279	49.3	14			G/H	14	24996312
383	*BHMS281	54.7	22	groupXV		A			22	14078961
384	*Ssa102BSFU	55.4	22			A	22	12299753
385	*Omy1214INRA	57.2	22	groupXV		A			22	12464877
386	*OMM1086	59	22	groupXV		A			22	12040176	22	12034041
387	*TC126859	65.2	22			A	22	12465112
388	*Omy1077INRA	65.3	01	groupIX		D/E/F					1	25234352
389	*OMM1174/1(ARS)	71.2	01	groupIX		D/E/F			1	20997894
390	*OMM5168/1	112.9	01	groupIX		D/E/F	01	23279305	1	23279470
391	*OMM1134/1	114.8	01	groupIX		D/E/F	14	23016259	14	10089033	1	22997461
392	*OMM5017/1	117.4	01	groupIX		D/E/F	01	23279305	1	23279580
393	*OMM1413/1	117.4	01	groupIX		D/E/F			1	21898923
394	*OMM1174/1(INRA)	124.2	01	groupIX		D/E/F			1	20997894
395	*CL17236/1	126.1	04			M	04	6197956
396	*Omy1242INRA/1	127.4	01	groupIX		D/E/F			1	20718107	1	20712279
397	*Omy1486INRA/1	134.8	01			D/E/F					1	35168633
398	*OMM1227/1	144.3	01	groupIX		D/E/F			1	16727044
399	*OmyUW1177/1	144.3	01	groupIX		D/E/F			1	18037374	19	12124094
400	*BX873975	147	01	groupIX		D/E/F	01	16788867	1	16788867	1	16784037	01
401	*Omi165TUF	149.4	01	groupIX		D/E/F			1	18037374	19	12124094
402	*Omy1232INRA/1	153.9	01	groupIX		D/E/F	01	23468322	1	23466299	1	23466215
403	*CA348861	154.6	01	groupIX		D/E/F	01	16701082	1	16701219	1	16691116
404
405	group RT15
406	*Per1	2.6	18	groupVII(groupIV)		F	18	151982259	18	15198686	18	15189752
407	*OMY6877INRA	12.4	18			F	18	28774236	18	28774425	18	28769739	18
408	*OMM5266	21.2	18			F			18	29317371	18	29279923	18
409	*OMM5298	27.4	18			F			18	14891483
410	*Omy1248INRA	34.3	18	groupVII(groupIV)		F			18	17850422	18	17847398
411	*SalF41SFU/2	35	23	groupIV		K			23	20974068	23	20962238
412	*TC112353	36.5	18	groupVII(groupIV)		F	18	17850249
413	*Omy1112INRA	40.9	18	groupVII(groupIV)		F			18	22382301	18	22344940
414	*Sal8UoG/2	45.5	06(23)			J/K	23	1202230
415	*OMM1764/2	53.6	06(23)	groupXIX(groupIV)		J/K			scaffold2098	13819	6	25480366
416	*OMM1028	53.6	23	groupIV		K			23	7609963
417	*Omi182TUF	58.8	23	groupIV		K			23	21381119
418	*OMM1506	60.6	23	groupIV		K			23	378124
419	*Omy1356INRA	68.3	23	groupIV		K			23	1481965	23	1466353
420	*VIG_6	71.3	23	groupIV		K			23	17403130	23	17401140
421	*IGF1/2	73.6	23	groupIV		K	23	20440423	23	20459370
422	*Myf5-MRF4	78.3	23	groupXIX(groupIV)		K	23	19582438	23	19583926	23	19582184
423	*OMM1800/2	84	06(23)			J/K			6	14641328
424	*OMM5100	84.5	23	groupIV		K	23	17260456	23	17260587	23	17260465	23
425	*Omy1352INRA/2	89.7	23			K					23	23554493
426	*Omy1327INRA/2	89.7	23	groupIV		K					23	14207434
427	*BX868221/2	101.1	22	groupIV		K	22	3530687	22	3530687	22	3526909
428	*OMM5102/2	101.1	23			K	23	10331188
429
430	group RT16
431	*BX873238	0	11	groupX		B	11	22827820	11	22828182	11	22827823	11
432	*OMM1352	12.9	11	groupX		B	11	28074236	11	28074346
433	*Omy1499INRA	13.5	11	groupX		B			11	3768310	11	3766692
434	*OMM1303	19	14	groupVII(groupI)		G/H					14	21403062
435	*OmyD00204INRA	19.9	11	groupX		B			11	22740536	11	22738722
436	*OMM3066/2	22.2	11	groupX		B			11	9858491	11	9858300	11
437	*OMM3041	22.2	11			B							11	9858403
438	*BX867838	23.6	11	groupX		B	11	12100585	11	12100826	11	12100618
439	*HoxA4a/2	23.6	11	groupX		B	11	10516661	11	10517465	11	10516187
440	*OMM5089	24.9	11	groupX		B			11	11035338
441	*OMM5151	25.3	11	groupX		B			11	11035338
442	*CA042613	25.3	11	groupX		B			11	11035338
443	*OMM5064	26.3	11	groupX		B	11	8635852	11	8635869	11	8632581	11
444	*Omy1224INRA/2	27.7	11	groupX		B			11	8635869
445	*OMM5033	28.4	11	groupX		B	11	22929161	11	22929249
446	*OMM5169	29.1	11	groupX		B			11	22929165
447	*Omy1045INRA	30.1	11	groupX		B			11	21426373
448	*Omy1333INRA/2	30.1	11	groupX		B			11	21349277
449	*OMM5002	30.1	11	groupX		B	11	21372289	11	21372507	11	21372296	11
450	*OMM5297	31.6	11	groupX		B			11	21426373
451	*OMM3036	41.2	11			B			11	6582021
452	*OMM1606	49.6	11	groupX		B			11	2211690	11	2209205
453	*OmyS00580INRA	50.4	11	groupX		B			19	17870832			13	11460412
454	*TAP2B	51.2	19	groupV	11	D/E					19	17870262	11
455	*OMM3085	51.2	11			B					scaffold3383	412	11
456	*OMM3090	51.2	11			B			11	16465863	11	16464769
457	*Omy1227INRA	54.9	11	groupX		B	11	16349978	11	16350069
458	*OmyRGT3TUF	54.9	11	groupX		B			11	4266582
459	*Omy1298INRA	58.2	11	groupX		B			11	4625132	16	25460610
460	*Omy1051INRA	59.2	11	groupX		B							11	4625132
461	*Omi155TUF/2	62.3	07			L	07	14969951	7	14970037
462	*OMM1013	63.1	21(02)	groupXVI(groupI)		C	21	31733414	21	31733564	21	31537167
463	*OMM5161/2	70.1	02	groupI		C	02	16386417	2	16386389
464	*Omy1071INRA/2	73.6	21(02)	groupXVI(groupI)		C	21	11925297	21	11925297	21	11907246	20
465	*Omi173TUF/2	76.4	21(02)			C	21	23098470	21	23098531
466	*OMM1345/2	81.5	10	groupXV		F/G			10	21192188
467	*OMM1714	82.2	22	groupXV		A			22	8358349	22	8349555
468	*CA345149	83.3	22	groupXV		A	22	4405160	22	4405378	22	4404275	22
469	*OMM1478/2	83.5	22	groupXV		A			22	7764092
470	*OMM1156	87.1	22	groupXV		A			22	4904960	20	892596
471	*Omy1446INRA/2	90.5	02			C			2	29962533
472	*OMM5233/2	83.3	02	groupI		C	02	22815028	2	22815028	2	22814585	02
473	*Omy1539INRA	90.5	02	groupI		C			2	29964908	21	11649242
474	*ATP1A1B/2	91.7	02	groupI		C	02	20202763	2	20203079	2	20194731
475	*OMM5273/2	102.3	21(02)	groupXVI(groupI)		C	21	12334695	21	12334843
476	*Omy1212INRA/2	106	21(02)	groupXVI(groupI)		C	21		21	19916877	21	19914459	21
477	*CA371653/2	107.7	03	groupII		J	03	14943548	3	14943701	3	14936120
478	*OMM5260	115.2	03	groupII		J	03	15029627	3	15029625	3	15014622	03
479	*BX342964/2	115.8	07	groupXII		L	07	10266275	7	10266275	7	10265653
480	*ATP1B1B/2	116.8	04	groupVIII		M	04	29680172	4	29680063	4	29670146
481
482	group RT17
483	*OMM1090	0	15	groupVI		D			15	26795730
484	*Omy1456INRA	22.8	15	groupVI		D	15	23796910	15	23796910	15	23795207	15
485	*CA357130	25.2	15	groupVI		D	15	23393864	15	23394148	15	23393990
486	*Omy1389INRA	48.6	19(15)	groupIV		D/E	19	4795166	8	11949603	19	2216212
487	*HoxB5b/1	54.3	19(15)	groupV(groupVI)		D/E	19	17590879	19	17591521	19	17589907
488	*BX305863	57.9	19(15)	groupV(groupVI)		D/E	19	11446282	19	11446480	19	11392231
489	*GDH1	58.6	19(15)	groupV(groupVI)		D/E			19	11708704	19	11708704
490	*CA362622	58.6	19(15)	groupV(groupVI)		D/E	19	11744332			19	11737569
491	*OMM5149	58.6	19(15)	groupV(groupVI)		D/E			19	11721094
492	*Omy1401INRA/1	58.9	22	groupV(groupVI)		D/E			scaffold402	341447	22	5776888
493	*OMM5244	58.9	19(15)	groupV(groupVI)	15	D/E			19	11446480	19	11392231	19
494	*Omy1064INRA	58.9	19(15)	groupV(groupVI)		D/E	19	12116014	19	12116021
495	*OMM5038	77.7	19(15)	groupV(groupVI)	15	D/E			19	11741600	19	11737569	19
496
497	group RT18
498	*OMM1693	1.2	06(03)			J/K			6	23365848
499	*OMM1694	2.8	06(03)			J/K			6	23365848
500	*OMM1215/2	7.1	03	groupII		J			3	35850926
501	*Omi87TUF	9.7	03	groupXIX(groupII)		J			3	34568165
502	*OmyD00500INRA	21.9	06(03)	groupII		J/K			scaffold972	18945	6	10650625
503	*OMM1311	26.3	03	groupII		J	03	29862262	3	29862262
504	*OMM1213/2	28.5	03	groupII		J	03	28660650	3	28660727
505	*BX867151/2	54.2	03	groupII		J	03	24643354	3	24643437	3	24643187
506	*OMM5221	54.2	03			J			3	2245099	3	2241256
507	*CA039640/2	54.2	03	groupII		J	03	3980069	3	3980069	3	3961499
508	*OmyMYODDIAS/2	54.6	06(03)	groupXIX(groupII)		J/K	06	1090443	6	1090805	6	1088254
509	*Omy1163INRA/2	60.7	06(03)	groupXIX(groupII)		J/K	06	11948316	6	11948413
510	*CA364516/2	73.3	03	groupII		J	03	4400409	3	4400503	3	4396437	03
511
512	group RT19
513	*Myostatin2	25.7	21	groupXVI		C			21	18493795	21	18492010
514	*Omi174TUF	47.4	20			M			20	5681961
515	*OMM5289(ARS)	47.4	09	groupXIII		I			9	5416696	9	5393417	09
516	*Ssa20.19NUIG/2	47.4	06	groupXIX		J/K			6	13367667
517	*OMM1375(INRA)	47.4	20	groupXXI		M			20	6169919
518	*OMM5214	56.4	17(20)	groupIII(groupXXI)		M	17	6239008	17	6239007	17	6238894	17
519	*Omi96TUF/1	59.3	21			C			21	13335677
520	*OmyS00126INRA	72	01	groupIX		D/E/F			1	3305977	1	3303006
521	*OMM1025	72	09	groupXIII		I			9	15781582
522	*PACAP/2	74.5	20	groupXXI		M			20	18538624	20	18537813
523	*OMM5034(ARS)	76.8	20	groupXXI		M			20	19844558
524	*Ssa64DU	77.5	05			L			5	28648282	5	28648286
525	*OMM1375(ARS)	81.2	20	groupXXI		M			20	6169919
526	*OMM3094	93.4	20	groupXXI		M			20	11721254
527	*OMM3095	93.4	20	groupXXI		M			20	11687165
528	*OMM3092	93.4	20	groupXXI		M			20	11717463
529	*BX073473	100.9	09	groupXIII		I			9	16262983	9	16260851
530	*OMM1661/2	105.4	09	groupXIII		I			9	12704001	9	12702013
531	*OMM3099	107.6	09	groupXIII		I			9	12583451	9	12583360
532	*OMM3100	107.6	09	groupXIII		I			9	12590378	9	12590647
533	*OMM3097	107.6	09			I			9	12722820
534	*OmyD00259INRA	107.9	09	groupXIII		I			9	28083833
535	*BX863453	112.1	09	groupXIII		I					9	21340504
536	*BX087958	118.1	09	groupXIII		I			9	16924898	9	16922226
537	*OMM5045	118.4	09	groupXIII		I	09	16806550	9	16806549	9	16800956	09
538	*Omy1286INRA	119.9	09	groupXIII		I			9	16806549	9	16800956
539	*OMM1639	122.7	09	groupXIII		I					9	13127617
540	*OMM5247	122.7	09	groupXIII		I			9	13058378	9	13052379	09
541	*OMM3042	122.7	09	groupXIII		I			9	17142969
542	*OMM5034(UoG)	122.7	20	groupXXI		M			20	19844558
543	*VIG_3	123.5	09			I			9	12577523	9	12577044
544	*OmyUW1191	124.5	09	groupXIII		I			9	13345365
545	*OMM5289(INRA)	124.5	09	groupXIII		I			9	5416696	9	5393417
546	*OmyS00268INRA	133.4	09	groupXIII		I			9	18530229	9	18518461
547	*II_Beta_2	137.7	09	groupXIII		I			9	200741	9	199940
548	*Omy1155INRA	137.7	09	groupXIII		I			9	7746180	9	7745558
549	*OMM1581	142	09	groupIX		I			9	32598466
550	*OMM5236	142	09	groupXIII		I			9	30633442	12	785739	09
551	*Omy1132INRA	149.4	09			I			9	4649231
552	*One3ASC	150.7	09	groupXIII		I			9	2993577	9	2989898
553	*OMM5156	177.7	09	groupXIII		I	09	4503403	9	4503556	9	4502713
554	*OMM3060	194.7	05			L							05	26644305
555
556	group RT20
557	*OMM5059/1	6.6	14	groupVII		G/H	14	9698890	14	9698890	14	9696172	14
558	*OMM5195	14	14	groupVII		G/H	14	23805165	14	23805340	14	23804475
559	*Omy1348INRA	17.3	14			G/H	14	2193385	14	2193407	14	2105801	14
560	*OMM5268	26.9	14	groupVII		G/H	14	9698890	14	9698890	14	9696172	14
561	*OMM1174/2(ARS)	35	01	groupIX		D/E/F			1	20997894
562	*OMM5267/2	35.9	14	groupVII		G/H			14	9698890	14	9696172	14
563	*OMM1181	39.3	14	groupVII		G/H	14	30758166	14	30758333	14	30758167
564	*OMM1160(ARS)	42.7	14(Blat)	groupI(groupVII)		G/H			14(Blat)	18643137
565	*TRCARR/2	48.2	14			G/H	14	24203258	14	24203394	14	24197754
566	*OMM3102	52	14			G/H							14
567	*BX873441/2	54.9	14	groupVII		G/H	14	16473338	14	16473559	14	16473340	14
568	*OMM1544	66.1	14	groupVII		G/H			14	15305075	14	15295917
569	*Omi155TUF/3	66.8	07			L			7	14970037
570	*OMM5311	68.5	14	groupVII		G/H	18/15/nodata	28953157	14	13924709
571	*Omy1002INRA	69.5	18	groupIX		F			18	21633774	scaffold461
572	*OMM1174/2(INRA)	83	01	groupIX		D/E/F			1	20997894
573	*OMM3105	83.9	01	groupIX		D/E/F							01	24577079
574	*OMM5312	83.9	01	groupIX		D/E/F			1	17403822
575	*OMM1413/2	92.2	01	groupIX		D/E/F			1	21898923
576	*OMM5017/2	92.2	01	groupIX		D/E/F	01	23279305	1	23279580
577	*OMM1134/2	92.2	01	groupIX		D/E/F	14	23016259	14	10089033	1	22997461
578	*OMM5168/2	92.2	01	groupIX		D/E/F	01	23279305	1	23279470
579	*Omy1116INRA	92.2	01	groupIX		D/E/F			1	22996244
580	*OMM1348	92.7	01	groupIX		D/E/F			1	6056564	1	6051529
581	*CL17236/2	93.6	04			M	04	6197956
582	*Omy1242INRA/2	93.6	01	groupIX		D/E/F	01		1	20718107	1	20712279
583	*Omy1486INRA/2	108.6	01			D/E/F					1	35168633
584	*OMM1227/2	110	01	groupIX		D/E/F			1	16727044
585	*Omy1232INRA/2	110	01	groupIX		D/E/F	01	23468322	1	23466299	1	23466215
586	*OmyUW1177/2	111.7	01	groupIX		D/E/F			1	18037374	19	12124094
587	*OMM1160(UoG)	122.2	14(Blat)	groupI(groupVII)		G/H			14(Blat)	18643137
588
589	group RT21
590	*BX302949	0	07	groupXII		L	07	4649258	7	4649481	7	4645911	07
591	*CA061915	27.7	05(07)	groupXII	7	L	5/11/16/nodata	3045372	5	3045463
592	*Omy1059INRA	31.1	07	groupXII		L			7	4649481	7	4645911
593	*Omy1260INRA	31.1	07	groupXII		L			7	10561022	7	10559009
594	*HoxC4a	41.2	07	groupXII		L	07	12904951	7	12904949	7	12904738
595	*OMM1367	44.1	05(07)	groupXVII(groupXII)	7	L			5	13258407
596	*OMM3075	54.4	05(07)			L							05	19966498
597	*OMM3072	54.4	05(07)			L							05	19966498
598	*Omy1075INRA	57.1	07	groupXII		L	07	10281100	7	10281213	7	10265653	07
599	*Omy1219INRA	68.8	07	groupXII		L	07	6827600	7	6827600	7	6825314	07
600	*BX309199	68.8	07	groupXII		L	07	6828407
601	*Omy1519INRA	75.7	07			L			7	17958078	7	17949319
602	*OMM1736	78.4	18			F			18	26336399
603	*OmyUW1090	97.7	18			F			18	5006891
604	*OMM5256	105.8	18	groupVII		F	18	19501005	18	19501025	18	19460994	18
605	*OMM5126/2	128.8	18			F			18	12719839
606	*Omy1512INRA	136.8	18	groupVII		F	18	2310560	1	20621808	18	2296202	01
607	*OMM5148/2	142.6	17	groupVII(Blat)		M			17	30691160	17	30668232	17
608
609	group RT22
610	*OMM5257	0	07	groupXII		L			7	13390582	7	13389440	07
611	*OMM1748	26	15(19)			D			15	21441122
612	*OMM5209	32.6	07	groupXII		L			7	4111878	7	4105717	07
613	*OMM5201	36.9	07			L			7	15318112
614	*OMM5278	42.1	07			L			7	17928358
615	*Omy1191INRA	45.5	07	groupXVII(groupXII)		L			7	2228194
616	*OMM5133	54.7	07	groupXII		L	07	21859810	7	5594749	7	5593712	07
617	*Omy1387INRA	54.7	07	groupXII		L			7	21988262	7	21983701
618	*OmyS00078INRA	57.6	07			L					7	23589638
619	*Omy1508INRA	61.6	07	groupXII		L			7	12771819
620	*CA367445	66.6	07	groupXII		L			7	8908649
621	*OMM5141/2	66.6	19	groupV		D/E	19	4331279	19	4331279	19	4327829	19
622	*Omy1164INRA	69.3	19	groupV		D/E			19	7118390	19	7114695
623	*Omy1401INRA/2	103.6	22	groupV		A			scaffold402	341447	22	5776888
624	*OMM5158	104.3	19	groupV		D/E	19	11948580	19	11948696	19	11948533
625	*OMM5056	104.3	19	groupV		D/E	19	11948580	19	11948580	19	11948533
626	*OMM5313	104.3	19	groupV		D/E	19	11597249	19	11597249	19	11585393	19
627	*OmyD00578INRA	109.3	15(19)	groupVI(groupV)		D			15	10292841
628	*HoxB5b/2	123	19	groupV		D/E	19	17590879	19	17591521	19	17589907
629
630	group RT23
631	*OMM1095	0	17	groupIII		M			17	17529737
632	*OMM1329	11.1	17	groupIII		M	17	31754362	17	31754499	17	31753208
633	*OMM1178	11.1	17	groupIII		M	17	31754362	17	31754499	17	31753208
634	*ATP1A2	18.3	17	groupIII		M	02	20202771	2	20233539	17	2557709
635	*OMM5112	18.3	17	groupIII		M	21	9460509	17	2385440	17	2365159
636	*OMM5206	18.3	17	groupIII		M			2	20233539	17	2557709
637	*OMM5272	18.3	17	groupIII		M			17	2387604
638	*OMM5326	22	17	groupIII		M			17	23480328
639	*Omy1366INRA	23.6	17	groupIII		M			17	2385440	17	2365159
640	*Omy1103INRA	24.9	17	groupIII		M			17	17513389	17	17513198
641	*Cl_B143	26.1	08	groupXI		E					8	13455591
642	*OMM5176	26.2	17	groupIII		M	17	16110642	17	16110765
643	*NKEF	26.8	17	groupIII		M			17	16699409
644	*OMM5010	26.8	17	groupIII		M	17	16110642	17	16110765
645	*BX870052/2	27.1	17	groupIII		M	18	21352927	17	17882343	18	21351051
646	*GS02/2	29.4	17	groupIII		M	17	25783186	17	25783527	17	25782947
647	*OMM5167	32.7	17	groupIII		M	17	13369320	17	13369624	17	13348920
648	*Omy1278INRA	38.9	17			M			17	12639113
649	*Omy1368INRA	48.6	20(17)	groupXXI(groupIII)		M			20	11195099	20	11183416
650	*OMM5222	52.8	09	groupIII		I			9	31164668	9	31161963	12
651	*Omy1061INRA/2	54.7	17	groupIII		M			17	6118857	17	6114093
652	*OMM1295	55.3	17	groupIII		M	17	25434650	17	25434765
653	*OMM1632	64.2	24	groupXVIII		A			24	1478773
654	*CR365462	64.8	17	groupIII		M	17	16836413	17	16836544	17	16836000	17
655	*Omy1358INRA	69.8	24	groupXVIII		A			24	5412353	22	1308241
656	*OmyUW1057	72.3	24	groupXVIII		A			24	15634650	16	10843145
657	*OMM3107	74.8	24			A							24
658	*Omy1502INRA	86.4	14	groupVII		G/H			14	12345532	14	12344064
659	*Omy1069INRA	103.5	24	groupXVIII		A			24	6158089	24	6154282
660	*Omy1422INRA	110.3	24	groupXVIII		A	03	30673606	24	13605409	24	13596051	24
661	*OMM5274	110.5	24	groupXVIII		A	24	13584107	24	13584107	24	13584068	24
662
663	group RT24
664	*Omy1335INRA	19.6	06	groupXIX		J/K			6	3172354
665	*Omy1393INRA	32.5	06	groupXIX		J/K			6	6200063
666	*One2ASC	33.4	04	groupVIII		M			4	8125801
667	*Omy1342INRA	41.8	04			M			4	30570912	4	30557863
668	*OMM1604	45.8	04	groupVIII		M			4	1966535	4	1938543
669	*GS01	46.1	17(04)	group III(groupVIII)		M	17	25783192	17	25783527	17	25782947
670	*BHMS377	60.9	04	groupVIII		M	04	28117737	4	28127005	4	28126698
671	*BX296674/2	69.5	08	groupXI		E	08	15044865	8	15044865	8	15043333	08
672	*OmyS00361INRA	69.5	04	groupVIII		M			4	18258795	4	1825720
673	*Omy1287INRA/2	69.5	08	groupXI		E					8	6998091
674	*Omy1231INRA/2	69.5	08	groupXI		E			8	25276926
675	*OMM1298	75.6	04			M			4	17762324
676	*OMM1322	95.1	24			A	24	2663481
677	*OMM1320	95.1	18			F	18	19452200
678	*Omy1306INRA	96.2	24	groupXVIII		A			24	8697806	24	8696999
679	*OMM1582	110.9	24	groupXVIII		A			24	3255317
680	*OmyS00579INRA	117	24	groupXVIII		A			24	1195580
681	*BX077780	134.2	24	groupXVIII		A	24	14674696	24	14674696	24	14669401	24
682	*OMM3065/1	164.3	05			L							05	26644314
683	*OMM3064/1	168.3	05	groupXVII		L	05	26648198	5	26648266			05
684
685	group RT26
686	*Omy1398INRA	0	13	groupI		H/M			13	13501948	scaffold1395	15327
687	*Omy1321INRA	0	13	groupI		H/M			13	13397588	13	13397018
688	*OMM5159	18.6	13	groupI		H/M	13	14556944	13	14557109	13	14554486
689	*Omy1517INRA	24.1	13	groupI		H/M			13	3214546	13	3198680
690	*OMM1563	31	13			H/M			13	12668233
691	*CB506726	33.2	13	groupI		H/M	13	31548267	13	31548361	13	31542863
692	*CA052244	33.2	13	groupI		H/M	13	31545957	13	31546090	13	31542863
693	*Ssa80BSFU/2	33.3	13	groupI		H/M			13	22378479
694	*Omy1511INRA	36	13	groupI		H/M	13	20117419	13	20117414	13	20114248	13
695	*OMM1833	36	13			H/M			13	7384636
696	*BX860240	36.3	13	groupI		H/M	13	12908059	13	12908096	13	12899245	13
697	*OMM1767/2	36.3	13			H/M			13	7384636
698	*OMM1734	36.3	13			H/M			13	7384636
699	*OmyS00570INRA	49.4	09	groupXIII		I			9	2179195	9	2152051
700	*Omi66TUF	51.7	14(13)			G/H	14/15	2090787
701	*OMM1015	53.2	13			H/M			13	8723219
702	*OMM5036	62	13	groupI		H/M	13	23885006	13	23885006
703	*Omy1284INRA	63.2	13	groupI		H/M			13	23885006
704	*OMM1288	63.2	13	groupI		H/M			13	11855359	13	11853612
705
706	group RT27
707	*Ssa64BSFU	0	16	groupXX		B			16	12818451
708	group RT27
709	*BX321659/1	34.8	16	groupXX		B	16	15037714			11	258207
710	*OMM1778/1	39.5	16	groupXX		B			16	15776057
711	*OtsG423UCD	50.7	16	groupXX		B			16	15465177
712	*OMM1624/1	51.1	16	groupXX		B			16	16194561	16	16186266
713	*OMM5000/1	51.7	16	groupXX		B	16	16373683	16	16373683	16	16373682	16
714	*OmyFGT8TUF/1	55.7	16			B			16	18146914
715	*Omy1204INRA	55.7	16	groupXX		B			16	16821162	16	16818234
716	*Omy1472INRA	57.8	16	groupXX		B			16	17955918
717	*OMM5188	57.8	16	groupXX		B	16	18752973			16	18752589
718	*OMM1263/1	60	16	groupXX		B	16	5498101	16	5498101
719	*Omi175TUF/1	63.8	16	groupXX		B	16	5788227
720	*OMM1536	64.4	24	groupXVIII(groupXX)		A					24	6296797
721	*ATP1A3/1	69.4	16	groupXX		B	02	20233231	2	20233539	16	17856804
722	*OMM5246/1	69.8	16	groupXX		B			16	17693392	16	17690960	16
723	*OMM5062/1	72.4	16			B	16	17693521	16	17693598			16
724	*Omy1429INRA	72.4	16	groupXX		B	16	14021260	16	14021520	16	14020716	16
725	*Omy1300INRA/1	75.8	16			B			16	24093181
726	*Omy1323INRA/1	77.7	16	groupXX		B			16	29025064	16	29024701
727	*OMM3081/1	78.8	16			B							16
728	*OMM5142/1	79.2	16	groupXX		B			11	5756987	16	15814654
729	*OMM3080	79.2	16			B							16
730	*CA368402/1	79.2	16			B	16	23878743	16	23878820	16	23877271	16
731	*Omy1076INRA	80.3	16	groupXX		B	16	26332187	16	26332418	16	26332781
732	*OMM3079	80.3	16	groupXX		B			16	28140955			16
733	*Ots529NWFSC	80.3	06	groupXIX		J/K			6	8707366	6	8705398
734	*RAG1	82.5	06	groupXIX		J/K			6	17345620	6	17343305
735	*OMM5042	85.5	16	groupXX		B	16	20845621	16	20845709	16	20845471	16
736	*OMM1070	86.2	16	groupXX		B			13	6493408	16	19902331
737	*IGF2	91.3	23(06)	groupXIX		K	23	20441684	23	20441680	23	20440593
738	*OMM5203	102.7	06	groupXIX		J/K			6	6984000
739	*OMM5198	109.5	06	groupXIX		J/K			6	13612736
740	*Omy1148INRA	110.3	06	groupXIX		J/K			6	6683053
741	*OmyS00562INRA	110.5	06	groupXIX		J/K			6	21597322	6	21589870
742	*Omy1264INRA	110.5	06	groupIII		J/K			6	20795938	6	20795741
743	*Ssa95BSFU	119.5	06	groupXIX		J/K			6	13500722
744	*OMM5187	119.7	06	groupXIX		J/K	06	13788302	6	13788498	6	13788320	06
745	*ras-1	124.9	06	groupXI		J/K			6	16793326
746	*FGF6/2	125.9	06	groupXIX		J/K	06	23491994	6	23491960	6	23492111
747	*BX863380(ARS)	128.4	06	groupXIX		J/K	23		6	8382593	6	8376304	06
748	*OMM1679	138.7	06	groupXIX		J/K			6	8632903
749	*HoxA11b	139.6	11(16)	groupXX	16	B			11	10553007	11	10551752
750
751	group RT29
752	*OMM3064/2	3.1	05	groupXVII		L	05	26648198	5	26648266			05
753	group RT29
754	*OMM3024	0	03			J			scaffold873	61400	scaffold873	60767	03
755	*Omy1293INRA	36.1	06(03)			J/K					6	16447018
756	*CA055420	39.7	05	groupXVII		L			5	8757811	5	8757775
757	*sG3PDH-1*	45.8	16	groupXX		B			16	17179935	16	11395106
758	*Pr_Mx	55.2	05	groupXVII		L			5	15807662	5	15802540
759	*OMM3062	55.2	05			L							05	26644314
760	*OMM3063	55.2	05			L							05	26644314
761	*OMM3047	55.2	05			L							05	26644314
762	*OMM3027	58.3	03			J							03	558225
763	*OMM3026	58.3	03			J			scaffold873	61291	scaffold873	60767	03
764	*HoxC6b/2	58.4	07(05)	groupXII(groupXVII)		L	07	12891864	7	12891828	7	12875528
765	*HoxC4b	58.4	07(05)	groupXII(groupXVII)		L			7	12904756	7	12904738
766	*OMM3025	61.3	03			J							03	558225
767	*Omy1271INRA	68.3	07(05)	groupXII(groupXVII)	5	L			7	26177200
768	*OMM1201	69.2	09	groupXVII		I			9	21302137
769	*OMM5059/2	71.2	14	groupVII(groupIX)		G/H	14	9698890	14	9698890	14	9696172	14
770	*Omy1040INRA	78.1	05	groupXVII		L			5	31425768	5	31425391
771	*OMM1712	78.1	05			L			5	3745553
772	*Ifn_inducib	88.9	06(03)	groupXIX		J/K			6	3804936	6	3775287
773	*CA367675	88.9	15(01)	groupVI(groupIX)		D			15	28526931	15	28512880
774	*OMM1437	97.2	01	groupIX		D/E/F			1	4732971
775	*Omy1357INRA/2	103.4	01	groupIX		D/E/F			1	3807300			01	3807300
776	*Str1BFRO/2	103.4	01	groupIX		D/E/F			1	39973033
777	*OMM1357	112.1	01	groupIX		D/E/F			1	32251316
778	*OMM5051/2	114.4	15(01)	groupIX		D			15	10290540
779	*OMM5227	114.4	01	groupIX		D/E/F			1	33463325	1	33458754
780	*Omi205TUF	118.3	01			D/E/F			1	39236680
781	*OMM1269/2	119.7	17			M			17	6614382
782	*OMM1330/2	122	01			D/E/F			1	39375645
783	*Omy1516INRA/2	125.5	08(01)	groupXI(groupIX)		E			8	2716355	8	2699886
784	*Omy1418INRA/2	131.5	01	groupIX		D/E/F			1	31264468	1	31263493
785	*Cocl-lav72/2	131.5	01	groupIX		D/E/F			1	38886393
786	*Omy1145INRA/2	131.5	01	groupIX		D/E/F			1	31105705
787	*BX885263/2	131.5	01	groupIX		D/E/F	01	26652305	1	26652305	1	26647385	08
788	*OMM1681	131.5	01			D/E/F			1	28727178
789	*CA358173/2	138.3	01	groupIX		D/E/F	01	31541696	1	31542457	1	31535591	01
790	*OMM1240/2	140.1	08(01)	groupXI(groupIX)		E			8	23227228	8	23224257
791	*Omy1526INRA/2	140.1	01	groupIX		D/E/F			1	27466768	1	27461822
792
793	group RT30
794	*Ssa103BSFU	22.7	15	groupVI(groupV)		D				2396662	15	2392031
795	*OMM5224	26.2	15	groupVI(groupV)		D	15	715161		714576			15
796	*Omy1380INRA	26.2	15	groupVI(groupV)		D				395648	15	366208
797	*OMM1623	30.5	15	groupVI(groupV)		D			15	6394844
798	*GnRH-3A	37	15	groupVI(groupV)		D	15	18744519	15	18744808	15	18744310
799	*OMM5242/2	46	01(15)	groupVI(groupV)		D/E/F			23	5836137	1	500494
800	*Omy1014INRA	48.9	15	groupVI(groupV)		D			15	21369079	15	21368138
801	*OMM1186	51.9	19(15)	groupXI(groupV)		D/E	19	22803821	19	22803821
802	*Omy1049INRA	52.9	19(15)	groupV(groupVI)		D/E	19	12284006	19	12284006	19	12282215	19
803	*Omi84TUF(INRA)	54.2	15	groupVI(groupV)		D			15	26886492
804	*OMM1587	55.1	12	groupXIV		I			12	25882739	12	25833360
805	*OMM1442/2	64	19(15)	groupV(groupVI)		D/E			19	10147288
806	*BX871195/2	73.2	19(15)	groupV(groupVI)		D/E	19	11287392	19	11287392			19
807
808	group RT31
809	*OMM1752	0	03(21)			C				2182840	3	2179933
810	*Omy1392INRA	24.7	19			D/E				19536587	19	19532062
811	*OmyS00471INRA	24.7	01	groupXX		D/E/F				23540005	1	23538607
812	*OMM5005	37.2	21	groupXVI		C				11201604	21	11197003	21
813	*BX318599/2	46.3	21	groupXVI		C	21	11201605	21	11201605	21	11197003
814	*OMM5220	50.7	21	groupXVI		C				11747	21	26835172
815	*Omy1067INRA	52.2	24	groupXVI		A					24	13982179
816	*Omi96TUF/2	60.1	21			C			21	13335677
817	*OMM1434	66.7	21	groupXVI		C				31559816	21	31537167
818	*HoxD10a	85	21	groupXVI		C	21	24611777		24611757	21	24611618
819	*HoxD4a	85	21	groupXVI		C				24626634	21	24626688
820	*HoxD9a	86.7	21	groupXVI		C	21	24614796		24614786	21	24614901
821	*OMM5204	93.7	21	groupXVI		C				22658543	21	22654219	21
822	*OMM1058	97.2	21	groupXVI		C	21	8512665		8512793
823	*OMM3081/2	101.6	16			B							16	26300042
824	*Omy1027INRA	102.4	16	groupXX		B				271367	16	270781
825	*ATP1A3/2	103.8	16	groupXX		B	02	20233231	2	20233539	16	17856804
826	*Omy1323INRA/2	112	16	groupXX		B			16	29025064	16	29024701
827	*Omy1300INRA/2	119.5	16			B			16	24093181
828	*OMM5246/2	120.3	16	groupXX		B			16	17693392	16	17690960	16
829	*CA368402/2	121.7	16			B	16	23878743	16	23878820	16	23877271	16
830	*OMM5062/2	123.2	16			B	16	17693521	16	17693598			16
831	*Omi175TUF/2	125.4	16	groupXX		B	16	5788227
832	*OMM1263/2	129.7	16	groupXX		B	16	5498101	16	5498101
833	*OMM1624/2	129.7	16	groupXX		B			16	16194561	16	16186266
834	*OmyFGT8TUF/2	131.2	16			B			16	18146914
835	*OmyS00001INRA	132.1	16			B				18346238	16	18344888
836	*OMM5142/2	136.4	16	groupXX		B			11	5756987	16	15814654
837	*OmyS00561INRA	139.7	16	groupXX		B				16342468	16	16341195
838	*OMM5000/2	139.7	16	groupXX		B	16	16373683	16	16373683	16	16373682	16
839	*OMM1778/2	139.7	16	groupXX		B			16	15776057
840	*BX321659/2	149.3	16	groupXX		B	16	15037714			11	258207
841	*HoxA2b	153.3	11(16)	groupX(groupXX)	16	B	11	10499162		10499482	11	10497902

## Sheet: 3 Omy vs Medaka Mapchart file
group RT01
*Omy1339INRA	12
*OmyS00585INRA	15.4
*OMM1772	21.6
*Omy1294INRA	21.6
*Omy1200INRA	24.1
*BX076085	36.5
*sSOD-1*	38.5
*Omy1282INRA	48.6
*OMM5267/1	48.6
*HMG-1	48.6
*OmyRGT28TUF	49.6
*Omy1326INRA	51.3
*Ots516NWFSC	51.3
group Ola12
*Omy1339INRA	1.89942
*OmyS00585INRA	3.01819
*Omy1200INRA	23.2923
*OMM1772	35.3334
*Omy1294INRA	57.0366
group Ola14	A V80
*Omy1282INRA	17.9722
*HMG-1	19.361
*OMM5267/1	19.3978
*OmyRGT28TUF	20.2939
*sSOD-1*	22.0438
*Omy1326INRA	23.2691
*Ots516NWFSC	24.3519
*BX076085	29.6456
group Ola12
ENSORLG00000000883	1.89942
ENSORLG00000001434	3.01819
11646126	23.2923
ENSORLG00000011244	35.3334
ENSORLG00000010537	57.0366
group Ola14	A V80
8986124	17.9722
ENSORLG00000003400	19.361
ENSORLG00000003412	19.3978
10146931	20.2939
ENSORLG00000004389	22.0438
ENSORLG00000004845	23.2691
12175930	24.3519
ENSORLG00000006980	29.6456
group RT02
*Omy1145INRA/1	20.9
*OMM1240/1	24.7
*Omy1526INRA/1	24.7
*Cocl-lav72/1	26.2
*Omy1418INRA/1	26.2
*OMM1330/1	36.2
*Omy1516INRA/1	40.9
*BX885263/1	41.5
*CA358173/1	42.4
*CA341677	67		U
*Omy1357INRA/1	73.9		U
*OMM1646	86.8
*OMM5140/1	86.8
*OMM5139/1	86.8
*OMM1037	86.8
*Omy1377INRA/1	87.2
*AANAT2/1	96.6
*BX890355/1	98.2
*OMM1293/1	118.6
*OMM5019/1	120.9
*OMM5154/1	121.8
*Omy1192INRA/1	123.6
*Oke1/1	123.6
*IgM/1	137.2
group Ola01(08)
*Omy1516INRA/1	5.43271
*Omy1357INRA/1	7.6146
*CA341677	20.6942
*BX885263/1	53.3046
*Omy1526INRA/1	54.9335
*Omy1145INRA/1	62.2114
*Omy1418INRA/1	62.5289
*CA358173/1	63.0849
*Cocl-lav72/1	77.7728
*OMM1330/1	78.7513
group Ola08(01) A V95
*BX890355/1	4.94053
*Omy1377INRA/1	10.0721
*OMM1037	10.4771
*OMM1646	11.3311
*AANAT2/1	16.6569
*OMM5140/1	17.2283
*OMM5139/1	17.2283
*OMM5019/1	19.631
*Oke1/1	20.2085
*Omy1192INRA/1	20.3586
*OMM5154/1	21.0407
*OMM1293/1	22.5843
*IgM/1	31.0577
*OMM1240/1	46.4545
group Ola01(08)
2716355	5.43271
ENSORLG00000001665	7.6146
ENSORLG00000002674	20.6942
ENSORLG00000009566	53.3046
ENSORLG00000010028	54.9335
ENSORLG00000011526	62.2114
ENSORLG00000011670	62.5289
ENSORLG00000012068	63.0849
38886393	77.7728
39375645	78.7513
group Ola08(01) A V95
ENSORLG00000001262	4.94053
ENSORLG00000002805	10.0721
5238574	10.4771
ENSORLG00000003284	11.3311
ENSORLG00000005149	16.6569
8614159	17.2283
8614159	17.2283
ENSORLG00000007312	19.631
10104228	20.2085
ENSORLG00000007522	20.3586
10520373	21.0407
11292147	22.5843
ENSORLG00000011796	31.0577
ENSORLG00000016661	46.4545
group RT03
*OMM5143	31.4
*OMM5153	55.3
*Omy1441INRA	55.4
*Omy1224INRA/1	61.5
*Omy1347INRA	61.5
*Omy1333INRA/1	67.3
*OMM1415	67.3
*OMM3066/1	75.9
*HoxA4a/1	78.6
*OMM1691	80.7
*Omy1443INRA	80.7
*CR374305	82.1
*BX084966	107.6		U
*OMM3115	109.4		U
*OMM5199	109.4		U
*Ssa60BSFU	109.4		U
*CA378164/1	109.4		U
*OMM3089	113.2		U
*OMM5192/1	115.1		U
*Omy1170INRA	115.7		U
*OMM1189	115.7		U
*OMM5243	121.9		U
*OmyUW1102/1	121.9		U
*OMM5264	123.2		U
*Omy1400INRA	126.6
*Omy1099INRA	143.2
*Omy1137INRA	143.2
*OMM1297	144.8
*Oneu8	148.8
*Omy1097INRA	173.2
*OmyS00551INRA	173.2
group Ola11
*OMM1691	7.54839
*Omy1224INRA/1	17.2717
*Omy1347INRA	17.9513
*OMM3066/1	19.717
*OMM5153	20.5718
*HoxA4a/1	21.0349
*OMM5143	26.1831
*Ssa60BSFU	28.2044
*OMM5199	30.0067
*BX084966	30.0072
*OMM3115	30.5975
*OMM3089	30.6805
*Omy1443INRA	33.3962
*CR374305	33.3962
*OMM1415	34.8637
*OMM5243	35.0946
*Omy1333INRA/1	42.6986
*Omy1441INRA	55.8406
group Ola10	A
*OMM1189	3.14047
*OMM5264	20.2851
*OMM5192/1	20.9951
*OmyUW1102/1	21.3387
*Omy1170INRA	26.4896
*Omy1137INRA	31.6531
*Omy1097INRA	31.9602
*OMM1297	33.7229
*Oneu8	33.7985
*CA378164/1	44.05
*OmyS00551INRA	47.2318
*Omy1400INRA	49.7305
*Omy1099INRA	53.6479
group Ola11
3774194	7.54839
ENSORLG00000003881	17.2717
ENSORLG00000004022	17.9513
ENSORLG00000004649	19.717
ENSORLG00000004912	20.5718
ENSORLG00000005025	21.0349
ENSORLG00000005514	26.1831
14102205	28.2044
ENSORLG00000006310	30.0067
ENSORLG00000006310	30.0072
ENSORLG00000006618	30.5975
15340240	30.6805
16698097	33.3962
16698097	33.3962
17431872	34.8637
ENSORLG00000008214	35.0946
21349277	42.6986
27920285	55.8406
group Ola10	A
1570233	3.14047
ENSORLG00000003473	20.2851
ENSORLG00000003914	20.9951
ENSORLG00000004054	21.3387
13244798	26.4896
ENSORLG00000006965	31.6531
ENSORLG00000007117	31.9602
16861471	33.7229
16899248	33.7985
ENSORLG00000009094	44.05
ENSORLG00000010247	47.2318
24865229	49.7305
26823949	53.6479
group RT04_25
*OMM1335	4.9
*Omy1505INRA/2	16.1
*OMM1193	28.7
*OMM3140	40
*OMM5137	42.7
*OmyD00553INRA	43.4		U
*OMM3076 78,1	C2 B
*OMM1593	79.5
*CA378164/2	80.9
*OMM5192/2	94.7
*OmyUW1102/2	96.2
*OMM1797	96.2
*Ssa38BSFU	96.2
*One104ADFG	103.5
*OmyS00559INRA	103.8
*OMM1696	103.8
*OMM5077	103.8
*OMM5138	132.4
group Ola02
*Omy1505INRA/2	35.7413
*OMM1335	35.7838
group Ola22	A V20
*OMM1193	13.8918
*OMM1593	17.9472
*OMM3076	21.8625
*OMM5137	31.9166
*OmyD00553INRA	40.7946
*OMM3140	47.0231
group Ola10	A V80
*OMM5192/2	20.9951
*OmyUW1102/2	21.3387
*OMM1797	26.2009
*OMM5138	31.9255
*One104ADFG	34.8769
*OmyS00559INRA	42.3472
*CA378164/2	44.0523
*OMM1696	46.0483
*OMM5077	46.72
*Ssa38BSFU	48.6039
group Ola02
ENSORLG00000001624	35.7413
ENSORLG00000001628	35.7838
group Ola22	A V20
6945896	13.8918
8973608	17.9472
10931254	21.8625
ENSORLG00000017383	31.9166
20397320	40.7946
ENSORLG00000018041	47.0231
group Ola10	A V80
ENSORLG00000003914	20.9951
ENSORLG00000004054	21.3387
ENSORLG00000005391	26.2009
ENSORLG00000007072	31.9255
ENSORLG00000007842	34.8769
ENSORLG00000008776	42.3472
ENSORLG00000009094	44.0523
23024151	46.0483
ENSORLG00000009917	46.72
ENSORLG00000010824	48.6039
group RT05
*Omy1413INRA	3.4
*BX318599/1	12.8
*Omy1253INRA	29
*BX910798	35.8
*BX913059	36.1
*OMM3133	37.1
*OMM1523	38.9
*Myostatin1	43.5
*OMM1292	49.3
*OMM1386	58.2
*OMM1011	62.8
*Omy1270INRA	76.7
*BX888097	78.1
group Ola21
*Omy1413INRA	1.16943
*BX913059	10.8307
*OMM1292	16.4399
*BX318599/1	22.4032
*Myostatin1	36.9876
*BX910798	37.2638
*OMM1386	40.6986
*BX888097	43.3947
*Omy1270INRA	49.5088
*Omy1253INRA	52.0626
*OMM1523	53.5363
*OMM3133	56.0571
*OMM1011	59.3031
group Ola21
584716	1.16943
ENSORLG00000009018	10.8307
ENSORLG00000010576	16.4399
ENSORLG00000011863	22.4032
ENSORLG00000015057	36.9876
ENSORLG00000015233	37.2638
20349280	40.6986
ENSORLG00000016225	43.3947
24754400	49.5088
ENSORLG00000017780	52.0626
26768167	53.5363
28028531	56.0571
ENSORLG00000018128	59.3031
group RT06
*Omy1515INRA	0
*VIG-5	0
*ATP1B1A	5.8
*OMM5015	9.8
*Ssa20.19NUIG/1	13
*OMM1810	14
*OMM1081	14
*Omy1185INRA	24.9
*Omy1143INRA	26.7
*FGF6/1	42
*OmyS00260INRA	44.6
*GnRH-3B	46.3
*Omy1276INRA	59.8
*OMM5288	77.4
*OMM1005	91.1
*BX084962	93.5
group Ola04
*Omy1515INRA	13.8286
*OMM5015	13.8286
*VIG-5	26.3844
*ATP1B1A	54.3403
group Ola06	A V53
*Omy1143INRA	26.5073
*Ssa20.19NUIG/1	26.7353
*Omy1185INRA	31.3657
*OMM1081	38.6929
*FGF6/1	46.9839
*OMM1810	47.9958
group Ola15	A V90
*Omy1276INRA	11.5619
*OMM1005	18.0939
*GnRH-3B	37.4891
*OMM5288	38.84
*OmyS00260INRA	46.2818
group Ola04
6914325	13.8286
ENSORLG00000003585	13.8286
ENSORLG00000007229	26.3844
ENSORLG00000015696	54.3403
group Ola06	A V53
13253659	26.5073
13367667	26.7353
15682852	31.3657
19346473	38.6929
ENSORLG00000015726	46.9839
23997890	47.9958
group Ola15	A V90
5780959	11.5619
9046953	18.0939
ENSORLG00000005824	37.4891
ENSORLG00000006231	38.84
ENSORLG00000009075	46.2818
group RT07
*OMM1425	12.5
*Omy1207INRA	13.7
*OMM5160	15.1
*PACAP/1	52
*OMM1087	52.1
*Omy1217INRA	79.9
*CA045004	80.2
*CA057924	81.1
*OMM1318	81.1
*OmyD00567INRA	88.4
*OMM1077	88.4
*IGF1/1	92.5
*Omy1327INRA/1	94.7
*Omy1352INRA/1	95.8
*OMM5102/1	98
*SalF41SFU/1	130
group Ola20
*OMM1425	18.0952
*OMM5160	22.4261
*PACAP/1	37.0772
*Omy1207INRA	49.3357
group Ola23	A V50
*Omy1217INRA	4.30115
*CA045004	4.31256
*CA057924	4.31256
*OMM5102/1	20.6624
*Omy1327INRA/1	28.4149
*OMM1087	38.9341
*OMM1077	38.9343
*OmyD00567INRA	39.2684
*IGF1/1	40.9187
*SalF41SFU/1	41.9481
*OMM1318	45.2554
*Omy1352INRA/1	47.109
group Ola20
9047606	18.0952
11213044	22.4261
ENSORLG00000011205	37.0772
ENSORLG00000014100	49.3357
group Ola23	A V50
ENSORLG00000009371	4.30115
ENSORLG00000009371	4.31256
ENSORLG00000009371	4.31256
10331188	20.6624
14207434	28.4149
19467054	38.9341
ENSORLG00000016236	38.9343
19634204	39.2684
20459370	40.9187
ENSORLG00000016748	41.9481
22627709	45.2554
ENSORLG00000017339	47.109
group RT08
*One114ADFG	0.8
*OtsG83bUCD	1.9
*OMM1075	17.5
*OMM5205	30
*OMM5166	62.3		U
*Omy1169INRA	62.3		U
*CA060381	62.3		U
*Cl-B51	62.3		U
*Omy1213INRA	62.3		U
*OMM1825/1	63.6		U
*Omy1266INRA	63.6		U
*CA358745	64.9		U
*OMM1595	70.3
*Ssa87BSFU	74.1		U
	*OMM3032
*OMM5265	101.1
*Omy1236INRA	115.2
*OMM1774	126.4
group Ola12
*OMM1825/1	1.03307
*Omy1266INRA	1.13499
*OMM5166	28.1312
*OMM1595	28.8158
*OMM1075	39.9177
*OMM5205	48.3213
*One114ADFG	58.1918
*OtsG83bUCD	58.1922
group Ola04	A V75
*CA060381	17.1432
*CA358745	17.1524
*Omy1213INRA	18.6747
*Omy1169INRA	19.5535
*OMM5265	30.7185
*Ssa87BSFU	31.3929
*Omy1236INRA	32.4075
*OMM3032	47.5506
*OMM1774	57.0489
*Cl-B51	69.0815
group Ola12
516535	1.03307
ENSORLG00000000481	1.13499
ENSORLG00000009378	28.1312
ENSORLG00000009761	28.8158
19958870	39.9177
24160626	48.3213
29095890	58.1918
29096122	58.1922
group Ola04	A V75
ENSORLG00000005036	17.1432
ENSORLG00000005036	17.1524
9337368	18.6747
ENSORLG00000005858	19.5535
ENSORLG00000008782	30.7185
15696453	31.3929
ENSORLG00000009706	32.4075
23775304	47.5506
28524452	57.0489
ENSORLG00000017456	69.0815
group RT09
*OMM5019/2	10.7
*Omy1192INRA/2	23.9
*Oke1/2	24.4
*OMM1293/2	24.4
*OMM5154/2	24.8
*IgM/2	33.3
*BX890355/2	36.9
*OMM1612	38.3
*OMM1517	38.3
*OMM3118	40.5
*OMM5140/2	40.5
*AANAT2/2	41.6
*OMM5139/2	44.3
*OMM1268	46.1
*Hsp70A	46.1
*OMM1635	47.3
*OMM1267	47.7
*OMM1396	47.7
*BX296674/1	48
*OMM5055	48.6
*Omy1377INRA/2	49.5
*HoxB4a/2	49.8
*OMM1711	52.6
*OMM5047	58.5
*Omy1231INRA/1	59.3		U
*Omy1287INRA/1	59.3		U
*Omy1261INRA	60.4		U
*Omy1524INRA	60.4		U
*Ots215	81.2
*OmyS00552INRA	88.1
*TRCARR/1	89.7
*Omy1329INRA	89.7
*BX873441/1	89.7
*Omy1159INRA	93.2
*OMM3103	93.3
*ATP1B2	93.3
*OMM1363	99.5
*OMM1825/2	106.4
*Och15	106.4
*Omy1399INRA	113.3
*OMM1042	114.9
group Ola08
*Hsp70A	0.97662
*BX890355/2	4.94053
*OMM1517	8.38533
*Omy1377INRA/2	10.0721
*OMM5055	11.345
*OMM1635	11.5684
*OMM1396	11.8307
*OMM1267	11.9668
*OMM5047	13.9962
*Omy1287INRA/1	13.9962
*OMM1268	14.102
*AANAT2/2	16.6569
*OMM5140/2	17.2283
*OMM5139/2	17.2283
*OMM5019/2	19.6304
*Oke1/2	20.2085
*Omy1192INRA/2	20.3586
*OMM5154/2	21.0407
*OMM1293/2	22.584
*BX296674/1	30.0897
*IgM/2	30.5174
*OMM3118	31.0072
*OMM1612	45.3071
*HoxB4a/2	48.7655
*OMM1711	49.2501
*Omy1261INRA	50.0854
*Omy1524INRA	50.1002
*Omy1231INRA/1	50.5539
group Ola14	A V80
*ATP1B2	32.5523
*Omy1159INRA	32.9469
*BX873441/1	32.9471
*OMM3103	33.9101
*OMM1363	36.9411
*Omy1329INRA	47.0072
*TRCARR/1	48.4068
*OmyS00552INRA	56.7668
*Ots215	60.032
group Ola12	A V120
*OMM1825/2	9.03307
*Omy1399INRA	28.7364
*OMM1042	45.1922
*Och15	45.1922
group Ola08
ENSORLG00000000233	0.97662
ENSORLG00000001262	4.94053
4192666	8.38533
ENSORLG00000002805	10.0721
5672477	11.345
5784223	11.5684
5915338	11.8307
5983420	11.9668
ENSORLG00000004568	13.9962
ENSORLG00000004568	13.9962
7050998	14.102
ENSORLG00000005149	16.6569
8614159	17.2283
8614159	17.2283
ENSORLG00000007312	19.6304
10104228	20.2085
ENSORLG00000007522	20.3586
10520373	21.0407
11292023	22.584
ENSORLG00000011519	30.0897
ENSORLG00000011796	30.5174
15503624	31.0072
ENSORLG00000016597	45.3071
24382741	48.7655
24625039	49.2501
ENSORLG00000017162	50.0854
ENSORLG00000017181	50.1002
25276926	50.5539
group Ola14	A V80
16276161	32.5523
16473443	32.9469
ENSORLG00000008417	32.9471
16955037	33.9101
18470541	36.9411
23503604	47.0072
ENSORLG00000013137	48.4068
ENSORLG00000014011	56.7668
31015993	60.032
group Ola12	A V120
516535	9.03307
14368200	28.7364
29096112	45.1922
29096122	45.1922
group RT10
*Omy1322INRA	10.6
*OMM5172	19.6
*OMM5254	21.3
*BX867246	23.2
*Omy1063INRA	23.9
*OmyS00564INRA	25.2
*Omy1160INRA	26.5
*One111ADFG	27.7
*OMM1749	34.7
*Omy1477INRA	38.3
*OmyS00583INRA	46.6
*Oki23	46.6
*OMM5286	47.6
*BHMS356	47.6
*OMYIL1B(DIAS)	48.2
*CR363293	54.6
*Cyp1A2	56
*CA054538	63.1
*OMM1215/1	65.4
*OMM1661/1	77.7
*BX867151/1	81.6
*OMM1237	84.3
*OMM1213/1	84.3
*OMM1214	85.5
*OMM1424	92.8
*CA039640/1	114
*CA364516/1	117.4
group Ola09
*OMYIL1B(DIAS)	0.401514
*Oki23	10.0597
*BHMS356	16.4219
*OMM5286	17.0312
*OMM5254	22.6734
*BX867246	22.6734
*OMM1661/1	25.408
*Omy1477INRA	27.342
*OMM5172	27.8163
*Omy1322INRA	29.8955
*OMM1749	34.5916
*OmyS00583INRA	36.9698
*One111ADFG	38.7648
*Omy1160INRA	40.6254
*Omy1063INRA	50.4664
*OmyS00564INRA	51.2
group Ola03	A V70
*CA039640/1	7.96014
*CA364516/1	8.80101
*OMM1424	13.2715
*CR363293	16.7248
*BX867151/1	49.2869
*OMM1237	52.2833
*OMM1213/1	57.3215
*OMM1214	57.3215
*Cyp1A2	61.061
*OMM1215/1	71.7019
*CA054538	72.3241
group Ola09
ENSORLG00000000217	0.401514
ENSORLG00000001958	10.0597
8210951	16.4219
8515586	17.0312
ENSORLG00000005789	22.6734
ENSORLG00000005789	22.6734
ENSORLG00000007234	25.408
ENSORLG00000009402	27.342
ENSORLG00000009832	27.8163
ENSORLG00000010104	29.8955
17295799	34.5916
ENSORLG00000012688	36.9698
ENSORLG00000013379	38.7648
ENSORLG00000014022	40.6254
ENSORLG00000015691	50.4664
25599975	51.2
group Ola03	A V70
ENSORLG00000000323	7.96014
ENSORLG00000000550	8.80101
6635740	13.2715
ENSORLG00000001293	16.7248
ENSORLG00000011721	49.2869
ENSORLG00000012789	52.2833
28660727	57.3215
#N/A	57.3215
ENSORLG00000014421	61.061
35850926	71.7019
ENSORLG00000015511	72.3241
group RT11
*Omy1469INRA	18.4
*OMM1154	25.6
*Omy1249INRA	25.6
*OMM5178	26.8
*OMM1172	28.5
*OmyS00254INRA	33.5
*OmyS00011INRA	34.9
*OMM5308	40.5
*OMM1018(INRA)	40.5
*Ssa80BSFU/1	41.3
*SL	48.1
*CA347214	48.1
*OMM1767/1	51.3
*OMM5006	54.2
*OMM1084	59
*Omi69TUF	60.4
*OMM5302	61.2
*Omy1017INRA	62.8
group Ola13
*OMM5308	8.10046
*OMM1767/1	14.7693
*OmyS00011INRA	18.4597
*OmyS00254INRA	22.2581
*OMM5178	27.0591
*Omy1249INRA	27.9465
*OMM1172	28.9255
*OMM1154	29.0723
*Omy1469INRA	29.9822
*OMM1084	39.5166
*Omy1017INRA	42.4888
*OMM5302	42.6297
*Omi69TUF	42.7329
*Ssa80BSFU/1	44.757
*OMM1018(INRA)	45.1596
*SL	52.2646
*CA347214	57.6587
*OMM5006	57.659
group Ola13
ENSORLG00000002038	8.10046
7384636	14.7693
ENSORLG00000009763	18.4597
ENSORLG00000001225	22.2581
ENSORLG00000006678	27.0591
ENSORLG00000006866	27.9465
14462757	28.9255
14536151	29.0723
14991089	29.9822
ENSORLG00000010217	39.5166
ENSORLG00000011078	42.4888
21314865	42.6297
21366434	42.7329
22378479	44.757
22579820	45.1596
ENSORLG00000013460	52.2646
ENSORLG00000014729	57.6587
ENSORLG00000014729	57.659
group RT12
*Omy1446INRA/1	20.3
*OMM1478/1	21
*ATP1B1B/1	26.3
*OMM1821	34.3
*OMM3121	37.3
*OMM5233/1	39.9
*OMM1345/1(INRA)	40.8
*OMM1236(ARS)	48
*OMM5161/1	50.2
*OMM5029	58.6
*OMM5145	58.6
*OMM5098	60
*BX305657	65.4
*OMM1652	65.9
*OMM5255	70
*OMM3054	76.4
*OMM3049	76.4
*Omy1202INRA	76.4
*OMM3056	88.4
*OMM3050	88.4
*OMM3061	88.4
*OMM3048	89.4
*OMM1828	90.7
*OMM1136	90.7
*OMM1168	93.4
*OMM1404	96.7
*OMM1809	99.2
*Omy1487INRA	101.8
*OMM1642	101.8
*Omy16DIAS	101.8
*OMM1381	104.1
*OmyS00013INRA	104.1
*Omy1521INRA	107
*OMM1831	111.3
*CD8	114.7
*Omy1430INRA	117.9
*Omy1440INRA	118.3
*OMM1056	119.3
*OMM1740	130
*ATP1A1B/1	132.1
group Ola02	V-10
*OMM5161/1	32.7728
*ATP1A1B/1	40.4062
*OMM5233/1	45.6301
*OMM3121	46.3947
*OMM5098	57.9016
*OMM5029	57.9018
*Omy1446INRA/1	59.9251
group Ola22(04)	A V30
*OMM1478/1	15.5282
*BX305657	17.2037
group Ola04	A V42
*ATP1B1B/1	59.3601
*OMM1236(ARS)	62.1462
group Ola10	A V55
*OMM1345/1(INRA)	42.3844
*Omy1521INRA	49.0932
*OMM5145	52.725
group Ola05	A V80
*Omy16DIAS	0.6813
*Omy1487INRA	0.757654
*OMM1381	2.7219
*OMM1642	3.96306
*OMM1056	7.70097
*OMM1740	16.5793
*OMM1828	28.8821
*OmyS00013INRA	29.0288
*OMM1136	29.638
*OMM1168	29.8362
*CD8	32.3604
*OMM1831	38.404
*OMM1809	50.0667
*OMM3049	53.2886
*OMM3056	53.2886
*OMM3061	53.2886
*OMM3048	53.2886
*OMM3050	53.3311
*OMM3054	53.4735
*Omy1202INRA	53.9301
*OMM1652	54.5297
*OMM1404	57.7773
*OMM1821	59.4516
*Omy1440INRA	61.6658
*Omy1430INRA	62.8508
*OMM5255	67.5617
group Ola02	V-10
16386389	32.7728
ENSORLG00000002047	40.4062
ENSORLG00000003517	45.6301
23197361	46.3947
28950823	57.9016
28950919	57.9018
29962533	59.9251
group Ola22(04)	A V30
7764092	15.5282
8601844	17.2037
group Ola04	A V42
ENSORLG00000015696	59.3601
ENSORLG00000016397	62.1462
group Ola10	A V55
21192188	42.3844
ENSORLG00000010903	49.0932
26362486	52.725
group Ola05	A V80
340650	0.6813
ENSORLG00000000154	0.757654
ENSORLG00000000994	2.7219
1981531	3.96306
3850484	7.70097
ENSORLG00000004673	16.5793
14441026	28.8821
ENSORLG00000007760	29.0288
14819003	29.638
14918078	29.8362
ENSORLG00000008514	32.3604
ENSORLG00000010493	38.404
ENSORLG00000012418	50.0667
26644305	53.2886
26644305	53.2886
26644305	53.2886
26644305	53.2886
26665574	53.3311
ENSORLG00000013752	53.4735
ENSORLG00000013974	53.9301
ENSORLG00000014370	54.5297
28888671	57.7773
ENSORLG00000016093	59.4516
30832916	61.6658
ENSORLG00000016724	62.8508
ENSORLG00000017464	67.5617
group RT13
*BHMS411	3.3
*OMM5157	11.9
*BX870052/1	14.8
*OMM1321	20.7
*GS02/1	22
*OMM1327	23
*GS04	23.3
*Omy1479INRA	30
*CR373404	39.3
*Omy1061INRA/1	39.3
*Omy1307INRA	56.2
*OMM5148/1	63.2
*ATP1B3A	66.6
group Ola17
*Omy1307INRA	9.38549
*ATP1B3A	11.2708
*CR373404	12.2314
*Omy1061INRA/1	12.2377
*Omy1479INRA	26.6145
*OMM5157	30.3018
*BX870052/1	35.7647
*GS02/1	51.5671
*GS04	51.5671
*BHMS411	54.152
*OMM1321	54.4765
*OMM1327	54.4765
*OMM5148/1	61.3823
group Ola17
ENSORLG00000003977	9.38549
ENSORLG00000004703	11.2708
ENSORLG00000005325	12.2314
ENSORLG00000005325	12.2377
ENSORLG00000008011	26.6145
15150878	30.3018
17882343	35.7647
ENSORLG00000016687	51.5671
ENSORLG00000016687	51.5671
27075984	54.152
ENSORLG00000017226	54.4765
ENSORLG00000017226	54.4765
ENSORLG00000017856	61.3823
group RT14
*OMM1338	20.2
*OMM1241	35.8
*Omy1505INRA/1	37.6
*OMM3067	45.7
*BHMS281	54.7
*Ssa102BSFU	55.4
*Omy1214INRA	57.2
*OMM1086	59
*Omy1077INRA	65.3
*TC126859	88.3
*OMM5168/1	112.9
*OMM1134/1	114.8
*OMM5017/1	117.4
*OMM1413/1	117.4
*OMM1174/1(INRA)	124.2
*Omy1242INRA/1	127.4
*Omy1486INRA/1	134.8
*OMM1227/1	144.3
*OmyUW1177/1	144.3
*BX873975	147
*Omi165TUF	149.4
*Omy1232INRA/1	153.9
*CA348861	154.6
group Ola02
*OMM1241	33.4651
*Omy1505INRA/1	35.762
group Ola22	A V20
*OMM3067	21.8625
*OMM1086	24.0804
*Ssa102BSFU	24.5995
*Omy1214INRA	24.9298
*TC126859	24.9302
*BHMS281	28.1579
*OMM1338	43.9599
group Ola01	A V70
*CA348861	33.4024
*OMM1227/1	33.4541
*BX873975	33.5777
*OmyUW1177/1	36.0747
*Omi165TUF	36.0747
*Omy1242INRA/1	41.4362
*OMM1174/1(INRA)	41.9958
*OMM1413/1	43.7978
*OMM1134/1	45.9949
*OMM5168/1	46.5589
*OMM5017/1	46.5592
*Omy1232INRA/1	46.9326
*Omy1077INRA	50.4687
*Omy1486INRA/1	70.3373
group Ola02
ENSORLG00000001080	33.4651
ENSORLG00000001624	35.762
group Ola22	A V20
10931254	21.8625
ENSORLG00000016014	24.0804
12299753	24.5995
12464877	24.9298
12465112	24.9302
14078961	28.1579
ENSORLG00000017983	43.9599
group Ola01	A V70
ENSORLG00000005363	33.4024
16727044	33.4541
ENSORLG00000005420	33.5777
18037374	36.0747
18037374	36.0747
ENSORLG00000007071	41.4362
20997894	41.9958
21898923	43.7978
ENSORLG00000007664	45.9949
23279470	46.5589
23279580	46.5592
ENSORLG00000007844	46.9326
ENSORLG00000008747	50.4687
ENSORLG00000014116	70.3373
group RT15
*Per1	2.6
*OMY6877INRA	12.4
*OMM5266	21.2
*SalF41SFU/2	22.4
*OMM5298	27.4
*Omy1248INRA	34.3
*TC112353	36.5
*Omy1112INRA	40.9
*OMM1028	53.6
*Omi182TUF	58.8
*OMM1506	60.6
*Omy1356INRA	68.3
*VIG_6	71.3
*IGF1/2	73.6
*Myf5-MRF4	78.3
*OMM5100	84.5
*Omy1352INRA/2	89.7
*Omy1327INRA/2	89.7
*OMM5102/2	101.1
group Ola18
*OMM5298	29.783
*Per1	30.3974
*TC112353	35.7005
*Omy1248INRA	35.7008
*Omy1112INRA	44.7646
*OMY6877INRA	57.5489
*OMM5266	58.6347
group Ola23	A V50
*OMM1506	0.756248
*Omy1356INRA	2.96393
*OMM1028	15.2199
*OMM5102/2	20.6624
*Omy1327INRA/2	28.4149
*OMM5100	34.5212
*VIG_6	34.8063
*Myf5-MRF4	39.1679
*IGF1/2	40.9187
*SalF41SFU/2	41.9481
*Omi182TUF	42.7622
*Omy1352INRA/2	47.109
group Ola18
14891483	29.783
ENSORLG00000006929	30.3974
17850249	35.7005
ENSORLG00000007262	35.7008
ENSORLG00000010039	44.7646
ENSORLG00000011799	57.5489
ENSORLG00000012166	58.6347
group Ola23	A V50
378124	0.756248
ENSORLG00000009167	2.96393
7609963	15.2199
10331188	20.6624
ENSORLG00000013859	28.4149
ENSORLG00000015538	34.5212
ENSORLG00000015662	34.8063
ENSORLG00000016257	39.1679
20459370	40.9187
ENSORLG00000016748	41.9481
21381119	42.7622
ENSORLG00000017339	47.109
group RT16
*BX873238	0
*OMM1352	12.9
*Omy1499INRA	13.5
*OmyD00204INRA	19.9
*OMM3066/2	22.2
*OMM3041	22.2
*BX867838	23.6
*HoxA4a/2	23.6
*OMM5089	24.9
*OMM5151	25.3
*CA042613	25.3
*OMM5064	26.3
*Omy1224INRA/2	27.7
*OMM5033	28.4
*OMM5169	29.1
*Omy1045INRA	30.1
*Omy1333INRA/2	30.1
*OMM5002	30.1
*OMM5297	31.6
*OMM1606	49.6
*OmyS00580INRA	50.4
*OMM3085	51.2
*OMM3090	51.2
*Omy1227INRA	54.9
*OmyRGT3TUF	54.9
*Omy1298INRA	58.2
*Omy1051INRA	59.2
*OMM3036	62
*Omi155TUF/2	67.3
*OMM5161/2	70.1
*OMM1714	82.2
*CA345149	83.3
*OMM5233/2	83.3
*OMM1478/2	83.5
*OMM1156	87.1
*Omy1446INRA/2	90.5
*Omy1539INRA	90.5
*ATP1A1B/2	91.7
*CA371653/2	107.7
*OMM5260	115.2
*BX342964/2	115.8
group Ola11
*OmyS00580INRA	4.42338
*Omy1499INRA	7.53662
*Omy1298INRA	8.53316
*Omy1051INRA	9.25026
*OMM1606	13.164
*OMM5064	17.2717
*Omy1224INRA/2	17.2717
*OMM3041	19.7168
*OMM3036	19.7168
*OMM3066/2	19.717
*HoxA4a/2	21.0349
*OMM5089	22.0707
*OMM5151	22.0707
*CA042613	22.0707
*BX867838	24.2017
*OMM3085	30.6805
*OMM3090	30.6805
*OmyRGT3TUF	32.7001
*Omy1227INRA	32.9317
*Omy1333INRA/2	42.6986
*OMM5002	42.745
*Omy1045INRA	42.8527
*OMM5297	42.8527
*OmyD00204INRA	45.4811
*BX873238	45.6564
*OMM5169	45.8583
*OMM5033	45.8585
*OMM1352	56.1487
group Ola22	A V80
*CA345149	8.81076
*OMM1156	9.80992
*OMM1478/2	15.5282
*OMM1714	16.7167
group Ola02	A V100
*OMM5161/2	32.7728
*ATP1A1B/2	40.4062
*OMM5233/2	45.6301
*Omy1446INRA/2	50.9251
*Omy1539INRA	50.9298
group Ola07	A V130
*BX342964/2	20.5326
*Omi155TUF/2	29.9401
group Ola03	A V150
*CA371653/2	29.8874
*OMM5260	30.0592
group Ola11
ENSORLG00000001113	4.42338
ENSORLG00000001674	7.53662
4266582	8.53316
4625132	9.25026
6582021	13.164
ENSORLG00000003881	17.2717
ENSORLG00000003881	17.2717
9858403	19.7168
9858403	19.7168
ENSORLG00000004649	19.717
ENSORLG00000005025	21.0349
11035338	22.0707
11035338	22.0707
11035338	22.0707
ENSORLG00000005372	24.2017
15340240	30.6805
ENSORLG00000019194	30.6805
16350069	32.7001
ENSORLG00000007344	32.9317
21349277	42.6986
ENSORLG00000011084	42.745
21426373	42.8527
21426373	42.8527
ENSORLG00000012716	45.4811
ENSORLG00000012852	45.6564
22929165	45.8583
22929249	45.8585
28074346	56.1487
group Ola22	A V80
ENSORLG00000011430	8.81076
4904960	9.80992
7764092	15.5282
ENSORLG00000014051	16.7167
group Ola02	A V100
16386389	32.7728
ENSORLG00000002047	40.4062
ENSORLG00000003517	45.6301
29962533	50.9251
29964908	50.9298
group Ola07	A V130
ENSORLG00000005561	20.5326
14970037	29.9401
group Ola03	A V150
ENSORLG00000004757	29.8874
ENSORLG00000004938	30.0592
group RT17
*OMM1090	0
*Omy1456INRA	22.8
*CA357130	25.2
*Omy1389INRA	48.6
*HoxB5b/1	54.3
*BX305863	57.9
*GDH1	58.6
*CA362622	58.6
*OMM5149	58.6
*OMM5244	58.9
*Omy1064INRA	58.9
*OMM5038	77.7
group Ola15
*CA357130	46.7883
*Omy1456INRA	47.5938
*OMM1090	53.5915
group Ola19(15) A V30
*Omy1389INRA	4.43242
*BX305863	22.7845
*OMM5244	22.893
*GDH1	23.4174
*OMM5149	23.4422
*CA362622	23.4751
*OMM5038	23.4832
*Omy1064INRA	24.232
*HoxB5b/1	35.1798
group Ola15
ENSORLG00000009721	46.7883
ENSORLG00000010100	47.5938
26795730	53.5915
group Ola19(15) A V30
ENSORLG00000003527	4.43242
ENSORLG00000010148	22.7845
ENSORLG00000010148	22.893
ENSORLG00000010426	23.4174
11721094	23.4422
ENSORLG00000010474	23.4751
ENSORLG00000010474	23.4832
12116021	24.232
ENSORLG00000012379	35.1798
group RT18
*OMM1215/2	7.1		U
*Omi87TUF	9.7
*OMM1311	26.3
*OMM1213/2	28.5
*BX867151/2	54.2
*OMM5221	54.2
*CA039640/2	54.2
*CA364516/2	73.3
group Ola03
*OMM5221	4.4902
*CA039640/2	7.96014
*CA364516/2	8.80101
*BX867151/2	49.2869
*OMM1213/2	57.3215
*OMM1311	59.7245
*Omi87TUF	69.1363
*OMM1215/2	71.7019
group Ola03
ENSORLG00000000086	4.4902
ENSORLG00000000323	7.96014
ENSORLG00000000550	8.80101
ENSORLG00000011721	49.2869
28660727	57.3215
29862262	59.7245
34568165	69.1363
35850926	71.7019
group RT19
*Myostatin2	29.7
*Omi174TUF	47.4
*OMM1375(INRA)	47.4
*Omi96TUF/1	59.3
*OMM1025	72		U
*PACAP/2	74.5		U
*OMM5034(ARS)	76.8		U
*Ssa64DU	77.5
*OMM3094	93.4
*OMM3095	93.4
*OMM3092	93.4
*BX073473	100.9
*OMM1661/2	105.4
*OMM3099	107.6
*OMM3100	107.6
*OMM3097	107.6
*OmyD00259INRA	107.9
*BX863453	112.1
*BX087958	118.1
*OMM5045	118.4
*Omy1286INRA	119.9
*OMM1639	122.7
*OMM5247	122.7
*OMM3042	122.7
*VIG_3	123.5
*OmyUW1191	124.5
*OMM5289(INRA)	124.5
*OmyS00268INRA	133.4
*II_Beta_2	137.7
*Omy1155INRA	137.7
*OMM1581	142
*OMM5236	142
*Omy1132INRA	149.4
*One3ASC	150.7
*OMM5156	167.7
*OMM3060	176.7
group Ola21
*Omi96TUF/1	26.6714
*Myostatin2	36.9876
group Ola20	A V25
*Omi174TUF	11.3639
*OMM1375(INRA)	12.3398
*OMM3095	23.3743
*OMM3092	23.4349
*OMM3094	23.4425
*PACAP/2	37.0772
*OMM5034(ARS)	39.6891
group Ola09	A V70
*II_Beta_2	0.401482
*OMM1581	0.809972
*One3ASC	5.98715
*OMM5156	9.00711
*Omy1132INRA	9.29846
*OMM5289(INRA)	10.8334
*Omy1155INRA	15.4924
*VIG_3	25.155
*OMM3099	25.1669
*OMM3100	25.1808
*OMM1661/2	25.408
*OMM3097	25.4456
*OMM5247	26.1048
*OMM1639	26.2552
*OmyUW1191	26.6907
*OMM1025	31.5632
*BX073473	32.526
*OMM5045	33.6019
*Omy1286INRA	33.6019
*BX087958	33.8445
*OMM3042	34.2859
*OmyS00268INRA	37.0605
*BX863453	42.681
*OmyD00259INRA	56.1677
*OMM5236	61.2669
group Ola05	A V147
*OMM3060	53.2886
*Ssa64DU	57.2966
group Ola21
13335677	26.6714
ENSORLG00000015057	36.9876
group Ola20	A V25
5681961	11.3639
6169919	12.3398
11687165	23.3743
11717463	23.4349
11721254	23.4425
ENSORLG00000011205	37.0772
19844558	39.6891
group Ola09	A V70
ENSORLG00000000217	0.401482
404986	0.809972
ENSORLG00000001284	5.98715
ENSORLG00000001714	9.00711
4649231	9.29846
ENSORLG00000002465	10.8334
ENSORLG00000004065	15.4924
ENSORLG00000007145	25.155
ENSORLG00000007192	25.1669
ENSORLG00000007192	25.1808
ENSORLG00000007234	25.408
12722820	25.4456
ENSORLG00000008077	26.1048
ENSORLG00000008185	26.2552
13345365	26.6907
15781582	31.5632
ENSORLG00000010663	32.526
ENSORLG00000011119	33.6019
ENSORLG00000011119	33.6019
ENSORLG00000011320	33.8445
17142969	34.2859
ENSORLG00000012796	37.0605
ENSORLG00000014721	42.681
28083833	56.1677
ENSORLG00000017349	61.2669
group Ola05	A V147
26644305	53.2886
ENSORLG00000015763	57.2966
group RT20
*OMM5059/1	6.6
*OMM5195	14
*Omy1348INRA	17.3
*OMM5268	26.9
*OMM5267/2	35.9
*OMM1181	39.3
*TRCARR/2	48.2
*OMM3102	52
*BX873441/2	54.9		U
*OMM1544	66.1		U
*OMM5311	72.9
*OMM1174/2(INRA)	83
*OMM3105	83.9
*OMM5312	83.9
*OMM1413/2	92.2
*OMM5017/2	92.2
*OMM1134/2	92.2
*OMM5168/2	92.2
*Omy1116INRA	92.2
*OMM1348	92.7
*Omy1242INRA/2	93.6
*Omy1486INRA/2	108.6
*OMM1227/2	110
*Omy1232INRA/2	110
*OmyUW1177/2	111.7
group Ola14
*Omy1348INRA	4.38681
*OMM5059/1	19.3978
*OMM5268	19.3978
*OMM5267/2	19.3978
*OMM5311	27.85
*OMM1544	30.6102
*BX873441/2	32.9471
*OMM3102	33.8717
*OMM5195	47.6107
*TRCARR/2	48.4068
*OMM1181	61.5167
group Ola01	A V70
*OMM1348	12.1131
*OMM1227/2	33.4541
*OMM5312	34.8076
*OmyUW1177/2	36.0747
*Omy1242INRA/2	41.4362
*OMM1174/2(INRA)	41.9958
*OMM1413/2	43.7978
*Omy1116INRA	45.9925
*OMM1134/2	45.9949
*OMM5168/2	46.5589
*OMM5017/2	46.5592
*Omy1232INRA/2	46.9326
*OMM3105	49.1542
*Omy1486INRA/2	70.3373
group Ola14
ENSORLG00000000850	4.38681
ENSORLG00000003412	19.3978
ENSORLG00000003412	19.3978
ENSORLG00000003412	19.3978
13924979	27.85
ENSORLG00000007407	30.6102
ENSORLG00000008417	32.9471
16935872	33.8717
ENSORLG00000012713	47.6107
ENSORLG00000013137	48.4068
ENSORLG00000014872	61.5167
group Ola01	A V70
ENSORLG00000002180	12.1131
16727044	33.4541
17403822	34.8076
18037374	36.0747
ENSORLG00000007071	41.4362
20997894	41.9958
21898923	43.7978
22996244	45.9925
ENSORLG00000007664	45.9949
23279470	46.5589
23279580	46.5592
ENSORLG00000007844	46.9326
24577079	49.1542
ENSORLG00000014116	70.3373
group RT21
*BX302949	0
*Omy1059INRA	31.1
*Omy1260INRA	31.1
*HoxC4a	41.2
*Omy1075INRA	57.1
*Omy1219INRA	68.8
*BX309199	68.8
*Omy1519INRA	75.7
*OMM1736	78.4
*OmyUW1090	97.7
*OMM5256	105.8
*OMM5126/2	128.8
*Omy1512INRA	136.8
group Ola07
*BX302949	9.29896
*Omy1059INRA	9.29896
*Omy1219INRA	13.6552
*BX309199	13.6568
*Omy1075INRA	20.5624
*Omy1260INRA	21.122
*HoxC4a	25.8099
*Omy1519INRA	35.9162
group Ola18	A V50
*Omy1512INRA	4.5924
*OmyUW1090	10.0138
*OMM5126/2	25.4397
*OMM5256	39.002
*OMM1736	52.6728
group Ola07
ENSORLG00000002052	9.29896
ENSORLG00000002052	9.29896
ENSORLG00000003063	13.6552
6828407	13.6568
ENSORLG00000005561	20.5624
ENSORLG00000005625	21.122
ENSORLG00000007955	25.8099
ENSORLG00000011471	35.9162
group Ola18	A V50
ENSORLG00000002735	4.5924
5006891	10.0138
12719839	25.4397
ENSORLG00000008067	39.002
26336399	52.6728
group RT22
*OMM5257	0
*OMM5209	32.6
*OMM5201	36.9
*OMM5278	42.1
*Omy1191INRA	45.5
*OMM5133	54.7
*Omy1387INRA	54.7
*OmyS00078INRA	57.6
*Omy1508INRA	61.6		U
*CA367445	66.6
*OMM5141/2	66.6		U
*Omy1164INRA	69.3		U
*OMM5158	104.3
*OMM5056	104.3
*OMM5313	104.3
*HoxB5b/2	123
group Ola07
*Omy1191INRA	4.45639
*OMM5209	8.22376
*OMM5133	11.1895
*CA367445	17.8173
*Omy1508INRA	25.5436
*OMM5257	26.7812
*OMM5201	30.6362
*OMM5278	35.8567
*Omy1387INRA	43.9765
*OmyS00078INRA	47.1793
group Ola19	A V60
*OMM5141/2	8.66256
*Omy1164INRA	14.2368
*OMM5313	23.1945
*OMM5056	23.8972
*OMM5158	23.8974
*HoxB5b/2	35.183
group Ola07
2228194	4.45639
ENSORLG00000001685	8.22376
ENSORLG00000002452	11.1895
8908649	17.8173
12771819	25.5436
ENSORLG00000008147	26.7812
15318112	30.6362
17928358	35.8567
ENSORLG00000014657	43.9765
ENSORLG00000015834	47.1793
group Ola19	A V60
ENSORLG00000004715	8.66256
ENSORLG00000006807	14.2368
ENSORLG00000010299	23.1945
ENSORLG00000010507	23.8972
ENSORLG00000010507	23.8974
ENSORLG00000012379	35.183
group RT23
*OMM1095	0
*OMM1329	11.1
*OMM1178	11.1
*ATP1A2	18.3
*OMM5112	18.3
*OMM5206	18.3
*OMM5272	18.3
*OMM5326	22
*Omy1366INRA	23.6
*Omy1103INRA	24.9
*OMM5176	26.2
*NKEF	26.8
*OMM5010	26.8
*BX870052/2	27.1
*GS02/2	29.4
*OMM5167	32.7
*Omy1278INRA	38.9
*Omy1061INRA/2	54.7
*OMM1295	55.3
*OMM1632	61.3
*CR365462	61.5
*Omy1358INRA	69.8
*OmyUW1057	72.3
*OMM3107	74.8
*Omy1069INRA	103.5
*Omy1422INRA	110.3
*OMM5274	110.5
group Ola17
*OMM5112	4.73032
*Omy1366INRA	4.77088
*OMM5272	4.77521
*ATP1A2	5.11542
*OMM5206	5.11542
*Omy1061INRA/2	12.2377
*Omy1278INRA	25.2782
*OMM5167	26.7392
*OMM5176	32.2215
*OMM5010	32.2215
*NKEF	33.3988
*CR365462	33.6731
*Omy1103INRA	35.0268
*OMM1095	35.0595
*BX870052/2	35.7647
*OMM5326	46.9607
*OMM1295	50.8695
*GS02/2	51.5671
*OMM1329	63.509
*OMM1178	63.509
group Ola24	A V80
*OMM1632	2.95755
*Omy1358INRA	10.8247
*Omy1069INRA	12.3162
*OMM5274	27.1682
*Omy1422INRA	27.2108
*OmyUW1057	31.2693
*OMM3107	35.9841
group Ola17
ENSORLG00000002505	4.73032
ENSORLG00000002505	4.77088
2387604	4.77521
ENSORLG00000002639	5.11542
ENSORLG00000002639	5.11542
ENSORLG00000005325	12.2377
12639113	25.2782
ENSORLG00000008032	26.7392
16110765	32.2215
16110765	32.2215
16699409	33.3988
ENSORLG00000010857	33.6731
ENSORLG00000011584	35.0268
17529737	35.0595
17882343	35.7647
23480328	46.9607
25434765	50.8695
ENSORLG00000016687	51.5671
ENSORLG00000018027	63.509
ENSORLG00000018027	63.509
group Ola24	A V80
1478773	2.95755
5412353	10.8247
ENSORLG00000012666	12.3162
ENSORLG00000016242	27.1682
ENSORLG00000016265	27.2108
15634650	31.2693
17992046	35.9841
group RT24
*Omy1335INRA	19.6
*Omy1393INRA	32.5
*One2ASC	33.4
*Omy1342INRA	41.8
*OMM1604	45.8
*BHMS377	60.9
*BX296674/2	69.5		U
*Omy1287INRA/2	69.5		U
*Omy1231INRA/2	69.5		U
*OmyS00361INRA	71.3		U
*OMM1298	75.6		U
*OMM1322	95.1
*Omy1306INRA	96.2
*OMM1582	110.9
*OmyS00579INRA	117
*BX077780	134.2
*OMM3065/1	164.3
*OMM3064/1	168.3
group Ola06
*Omy1335INRA	6.34471
*Omy1393INRA	12.4001
group Ola04	A V18
*OMM1604	3.93307
*One2ASC	16.2516
*OMM1298	35.5246
*OmyS00361INRA	36.5176
*BHMS377	46.254
*Omy1342INRA	51.1418
group Ola08	A V75
*Omy1287INRA/2	13.9962
*BX296674/2	25.0897
*Omy1231INRA/2	40.5539
group Ola24	A V112
*OmyS00579INRA	2.39116
*OMM1322	5.32696
*OMM1582	6.51063
*Omy1306INRA	17.3956
*BX077780	29.3494
group Ola05	A V150
*OMM3065/1	53.2886
*OMM3064/1	53.2965
group Ola06
3172354	6.34471
6200063	12.4001
group Ola04	A V18
ENSORLG00000000634	3.93307
8125801	16.2516
17762324	35.5246
ENSORLG00000010756	36.5176
ENSORLG00000015011	46.254
ENSORLG00000016231	51.1418
group Ola08	A V75
ENSORLG00000004568	13.9962
ENSORLG00000011519	25.0897
25276926	40.5539
group Ola24	A V112
1195580	2.39116
2663481	5.32696
3255317	6.51063
ENSORLG00000014679	17.3956
ENSORLG00000016709	29.3494
group Ola05	A V150
26644314	53.2886
26648266	53.2965
group RT26
*Omy1398INRA	0
*Omy1321INRA	0
*OMM5159	18.6
*Omy1517INRA	24.1
*OMM1563	31
*CB506726	33.2
*CA052244	33.2
*Ssa80BSFU/2	33.3
*Omy1511INRA	36
*OMM1833	36
*BX860240	36.3
*OMM1767/2	36.3
*OMM1734	36.3
*OMM1015	53.2
*OMM5036	62
*Omy1284INRA	63.2
*OMM1288	63.2
group Ola13
*Omy1517INRA	6.42909
*OMM1833	14.7693
*OMM1767/2	14.7693
*OMM1734	14.7693
*OMM1015	17.4464
*OMM1288	23.7107
*OMM1563	25.3365
*BX860240	25.8162
*Omy1321INRA	26.7952
*Omy1398INRA	27.0039
*OMM5159	29.1142
*Omy1511INRA	40.2348
*Ssa80BSFU/2	44.757
*OMM5036	47.77
*Omy1284INRA	47.77
*CA052244	63.0922
*CB506726	63.0967
group Ola13
ENSORLG00000001538	6.42909
7384636	14.7693
7384636	14.7693
7384636	14.7693
8723219	17.4464
ENSORLG00000005587	23.7107
12668233	25.3365
ENSORLG00000006114	25.8162
ENSORLG00000006536	26.7952
13501948	27.0039
ENSORLG00000007210	29.1142
ENSORLG00000010413	40.2348
22378479	44.757
23885006	47.77
23885006	47.77
ENSORLG00000015402	63.0922
ENSORLG00000015402	63.0967
group RT27
*Ssa64BSFU	0
group RT27	A V10
*BX321659/1	34.8
*OMM1778/1	39.5
*OtsG423UCD	50.7
*OMM1624/1	51.1
*OMM5000/1	51.7
*OmyFGT8TUF/1	55.7
*Omy1204INRA	55.7
*Omy1472INRA	57.8
*OMM5188	57.8
*OMM1263/1	60
*Omi175TUF/1	63.8
*ATP1A3/1	69.4
*OMM5246/1	69.8
*OMM5062/1	72.4
*Omy1429INRA	72.4
*Omy1300INRA/1	75.8
*Omy1323INRA/1	77.7
*OMM3081/1	78.8
*OMM5142/1	79.2
*OMM3080	79.2
*CA368402/1	79.2
*Omy1076INRA	80.3
*OMM3079	80.3
*Ots529NWFSC	82
*OMM5042	85.5
*OMM1070	86.2
*RAG1	100
*OMM5203	102.7
*OMM5198	109.5
*Omy1148INRA	110.3
*OmyS00562INRA	110.5
*Omy1264INRA	110.5
*Ssa95BSFU	119.5
*OMM5187	119.7
*ras-1	124.9
*FGF6/2	125.9
*BX863380(ARS)	128.4
*OMM1679	138.7
group Ola16	V10
*OMM1263/1	10.9962
*Omi175TUF/1	11.5765
*Ssa64BSFU	25.6369
*Omy1429INRA	28.043
*BX321659/1	30.0754
*OtsG423UCD	30.9304
*OMM1778/1	31.5521
*OMM5142/1	31.6293
*OMM1624/1	32.3891
*OMM5000/1	32.7474
*Omy1204INRA	33.6423
*OMM5246/1	35.3868
*OMM5062/1	35.3872
*ATP1A3/1	35.7136
*Omy1472INRA	35.9118
*OmyFGT8TUF/1	36.2938
*OMM5188	37.5059
*OMM1070	39.8047
*OMM5042	41.6914
*CA368402/1	47.7545
*Omy1300INRA/1	48.1864
*OMM3081/1	52.6001
*OMM3080	52.6001
*Omy1076INRA	52.6656
*OMM3079	56.2819
*Omy1323INRA/1	58.0501
group Ola06	A V85
*Omy1148INRA	13.3661
*OMM5203	13.968
*BX863380(ARS)	16.7652
*OMM1679	17.2658
*Ots529NWFSC	17.4147
*Ssa95BSFU	27.0014
*OMM5198	27.2255
*OMM5187	27.577
*ras-1	33.5867
*RAG1	34.6912
*Omy1264INRA	41.5919
*OmyS00562INRA	43.1946
*FGF6/2	46.9839
group Ola16	V10
5498101	10.9962
5788227	11.5765
12818451	25.6369
ENSORLG00000008484	28.043
15037714	30.0754
15465177	30.9304
ENSORLG00000010249	31.5521
ENSORLG00000010277	31.6293
ENSORLG00000010926	32.3891
ENSORLG00000011308	32.7474
ENSORLG00000011664	33.6423
ENSORLG00000013015	35.3868
ENSORLG00000013015	35.3872
ENSORLG00000013191	35.7136
17955918	35.9118
18146914	36.2938
ENSORLG00000013603	37.5059
ENSORLG00000014219	39.8047
ENSORLG00000014582	41.6914
ENSORLG00000015596	47.7545
ENSORLG00000015654	48.1864
26300042	52.6001
26300042	52.6001
ENSORLG00000016171	52.6656
28140955	56.2819
ENSORLG00000016732	58.0501
group Ola06	A V85
6683053	13.3661
6984000	13.968
ENSORLG00000003767	16.7652
8632903	17.2658
ENSORLG00000004131	17.4147
13500722	27.0014
13612736	27.2255
ENSORLG00000008489	27.577
16793326	33.5867
ENSORLG00000011969	34.6912
ENSORLG00000013593	41.5919
ENSORLG00000013947	43.1946
ENSORLG00000015726	46.9839
group RT29
*OMM3064/2	3.1
*OMM3065/2	11.4
group RT29	A V20
*OMM3024	0
*CA055420	39.7
*Pr_Mx	55.2
*OMM3062	55.2
*OMM3063	55.2
*OMM3047	55.2
*OMM3027	58.3
*OMM3026	58.3
*OMM3025	61.3
*Omy1040INRA	78.1
*OMM1712	78.1
*OMM1437	97.2
*Omy1357INRA/2	103.4
*Str1BFRO/2	103.4
*OMM1357	112.1
*OMM5227	114.4
*Omi205TUF	118.3
*OMM1330/2	122
*Omy1418INRA/2	131.5
*Cocl-lav72/2	131.5
*Omy1145INRA/2	131.5
*BX885263/2	131.5
*OMM1681	131.5
*CA358173/2	138.3
*Omy1526INRA/2	140.1
group Ola05
*OMM1712	7.49111
*CA055420	17.5156
*Pr_Mx	31.6153
*OMM3065/1	53.2886
*OMM3062	53.2886
*OMM3063	53.2886
*OMM3047	53.2886
*OMM3064/2	53.2965
*Omy1040INRA	62.8515
group Ola03	A V70
*OMM3024	1.11645
*OMM3027	1.11645
*OMM3026	1.11645
*OMM3025	1.11645
group Ola01	A V85
*Omy1357INRA/2	7.6146
*OMM1437	9.46594
*Str1BFRO/2	21.7879
*BX885263/2	53.3046
*Omy1526INRA/2	54.9335
*OMM1681	57.4544
*Omy1145INRA/2	62.2114
*Omy1418INRA/2	62.5289
*CA358173/2	63.0849
*OMM1357	64.5026
*OMM5227	66.9266
*Cocl-lav72/2	77.7728
*Omi205TUF	78.4734
*OMM1330/2	78.7513
group Ola05
3745553	7.49111
ENSORLG00000005002	17.5156
ENSORLG00000008233	31.6153
26644314	53.2886
26644314	53.2886
26644314	53.2886
26644314	53.2886
26648266	53.2965
ENSORLG00000016724	62.8515
group Ola03	A V70
ENSORLG00000000025	1.11645
ENSORLG00000000025	1.11645
ENSORLG00000000025	1.11645
ENSORLG00000000025	1.11645
group Ola01	A V85
ENSORLG00000001665	7.6146
4732971	9.46594
10893953	21.7879
ENSORLG00000009566	53.3046
ENSORLG00000010028	54.9335
28727178	57.4544
ENSORLG00000011526	62.2114
ENSORLG00000011670	62.5289
ENSORLG00000012068	63.0849
32251316	64.5026
ENSORLG00000013663	66.9266
38886393	77.7728
39236680	78.4734
39375645	78.7513
group RT30
*Ssa103BSFU	22.7
*OMM5224	26.2
*Omy1380INRA	26.2
*OMM1623	30.5
*GnRH-3A	37
*Omy1014INRA	48.9
*Omi84TUF(INRA)	54.2
group Ola15
*Omy1380INRA	0.791296
*OMM5224	1.43032
*Ssa103BSFU	4.78406
*OMM1623	12.7897
*GnRH-3A	37.4896
*Omy1014INRA	42.7382
*Omi84TUF(INRA)	53.773
[truncated: 97 more rows]

## Sheet: 4 Oxford Omy vs medaka
Oxford grid showing correspondance between rainbow trout chromosome arms and medaka chromosomes
			Ola01	Ola02	Ola03	Ola04	Ola05	Ola06	Ola07	Ola08	Ola09	Ola10	Ola11	Ola12	Ola13	Ola14	Ola15	Ola16	Ola17	Ola18	Ola19	Ola20	Ola21	Ola22	Ola23	Ola24
RT01		Sexq												5	2	8
RT02		13p	10
RT02		13q								14
RT03		Omy14p										13
RT03		Omy14q											18
RT04_25		25q(29p)		2																				6
RT04_25		29q	2									11
RT05		22p																					13
RT05		22q
RT06		1p				4		6
RT06		1q															4				3
RT07		15p																	3			4
RT07		15q						2																	12
RT08		5a												8
RT08		5b				10													3
RT09		12p												4		9
RT09		12q								29
RT10		6p			12			2
RT10		6q									16
RT11		27q													19
RT12		7p		7		2						2											5	2
RT12		7q					26		8
RT13		28q																	13
RT14		19p	14
RT14		19q		2																				7
RT15		21p																		7
RT15		21q						3																	12
RT16		18p		5	2				7														5	4
RT16		18q											28
RT17		20p																			11
RT17		20q															3
RT18		26q			8			5
RT19		11a																				7	2
RT19		11b					2				25
RT20		10p														12
RT20		10q	14
RT21		9p																		5
RT21		9q					4		8
RT22		16p							10
RT22		16q															2				6
RT23		8p																								7
RT23		8q																	20
RT24		4a				6		2		3
RT24		4b					2																			5
RT26		24q													17
RT27		2p						2										25
RT27		2q						11										2
RT29		17p	14							2							2
RT29		17q			4		9	2	3
RT30		23q															6				4
RT31		3p																18
RT31		3q																					10
Oxford grid showing correspondance between rainbow trout chromosome arms and teleost ancestor chromosomes
																												ancestor teleost chromosome nomenclature
			Ola01	Ola02	Ola03	Ola04	Ola05	Ola06	Ola07	Ola08	Ola09	Ola10	Ola11	Ola12	Ola13	Ola14	Ola15	Ola16	Ola17	Ola18	Ola19	Ola20	Ola21	Ola22	Ola23	Ola24
RT01		Sexq												I	H/M	H/G
RT02		13p	D/E/F																										A
RT02		13q								E
RT03		Omy14p										F/G																	B
RT03		Omy14q											B
RT04_25		25q(29p)		C																				A					C
RT04_25		29q	D/E/F									F/G
RT05		22p																					C						D
RT05		22q
RT06		1p				M		J/K																					E
RT06		1q															D				D/E
RT07		15p																	M			M							F
RT07		15q						J/K																	K
RT08		5a												I															G
RT08		5b				M													M
RT09		12p												I		G/H													H
RT09		12q								E
RT10		6p			J			J/K																					I
RT10		6q									I
RT11		27q													H/M														J
RT12		7p		C		M																	C	A
RT12		7q					L		L			F/G																	K
RT13		28q																	M
RT14		19p	D/E/F																										L
RT14		19q		C																				A
RT15		21p																		F									M
RT15		21q						J/K																	K
RT16		18p		C	J				L														C	A
RT16		18q											B
RT17		20p																			D/E
RT17		20q															D
RT18		26q			J			J/K
RT19		11a																				M	C
RT19		11b					L				I
RT20		10p														G/H
RT20		10q	D/E/F
RT21		9p																		F
RT21		9q					L		L
RT22		16p							L
RT22		16q															D				D/E
RT23		8p																								A
RT23		8q																	M
RT24		4a				M		J/K		E
RT24		4b					L																			A
RT26		24q													H/M
RT27		2p																B
RT27		2q						J/K
RT29		17p	D/E/F							E							D
RT29		17q			J		L	J/K	L
RT30		23q															D				D/E
RT31		3p																B
RT31		3q																					C

## Sheet: 5 Omy vs Stickleback
1			stickleback	MEDAKA	stickleback	stickleback	stickleback	stickleback
2			CONSENSUS chromosome	CONSENSUS chromosome	INRA BlastN	INRA BlastX	INRA BlastN	INRA BlastX
3	group RT01
4	*OMM3109	21.6	groupXIV		10414798		groupXIV
5	*OMM1772	21.6	groupXIII(groupXIV)	12	8553530		groupXIII
6	*Omy1294INRA	21.6	groupXIV	12	8011244	8002169	groupXIV	groupXIV
7	*Omy1200INRA	24.1	groupXIV	12	5333345		groupXIV
8	*VIG_10	34.3	groupXVI	09(12)	5572630	5571474	groupXVI	groupXVI
9	*BX076085	36.5	groupVII	14	22577897	22577433	groupVII	groupVII
10	*sSOD-1*	38.5	groupVII	14	20607108	20605457	groupVII	groupVII
11	*TGFB1	39.4	groupI(groupVII)	13(14)	16572558		groupI
12	*Omy1282INRA	48.6	groupVII	14	19430922	8939845	groupVII	groupXIII
13	*OMM5267/1	48.6	groupVII	14	19862430	19859946	groupVII	groupVII
14	*HMG-1	48.6	groupVII	14	19843489	13228998	groupVII	groupI
15	*OmyRGT28TUF	49.6	groupVII	14	20122176		groupVII
16	*Omy1326INRA	51.3	groupVII	14	20970854	20967953	groupVII	groupVII
17	*Ots516NWFSC	51.3	groupVII	14	21242151		groupVII
18
19	group RT02
20	*Omy1145INRA/1	20.9	groupIX	01(08)	14878079	14877441	groupIX	groupIX
21	*OMM1240/1	24.7	groupXI(groupIX)	08(01)		2353909		groupXI
22	*Omy1526INRA/1	24.7	groupIX	01(08)	18034786	18032292	groupIX	groupIX
23	*Omy1247INRA/1	24.7	groupIX		4853552		groupIX
24	*Cocl-lav72/1	26.2	groupIX	01(08)	14539167		groupIX
25	*Omy1418INRA/1	26.2	groupIX	01(08)	15009337		groupIX
26	*Omy1197INRA/1	39.7	groupIX		17710213		groupIX
27	*Omy1516INRA/1	40.9	groupXI(groupIX)	08(01)	15558130	15551951	groupXI	groupXI
28	*BX885263/1	41.5	groupIX	01(08)	4476878	4476469	groupIX	groupIX
29	*CA358173/1	42.4	groupIX	01(08)	15165713		groupIX
30	*Ssa208/1	55	groupIX		13782303		groupIX
31	*Str1BFRO/1	58.2	groupIX	02	16811154	16807895	groupIX	groupIX
32	*CA345680	62.3	groupIX		19331454	19327853	groupIX	groupIX
33	*CA341677	67	groupIX	01(08)	10091928	10087653	groupIX	groupIX
34	*Omy1357INRA/1	73.9	groupIX	01(08)	10172926	10171914	groupIX	groupIX
35	*OMM5051/1	73.9	groupIX	15(01)	18748453		groupIX
36	*OMM1646	86.8	groupXI(groupIX)	08(01)	6248575	6248585	groupXI	groupXI
37	*OMM5140/1	86.8	groupXI(groupIX)	08(01)	13443333		groupXI
38	*OMM5139/1	86.8	groupXI(groupIX)	08(01)	13443153		groupXI
39	*OMM1037	86.8	groupXI(groupIX)	08(01)	6647291	6641989	groupXI	groupXI
40	*Omy1377INRA/1	87.2	groupXI(groupIX)	08(01)	6773722	6773056	groupXI	groupXI
41	*Omy1513INRA	88.2	groupXI(groupIX)		6128623		groupXI
42	*AANAT2/1	96.6	groupXI(groupIX)	08(01)	13703161	13702853	groupXI	groupXI
43	*BX890355/1	98.2	groupXI(groupIX)	08(01)	16228298		groupXI
44	*OMM1200/1	115.6	groupXI(groupIX)		10060756		groupXI
45	*OMM1293/1	118.6	groupXI(groupIX)	08(01)	9952481		groupXI
46	*OMM5019/1	120.9	groupXI(groupIX)	08(01)	8440109	8438680	groupXI	groupXI
47	*OMM1206/1	120.9	groupXI(groupIX)		4948486		groupXI
48	*OMM5154/1	121.8	groupXI(groupIX)	08(01)	9146734		groupXI
49	*Omy1192INRA/1	123.6	groupXI(groupIX)	08(01)	8848676	8847136	groupXI	groupXI
50	*Oke1/1	123.6	groupXI(groupIX)	08(01)	8691228		groupXI
51	*BHMS211	137.2	groupXI(groupIX)		13103631		groupXI
52	*IgM/1	137.2	groupXI(groupIX)	08(01)	12330953	12330953		groupXI
53
54	group RT03
55	*OMM5143	31.4	groupX	11	11138878	11136070	groupX	groupX
56	*OMM5153	55.3	groupX	11	9735495	9735093	groupX	groupX
57	*Omy1441INRA	55.4	groupX	11	14029831		groupX
58	*Omy1224INRA/1	61.5	groupX	11	8794704		groupX
59	*Omy1347INRA	61.5	groupX	11	9091078	9090342	groupX	groupX
60	*Omy1333INRA/1	67.3	groupX	11	8254976		groupX
61	*OMM1415	67.3	groupX	11	12081526		groupX
62	*OMM3066/1	75.9	groupX	11	9526465	9526273	groupX	groupX
63	*BX084660	78.6	groupX	16(11)	6178095	6176151	groupX	groupX
64	*HoxA4a/1	78.6	groupX	11	9881788	9880413	groupX	groupX
65	*Omy1443INRA	80.7	groupX	11	1586166	16965623	groupX	groupXX
66	*CR374305	82.1	groupX	11	1586166	16965623	groupX	groupXX
67	*CA378164/1	109.4	groupIV	10	16714525	16711643	groupIV	groupIV
68	*OMM5192/1	115.1	groupIV	10	9523097		groupIV
69	*Omy1170INRA	115.7	groupIV	10	11618668		groupIV
70	*OMM1189	115.7	groupIV	10	1111044		groupIV
71	*OMM5243	115.9	groupX	11	12012393	12011977	groupX	groupX
72	*OmyUW1102/1	121.9	groupIV	10	9651330		groupIV
73	*OMM5264	123.2	groupIV	10	9229007	9228627	groupIV	groupIV
74	*Omy1400INRA	126.6	groupIV	10	3946573		groupIV
75	*Ogo2UW/1	138.2	groupIV		3946647		groupIV
76	*Omy1137INRA	143.2	groupIV	10	13290235	13287303	groupIV	groupIV
77	*Oneu8	148.8	groupIV	10	14136077		groupIV
78	*Omy1097INRA	173.2	groupIV	10	13404604	13403603	groupIV	groupIV
79	*OmyS00551INRA	173.2	groupIV	10	15810985	15808722	groupIV	groupIV
80
81	group RT04_25
82	*OMM1335	4.9	groupI	02	27673912	27671776	groupI	groupI
83	*Omy1505INRA/2	16.1	groupI	02	6558506	27641497	groupXIX	groupI
84	*OmyUW1191BIS	23.5	groupXIII	09	9558931		groupXIII
85	*OMM1193	28.7	groupXV	22	9162712		groupXV
86	*OMM5137	42.7	groupXV	22	3705129	3702227	groupXV	groupXV
87	*OmyD00553INRA	43.4	groupXV	22	15953328		groupXV
88	*OMM1301	51.5	groupXV		6083176		groupXV
89	*Ogo2UW/2	77.6	groupIV		3946647		groupIV
90	*OMM1593	79.5	groupXV	22	7430143		groupXV
91	*CA378164/2	80.9	groupIV	10	16714525	16711643	groupIV	groupIV
92	*OMM1389	88.9	groupIV	01(10)	11403898	9114519	groupIX	groupIV
93	*OMM5192/2	94.7	groupIV	10	9523097		groupIV
94	*OmyUW1102/2	96.2	groupIV	10	9651330		groupIV
95	*OMM1797	96.2	groupIV	10	11519457	11510611	groupIV	groupIV
96	*Ssa38BSFU	96.2	groupIV	10	22589733	22585053	groupIV	groupIV
97	*Omy1259INRA	101.5	groupIX(groupIV)	01(10)	5501581	5501235	groupIX	groupIX
98	*One104ADFG	103.5	groupIV	10	14542706	14529767	groupIV	groupIV
99	*OmyS00559INRA	103.8	groupIV	10	17783664		groupIV
100	*OMM1696	103.8	groupIV	10	2027	16129900	scaffold_285	groupIV
101	*OMM5077	103.8	groupIV	10	15954982	15954004	groupIV	groupIV
102	*OMM5138	132.4	groupIV	10	13395607	13389317	groupIV	groupIV
103
104	group RT05
105	*Omy1413INRA	3.4	groupXVI	21	2067481	2063216	groupXVI	groupXVI
106	*BX318599/1	12.8	groupXVI	21	6991832	6990507	groupXVI	groupXVI
107	*Omy1253INRA	29	groupXVI	21	9015828	9012863	groupXVI	groupXVI
108	*Omy1510INRA	30.6	groupXVI		14360178	14355436	groupXVI	groupXVI
109	*BX910798	35.8	groupXVI	21	6447333	6436768	groupXVI	groupXVI
110	*BX913059	36.1	groupXVI	21	7639654	7638888	groupXVI	groupXVI
111	*OtsG249UCD	37.1	groupI(groupXVI)	02(21)	27834131		groupI
112	*OMM1523	38.9	groupXVI	21	8573721		groupXVI
113	*CA359625	38.9	groupXVI		5810153	403151	groupXVIII	groupXVI
114	*Myostatin1	43.5	groupXVI	21	6343400	6341546	groupXVI	groupXVI
115	*CA061336	45.8	groupXVI	24	408206	403151	groupXVI	groupXVI
116	*OMM1292	49.3	groupXVI	21	3516041	3513049	groupXVI	groupXVI
117	*OMM1007	54	groupXVI		12486767		groupXVI
118	*OMM1386	58.2	groupXVI	21	12902481		groupXVI
119	*OMM1003	58.2	groupXVI		12486767		groupXVI
120	*OMM1011	62.8	groupXVI	21	4110102		groupXVI
121	*Omy1096INRA	63.4	groupXVII			5210996		groupXVII
122	*Omy1536INRA	74.1	groupXVI		26488	25886	groupXVI	groupXVI
123	*Omy1270INRA	76.7	groupXVI	21	9704103		groupXVI
124	*OMM1761	78.1	groupXII		17628841		groupXII
125	*BX888097	78.1	groupXVI	21	12004913	12003228	groupXVI	groupXVI
126	*Omi84TUF(UoG)	80.1	groupVI	15	5499540		groupVI
127
128	group RT06
129	*Omy1515INRA	0	groupVIII	04	1225008	1223738	groupVIII	groupVIII
130	*VIG-5	0	groupVIII	04	11290140	11289636	groupVIII	groupVIII
131	*ATP1B1A	5.8	groupVIII	04	17705733	26943450	groupVIII	groupI
132	*OMM5015	9.8	groupVIII	04	1225008	1223738	groupVIII	groupVIII
133	*Ssa20.19NUIG/1	13	groupXIX	06	17411704		groupXIX
134	*OMM1810	14	groupXIX	06	19126442		groupXIX
135	*OMM1081	14	groupXIX	06	2995042		groupXIX
136	*Omy1185INRA	24.9	groupXIX	06	15700709		groupXIX
137	*Omy1143INRA	26.7	groupXIX	06	17488094		groupXIX
138	*FGF6/1	42	groupXIX	06	19489058	19484670	groupXIX	groupXIX
139	*GnRH-3B	46.3	groupVI	15	11408845	11406462	groupVI	groupVI
140	*Omy1276INRA	59.8	groupVI	15	910445		groupVI
141	*OMM5288	77.4	groupVI	15	10906465	10898275	groupVI	groupVI
142	*OMM1005	91.1	groupVI	15	15414892		groupVI
143	*BX084962	93.5	groupVI	19(15)	9200846	9198138	groupVI	groupVI
144	*OMM1442/1	95.4	groupV(groupVI)	19(15)	921867		groupV
145	*OMM5242/1	97.2	groupVI	01(15)	19682182	8729220	groupIV	groupVI
146	*BX871195/1	97.2	groupV(groupVI)	19(15)	1684901		groupV
147	*OMM1610/1	125.3	groupVI		7275978		groupVI
148
149	group RT07
150	*OMM1425	12.5	groupXXI	20	2438944		groupXXI
151	*Omy1207INRA	13.7	groupXXI	20	11276575	11263561	groupXXI	groupXXI
152	*OMM5160	15.1	groupXXI	20	4354079		groupXXI
153	*Omy1283INRA/1	46.4	groupXXI		10144403		groupXXI
154	*OMM5099	47.5	groupXXI	17(20)	9905541	9903468	groupXXI	groupXXI
157	*PACAP/1	52.1	groupXXI	20	9521223	12808960	groupXXI	groupIII
156	*ATP1B3B	57	groupIII(groupXXI)	17(20)	9038550	9036495	groupIII	groupIII
155	*Omy1119INRA	57.3	groupI	13	13292723	13250718	groupI	groupI
158	*OMM1166/1	69.7	groupIV		20759253	20755278	groupIV	groupIV
159	*OMM1764/1	73.6	groupII	06(23)	10459350	10451836	groupII	groupII
160	*BHMS347B	76	groupIV		18263298		groupIV
161	*Omy1217INRA	79.9	groupIV	23	22140298	22135364	groupIV	groupIV
162	*CA045004	80.2	groupIV	23	22143665		groupIV
163	*CA057924	81.1	groupIV	23	22143665		groupIV
164	*Omy1474INRA	84.1	groupIV		24371260		groupIV
165	*OMM1012	84.1	groupIV		24444222		groupIV
166	*OmyD00567INRA	88.4	groupIV	23	31772487		groupIV
167	*OMM1077	88.4	groupIV	23	31697468	31632410	groupIV	groupIV
168	*IGF1/1	92.5	groupIV	23	32109665		groupIV
169	*Omy1327INRA/1	94.7	groupIV	23	28739567	28736626	groupIV	groupIV
170	*BX868221/1	105.4	groupIV	22	23687443	23687033	groupIV	groupIV
171	*SalF41SFU/1	130	groupIV	23	32339929		groupIV
172
173	group RT08
174	*One114ADFG	0.8	groupVIII	12	16100327	16085794	groupVIII	groupVIII
175	*OtsG83bUCD	1.9	groupVIII	12	16100527	16085794	groupVIII	groupVIII
176	*OMM1075	17.5	groupXIV	12	10041909		groupXIV
178	*OMM5205	30	groupXIV	12	14790632	14744099	groupXIV	groupXIV
179	*OMM1558	52.3	groupXIV		10584232		groupXIV
183	*BHMS331	62.3	groupXIV		4980166		groupXIV
184	*OMM5166	62.3	groupXIV	12	6950852	6948193	groupXIV	groupXIV
185	*Omy1336INRA	62.3	groupXIV	09(12)		14632965		groupXIV
186	*OMM1825/1	62.3	groupXIII(groupXIV)	12	12865879	12860333	groupXIII	groupXIII
187	*Omy1266INRA	62.3	groupXIV	12	383164	382335	groupXIV	groupXIV
180	*Omy1169INRA	62.3	groupVIII	04	12599659	12590614	groupVIII	groupVIII
181	*CA060381	62.3	groupVIII	04	15994577	15990175	groupVIII	groupVIII
182	*Cl-B51	62.3	groupVIII	04	13367334		groupVIII
188	*CA358745	64.9	groupVIII	04	15992888	15990175	groupVIII	groupVIII
191	*OMM1595	70.3	groupXIV	12	7193526	7185481	groupXIV	groupXIV
189	*Ssa87BSFU	74.1	groupVIII	04	8680139		groupVIII
190	*GS03	74.1	groupIII(groupVIII)	17(04)	1448821	1446399	groupIII	groupIII
192	*Clock	79.9	groupIX	01	489665	489361	groupIX	groupIX
193	*OMM5265	101.1	groupVIII	04	8922954	8897020	groupVIII	groupVIII
194	*OMM5235	112.3	groupVIII	17(04)		5061230		groupVIII
195	*Omy1236INRA	115.2	groupVIII	04	8284680	8284107	groupVIII	groupVIII
196	*BX299451	123.6	groupVIII		13247582	13247354	groupVIII	groupVIII
197	*OMM1774	126.4	groupVIII	04	1930603		groupVIII
198
199	group RT09
200	*OMM5019/2	10.7	groupXI	08	8440109	8438680	groupXI	groupXI
201	*Omy1192INRA/2	23.9	groupXI	08	8848676	8847136	groupXI	groupXI
202	*Oke1/2	24.4	groupXI	08	8691228		groupXI
203	*OMM1293/2	24.4	groupXI	08	9952481		groupXI
204	*OMM1206/2	24.4	groupXI		4948486		groupXI
205	*OMM5154/2	24.8	groupXI	08	9146734		groupXI
206	*OMM1200/2	28.3	groupXI		10060756		groupXI
207	*IgM/2	33.3	groupXI	08		12330953		groupXI
208	*BX890355/2	36.9	groupXI	08	16228298		groupXI
209	*OMM1612	38.3	groupXI	08	675652	674619	groupXI	groupXI
210	*OMM1517	38.3	groupXI	08	7268031		groupXI
211	*OMM5140/2	40.5	groupXI	08	13443333		groupXI
212	*AANAT2/2	41.6	groupXI	08	13703161	13702853	groupXI	groupXI
213	*OMM5139/2	44.3	groupXI	08	13443153		groupXI
215	*OMM1268	46.1	groupXI	08	14444053	14433925	groupXI	groupXI
216	*Hsp70A	46.1	groupXI	08	12697364	10121285	groupXI	groupXII
217	*OMM1635	47.3	groupXI	08	6158549		groupXI
218	*OMM1267	47.7	groupXI	08	6000123	5999182	groupXI	groupXI
219	*OMM1396	47.7	groupXI	08	6056091		groupXI
241	*BX296674/1	48	groupXI	08	12629926	12628810	groupXI	groupXI
220	*OMM5055	48.6	groupXI	08	6241148		groupXI
221	*Omy1377INRA/2	49.5	groupXI	08	6773722	6773056	groupXI	groupXI
222	*GH1	49.8	groupXI		16069968	16069731	groupXI	groupXI
223	*HoxB4a/2	49.8	groupXI	08	1679302	11647407	groupXI	groupXII
224	*OMM1711	52.6	groupXI	08	1953236		groupXI
225	*OMM5047	58.5	groupXI	08	2164717		groupXI
226	*Omy1231INRA/1	59.3	groupXI	08	451659		groupXI
227	*OMM5127/1(INRA)	59.3	groupXI		16700380		groupXI
228	*Omy1287INRA/1	59.3	groupXI	08	2164823		groupXI
229	*Omy1524INRA	60.4	groupXI	08	485468		groupXI
230	*Omy1114INRA	62.8	groupXIII		1606973		groupXIII
231	*Ssa8BSFU	65.3	groupVII		22846395		groupVII
214	*hsc71	70	groupVII	20	11132072	11130068	groupVII	groupVII
233	*OMM5141/1	83.1	groupV(groupXI)	19(08)	8329800	8327489	groupV	groupV
232	*Ots215	85.2	groupVII	14	25175516		groupVII
234	*OmyS00552INRA	88.1	groupVII	14	25249891	25247236	groupVII	groupVII
235	*OMM5127/1(ARS)	88.5	groupXI		16700380		groupXI
236	*Omy1329INRA	89.7	groupVII	14	13452484		groupVII
237	*BX873441/1	89.7	groupVII	14	17717303	17704698	groupVII	groupVII
238	*Omy1159INRA	93.2	groupVII	14	17717423		groupVII
239	*OMM1363	99.5	groupVII	14	16494389		groupVII
240	*OMM1192	104.3	groupXIII(groupXIV)	09(12)	2151067	2146003	groupXIII	groupXIII
242	*OMM1825/2	106.4	groupXIII(groupXIV)	12	12865879	12860333	groupXIII	groupXIII
243	*Och15	106.4	groupXIII(groupXIV)	12	16100527	16085794	groupVIII	groupVIII
244	*Omy1399INRA	113.3	groupXIV(groupXIII)	12	7162907		groupXIV
245	*OMM1042	114.9	groupVIII	12	16100518	16085794	groupVIII	groupVIII
246
247	group RT10
248	*OMM5172	19.6	groupXIII	09		9949000		groupXIII
250	*OMM5254	21.3	groupXIII	09	8105666		groupXIII
251	*BX867246	23.2	groupXIII	09	8107142	8090214	groupXIII	groupXIII
252	*Omy1063INRA	23.9	groupXIII	09	16295677	16295347	groupXIII	groupXIII
253	*OmyS00564INRA	25.2	groupXIII	09	16430859		groupXIII
254	*Omy1160INRA	26.5	groupXIII	09	14371374	14368341	groupXIII	groupXIII
255	*One111ADFG	27.7	groupXIII	09	13829170	8358318	groupXIII	groupVIII
256	*OMM1749	34.7	groupXIII	09	12383177		groupXIII
257	*Omy1477INRA	38.3	groupXIII	09	9814662	9814339	groupXIII	groupXIII
258	*OmyS00583INRA	46.6	groupXIII	09	13195234	13194223	groupXIII	groupXIII
259	*Oki23	46.6	groupXIII	09	1877705		groupXIII
260	*OmyUW1120	47.6	groupXIII		5351197		groupXIII
261	*OMM5286	47.6	groupXIII	09	6203997		groupXIII
262	*BHMS356	47.6	groupXIII	09	5971031		groupXIII
263	*Omi44TUF	47.6	groupXIV(groupXIII)		3066137		groupXIV
264	*OMYIL1B(DIAS)	48.2	groupXIII	09	19422327	19421923	groupXIII	groupXIII
265	*CR363293	54.6	groupII	03	21172250		groupII
249	*Cyp1A2	56	groupII	03	4344030	4341876	groupII	groupII
266	*OMM1215/1	65.4	groupII	03	1367801		groupII
267	*CA366526	65.4	groupII		915883	909776	groupII	groupII
268	*OMM1512/1	70.9	groupII		11931793		groupII
269	*OmyMYODDIAS/1(ARS)	75.3	groupXIX(groupII)	06(03)	9372166	9370025	groupXIX	groupXIX
270	*OMM1661/1	77.7	groupXIII	9	9023973		groupXIII
271	*BX867151/1	81.6	groupII	03	14580795		groupII
272	*OmyMYODDIAS/1(UoG)	82.9	groupXIX(groupII)	06(03)	9372166	9370025	groupXIX	groupXIX
273	*OMM1237	84.3	groupII	03	15601681	15599550	groupII	groupII
274	*OMM1213/1	84.3	groupII	03	17309766		groupII
275	*OMM1539/1	84.7	groupII		16856844		groupII
276	*OMM1214	85.5	groupII	03	17309766		groupII
277	*OMM1424	92.8	groupII		20608400		groupII
278	*Omy1163INRA/1	110.3	groupXIX(groupII)	06(03)	12551912		groupXIX
279	*CA039640/1	114	groupII	03	22442654	22433453	groupII	groupII
280	*OMM1197/1	117.4	groupII		21880156	21867141	groupII	groupII
281	*CA364516/1	117.4	groupII	03	22369534	22369179	groupII	groupII
282
283	group RT11
284	*OMM1018(ARS)	0	groupI	13	5448930		groupI
285	*Omy1469INRA	18.4	groupI	13	8599109	8598220	groupI	groupI
286	*OMM1154	25.6	groupI	13	8979953		groupI
287	*Omy1249INRA	25.6	groupI	13	9359722	9359890	groupI	groupI
288	*OMM5178	26.8	groupI	13	9703197	9701258	groupI	groupI
289	*OMM1172	28.5	groupVII(groupI)	13	17484830		groupVII
290	*Omy1496INRA	31.4	groupI		18009821		groupI
291	*OmyS00254INRA	33.5	groupI	13	16588424	16588424		groupI
292	*OmyS00011INRA	34.9	groupI	13	14604458	1321632	groupVII	groupI
293	*OMM5308	40.5	groupI	13	17340656	17339977	groupI	groupI
294	*OMM1018(INRA)	40.5	groupI	13	5448930		groupI
295	*Ssa80BSFU/1	41.3	groupI	13	5596178		groupI
296	*SL	48.1	groupI	13	3538535	3537920	groupI	groupI
297	*CA347214	48.1	groupI	13	19488164	19488019	groupI	groupI
298	*OMM5006	54.2	groupI	13	19488013	19488019	groupI	groupI
299	*Omi69TUF	60.4	groupI	13	6200775		groupI
300	*OMM5302	61.2	groupI	13	6236902	6236909	groupI	groupI
301	*OMM1688	62.8	groupI		4780430		groupI
302	*Omy1017INRA	62.8	groupI	13	6273309	6272282	groupI	groupI
303
304	group RT12
305	*Omy1212INRA/1	0	groupXVI(groupI)	21(02)	13145133	13139683	groupXVI	groupXVI
306	*OMM5273/1	16.4	groupXVI(groupI)	21(02)	7523259	7783810	groupXVI	groupII
307	*Omy1397INRA/1	16.4	groupI		27322252	27316200	groupI	groupI
308	*Omy1088INRA/1	16.4	groupI		27315629	27313598	groupI	groupI
309	*OMM1478/1	21	groupXV	22	8542368		groupXV
310	*ATP1B1B/1	26.3	groupVIII(groupXV)	04	26948535	17702912	groupI	groupVIII
311	*OMM1821	34.3	groupXVII	05	6636193	6623655	groupXVII	groupXVII
312	*OMM3121	37.3	groupI	02	20760890	20754740	groupI	groupI
313	*OMM5041	38.3	groupXV		8055962	8052578	groupXV	groupXV
314	*OMM5233/1	39.9	groupI	02	20605910	20605741	groupI	groupI
315	*OMM1345/1(INRA)	40.8	groupXV	10	9830547		groupXV
316	*OMM1236(ARS)	48	groupVIII(groupXV)	04	18225337	18225253	groupVIII	groupVIII
317	*Omy1071INRA/1	48.8	groupXVI(groupI)	21(02)	7386435	7363407	groupXVI	groupXVI
318	*OMM5161/1	50.2	groupI	02	27792937		groupI
319	*OMM5029	58.6	groupI	02	25465197		groupI
325	*OMM5098	60	groupI	02	25465491		groupI
351	*ATP1A1B/1	63	groupI	02	21723984	21699651	groupI	groupI
322	*BX866899	65.4	groupI	13	17340459	25121888	groupI	groupVII
323	*BX305657	65.4	groupXV	22	8055962	8052578	groupXV	groupXV
320	*OMM5258	65.4	groupXII(groupXVII)	07(05)	9370053	11923040	groupXVIII	groupXII
321	*HoxC9b	65.4	groupXII(groupXVII)	07(05)	11616274	11616265	groupXII	groupXII
324	*OMM1652	65.9	groupXVII	05	10898822		groupXVII
326	*Ssa54BSFU	76.4	groupXVII	07(05)	5615990		groupXVII
327	*OMM3054	76.4	groupXVII	05	10394173		groupXVII
328	*OMM3049	76.4	groupXVII	05	10353689		groupXVII
329	*Omy1202INRA	76.4	groupXVII	05	10584450	10583351	groupXVII	groupXVII
330	*BX342964/1	76.9	groupXII(groupXVII)	07(05)	9683295	9682550	groupXII	groupXII
331	*OMM3050	88.4	groupXVII	05	10345695		groupXVII
332	*OMM1828	90.7	groupXVII	05	9796333		groupXVII
333	*OMM1136	90.7	groupXVII	05	9473581		groupXVII
334	*OMM1168	93.4	groupXVII	05	9402032		groupXVII
335	*OMM1809	99.2	groupXVII	05	11633909	11632756	groupXVII	groupXVII
336	*Omy1384INRA	104.1	groupXII(groupXVII)	07(05)	11328899		groupXII
337	*OmyS00013INRA	104.1	groupXVII	05	9734568	9741040	groupXVII	groupXVII
338	*OMM1831	111.3	groupXVII	05	12469471	12454256	groupXVII	groupXVII
339	*CD8	114.7	groupXVII	05	8571264	8570785	groupXVII	groupXVII
340	*Omy1430INRA	117.9	groupXVII	05	7791997		groupXVII
341	*Omy1440INRA	118.3		05	7403474		groupXVII
342	*OMM5223	119.3	groupXVII	07(05)	12143322	12139047	groupXVII	groupXVII
343	*OMM1056	119.3	groupXII(groupXVII)	05	12543918		groupXII
344	*OMM5282	119.3	groupXVII		11019935		groupXVII
345	*OMM5210	119.3	groupXVII		11019882		groupXVII
346	*OMM1239	121.9	groupXVII		4323277		groupXVII
347	*OMM1040	125.8	groupXII(groupXVII)	07(05)	488630		groupXII
348	*OMM1236(UoG)	126.1	groupVIII(groupXV)	04	18225337	18225253	groupVIII	groupVIII
349	*OMM1740	130	groupXVII	05	1665891		groupXVII
350	*OMM1345/1(UoG)	130	groupXV	10	9830547		groupXV
352	*CA365390	137.6	groupXVII		1578941	1576698	groupXVII	groupXVII
353
354	group RT13
355	*OMM5157	11.9	groupIII	17	461200		groupIII
356	*Ssa17BSFU	14.8	groupIII	04(17)	1106080		groupIII
357	*BX870052/1	14.8	groupIII	17	2896638	7519	groupIII	scaffold_713
358	*OmyS00060INRA	19.8	groupXII		11306072		groupXII
359	*GS02/1	22	groupIII	17	1448824	1446399	groupIII	groupIII
360	*OMM1327	23	groupIII	17	477785	476542	groupIII	groupIII
361	*GS04	23.3	groupIII	17	1448824	1446399	groupIII	groupIII
362	*Omy1479INRA	30	groupIII	17	5144193	5143903	groupIII	groupIII
363	*OMM5230	31.2	groupIII		6296361	6295667	groupIII	groupIII
364	*CR373404	39.3	groupIII	17	8470737	8461592	groupIII	groupIII
365	*Omy1061INRA/1	39.3	groupIII	17	8469498	8461592	groupIII	groupIII
366	*Omy1211INRA	52.3	groupIII		10349095		groupIII
367	*Omy1013UW	54.7	groupXXI(groupIII)		2317147		groupXXI
368	*Omy1307INRA	56.2	groupIII	17	11151158	11148084	groupIII	groupIII
369	*OMM5148/1	63.2	groupIII	17	12926782		groupIII
370	*ATP1B3A	66.6	groupIII	17	9036665	9036495	groupIII	groupIII
371
372	group RT14
373	*OMM1338	20.2	groupXV	22	504830	503554	groupXV	groupXV
374	*OMM1241	35.8	groupI	02	27453299	27452167	groupI	groupI
375	*Omy1505INRA/1	37.6	groupI	02	6558506	27641497	groupXIX	groupI
376	*BHMS281	54.7	groupXV	22	2521387		groupXV
377	*Omy1214INRA	57.2	groupXV	22	5068200		groupXV
378	*OMM1086	59	groupXV	22	5434460	5430520	groupXV	groupXV
379	*Omy1077INRA	65.3	groupIX	01	5182674	5182247	groupIX	groupIX
380	*OMM1174/1(ARS)	71.2	groupIX	01	7638556		groupIX
381	*OMM1125/1	72.3	groupIX		11968901		groupIX
382	*Omy1407INRA	89.1	groupXV		11039057		groupXV
383	*OMM5168/1	112.9	groupIX	01	6207360		groupIX
384	*OMM1134/1	114.8	groupIX	01	6357700	6342854	groupIX	groupIX
385	*OMM5017/1	117.4	groupIX	01	6207317		groupIX
386	*OMM1413/1	117.4	groupIX	01	7159351		groupIX
387	*OMM1528/1	123	groupIX		7533700		groupIX
388	*OMM1174/1(INRA)	124.2	groupIX	01	7638556		groupIX
389	*Omy1242INRA/1	127.4	groupIX	01	7489117	7484185	groupIX	groupIX
390	*Omy1391INRA/1	130.6	groupIX		8356745		groupIX
391	*OMM1124/1	139	groupIX		11968901		groupIX
392	*OMM1227/1	144.3	groupIX	01	1593034		groupIX
393	*OmyUW1177/1	144.3	groupIX	01	9506457	9506265	groupIX	groupIX
394	*BX873975	147	groupIX	01	1641778	1637586	groupIX	groupIX
395	*Omi165TUF	149.4	groupIX	01	9506457	9506265	groupIX	groupIX
396	*Omy1232INRA/1	153.9	groupIX	01	6058345	6056674	groupIX	groupIX
397	*CA348861	154.6	groupIX	01		1568153		groupIX
398
399	group RT15
400	*Per1	2.6	groupVII(groupIV)	18	3994348	3993749	groupVII	groupVII
402	*Omy1248INRA	34.3	groupVII(groupIV)	18	3037580	3034373	groupVII	groupVII
401	*SalF41SFU/2	35	groupIV	23	32339929		groupIV
403	*Omy1112INRA	40.9	groupVII(groupIV)	18	1755419	1755256	groupVII	groupVII
404	*OMM1764/2	53.6	groupII	06(23)	10459350	10451836	groupII	groupII
405	*OMM1028	53.6	groupIV	23	20522098		groupIV
406	*OMM1166/2	54.6	groupIV		20759253	20755278	groupIV	groupIV
407	*Omi182TUF	58.8	groupIV	23	32548530		groupIV
408	*OMM1506	60.6	groupIV	23	21279035		groupIV
409	*Omy1356INRA	68.3	groupIV	23	21807608	21801158	groupIV	groupIV
410	*VIG_6	71.3	groupIV	23	30956094	1697970	groupIV	groupXVII
411	*IGF1/2	73.6	groupIV	23	32109665		groupIV
412	*Myf5-MRF4	78.3	groupXIX(groupIV)	23	9372169	9370025	groupXIX	groupXIX
413	*OMM5100	84.5	groupIV	23	30868034	30867908	groupIV	groupIV
414	*Omy1327INRA/2	89.7	groupIV	23	28739567	28736626	groupIV	groupIV
415	*BX868221/2	101.1	groupIV	23	23687443	23687033	groupIV	groupIV
416
417	group RT16
418	*BX873238	0	groupX	11	7118765	7118229	groupX	groupX
419	*OMM1352	12.9	groupX	11	13979877		groupX
420	*Omy1499INRA	13.5	groupX	11	15587784		groupX
421	*OMM1303	19	groupVII(groupI)	14		6578582		groupVII
422	*OmyD00204INRA	19.9	groupX	11	7989347	7988106	groupX	groupX
423	*OMM3066/2	22.2	groupX	11	9526465	9526273	groupX	groupX
424	*OMM1290	23.1	groupX		10673915		groupX
425	*BX867838	23.6	groupX	11	10667615	10666995	groupX	groupX
426	*HoxA4a/2	23.6	groupX	11	9881788	9880413	groupX	groupX
427	*OMM5089	24.9	groupX	11	10192168		groupX
428	*OMM5151	25.3	groupX	11	10192168		groupX
429	*CA042613	25.3	groupX	11	10192168		groupX
430	*OMM5064	26.3	groupX	11	8794704		groupX
431	*Omy1224INRA/2	27.7	groupX	11	8794704		groupX
432	*OMM5033	28.4	groupX	11	4629338		groupX
433	*OMM5169	29.1	groupX	11	4629253		groupX
434	*Omy1045INRA	30.1	groupX	11	8195379		groupX
435	*Omy1333INRA/2	30.1	groupX	11	8254976		groupX
436	*OMM5002	30.1	groupX	11	8235491	8224373	groupX	groupX
437	*OMM5297	31.6	groupX	11	8195379		groupX
438	*OMM5124	34.4	groupX		9089805		groupX
439	*OMM1606	49.6	groupX	11	5436298		groupX
440	*OmyS00580INRA	50.4	groupX	11	15062897	15061664	groupX	groupX
441	*TAP2B	51.2	groupV	19	4790106	4781870	groupV	groupV
442	*Omy1227INRA	54.9	groupX	11	1424673	1423015	groupX	groupX
443	*OmyRGT3TUF	54.9	groupX	11	1336214		groupX
444	*Omy1298INRA	58.2	groupX	11	3416762		groupX
445	*Omy1110INRA	58.7	groupX		2119687		groupX
446	*Omy1051INRA	59.2	groupX	11		3202822		groupX
447	*OMM1013	63.1	groupXVI(groupI)	21(02)	14569133	14554631	groupXVI	groupXVI
448	*OMM5161/2	70.1	groupI	02	27792937		groupI
449	*Omy1071INRA/2	73.6	groupXVI(groupI)	21(02)	7386435	7363407	groupXVI	groupXVI
450	*OMM1345/2	81.5	groupXV	10	9830547		groupXV
451	*OMM1714	82.2	groupXV	22	8181619	8165902	groupXV	groupXV
452	*CA345149	83.3	groupXV	22	10357486	10348413	groupXV	groupXV
454	*OMM1478/2	83.5	groupXV	22	8542368		groupXV
455	*OMM1156	87.1	groupXV	22	10124914	10097888	groupXV	groupXV
453	*OMM5233/2	90.5	groupI	02	20605910	20605741	groupI	groupI
456	*Omy1539INRA	90.5	groupI	02	22904301	22905521	groupI	groupI
457	*ATP1A1B/2	91.7	groupI	02	21723984	21699651	groupI	groupI
458	*Omy1088INRA/2	98	groupI		27315629	27313598	groupI	groupI
459	*Omy1397INRA/2	98	groupI		27322252	27316200	groupI	groupI
460	*OMM5273/2	102.3	groupXVI(groupI)	21(02)	7523259	7783810	groupXVI	groupII
461	*Omy1212INRA/2	106	groupXVI(groupI)	21(02)	13145133	13139683	groupXVI	groupXVI
462	*CA371653/2	107.7	groupII	03	7718622	7717906	groupII	groupII
463	*OMM5260	115.2	groupII	03	7658906	7658608	groupII	groupII
464	*BX342964/2	115.8	groupXII	7	9683295	9682550	groupXII	groupXII
465	*ATP1B1B/2	116.8	groupI	04	26948535	17702912	groupI	groupVIII
466
467	group RT17
468	*OMM1090	0	groupVI	15	5585714		groupVI
469	*Omy1456INRA	22.8	groupVI	15	7594645	7594103	groupVI	groupVI
470	*CA357130	25.2	groupVI	15	7883246	4278332	groupVI	groupXXI
471	*Omy1389INRA	48.6	groupIV	19(15)	12396199		groupIV
472	*VIG_4	54.3	groupVIII			3798130		groupVIII
473	*HoxB5b/1	54.3	groupV(groupVI)	19(15)	4610683	4610433	groupV	groupV
474	*BX305863	57.9	groupV(groupVI)	19(15)	1792727		groupV
475	*OMM5290	58.6	groupV(groupVI)		5956785		groupV
476	*GDH1	58.6	groupV(groupVI)	19(15)	1948195	1948087	groupV	groupV
477	*CA362622	58.6	groupV(groupVI)	19(15)	1981296	1974583	groupV	groupV
478	*OMM5149	58.6	groupV(groupVI)	19(15)	1963408		groupV
479	*Omy1401INRA/1	58.9	groupV(groupVI)	19(15)	2530892	2529074	groupV	groupV
480	*OMM5244	58.9	groupV(groupVI)	19(15)	1792528		groupV
481	*Omy1064INRA	58.9	groupV(groupVI)	19(15)	2123504		groupV
482	*OMM1360	71.8	groupV(groupVI)		6240573	6236769	groupV	groupV
483	*OMM5038	77.7	groupV(groupVI)	19(15)	1977243	1974583	groupV	groupV
484
485	group RT18
486	*OMM1215/2	7.1	groupII	03	1367801		groupII
487	*Omi87TUF	9.7	groupXIX(groupII)	03	17800327		groupXIX
488	*OMM1512/2	16.9	groupII		11931793		groupII
489	*OmyD00500INRA	21.9	groupII	06(03)	480024	7108886	groupII	groupXIX
490	*OMM1311	26.3	groupII	03	3926552		groupII
491	*OMM1213/2	28.5	groupII	03	17309766		groupII
492	*OMM1539/2	34.8	groupII		16856844		groupII
493	*BX867151/2	54.2	groupII	03	14580795		groupII
494	*CA039640/2	54.2	groupII	03	22442654	22433453	groupII	groupII
495	*OmyMYODDIAS/2	54.6	groupXIX(groupII)	03	9372166	9370025	groupXIX	groupXIX
496	*Omy1163INRA/2	60.7	groupXIX(groupII)	06(03)	12551912		groupXIX
497	*CA364516/2	73.3	groupII	03	22369534	22369179	groupII	groupII
498	*OMM1197/2	73.3	groupII		21880156	21867141	groupII	groupII
499
500	group RT19
501	*Myostatin2	25.7	groupXVI	21	6343408	6341546	groupXVI	groupXVI
502	*BX298853	35.6	groupXXI		244466	240732	groupXXI	groupXXI
503	*OMM5289(ARS)	47.4	groupXIII	09	1557905	1556748	groupXIII	groupXIII
504	*Ssa20.19NUIG/2	47.4	groupXIX	6	17411704		groupXIX
505	*OMM1375(INRA)	47.4	groupXXI	20	919062		groupXXI
506	*OMM5214	56.4	groupIII(groupXXI)	17(20)	5190439	5190441	groupIII	groupIII
507	*BHMS349	69.3	groupXIII		9065431		groupXIII
508	*OMM5307	70.8	groupXIII		11394615		groupXIII
510	*OMM1025	72	groupXIII	09	11320299		groupXIII
509	*Omy1283INRA/2	72	groupXXI		10144403		groupXXI
511	*OmyS00126INRA	72	groupXXI	20	19284813	19281943	groupIX	groupIX
512	*PACAP/2	74.5	groupXXI	20	9521223	12808960	groupXXI	groupIII
513	*OMM5034(ARS)	76.8	groupXXI	20	10144998		groupXXI
514	*OMM1375(ARS)	81.2	groupXXI	19	919062		groupXXI
515	*OMM3094	93.4	groupXXI	20	4764400		groupXXI
516	*OMM3095	93.4	groupXXI	20	4738355		groupXXI
517	*OMM3092	93.4	groupXXI	20	4761147		groupXXI
518	*BX073473	100.9	groupXIII	09	11660867	11658923	groupXIII	groupXIII
519	*OMM1661/2	105.4	groupXIII	09	9023973		groupXIII
520	*OMM3099	107.6	groupXIII	09	8994916		groupXIII
521	*OMM3100	107.6	groupXIII	09	8999503		groupXIII
522	*OmyD00259INRA	107.9	groupXIII	09	880775		groupXIII
523	*BX863453	112.1	groupXIII	09	14766367		groupXIII
524	*BX087958	118.1	groupXIII	09	12125857	12123418	groupXIII	groupXIII
525	*OMM5045	118.4	groupXIII	09	12038847	12033694	groupXIII	groupXIII
526	*Omy1286INRA	119.9	groupXIII	09	12038847	12033694	groupXIII	groupXIII
527	*OMM1639	122.7	groupXIII	09	9367692	9367336	groupXIII	groupXIII
528	*OMM5247	122.7	groupXIII	09	9308707	9303459	groupXIII	groupXIII
529	*OMM3042	122.7	groupXIII	09	12283301		groupXIII
530	*OMM5034(UoG)	122.7	groupXXI	20	10144998		groupXXI
531	*OmyUW1191	124.5	groupXIII	09	9558931		groupXIII
532	*OMM5289(INRA)	124.5	groupXIII	09	1557905	1556748	groupXIII	groupXIII
533	*Oki10	130.6	groupXIII		15683158		groupXIII
534	*OmyS00268INRA	133.4	groupXIII	09	13223012	13220417	groupXIII	groupXIII
535	*II_Beta_2	137.7	groupXIII	09	19423354	19421923	groupXIII	groupXIII
536	*Omy1155INRA	137.7	groupXIII	09	5704238		groupXIII
537	*OMM1581	142	groupIX	09	1368893		groupIX
538	*CA057681	142	groupXIII		19447526		groupXIII
539	*OMM5236	142	groupXIII	09	2632764	143317	groupXIII	scaffold_168
540	*One3ASC	150.7	groupXIII	09	16834897		groupXIII
541	*OMM5156	177.7	groupXIII	09	2262295	2253853	groupXIII	groupXIII
542
543	group RT20
544	*OMM5059/1	6.6	groupVII	14	19862430	19859946	groupVII	groupVII
545	*OMY1000UW	8.1	groupVII		19637603		groupVII
546	*OMM5195	14	groupVII	14	27917722		groupVII
547	*OMM5268	26.9	groupVII	14	19862430	19859946	groupVII	groupVII
548	*OMM1174/2(ARS)	35	groupIX	01	7638556		groupIX
549	*OMM5267/2	35.9	groupVII	14	19862430	19859946	groupVII	groupVII
550	*Omy1289INRA	35.9	groupI(groupVII)			13368759		groupI
551	*OMM1181	39.3	groupVII	14	25057886		groupVII
552	*OMM5262	39.5	groupXX		2314858	2311221	groupXX	groupXX
553	*OMM1160(ARS)	42.7	groupI(groupVII)	14	9852727		groupI
554	*SsaN82LEE	52	groupVII		17493240		groupVII
555	*BX873441/2	54.9	groupVII	14	17717303	17704698	groupVII	groupVII
556	*OMM1544	66.1	groupVII	14	18074757	18071000	groupVII	groupVII
559	*OMM5311	68.5	groupVII	14	22000319		groupVII
570	*OMM3003	69	groupVII		25297960		groupVII
557	*Omy1002INRA	69.5	groupIX	18	8765595	1318910	groupIX	scaffold_47
558	*BX087759	69.5	groupIX		4149763	4136068	groupIX	groupIX
560	*OMM1174/2(INRA)	83	groupIX	01	7638556		groupIX
561	*OMM3105	83.9	groupIX	01	5542339		groupIX
562	*OMM5312	83.9	groupIX	01	2053152	2052829	groupIX	groupIX
563	*OMM1068	83.9	groupIX		5751741		groupIX
564	*OMM1413/2	92.2	groupIX	01	7159351		groupIX
565	*OMM5017/2	92.2	groupIX	01	6207317		groupIX
566	*OMM1134/2	92.2	groupIX	01	6357700	6342854	groupIX	groupIX
567	*OMM5168/2	92.2	groupIX	01	6207360		groupIX
568	*Omy1116INRA	92.2	groupIX	01	6374625		groupIX
569	*OMM1348	92.7	groupIX	01	3290952	3277756	groupIX	groupIX
571	*Omy1242INRA/2	93.6	groupIX	01	7489117	7484185	groupIX	groupIX
572	*OMM1528/2	101.9	groupIX		7533700		groupIX
573	*Omy1391INRA/2	105.8	groupIX		8356745		groupIX
574	*OMM1124/2	105.8	groupIX		11968901		groupIX
575	*OMM1227/2	110	groupIX	01	1593034		groupIX
576	*Omy1232INRA/2	110	groupIX	01	6058345	6056674	groupIX	groupIX
577	*OmyUW1177/2	111.7	groupIX	01	9506457	9506265	groupIX	groupIX
578	*OMM1160(UoG)	122.2	groupI(groupVII)	14	9852727		groupI
579	*OMM1125/2	132.6	groupIX		11968901		groupIX
580
581	group RT21
582	*BX302949	0	groupXII	07	18042048	18039793	groupXII	groupXII
583	*CA061915	27.7	groupXII	05(07)	9888081		groupXII
584	*Omy1059INRA	31.1	groupXII	07	18042048	18039793	groupXII	groupXII
585	*Omy1260INRA	31.1	groupXII	07	9889541	9887201	groupXII	groupXII
586	*HoxC4a	41.2	groupXII	07	11647608	11647407	groupXII	groupXII
587	*OMM1309	41.2	groupXII		15914108		groupXII
588	*OMM1367	44.1	groupXVII(groupXII)	05(07)	3229569		groupXVII
589	*OMM5132	45.2	groupXII		12800458	12798594	groupXII	groupXII
590	*Omy1075INRA	57.1	groupXII	07	9694399	9682550	groupXII	groupXII
591	*Omy1219INRA	68.8	groupXII	07	7151455	7121528	groupXII	groupXII
592	*BX309199	68.8	groupXII	07	7152271		groupXII
593	*OMM5014	89.4	groupVII	18	6085854		groupVII
594	*OMM5256	105.8	groupVII	18	2316827		groupVII
595	*Omy1512INRA	136.8	groupVII	18	196134	195668	groupVII	groupVII
596	*OMM5148/2	142.6	groupVII(Blat)	17	12926782		groupIII
597
598	group RT22
599	*OMM5257	0	groupXII	07	11996015	11995753	groupXII	groupXII
600	*OMM5209	32.6	groupXII	07	3559386	3557195	groupXII	groupXII
601	*Omy1191INRA	45.5	groupXVII(groupXII)	07	7674056		groupXVII
602	*OMM5133	54.7	groupXII	07	15839845	3891466	groupXII	groupXII
603	*Omy1387INRA	54.7	groupXII	07	206507	193052	groupXII	groupXII
604	*OMM5321	60.4	groupXII		11374732		groupXII
605	*OMM5107	60.4	groupXII		11373802		groupXII
606	*Omy1508INRA	61.6	groupXII	07	11527923		groupXII
609	*CA367445	66.6	groupXII	07	8703180		groupXII
607	*OMM5141/2	66.6	groupV	19	8329800	8327489	groupV	groupV
608	*Omy1164INRA	69.3	groupV	19	9890617		groupV
610	*Omy1016INRA	82.2	groupV		3738602		groupV
612	*CA059136	103	groupXII		7635281		groupXII
611	*Omy1401INRA/2	103.6	groupV	22	2530892	2529074	groupV	groupV
613	*OMM5158	104.3	groupV	19	2050105	2049656	groupV	groupV
614	*OMM5056	104.3	groupV	19	2049975	2049656	groupV	groupV
615	*OMM5313	104.3	groupV	19	1869043	1856846	groupV	groupV
616	*OmyS00229INRA	105.2	groupVI(groupV)		16426714		groupVI
617	*OmyD00578INRA	109.3	groupVI(groupV)	15(19)	16427429		groupVI
618	*HoxB5b/2	123	groupV	19	4610683	4610433	groupV	groupV
619
620	group RT23
621	*OMM1095	0	groupIII	17	93522		groupIII
622	*OMM5310	0.9	groupIII		11817617		groupIII
623	*OMM1329	11.1	groupIII	17	12169528	12167809	groupIII	groupIII
624	*OMM1178	11.1	groupIII	17	12169528	12167809	groupIII	groupIII
625	*ATP1A2	18.3	groupIII	17	21706043	15239341	groupI	groupIII
626	*OMM5112	18.3	groupIII	17	15183731	15174934	groupIII	groupIII
627	*OMM5206	18.3	groupIII	17	21706043	15239341	groupI	groupIII
628	*OMM5291	18.3	groupXVIII		12165720		groupXVIII
629	*OMM5272	18.3	groupIII	17	15185957		groupIII
630	*OMM5326	22	groupIII	17	7107853		groupIII
631	*Omy1366INRA	23.6	groupIII	17	15183731	15174934	groupIII	groupIII
632	*Omy1103INRA	24.9	groupIII	17	83969	83318	groupIII	groupIII
633	*Cl_B143	26.1	groupXI	8	11449986	11449208	groupXI	groupXI
634	*OMM5176	26.2	groupIII	17	9964371		groupIII
635	*NKEF	26.8	groupIII	17	9658519		groupIII
636	*OMM5010	26.8	groupIII	17	9964371		groupIII
637	*BX870052/2	27.1	groupIII	17	2896638	7519	groupIII	scaffold_713
638	*GS02/2	29.4	groupIII	17	1448824	1446399	groupIII	groupIII
639	*OMM5167	32.7	groupIII	17	4292115	4287012	groupIII	groupIII
640	*Omy1368INRA	48.6	groupXXI(groupIII)	20(17)	4341044		groupXXI
641	*OMM5222	52.8	groupIII	9	8384118	8367852	groupIII	groupIII
642	*Omy1061INRA/2	54.7	groupIII	17	8469498	8461592	groupIII	groupIII
643	*OMM1295	55.3	groupIII	17	1686406		groupIII
644	*OMM5003	58.3	groupIII		9574924		groupIII
645	*OMM1632	64.2	groupXVIII	24	14241968		groupXVIII
646	*CR365462	64.8	groupIII	17	9562920	9555206	groupIII	groupIII
647	*Omy1358INRA	69.8	groupXVIII	24	15814582	12272793	groupXVIII	groupXV
648	*OmyUW1057	72.3	groupXVIII	24	15472644	5591517	groupXVIII	groupXX
650	*Omy1502INRA	86.4	groupVII	14	21348295	21345422	groupVII	groupVII
651	*OMM1579	92.1	groupXVIII		3480318		groupXVIII
652	*Omy1125INRA	103.5	groupXVIII		6673307	6670209	groupXVIII	groupXVIII
653	*Omy1069INRA	103.5	groupXVIII	24	9313138	9312464	groupXVIII	groupXVIII
654	*Omy1422INRA	110.3	groupXVIII	24	1044234	1037639	groupXVIII	groupXVIII
655	*OMM5274	110.5	groupXVIII	24	1030784	1029118	groupXVIII	groupXVIII
656
657	group RT24
658	*Omy1335INRA	19.6	groupXIX	06	8288678		groupXIX
659	*OMM1727	28.7	groupXIX		10068813	10061760	groupXIX	groupXIX
660	*OmyS00252INRA	28.7	groupXIX		9640934	9640525	groupXIX	groupXIX
661	*Omy1393INRA	32.5	groupXIX	06	4813174		groupXIX
662	*One2ASC	33.4	groupVIII	04	16382142		groupVIII
663	*OMM1604	45.8	groupVIII	04	18781512	18778136	groupVIII	groupVIII
664	*GS01	46.1	groupVIII	17(04)	2257831		groupVIII	groupVIII
665	*OMM1507	51.5	groupVIII		515203		groupVIII
666	*BHMS377	60.9	groupVIII	04	19100869	19098864	groupVIII	groupVIII
667	*BX296674/2	69.4	groupXI	08	12629926	12628810	groupXI	groupXI
672	*OmyS00361INRA	69.5	groupVIII	04	7128733	7128424	groupVIII	groupVIII
668	*Omy1287INRA/2	69.5	groupXI	08	2164823		groupXI
669	*Omy1231INRA/2	69.5	groupXI	08	451659		groupXI
670	*Omy1233INRA	69.5	groupXI		16700380		groupXI
671	*BX087219	70.3	groupXI		16700458		groupXI
673	*Omy1306INRA	96.2	groupXVIII	24	8376285	8375481	groupXVIII	groupXVIII
674	*OMM1582	110.9	groupXVIII	24	2211718	2211718	scaffold_84	groupXVIII
675	*OmyS00579INRA	117	groupXVIII	24	14410662		groupXVIII
676	*BX077780	134.2	groupXVIII	24	11441344	11435742	groupXVIII	groupXVIII
677	*OMM3064/1	168.3	groupXVII	5			groupXVII
678
679	group RT26
680	*Omy1398INRA	0	groupI	13	9724246	9723215	groupI	groupI
681	*Omy1321INRA	0	groupI	13	9800384	9799920	groupI	groupI
682	*OMM5159	18.6	groupI	13	8962257	8959411	groupI	groupI
683	*Omy1517INRA	24.1	groupI	13	15791091	15780868	groupI	groupI
684	*CB506726	33.2	groupI	13	903349	898273	groupI	groupI
685	*CA052244	33.2	groupI	13	903181	898273	groupI	groupI
686	*Ssa80BSFU/2	33.3	groupI	13	5596178		groupI
687	*Omy1511INRA	36	groupI	13	6802924	6802071	groupI	groupI
688	*BX860240	36.3	groupI	13	10088332	10085122	groupI	groupI
689	*OMM1436	45.1	groupI		18959063		groupI
690	*OmyS00570INRA	49.4	groupXIII	09			groupXIII	groupXIII
691	*OMM5036	62	groupI	13	4816926		groupI
692	*Omy1284INRA	63.2	groupI	13	4816926		groupI
693	*OMM1288	63.2	groupI	13	10740982	10680875	groupI	groupI
694
695	group RT27
696	*Ssa64BSFU	0	groupXX	16	9471720		groupXX
697	group RT27
698	*BX321659/1	34.8	groupXX	16		13363769		groupXX
699	*OMM1778/1	39.5	groupXX	16	12850107	12836912	groupXX	groupXX
700	*OtsG423UCD	50.7	groupXX	16	13034334	13031506	groupXX	groupXX
701	*OMM1624/1	51.1	groupXX	16	12539336	12528767	groupXX	groupXX
702	*OMM5000/1	51.7	groupXX	16	12392636	12388827	groupXX	groupXX
703	*Omy1204INRA	55.7	groupXX	16	12059023	3200827	groupXX	scaffold_27
704	*Omy1472INRA	57.8	groupXX	16	11186185		groupXX
705	*OMM5188	57.8	groupXX	16	657793	656230	groupXX	groupXX
706	*OMM1263/1	60	groupXX	16	9080583	18364979	groupXVIII	groupXX
707	*Omi175TUF/1	63.8	groupXX	16	18687005	18616195	groupXX	groupXX
708	*OMM1536	64.4	groupXVIII(groupXX)	24	9209373	9208545	groupXVIII	groupXVIII
709	*ATP1A3/1	69.4	groupXX	16	11268752		groupXX
710	*OMM5246/1	69.8	groupXX	16	11401577	11399057	groupXX	groupXX
711	*OMM1766/1	72.4	groupXX		4532476		groupXX
712	*Omy1429INRA	72.4	groupXX	16	10248404	10242469	groupXX	groupXX
713	*Omy1323INRA/1	77.7	groupXX	16	14463388	14460108	groupXX	groupXX
714	*OMM5142/1	79.2	groupXX	16	4500816	12818811	groupX	groupXX
715	*Omy1076INRA	80.3	groupXX	16	15465031	15465731	groupXX	groupXX
716	*OMM3079	80.3	groupXX	16	15355327		groupXX
717	*Ots529NWFSC	80.3	groupXIX	06	11850519	11849736	groupXIX	groupXIX
718	*OMM1722	81.4	groupXX		4532476		groupXX
719	*OMM1364	82.5	groupXX		14623849		groupXX
720	*RAG1	82.5	groupXIX	06	14495526	14493756	groupXIX	groupXIX
721	*OMM5042	85.5	groupXX	16	17276420		groupXX
722	*OMM1070	86.2	groupXX	16	17825450	17802481	groupXX	groupXX
723	*Omy1423INRA	88.3	groupXIX		13389816	13388071	groupXIX	groupXIX
724	*IGF2	91.3	groupXIX	23(06)	13288155	13287163	groupXIX	groupXIX
725	*OMM1702	91.3	groupXIX		13528082		groupXIX
726	*OMM5203	102.7	groupXIX	06	5264531		groupXIX
727	*OMM5198	109.5	groupXIX	06	17210934		groupXIX
728	*Omy1148INRA	110.3	groupXIX	06	5098548		groupXIX
729	*OmyS00562INRA	110.5	groupXIX	06	1607990	1597956	groupXIX	groupXIX
730	*Omy1264INRA	110.5	groupIII	06	2855820	2853612	groupIII	groupIII
731	*Ssa95BSFU	119.5	groupXIX	06	17205521		groupXIX
732	*OMM5187	119.7	groupXIX	06	17054927	17024766	groupXIX	groupXIX
733	*OmyS00498INRA	122.7	groupII(groupXIX)		15349869	15348070	groupII	groupII
734	*ras-1	124.9	groupXI	06	12569049		groupXI
735	*FGF6/2	125.9	groupXIX	06	19489058	19484670	groupXIX	groupXIX
736	*OMM1666	128.1	groupXIX		8874219		groupXIX
737	*BX863380(ARS)	128.4	groupXIX	06	6087354	6085324	groupXIX	groupXIX
738	*OMM1679	138.7	groupXIX	06	6265932		groupXIX
739	*HoxA11b	139.6	groupXX	11(16)	9716857	9716854	groupXX	groupXX
740
741	group RT29
742	*OMM3064/2	3.1	groupXVII	05	10333334		groupXVII
743	*OMM1173	30.5	groupXVII		1578939		groupXVII
744	*OMM1033	30.5	groupXVII		1477857	1476939	groupXVII	groupXVII
745	*CA055420	39.7	groupXVII	05	5665152	5650188	groupXVII	groupXVII
746	*sG3PDH-1*	45.8	groupXX	16	5185169	5178644	groupXX	groupXX
747	*Pr_Mx	55.2	groupXVII	05		8817603		groupXVII
748	*HoxC6b/2	58.4	groupXII(groupXVII)	07(05)	11633747	11633747	groupXII	groupXII
749	*HoxC4b	58.4	groupXII(groupXVII)	07(05)	11647412	11647407	groupXII	groupXII
750	*Omy1271INRA	68.3	groupXII(groupXVII)	07(05)	979046	15421259	scaffold_27	groupXII
751	*OMM1201	69.2	groupXVII	9	8052204		groupXVII
752	*OMM5059/2	71.2	groupVII(groupIX)	14	19862430	19859946	groupVII	groupVII
753	*Omy1040INRA	78.1	groupXVII	05	7792533		groupXVII
754	*OMM1705	84.1	groupVII(groupIX)		12173714		groupVII
755	*Ifn_inducib	88.9	groupXIX	6	4358459		groupXIX
756	*CA367675	88.9	groupVI(groupIX)	15(01)	4328029	4327888	groupVI	groupVI
757	*OMM1437	97.2	groupIX	01	12532395		groupIX
758	*OMM1162	100.2	groupIX		10529437		groupIX
759	*OmyS00556INRA	103.4	groupII		3598750		groupII
760	*Omy1357INRA/2	103.4	groupIX	01	10172926	10171914	groupIX	groupIX
761	*Str1BFRO/2	103.4	groupIX	01	16811154	16807895	groupIX	groupIX
762	*Ssa208/2	106.4	groupIX		13782303		groupIX
763	*OMM1357	112.1	groupIX	01	10788392	10780063	groupIX	groupIX
764	*OMM5051/2	114.4	groupIX	15(01)	18748453		groupIX
765	*OMM5227	114.4	groupIX	01	15563508	15561966	groupIX	groupIX
766	*Omy1197INRA/2	115.8	groupIX		17710213		groupIX
767	*Omy1516INRA/2	125.5	groupXI(groupIX)	15(01)	15558130	15551951	groupXI	groupXI
768	*Omy1418INRA/2	131.5	groupIX	01	15009337		groupIX
769	*Cocl-lav72/2	131.5	groupIX	01	14539167		groupIX
770	*Omy1145INRA/2	131.5	groupIX	01	14878079	14877441	groupIX	groupIX
771	*BX885263/2	131.5	groupIX	01	4476878	4476469	groupIX	groupIX
772	*CA358173/2	138.3	groupIX	01	15165713		groupIX
773	*OMM1240/2	140.1	groupXI(groupIX)	15(01)		2353909		groupXI
774	*Omy1526INRA/2	140.1	groupIX	01	18034786	18032292	groupIX	groupIX
775	*Omy1247INRA/2	140.1	groupIX		4853552		groupIX
776
777	group RT30
778	*OMM1610/2	0	groupVI(groupV)		7275978		groupVI
779	*Ssa103BSFU	22.7	groupVI(groupV)	15	2305400	2305296	groupVI	groupVI
780	*OMM5224	26.2	groupVI(groupV)	15	1654667	1604348	groupVI	groupVI
781	*Omy1380INRA	26.2	groupVI(groupV)	15	1479157	23915650	groupVI	groupVII
782	*OMM1623	30.5	groupVI(groupV)	15	1237755		groupVI
783	*GnRH-3A	37	groupVI(groupV)	15	11408815	11406462	groupVI	groupVI
784	*OMM5242/2	46	groupVI(groupV)	01(15)	19682182	8729220	groupIV	groupVI
785	*Omy1014INRA	48.9	groupVI(groupV)	15	9422757	9413846	groupVI	groupVI
786	*OMM1186	51.9	groupV(groupVI)	19(15)	6947715	12798318	scaffold_48	groupXI
787	*Omy1049INRA	52.9	groupV(groupVI)	19(15)	2247697	2246431	groupV	groupV
788	*Omi84TUF(INRA)	54.2	groupVI(groupV)	15	5499540		groupVI
789	*OMM1587	55.1	groupXIV	12	11036538	11006391	groupXIV	groupXIV
790	*OMM1442/2	64	groupV(groupVI)	19(15)	921867		groupV
791	*OMM5127/2	73.2	groupXI(groupV)		16700380		groupXI
792	*BX871195/2	73.2	groupV(groupVI)	19(15)	1684901		groupV
793
794	group RT31
795	*OmyS00471INRA	24.7	groupXX	01	66888	279326	groupXV	groupXX
796	*OMM5005	37.2	groupXVI	21	6991831	6990507	groupXVI	groupXVI
797	*BX318599/2	46.3	groupXVI	21	6991832	6990507	groupXVI	groupXVI
798	*OMM5220	50.7	groupXVI	21	20750041	8508602	groupI	groupXVI
799	*Omy1067INRA	52.2	groupXVI	24		403151		groupXVI
800	*Omy1009INRA	52.2	groupXVI		419684	419610	groupXVI	groupXVI
801	*OMM1434	66.7	groupXVI	21	14660911	14554631	groupXVI	groupXVI
802	*OMM1766/2	84	groupXX		4532476		groupXX
803	*BHMS129	85	groupXVI		288910	288127	groupXVI	groupXVI
804	*HoxD10a	85	groupXVI	21	9819046	9817449	groupXVI	groupXVI
805	*HoxD4a	131.2	groupXVI	21	9803405	9802221	groupXVI	groupXVI
806	*HoxD9a	86.7	groupXVI	21	9815577	9813729	groupXVI	groupXVI
807	*OMM5204	93.7	groupXVI	21	11215575	10756061	groupXVI	groupXII
808	*OMM1058	97.2	groupXVI	21	3353296		groupXVI
809	*OMM1278	99	groupXX		4033237	3999224	groupXX	groupXX
810	*Omy1027INRA	102.4	groupXX	16	3543568	3528046	groupXX	groupXX
811	*ATP1A3/2	103.8	groupXX	16	11268752		groupXX
812	*Omy1323INRA/2	112	groupXX	16	14463388	14460108	groupXX	groupXX
813	*OMM1391/1	112.4	groupXX		9470206		groupXX
814	*Omy1308INRA	112.7	groupX(groupXX)		12205383		groupX
815	*OMM5246/2	120.3	groupXX	16	11401577	11399057	groupXX	groupXX
816	*Omi175TUF/2	125.4	groupXX	16	18687005	18616195	groupXX	groupXX
817	*OMM1263/2	129.7	groupXX	16	9080583	18364979	groupXVIII	groupXX
818	*OMM1624/2	129.7	groupXX	16	12539336	12528767	groupXX	groupXX
819	*OMM5067	129.7	groupXX		18013802	18012706	groupXX	groupXX
820	*OMM1138	131.5	groupXX		675868		groupXX
821	*OMM5121	132.1	groupXX		660535	654238	groupXX	groupXX
822	*OMM1137	132.5	groupXX		675868		groupXX
823	*OMM5142/2	136.4	groupXX	16	4500816	12818811	groupX	groupXX
824	*OmyS00561INRA	139.7	groupXX	16	12418856	12418040	groupXX	groupXX
825	*OMM5000/2	139.7	groupXX	16	12392636	12388827	groupXX	groupXX
826	*OMM1778/2	139.7	groupXX	16	12850107	12836912	groupXX	groupXX
827	*Ots526NWFSC	143.1	groupXX		10517914		groupXX
828	*BX321659/2	149.3	groupXX	16		13363769		groupXX
829	*HoxA2b	153.3	groupXX	11(16)	9733716	9860314	groupXX	groupX

## Sheet: 6 Oxford 3WGD stickleback
1	Stickleback gene 1	EnsemblGeneID	EnsemblProteinID	ChromosomeName	GeneStart(bp)	GeneEnd(bp)		Stickleback gene 2	EnsemblGeneID	EnsemblProteinID	ChromosomeName	GeneStart(bp)	GeneEnd(bp)
2	ENSGACG00000006981	ENSGACG00000006981	ENSGACP00000009262	groupI	4442339	4461112		ENSGACG00000006998	ENSGACG00000006998	ENSGACP00000009271	groupI	4459442	4461112			Gac_I	Gac_II	Gac_III	Gac_IV	Gac_V	Gac_VI	Gac_VII	Gac_VIII	Gac_IX	Gac_X	Gac_XI	Gac_XII	Gac_XIII	Gac_XIV	Gac_XV	Gac_XVI	Gac_XVII	Gac_XVIII	Gac_XIX	Gac_XX	Gac_XX1
3	ENSGACG00000007320	ENSGACG00000007320	ENSGACP00000009712	groupI	5512892	5515273		ENSGACG00000013023	ENSGACG00000013023	ENSGACP00000017243	groupI	16804582	16810061		Gac_I	5	1	13				114	5	1	1					3	76		5	2
4	ENSGACG00000008344	ENSGACG00000008344	ENSGACP00000011033	groupI	7067099	7068103		ENSGACG00000013400	ENSGACG00000013400	ENSGACP00000017708	groupI	17460083	17461114		Gac_II	1	3		1			1	2	2					1		17		11	114	3
5	ENSGACG00000009801	ENSGACG00000009801	ENSGACP00000012951	groupI	9723215	9733089		ENSGACG00000013147	ENSGACG00000013147	ENSGACP00000017385	groupI	16989648	17008533		Gac_III	13		2	1		1	8	135	1							14			1		57
6	ENSGACG00000015464	ENSGACG00000015464	ENSGACP00000020400	groupI	27507092	27513914		ENSGACG00000015472	ENSGACG00000015472	ENSGACP00000020413	groupI	27514141	27518203		Gac_IV		1	1	5	1	1	45		36					1	6		2		79
7	ENSGACG00000006998	ENSGACG00000006998	ENSGACP00000009271	groupI	4459442	4461112		ENSGACG00000006981	ENSGACG00000006981	ENSGACP00000009262	groupI	4442339	4461112		Gac_V				1	2	67			1		127								1	1
8	ENSGACG00000013023	ENSGACG00000013023	ENSGACP00000017243	groupI	16804582	16810061		ENSGACG00000007320	ENSGACG00000007320	ENSGACP00000009712	groupI	5512892	5515273		Gac_VI			1	1	67	1			49	2	1		1		2	9		1
9	ENSGACG00000013400	ENSGACG00000013400	ENSGACP00000017708	groupI	17460083	17461114		ENSGACG00000008344	ENSGACG00000008344	ENSGACP00000011033	groupI	7067099	7068103		Gac_VII	114	1	8	45			15		29			1	2		2				1		6
10	ENSGACG00000013147	ENSGACG00000013147	ENSGACP00000017385	groupI	16989648	17008533		ENSGACG00000009801	ENSGACG00000009801	ENSGACP00000012951	groupI	9723215	9733089		Gac_VIII	5	2	135					3						2	14
11	ENSGACG00000015472	ENSGACG00000015472	ENSGACP00000020413	groupI	27514141	27518203		ENSGACG00000015464	ENSGACG00000015464	ENSGACP00000020400	groupI	27507092	27513914		Gac_IX	1	2	1	36	1	49	29				108						1			1	1
12	ENSGACG00000007587	ENSGACG00000007587	ENSGACP00000010059	groupI	5794328	5802345		ENSGACG00000015319	ENSGACG00000015319	ENSGACP00000020203	groupII	7730342	7741546		Gac_X	1					2				2		1			12			3		141
13	ENSGACG00000004417	ENSGACG00000004417	ENSGACP00000005840	groupI	69460	74583		ENSGACG00000013888	ENSGACG00000013888	ENSGACP00000018352	groupIII	2190329	2193881		Gac_XI					127	1			108		5	1	3		1
14	ENSGACG00000004731	ENSGACG00000004731	ENSGACP00000006240	groupI	452299	459852		ENSGACG00000015444	ENSGACG00000015444	ENSGACP00000020376	groupIII	8038754	8045785		Gac_XII							1			1	1	23					100		1
15	ENSGACG00000005540	ENSGACG00000005540	ENSGACP00000007331	groupI	1508261	1535124		ENSGACG00000013492	ENSGACG00000013492	ENSGACP00000017854	groupIII	1536538	1543454		Gac_XIII						1	2				3		3	138			11
16	ENSGACG00000005585	ENSGACG00000005585	ENSGACP00000007386	groupI	1594281	1664168		ENSGACG00000015468	ENSGACG00000015468	ENSGACP00000020410	groupIII	8127912	8173240		Gac_XIV		1		1				2					138	1				1	1
17	ENSGACG00000005662	ENSGACG00000005662	ENSGACP00000007489	groupI	1855721	1863275		ENSGACG00000013485	ENSGACG00000013485	ENSGACP00000017830	groupIII	1517985	1529008		Gac_XV	3			6		2	2	14		12	1				1	2		104		1	2
18	ENSGACG00000007068	ENSGACG00000007068	ENSGACP00000009357	groupI	4543685	4582641		ENSGACG00000015019	ENSGACG00000015019	ENSGACP00000019831	groupIII	6732312	6752007		Gac_XVI	76	17	14			9									2	2
19	ENSGACG00000007332	ENSGACG00000007332	ENSGACP00000009732	groupI	5537599	5542661		ENSGACG00000015732	ENSGACG00000015732	ENSGACP00000020764	groupIII	9004080	9007431		Gac_XVII				2					1			100	11				7
20	ENSGACG00000007374	ENSGACG00000007374	ENSGACP00000009789	groupI	5548344	5562595		ENSGACG00000015743	ENSGACG00000015743	ENSGACP00000020780	groupIII	9013306	9019514		Gac_XVIII	5	11				1				3				1	104			1		20
21	ENSGACG00000007598	ENSGACG00000007598	ENSGACP00000010084	groupI	5807949	5810402		ENSGACG00000015748	ENSGACG00000015748	ENSGACP00000020785	groupIII	9026167	9031456		Gac_XIX	2	114	1	79	1		1					1		1					3		1
22	ENSGACG00000010023	ENSGACG00000010023	ENSGACP00000013231	groupI	10009030	10010560		ENSGACG00000013842	ENSGACG00000013842	ENSGACP00000018283	groupIII	2145732	2147683		Gac_XX		3			1				1	141					1			20
23	ENSGACG00000010092	ENSGACG00000010092	ENSGACP00000013327	groupI	10034861	10065615		ENSGACG00000013841	ENSGACG00000013841	ENSGACP00000018279	groupIII	2136579	2142105		Gac_XX1			57				6		1						2				1
24	ENSGACG00000010096	ENSGACG00000010096	ENSGACP00000013332	groupI	10068110	10069294		ENSGACG00000013840	ENSGACG00000013840	ENSGACP00000018278	groupIII	2130944	2132187
25	ENSGACG00000010170	ENSGACG00000010170	ENSGACP00000013427	groupI	10152497	10153833		ENSGACG00000013835	ENSGACG00000013835	ENSGACP00000018272	groupIII	2123321	2125079
26	ENSGACG00000013228	ENSGACG00000013228	ENSGACP00000017487	groupI	17134277	17138229		ENSGACG00000019164	ENSGACG00000019164	ENSGACP00000025338	groupIX	15595690	15599376
27	ENSGACG00000004408	ENSGACG00000004408	ENSGACP00000005818	groupI	42006	46064		ENSGACG00000020170	ENSGACG00000020170	ENSGACP00000026645	groupVII	12710499	12715104
28	ENSGACG00000005047	ENSGACG00000005047	ENSGACP00000006659	groupI	825335	835930		ENSGACG00000020779	ENSGACG00000020779	ENSGACP00000027474	groupVII	24927490	24934820
29	ENSGACG00000005051	ENSGACG00000005051	ENSGACP00000006676	groupI	845685	851086		ENSGACG00000020777	ENSGACG00000020777	ENSGACP00000027471	groupVII	24894073	24901097
30	ENSGACG00000005161	ENSGACG00000005161	ENSGACP00000006825	groupI	913769	925638		ENSGACG00000020421	ENSGACG00000020421	ENSGACP00000026998	groupVII	18349455	18364730
31	ENSGACG00000005214	ENSGACG00000005214	ENSGACP00000006908	groupI	959004	989717		ENSGACG00000020415	ENSGACG00000020415	ENSGACP00000026989	groupVII	18180559	18199729
32	ENSGACG00000005285	ENSGACG00000005285	ENSGACP00000007004	groupI	1175505	1181937		ENSGACG00000020409	ENSGACG00000020409	ENSGACP00000026980	groupVII	18133048	18140770
33	ENSGACG00000005375	ENSGACG00000005375	ENSGACP00000007102	groupI	1260571	1274267		ENSGACG00000020780	ENSGACG00000020780	ENSGACP00000027476	groupVII	24966488	24972122
34	ENSGACG00000005430	ENSGACG00000005430	ENSGACP00000007172	groupI	1315175	1318264		ENSGACG00000020781	ENSGACG00000020781	ENSGACP00000027477	groupVII	24973918	24977322
35	ENSGACG00000005438	ENSGACG00000005438	ENSGACP00000007200	groupI	1352913	1364832		ENSGACG00000020364	ENSGACG00000020364	ENSGACP00000026915	groupVII	17522442	17530912
36	ENSGACG00000005457	ENSGACG00000005457	ENSGACP00000007214	groupI	1369446	1383127		ENSGACG00000020606	ENSGACG00000020606	ENSGACP00000027255	groupVII	21332516	21339529
37	ENSGACG00000005469	ENSGACG00000005469	ENSGACP00000007246	groupI	1385915	1393786		ENSGACG00000020607	ENSGACG00000020607	ENSGACP00000027256	groupVII	21345422	21352119
38	ENSGACG00000005511	ENSGACG00000005511	ENSGACP00000007288	groupI	1394892	1401575		ENSGACG00000020608	ENSGACG00000020608	ENSGACP00000027257	groupVII	21356720	21364035
39	ENSGACG00000005764	ENSGACG00000005764	ENSGACP00000007602	groupI	1946323	1961483		ENSGACG00000020357	ENSGACG00000020357	ENSGACP00000026907	groupVII	17392819	17405880
40	ENSGACG00000005793	ENSGACG00000005793	ENSGACP00000007660	groupI	1988336	1991038		ENSGACG00000020178	ENSGACG00000020178	ENSGACP00000026653	groupVII	12798591	12800846
41	ENSGACG00000006137	ENSGACG00000006137	ENSGACP00000008120	groupI	2293356	2295366		ENSGACG00000020360	ENSGACG00000020360	ENSGACP00000026911	groupVII	17433979	17437601
42	ENSGACG00000006321	ENSGACG00000006321	ENSGACP00000008357	groupI	3060604	3065797		ENSGACG00000020256	ENSGACG00000020256	ENSGACP00000026764	groupVII	14990159	14994685
43	ENSGACG00000006348	ENSGACG00000006348	ENSGACP00000008411	groupI	3091076	3108409		ENSGACG00000020153	ENSGACG00000020153	ENSGACP00000026623	groupVII	12219858	12237661
44	ENSGACG00000006375	ENSGACG00000006375	ENSGACP00000008469	groupI	3124210	3127693		ENSGACG00000020152	ENSGACG00000020152	ENSGACP00000026622	groupVII	12211634	12215855
45	ENSGACG00000006486	ENSGACG00000006486	ENSGACP00000008610	groupI	3303968	3318945		ENSGACG00000020192	ENSGACG00000020192	ENSGACP00000026671	groupVII	13266860	13275179
46	ENSGACG00000006790	ENSGACG00000006790	ENSGACP00000009012	groupI	4118509	4121716		ENSGACG00000020190	ENSGACG00000020190	ENSGACP00000026668	groupVII	13225914	13233322
47	ENSGACG00000006917	ENSGACG00000006917	ENSGACP00000009187	groupI	4322322	4397568		ENSGACG00000020188	ENSGACG00000020188	ENSGACP00000026666	groupVII	13116224	13176677
48	ENSGACG00000007027	ENSGACG00000007027	ENSGACP00000009319	groupI	4485819	4491775		ENSGACG00000020215	ENSGACG00000020215	ENSGACP00000026703	groupVII	14108493	14115518
49	ENSGACG00000007272	ENSGACG00000007272	ENSGACP00000009627	groupI	5357524	5359129		ENSGACG00000020361	ENSGACG00000020361	ENSGACP00000026912	groupVII	17446833	17449484
50	ENSGACG00000007693	ENSGACG00000007693	ENSGACP00000010193	groupI	5937570	5939340		ENSGACG00000020761	ENSGACG00000020761	ENSGACP00000027450	groupVII	24118128	24124103
51	ENSGACG00000007728	ENSGACG00000007728	ENSGACP00000010275	groupI	6123882	6150613		ENSGACG00000020912	ENSGACG00000020912	ENSGACP00000027652	groupVII	27841390	27842818
52	ENSGACG00000007960	ENSGACG00000007960	ENSGACP00000010540	groupI	6300577	6304779		ENSGACG00000020587	ENSGACG00000020587	ENSGACP00000027226	groupVII	20737985	20740973
53	ENSGACG00000007968	ENSGACG00000007968	ENSGACP00000010565	groupI	6315506	6357731		ENSGACG00000020586	ENSGACG00000020586	ENSGACP00000027224	groupVII	20721798	20735455
54	ENSGACG00000008046	ENSGACG00000008046	ENSGACP00000010660	groupI	6375143	6379717		ENSGACG00000020585	ENSGACG00000020585	ENSGACP00000027223	groupVII	20713655	20717664
55	ENSGACG00000008129	ENSGACG00000008129	ENSGACP00000010770	groupI	6642138	6717755		ENSGACG00000020783	ENSGACG00000020783	ENSGACP00000027479	groupVII	24994407	25061813
56	ENSGACG00000008439	ENSGACG00000008439	ENSGACP00000011162	groupI	7480872	7489908		ENSGACG00000020485	ENSGACG00000020485	ENSGACP00000027090	groupVII	19150013	19159190
57	ENSGACG00000008448	ENSGACG00000008448	ENSGACP00000011175	groupI	7509074	7523648		ENSGACG00000020480	ENSGACG00000020480	ENSGACP00000027084	groupVII	19129479	19132178
58	ENSGACG00000008468	ENSGACG00000008468	ENSGACP00000011210	groupI	7524210	7529201		ENSGACG00000020479	ENSGACG00000020479	ENSGACP00000027082	groupVII	19122394	19127881
59	ENSGACG00000008584	ENSGACG00000008584	ENSGACP00000011340	groupI	7562563	7566990		ENSGACG00000020473	ENSGACG00000020473	ENSGACP00000027073	groupVII	19070731	19075868
60	ENSGACG00000008658	ENSGACG00000008658	ENSGACP00000011441	groupI	7614233	7615946		ENSGACG00000020476	ENSGACG00000020476	ENSGACP00000027077	groupVII	19097232	19099165
61	ENSGACG00000008790	ENSGACG00000008790	ENSGACP00000011597	groupI	7804379	7814771		ENSGACG00000020487	ENSGACG00000020487	ENSGACP00000027092	groupVII	19174314	19182468
62	ENSGACG00000008799	ENSGACG00000008799	ENSGACP00000011634	groupI	7851131	7883099		ENSGACG00000020489	ENSGACG00000020489	ENSGACP00000027095	groupVII	19193068	19199077
63	ENSGACG00000009035	ENSGACG00000009035	ENSGACP00000011940	groupI	8050570	8076662		ENSGACG00000020762	ENSGACG00000020762	ENSGACP00000027451	groupVII	24162733	24170966
64	ENSGACG00000009060	ENSGACG00000009060	ENSGACP00000011960	groupI	8081930	8106122		ENSGACG00000020763	ENSGACG00000020763	ENSGACP00000027452	groupVII	24177677	24187197
65	ENSGACG00000009084	ENSGACG00000009084	ENSGACP00000011982	groupI	8360502	8362370		ENSGACG00000020851	ENSGACG00000020851	ENSGACP00000027567	groupVII	26873888	26876874
66	ENSGACG00000009109	ENSGACG00000009109	ENSGACP00000012019	groupI	8397728	8403362		ENSGACG00000020760	ENSGACG00000020760	ENSGACP00000027449	groupVII	24109910	24113096
67	ENSGACG00000009176	ENSGACG00000009176	ENSGACP00000012118	groupI	8606768	8609836		ENSGACG00000020637	ENSGACG00000020637	ENSGACP00000027296	groupVII	21654378	21656260
68	ENSGACG00000009502	ENSGACG00000009502	ENSGACP00000012528	groupI	9246964	9263588		ENSGACG00000020363	ENSGACG00000020363	ENSGACP00000026914	groupVII	17506353	17511909
69	ENSGACG00000009589	ENSGACG00000009589	ENSGACP00000012646	groupI	9346068	9352714		ENSGACG00000020350	ENSGACG00000020350	ENSGACP00000026895	groupVII	17331025	17334333
70	ENSGACG00000009594	ENSGACG00000009594	ENSGACP00000012652	groupI	9359890	9363928		ENSGACG00000020349	ENSGACG00000020349	ENSGACP00000026893	groupVII	17324971	17329397
71	ENSGACG00000009859	ENSGACG00000009859	ENSGACP00000013019	groupI	9807301	9816488		ENSGACG00000020347	ENSGACG00000020347	ENSGACP00000026890	groupVII	17315523	17319529
72	ENSGACG00000009999	ENSGACG00000009999	ENSGACP00000013219	groupI	9998415	10002459		ENSGACG00000020793	ENSGACG00000020793	ENSGACP00000027493	groupVII	25210120	25215362
73	ENSGACG00000010389	ENSGACG00000010389	ENSGACP00000013744	groupI	10821596	10839292		ENSGACG00000020213	ENSGACG00000020213	ENSGACP00000026700	groupVII	14013965	14075572
74	ENSGACG00000010429	ENSGACG00000010429	ENSGACP00000013785	groupI	10853645	10858434		ENSGACG00000020200	ENSGACG00000020200	ENSGACP00000026682	groupVII	13472213	13481428
75	ENSGACG00000010435	ENSGACG00000010435	ENSGACP00000013791	groupI	10860067	10863090		ENSGACG00000020194	ENSGACG00000020194	ENSGACP00000026676	groupVII	13295494	13299633
76	ENSGACG00000010444	ENSGACG00000010444	ENSGACP00000013840	groupI	10881353	10910999		ENSGACG00000020101	ENSGACG00000020101	ENSGACP00000026556	groupVII	10690408	10721627
77	ENSGACG00000010482	ENSGACG00000010482	ENSGACP00000013855	groupI	10940398	10945182		ENSGACG00000020103	ENSGACG00000020103	ENSGACP00000026558	groupVII	10761112	10770855
78	ENSGACG00000010488	ENSGACG00000010488	ENSGACP00000013868	groupI	10950224	10963455		ENSGACG00000020105	ENSGACG00000020105	ENSGACP00000026560	groupVII	10804173	10828839
79	ENSGACG00000010497	ENSGACG00000010497	ENSGACP00000013892	groupI	10966797	10979564		ENSGACG00000020106	ENSGACG00000020106	ENSGACP00000026563	groupVII	10836567	10850307
80	ENSGACG00000010517	ENSGACG00000010517	ENSGACP00000013930	groupI	10989308	10993656		ENSGACG00000020117	ENSGACG00000020117	ENSGACP00000026579	groupVII	11130068	11134155
81	ENSGACG00000010543	ENSGACG00000010543	ENSGACP00000013953	groupI	10994032	10995020		ENSGACG00000020121	ENSGACG00000020121	ENSGACP00000026583	groupVII	11160583	11162703
82	ENSGACG00000010555	ENSGACG00000010555	ENSGACP00000013970	groupI	11000782	11031400		ENSGACG00000020129	ENSGACG00000020129	ENSGACP00000026594	groupVII	11940010	11993968
83	ENSGACG00000010648	ENSGACG00000010648	ENSGACP00000014106	groupI	11091174	11094809		ENSGACG00000020182	ENSGACG00000020182	ENSGACP00000026658	groupVII	12902711	12906802
84	ENSGACG00000010675	ENSGACG00000010675	ENSGACP00000014127	groupI	11135265	11149842		ENSGACG00000020185	ENSGACG00000020185	ENSGACP00000026661	groupVII	13020806	13056193
85	ENSGACG00000010693	ENSGACG00000010693	ENSGACP00000014143	groupI	11198442	11224026		ENSGACG00000020774	ENSGACG00000020774	ENSGACP00000027467	groupVII	24866038	24867435
86	ENSGACG00000010697	ENSGACG00000010697	ENSGACP00000014160	groupI	11344900	11377049		ENSGACG00000020773	ENSGACG00000020773	ENSGACP00000027466	groupVII	24387904	24556179
87	ENSGACG00000010854	ENSGACG00000010854	ENSGACP00000014363	groupI	11878414	11880168		ENSGACG00000020523	ENSGACG00000020523	ENSGACP00000027136	groupVII	19584621	19586553
88	ENSGACG00000010856	ENSGACG00000010856	ENSGACP00000014376	groupI	11905446	11926297		ENSGACG00000020524	ENSGACG00000020524	ENSGACP00000027137	groupVII	19607788	19636864
89	ENSGACG00000011018	ENSGACG00000011018	ENSGACP00000014660	groupI	12131921	12135012		ENSGACG00000020619	ENSGACG00000020619	ENSGACP00000027273	groupVII	21522295	21524784
90	ENSGACG00000011190	ENSGACG00000011190	ENSGACP00000014833	groupI	12317367	12322274		ENSGACG00000020514	ENSGACG00000020514	ENSGACP00000027124	groupVII	19394340	19399356
91	ENSGACG00000011251	ENSGACG00000011251	ENSGACP00000014877	groupI	12349179	12353000		ENSGACG00000020234	ENSGACG00000020234	ENSGACP00000026735	groupVII	14603675	14612725
92	ENSGACG00000011259	ENSGACG00000011259	ENSGACP00000014884	groupI	12361944	12367073		ENSGACG00000020227	ENSGACG00000020227	ENSGACP00000026725	groupVII	14464316	14485331
93	ENSGACG00000011337	ENSGACG00000011337	ENSGACP00000014981	groupI	12470211	12493888		ENSGACG00000020351	ENSGACG00000020351	ENSGACP00000026896	groupVII	17345968	17356912
94	ENSGACG00000011373	ENSGACG00000011373	ENSGACP00000015040	groupI	12734935	12836723		ENSGACG00000020311	ENSGACG00000020311	ENSGACP00000026834	groupVII	16430416	16478058
95	ENSGACG00000011413	ENSGACG00000011413	ENSGACP00000015085	groupI	13157633	13159736		ENSGACG00000020895	ENSGACG00000020895	ENSGACP00000027629	groupVII	27682677	27685699
96	ENSGACG00000011447	ENSGACG00000011447	ENSGACP00000015140	groupI	13228998	13231622		ENSGACG00000020545	ENSGACG00000020545	ENSGACP00000027163	groupVII	19841149	19845845
97	ENSGACG00000011460	ENSGACG00000011460	ENSGACP00000015158	groupI	13250718	13294874		ENSGACG00000020549	ENSGACG00000020549	ENSGACP00000027167	groupVII	19865666	19878828
98	ENSGACG00000011549	ENSGACG00000011549	ENSGACP00000015268	groupI	13419186	13440418		ENSGACG00000020555	ENSGACG00000020555	ENSGACP00000027176	groupVII	20033223	20046170
99	ENSGACG00000011555	ENSGACG00000011555	ENSGACP00000015302	groupI	13479008	13605192		ENSGACG00000020556	ENSGACG00000020556	ENSGACP00000027177	groupVII	20054776	20129917
100	ENSGACG00000011579	ENSGACG00000011579	ENSGACP00000015328	groupI	13608626	13619086		ENSGACG00000020560	ENSGACG00000020560	ENSGACP00000027182	groupVII	20164811	20199950
101	ENSGACG00000011596	ENSGACG00000011596	ENSGACP00000015338	groupI	13626289	13631703		ENSGACG00000020559	ENSGACG00000020559	ENSGACP00000027181	groupVII	20150918	20155852
102	ENSGACG00000011606	ENSGACG00000011606	ENSGACP00000015398	groupI	13650351	13660833		ENSGACG00000020567	ENSGACG00000020567	ENSGACP00000027192	groupVII	20257890	20267599
103	ENSGACG00000011660	ENSGACG00000011660	ENSGACP00000015420	groupI	13663942	13670074		ENSGACG00000020568	ENSGACG00000020568	ENSGACP00000027194	groupVII	20270318	20284895
104	ENSGACG00000011668	ENSGACG00000011668	ENSGACP00000015439	groupI	13679903	13723606		ENSGACG00000020569	ENSGACG00000020569	ENSGACP00000027196	groupVII	20326685	20369400
105	ENSGACG00000011679	ENSGACG00000011679	ENSGACP00000015448	groupI	13725256	13739469		ENSGACG00000020571	ENSGACG00000020571	ENSGACP00000027199	groupVII	20379533	20396171
106	ENSGACG00000011689	ENSGACG00000011689	ENSGACP00000015461	groupI	13751016	13754770		ENSGACG00000020572	ENSGACG00000020572	ENSGACP00000027201	groupVII	20408508	20416657
107	ENSGACG00000011697	ENSGACG00000011697	ENSGACP00000015469	groupI	13774012	13834603		ENSGACG00000020573	ENSGACG00000020573	ENSGACP00000027202	groupVII	20445081	20501310
108	ENSGACG00000011727	ENSGACG00000011727	ENSGACP00000015517	groupI	13903005	13923358		ENSGACG00000020582	ENSGACG00000020582	ENSGACP00000027217	groupVII	20634688	20663734
109	ENSGACG00000011755	ENSGACG00000011755	ENSGACP00000015585	groupI	13943750	13956004		ENSGACG00000020583	ENSGACG00000020583	ENSGACP00000027218	groupVII	20674931	20690611
110	ENSGACG00000011816	ENSGACG00000011816	ENSGACP00000015626	groupI	13985038	14007301		ENSGACG00000020602	ENSGACG00000020602	ENSGACP00000027248	groupVII	21229523	21268603
111	ENSGACG00000011861	ENSGACG00000011861	ENSGACP00000015737	groupI	14181462	14190981		ENSGACG00000020600	ENSGACG00000020600	ENSGACP00000027245	groupVII	20956484	20962172
112	ENSGACG00000011908	ENSGACG00000011908	ENSGACP00000015749	groupI	14207318	14211154		ENSGACG00000020599	ENSGACG00000020599	ENSGACP00000027244	groupVII	20921134	20924926
113	ENSGACG00000011911	ENSGACG00000011911	ENSGACP00000015759	groupI	14213403	14216706		ENSGACG00000020598	ENSGACG00000020598	ENSGACP00000027242	groupVII	20914562	20918136
114	ENSGACG00000011918	ENSGACG00000011918	ENSGACP00000015764	groupI	14219642	14237938		ENSGACG00000020424	ENSGACG00000020424	ENSGACP00000027003	groupVII	18392653	18402553
115	ENSGACG00000011947	ENSGACG00000011947	ENSGACP00000015806	groupI	14341623	14343831		ENSGACG00000020380	ENSGACG00000020380	ENSGACP00000026938	groupVII	17758768	17760612
116	ENSGACG00000011982	ENSGACG00000011982	ENSGACP00000015855	groupI	14461065	14463469		ENSGACG00000020897	ENSGACG00000020897	ENSGACP00000027631	groupVII	27703170	27708953
117	ENSGACG00000012139	ENSGACG00000012139	ENSGACP00000016062	groupI	14774869	14796093		ENSGACG00000020627	ENSGACG00000020627	ENSGACP00000027285	groupVII	21566379	21571454
118	ENSGACG00000012155	ENSGACG00000012155	ENSGACP00000016077	groupI	14810368	14815632		ENSGACG00000020629	ENSGACG00000020629	ENSGACP00000027287	groupVII	21581377	21588762
119	ENSGACG00000012165	ENSGACG00000012165	ENSGACP00000016097	groupI	14826603	14868822		ENSGACG00000020630	ENSGACG00000020630	ENSGACP00000027288	groupVII	21590222	21596520
120	ENSGACG00000012236	ENSGACG00000012236	ENSGACP00000016186	groupI	15122826	15142825		ENSGACG00000020634	ENSGACG00000020634	ENSGACP00000027292	groupVII	21614701	21623583
121	ENSGACG00000012302	ENSGACG00000012302	ENSGACP00000016268	groupI	15646519	15668010		ENSGACG00000020166	ENSGACG00000020166	ENSGACP00000026640	groupVII	12619357	12629852
122	ENSGACG00000012321	ENSGACG00000012321	ENSGACP00000016288	groupI	15681236	15690867		ENSGACG00000020165	ENSGACG00000020165	ENSGACP00000026639	groupVII	12607474	12609438
123	ENSGACG00000012427	ENSGACG00000012427	ENSGACP00000016485	groupI	15913134	15919082		ENSGACG00000020168	ENSGACG00000020168	ENSGACP00000026643	groupVII	12658666	12661721
124	ENSGACG00000012485	ENSGACG00000012485	ENSGACP00000016528	groupI	15921096	15952634		ENSGACG00000020169	ENSGACG00000020169	ENSGACP00000026644	groupVII	12665160	12687833
125	ENSGACG00000012628	ENSGACG00000012628	ENSGACP00000016693	groupI	16234489	16289718		ENSGACG00000020175	ENSGACG00000020175	ENSGACP00000026650	groupVII	12768515	12784666
126	ENSGACG00000012940	ENSGACG00000012940	ENSGACP00000017134	groupI	16633944	16692160		ENSGACG00000020663	ENSGACG00000020663	ENSGACP00000027327	groupVII	22076558	22115269
127	ENSGACG00000013263	ENSGACG00000013263	ENSGACP00000017530	groupI	17220794	17235906		ENSGACG00000020862	ENSGACG00000020862	ENSGACP00000027583	groupVII	27017232	27024132
128	ENSGACG00000013269	ENSGACG00000013269	ENSGACP00000017544	groupI	17244095	17279920		ENSGACG00000020788	ENSGACG00000020788	ENSGACP00000027487	groupVII	25171729	25190592
129	ENSGACG00000013281	ENSGACG00000013281	ENSGACP00000017561	groupI	17297365	17319204		ENSGACG00000020786	ENSGACG00000020786	ENSGACP00000027485	groupVII	25148041	25163803
130	ENSGACG00000013293	ENSGACG00000013293	ENSGACP00000017565	groupI	17304763	17306616		ENSGACG00000020787	ENSGACG00000020787	ENSGACP00000027486	groupVII	25155211	25155702
131	ENSGACG00000013311	ENSGACG00000013311	ENSGACP00000017594	groupI	17339977	17353767		ENSGACG00000020785	ENSGACG00000020785	ENSGACP00000027484	groupVII	25121888	25131148
132	ENSGACG00000013325	ENSGACG00000013325	ENSGACP00000017642	groupI	17361220	17368296		ENSGACG00000020250	ENSGACG00000020250	ENSGACP00000026756	groupVII	14919931	14932215
133	ENSGACG00000013360	ENSGACG00000013360	ENSGACP00000017654	groupI	17372058	17374448		ENSGACG00000020252	ENSGACG00000020252	ENSGACP00000026760	groupVII	14964767	14971172
134	ENSGACG00000013438	ENSGACG00000013438	ENSGACP00000017764	groupI	18046339	18053773		ENSGACG00000020174	ENSGACG00000020174	ENSGACP00000026649	groupVII	12750327	12755673
135	ENSGACG00000013482	ENSGACG00000013482	ENSGACP00000017822	groupI	18256028	18272665		ENSGACG00000020172	ENSGACG00000020172	ENSGACP00000026647	groupVII	12730248	12733795
136	ENSGACG00000013556	ENSGACG00000013556	ENSGACP00000017916	groupI	18501183	18506137		ENSGACG00000020310	ENSGACG00000020310	ENSGACP00000026833	groupVII	16396694	16399790
137	ENSGACG00000013605	ENSGACG00000013605	ENSGACP00000017986	groupI	19052997	19058782		ENSGACG00000020307	ENSGACG00000020307	ENSGACP00000026830	groupVII	16327636	16330962
138	ENSGACG00000013663	ENSGACG00000013663	ENSGACP00000018054	groupI	19598761	19625911		ENSGACG00000020303	ENSGACG00000020303	ENSGACP00000026826	groupVII	16099627	16118171
139	ENSGACG00000013682	ENSGACG00000013682	ENSGACP00000018082	groupI	19641380	19732071		ENSGACG00000020305	ENSGACG00000020305	ENSGACP00000026828	groupVII	16142592	16192711
140	ENSGACG00000013701	ENSGACG00000013701	ENSGACP00000018101	groupI	19812109	19819985		ENSGACG00000020306	ENSGACG00000020306	ENSGACP00000026829	groupVII	16259602	16292120
141	ENSGACG00000015180	ENSGACG00000015180	ENSGACP00000020020	groupI	25646196	25662767		ENSGACG00000010104	ENSGACG00000010104	ENSGACP00000013341	groupVIII	12839505	12844262
142	ENSGACG00000015312	ENSGACG00000015312	ENSGACP00000020191	groupI	26943450	26948639		ENSGACG00000013647	ENSGACG00000013647	ENSGACP00000018045	groupVIII	17702912	17707872
143	ENSGACG00000014983	ENSGACG00000014983	ENSGACP00000019783	groupI	23697241	23719986		ENSGACG00000013753	ENSGACG00000013753	ENSGACP00000018174	groupVIII	17806141	17821136
144	ENSGACG00000015491	ENSGACG00000015491	ENSGACP00000020437	groupI	27540551	27543676		ENSGACG00000013954	ENSGACG00000013954	ENSGACP00000018435	groupVIII	18065763	18067309
145	ENSGACG00000015585	ENSGACG00000015585	ENSGACP00000020555	groupI	27807398	27817337		ENSGACG00000014019	ENSGACG00000014019	ENSGACP00000018513	groupVIII	18225253	18245355
146	ENSGACG00000015559	ENSGACG00000015559	ENSGACP00000020520	groupI	27712031	27713385		ENSGACG00000004644	ENSGACG00000004644	ENSGACP00000006137	groupX	7113611	7115820
147	ENSGACG00000006593	ENSGACG00000006593	ENSGACP00000008739	groupI	3537920	3541210		ENSGACG00000006561	ENSGACG00000006561	ENSGACP00000008721	groupXI	3126464	3129991
148	ENSGACG00000008742	ENSGACG00000008742	ENSGACP00000011543	groupI	7742778	7772976		ENSGACG00000010032	ENSGACG00000010032	ENSGACP00000013254	groupXIX	11627393	11679755
149	ENSGACG00000015339	ENSGACG00000015339	ENSGACP00000020238	groupI	27035017	27089063		ENSGACG00000007902	ENSGACG00000007902	ENSGACP00000010485	groupXIX	9018061	9037499
150	ENSGACG00000007226	ENSGACG00000007226	ENSGACP00000009566	groupI	5136823	5139540		ENSGACG00000009924	ENSGACG00000009924	ENSGACP00000013104	groupXV	8146319	8157092
151	ENSGACG00000015574	ENSGACG00000015574	ENSGACP00000020544	groupI	27772627	27785840		ENSGACG00000004925	ENSGACG00000004925	ENSGACP00000006505	groupXV	1332094	1333967
152	ENSGACG00000014951	ENSGACG00000014951	ENSGACP00000019728	groupI	23464529	23466398		ENSGACG00000007260	ENSGACG00000007260	ENSGACP00000009614	groupXV	4158259	4161687
153	ENSGACG00000014909	ENSGACG00000014909	ENSGACP00000019682	groupI	23203589	23205788		ENSGACG00000001417	ENSGACG00000001417	ENSGACP00000001837	groupXVI	11364	19816
154	ENSGACG00000015085	ENSGACG00000015085	ENSGACP00000019897	groupI	25204812	25206005		ENSGACG00000001455	ENSGACG00000001455	ENSGACP00000001882	groupXVI	235179	241138
155	ENSGACG00000014956	ENSGACG00000014956	ENSGACP00000019729	groupI	23542008	23544717		ENSGACG00000001508	ENSGACG00000001508	ENSGACP00000001960	groupXVI	387988	390399
156	ENSGACG00000015503	ENSGACG00000015503	ENSGACP00000020453	groupI	27628865	27635021		ENSGACG00000001550	ENSGACG00000001550	ENSGACP00000002023	groupXVI	1629127	1672664
157	ENSGACG00000015498	ENSGACG00000015498	ENSGACP00000020450	groupI	27575834	27583633		ENSGACG00000001620	ENSGACG00000001620	ENSGACP00000002125	groupXVI	2173129	2210140
158	ENSGACG00000015192	ENSGACG00000015192	ENSGACP00000020039	groupI	25889267	25906930		ENSGACG00000001668	ENSGACG00000001668	ENSGACP00000002183	groupXVI	2264112	2284440
159	ENSGACG00000013709	ENSGACG00000013709	ENSGACP00000018112	groupI	19955143	19959403		ENSGACG00000001735	ENSGACG00000001735	ENSGACP00000002259	groupXVI	2409635	2419515
160	ENSGACG00000014720	ENSGACG00000014720	ENSGACP00000019435	groupI	22501384	22526888		ENSGACG00000002124	ENSGACG00000002124	ENSGACP00000002757	groupXVI	3766904	3780354
161	ENSGACG00000014933	ENSGACG00000014933	ENSGACP00000019701	groupI	23368644	23369552		ENSGACG00000002168	ENSGACG00000002168	ENSGACP00000002817	groupXVI	4069909	4101195
162	ENSGACG00000014932	ENSGACG00000014932	ENSGACP00000019700	groupI	23355165	23360037		ENSGACG00000002186	ENSGACG00000002186	ENSGACP00000002841	groupXVI	4113946	4121034
163	ENSGACG00000014723	ENSGACG00000014723	ENSGACP00000019442	groupI	22543148	22546037		ENSGACG00000002191	ENSGACG00000002191	ENSGACP00000002846	groupXVI	4133398	4169500
164	ENSGACG00000015240	ENSGACG00000015240	ENSGACP00000020109	groupI	26613808	26622627		ENSGACG00000002216	ENSGACG00000002216	ENSGACP00000002879	groupXVI	4428375	4457157
165	ENSGACG00000014299	ENSGACG00000014299	ENSGACP00000018885	groupI	21630258	21663404		ENSGACG00000002303	ENSGACG00000002303	ENSGACP00000002995	groupXVI	5076319	5105856
166	ENSGACG00000014502	ENSGACG00000014502	ENSGACP00000019128	groupI	22173389	22174626		ENSGACG00000002306	ENSGACG00000002306	ENSGACP00000002998	groupXVI	5108582	5110465
167	ENSGACG00000015398	ENSGACG00000015398	ENSGACP00000020301	groupI	27328698	27333031		ENSGACG00000002310	ENSGACG00000002310	ENSGACP00000003005	groupXVI	5120895	5134417
168	ENSGACG00000014294	ENSGACG00000014294	ENSGACP00000018867	groupI	21620622	21621984		ENSGACG00000002384	ENSGACG00000002384	ENSGACP00000003107	groupXVI	5613907	5615139
169	ENSGACG00000014280	ENSGACG00000014280	ENSGACP00000018854	groupI	21589378	21596657		ENSGACG00000002506	ENSGACG00000002506	ENSGACP00000003269	groupXVI	5906187	5912186
170	ENSGACG00000014275	ENSGACG00000014275	ENSGACP00000018845	groupI	21583240	21588042		ENSGACG00000002508	ENSGACG00000002508	ENSGACP00000003272	groupXVI	5921243	5930904
171	ENSGACG00000014268	ENSGACG00000014268	ENSGACP00000018841	groupI	21543442	21565537		ENSGACG00000002511	ENSGACG00000002511	ENSGACP00000003277	groupXVI	6102130	6138401
172	ENSGACG00000015253	ENSGACG00000015253	ENSGACP00000020124	groupI	26685529	26697862		ENSGACG00000002540	ENSGACG00000002540	ENSGACP00000003325	groupXVI	6246274	6254373
173	ENSGACG00000015587	ENSGACG00000015587	ENSGACP00000020558	groupI	27825752	27827140		ENSGACG00000002630	ENSGACG00000002630	ENSGACP00000003445	groupXVI	6341546	6343791
174	ENSGACG00000015599	ENSGACG00000015599	ENSGACP00000020585	groupI	27839146	27849209		ENSGACG00000002657	ENSGACG00000002657	ENSGACP00000003491	groupXVI	6381952	6408027
175	ENSGACG00000015422	ENSGACG00000015422	ENSGACP00000020341	groupI	27400452	27403489		ENSGACG00000002766	ENSGACG00000002766	ENSGACP00000003618	groupXVI	6578389	6579905
176	ENSGACG00000015420	ENSGACG00000015420	ENSGACP00000020335	groupI	27380885	27398176		ENSGACG00000002771	ENSGACG00000002771	ENSGACP00000003623	groupXVI	6582867	6593455
177	ENSGACG00000014373	ENSGACG00000014373	ENSGACP00000018957	groupI	21932962	21935790		ENSGACG00000002786	ENSGACG00000002786	ENSGACP00000003642	groupXVI	6656897	6659369
178	ENSGACG00000015056	ENSGACG00000015056	ENSGACP00000019858	groupI	24829395	24935529		ENSGACG00000002800	ENSGACG00000002800	ENSGACP00000003683	groupXVI	6853675	6922772
179	ENSGACG00000014889	ENSGACG00000014889	ENSGACP00000019658	groupI	23125880	23140148		ENSGACG00000002869	ENSGACG00000002869	ENSGACP00000003766	groupXVI	7024456	7042165
180	ENSGACG00000014850	ENSGACG00000014850	ENSGACP00000019606	groupI	22995591	22996655		ENSGACG00000002889	ENSGACG00000002889	ENSGACP00000003777	groupXVI	7108006	7109040
181	ENSGACG00000014843	ENSGACG00000014843	ENSGACP00000019605	groupI	22930497	22943245		ENSGACG00000002891	ENSGACG00000002891	ENSGACP00000003788	groupXVI	7166859	7188968
182	ENSGACG00000013707	ENSGACG00000013707	ENSGACP00000018109	groupI	19928314	19929597		ENSGACG00000002992	ENSGACG00000002992	ENSGACP00000003916	groupXVI	7335634	7336896
183	ENSGACG00000015087	ENSGACG00000015087	ENSGACP00000019899	groupI	25211638	25219873		ENSGACG00000003073	ENSGACG00000003073	ENSGACP00000004026	groupXVI	7481758	7487170
184	ENSGACG00000015556	ENSGACG00000015556	ENSGACP00000020519	groupI	27704500	27712100		ENSGACG00000003314	ENSGACG00000003314	ENSGACP00000004336	groupXVI	7638888	7647844
185	ENSGACG00000015553	ENSGACG00000015553	ENSGACP00000020516	groupI	27701267	27702829		ENSGACG00000003355	ENSGACG00000003355	ENSGACP00000004407	groupXVI	7690341	7692675
186	ENSGACG00000015081	ENSGACG00000015081	ENSGACP00000019895	groupI	25188783	25201127		ENSGACG00000003424	ENSGACG00000003424	ENSGACP00000004478	groupXVI	7725330	7735237
187	ENSGACG00000015330	ENSGACG00000015330	ENSGACP00000020222	groupI	27004771	27010559		ENSGACG00000003468	ENSGACG00000003468	ENSGACP00000004540	groupXVI	7786946	7801002
188	ENSGACG00000014133	ENSGACG00000014133	ENSGACP00000018656	groupI	20930601	20933953		ENSGACG00000003564	ENSGACG00000003564	ENSGACP00000004670	groupXVI	7915270	7918611
189	ENSGACG00000014137	ENSGACG00000014137	ENSGACP00000018665	groupI	20962287	20981237		ENSGACG00000003586	ENSGACG00000003586	ENSGACP00000004696	groupXVI	8044813	8101242
190	ENSGACG00000014050	ENSGACG00000014050	ENSGACP00000018547	groupI	20754740	20776982		ENSGACG00000003745	ENSGACG00000003745	ENSGACP00000004914	groupXVI	8515805	8525708
191	ENSGACG00000014580	ENSGACG00000014580	ENSGACP00000019243	groupI	22269225	22284819		ENSGACG00000003946	ENSGACG00000003946	ENSGACP00000005191	groupXVI	8862172	8883536
192	ENSGACG00000014578	ENSGACG00000014578	ENSGACP00000019235	groupI	22265272	22268146		ENSGACG00000003972	ENSGACG00000003972	ENSGACP00000005215	groupXVI	8896437	8897051
193	ENSGACG00000015027	ENSGACG00000015027	ENSGACP00000019822	groupI	24247448	24251604		ENSGACG00000004074	ENSGACG00000004074	ENSGACP00000005347	groupXVI	9118283	9123701
194	ENSGACG00000013985	ENSGACG00000013985	ENSGACP00000018465	groupI	20690078	20692220		ENSGACG00000004159	ENSGACG00000004159	ENSGACP00000005465	groupXVI	9307413	9308584
195	ENSGACG00000013976	ENSGACG00000013976	ENSGACP00000018451	groupI	20650243	20664694		ENSGACG00000004221	ENSGACG00000004221	ENSGACP00000005550	groupXVI	9348396	9398674
196	ENSGACG00000015105	ENSGACG00000015105	ENSGACP00000019923	groupI	25240397	25265971		ENSGACG00000004222	ENSGACG00000004222	ENSGACP00000005555	groupXVI	9409210	9414186
197	ENSGACG00000014216	ENSGACG00000014216	ENSGACP00000018772	groupI	21155272	21181371		ENSGACG00000004228	ENSGACG00000004228	ENSGACP00000005563	groupXVI	9440844	9476371
198	ENSGACG00000013821	ENSGACG00000013821	ENSGACP00000018259	groupI	20095231	20137403		ENSGACG00000004237	ENSGACG00000004237	ENSGACP00000005608	groupXVI	9502200	9533558
199	ENSGACG00000013831	ENSGACG00000013831	ENSGACP00000018285	groupI	20139946	20147736		ENSGACG00000004265	ENSGACG00000004265	ENSGACP00000005642	groupXVI	9535207	9540751
200	ENSGACG00000013848	ENSGACG00000013848	ENSGACP00000018303	groupI	20161038	20166961		ENSGACG00000004299	ENSGACG00000004299	ENSGACP00000005673	groupXVI	9542423	9549024
201	ENSGACG00000014821	ENSGACG00000014821	ENSGACP00000019571	groupI	22896081	22901490		ENSGACG00000004321	ENSGACG00000004321	ENSGACP00000005709	groupXVI	9561352	9566814
202	ENSGACG00000014203	ENSGACG00000014203	ENSGACP00000018765	groupI	21140858	21150515		ENSGACG00000004616	ENSGACG00000004616	ENSGACP00000006114	groupXVI	9964094	9973198
203	ENSGACG00000013970	ENSGACG00000013970	ENSGACP00000018448	groupI	20640584	20644716		ENSGACG00000005182	ENSGACG00000005182	ENSGACP00000006849	groupXVI	10440792	10444717
204	ENSGACG00000013961	ENSGACG00000013961	ENSGACP00000018442	groupI	20619109	20637396		ENSGACG00000005207	ENSGACG00000005207	ENSGACP00000006898	groupXVI	10450583	10461648
205	ENSGACG00000013923	ENSGACG00000013923	ENSGACP00000018390	groupI	20419903	20443357		ENSGACG00000005450	ENSGACG00000005450	ENSGACP00000007211	groupXVI	10666686	10681782
206	ENSGACG00000013914	ENSGACG00000013914	ENSGACP00000018380	groupI	20246525	20285914		ENSGACG00000005501	ENSGACG00000005501	ENSGACP00000007280	groupXVI	10831116	10856827
207	ENSGACG00000013884	ENSGACG00000013884	ENSGACP00000018350	groupI	20209974	20218623		ENSGACG00000005549	ENSGACG00000005549	ENSGACP00000007372	groupXVI	10869662	10876778
208	ENSGACG00000013877	ENSGACG00000013877	ENSGACP00000018327	groupI	20205970	20208253		ENSGACG00000005606	ENSGACG00000005606	ENSGACP00000007405	groupXVI	10877354	10878706
209	ENSGACG00000013867	ENSGACG00000013867	ENSGACP00000018315	groupI	20168495	20203699		ENSGACG00000005612	ENSGACG00000005612	ENSGACP00000007433	groupXVI	10881909	10900271
210	ENSGACG00000015371	ENSGACG00000015371	ENSGACP00000020276	groupI	27301630	27312271		ENSGACG00000005914	ENSGACG00000005914	ENSGACP00000007832	groupXVI	11467010	11506512
211	ENSGACG00000015213	ENSGACG00000015213	ENSGACP00000020063	groupI	26487092	26498000		ENSGACG00000006317	ENSGACG00000006317	ENSGACP00000008355	groupXVI	12070199	12083367
212	ENSGACG00000015562	ENSGACG00000015562	ENSGACP00000020527	groupI	27722531	27728620		ENSGACG00000006349	ENSGACG00000006349	ENSGACP00000008397	groupXVI	12162673	12166827
213	ENSGACG00000015565	ENSGACG00000015565	ENSGACP00000020532	groupI	27729774	27738108		ENSGACG00000006360	ENSGACG00000006360	ENSGACP00000008419	groupXVI	12171434	12182321
214	ENSGACG00000015569	ENSGACG00000015569	ENSGACP00000020538	groupI	27739131	27742254		ENSGACG00000006392	ENSGACG00000006392	ENSGACP00000008467	groupXVI	12223208	12236463
215	ENSGACG00000014727	ENSGACG00000014727	ENSGACP00000019454	groupI	22618498	22686322		ENSGACG00000006497	ENSGACG00000006497	ENSGACP00000008617	groupXVI	12504905	12715459
216	ENSGACG00000015237	ENSGACG00000015237	ENSGACP00000020093	groupI	26557660	26568350		ENSGACG00000006618	ENSGACG00000006618	ENSGACP00000008752	groupXVI	12927322	12944736
217	ENSGACG00000015429	ENSGACG00000015429	ENSGACP00000020346	groupI	27409984	27411612		ENSGACG00000006935	ENSGACG00000006935	ENSGACP00000009191	groupXVI	13786775	13788478
218	ENSGACG00000015367	ENSGACG00000015367	ENSGACP00000020263	groupI	27296913	27299917		ENSGACG00000007612	ENSGACG00000007612	ENSGACP00000010096	groupXVI	14963047	14964421
219	ENSGACG00000015116	ENSGACG00000015116	ENSGACP00000019939	groupI	25327881	25336224		ENSGACG00000007753	ENSGACG00000007753	ENSGACP00000010279	groupXVI	15126078	15138237
220	ENSGACG00000015122	ENSGACG00000015122	ENSGACP00000019946	groupI	25422974	25461236		ENSGACG00000007758	ENSGACG00000007758	ENSGACP00000010299	groupXVI	15248623	15300624
221	ENSGACG00000015619	ENSGACG00000015619	ENSGACP00000020600	groupI	27932854	27941974		ENSGACG00000008147	ENSGACG00000008147	ENSGACP00000010779	groupXVI	15992405	16003246
222	ENSGACG00000014407	ENSGACG00000014407	ENSGACP00000019008	groupI	21961734	21977124		ENSGACG00000008206	ENSGACG00000008206	ENSGACP00000010865	groupXVI	16077659	16087267
223	ENSGACG00000015061	ENSGACG00000015061	ENSGACP00000019865	groupI	24965025	24966188		ENSGACG00000008239	ENSGACG00000008239	ENSGACP00000010896	groupXVI	16119568	16120711
224	ENSGACG00000015135	ENSGACG00000015135	ENSGACP00000019964	groupI	25487311	25491104		ENSGACG00000008373	ENSGACG00000008373	ENSGACP00000011077	groupXVI	16525600	16530274
225	ENSGACG00000015126	ENSGACG00000015126	ENSGACP00000019953	groupI	25477016	25482844		ENSGACG00000008399	ENSGACG00000008399	ENSGACP00000011113	groupXVI	16554840	16573746
226	ENSGACG00000015152	ENSGACG00000015152	ENSGACP00000019984	groupI	25526859	25540460		ENSGACG00000008565	ENSGACG00000008565	ENSGACP00000011325	groupXVI	17218776	17235905
227	ENSGACG00000014473	ENSGACG00000014473	ENSGACP00000019105	groupI	22128101	22134259		ENSGACG00000008646	ENSGACG00000008646	ENSGACP00000011415	groupXVI	17314891	17320098
228	ENSGACG00000015068	ENSGACG00000015068	ENSGACP00000019875	groupI	24987149	25003377		ENSGACG00000009303	ENSGACG00000009303	ENSGACP00000012288	groupXVI	18031490	18058121
229	ENSGACG00000014429	ENSGACG00000014429	ENSGACP00000019036	groupI	22046513	22065408		ENSGACG00000006748	ENSGACG00000006748	ENSGACP00000008947	groupXVIII	5006078	5076917
230	ENSGACG00000014838	ENSGACG00000014838	ENSGACP00000019596	groupI	22919039	22927647		ENSGACG00000010609	ENSGACG00000010609	ENSGACP00000014040	groupXVIII	10583092	10597725
231	ENSGACG00000015532	ENSGACG00000015532	ENSGACP00000020487	groupI	27671776	27675312		ENSGACG00000010769	ENSGACG00000010769	ENSGACP00000014251	groupXVIII	10720846	10722482
232	ENSGACG00000014946	ENSGACG00000014946	ENSGACP00000019719	groupI	23434712	23440042		ENSGACG00000010869	ENSGACG00000010869	ENSGACP00000014390	groupXVIII	10871813	10904723
233	ENSGACG00000014937	ENSGACG00000014937	ENSGACP00000019711	groupI	23417964	23421195		ENSGACG00000012318	ENSGACG00000012318	ENSGACP00000016283	groupXVIII	13638248	13642046
243	ENSGACG00000017158	ENSGACG00000017158	ENSGACP00000022659	groupII	20978371	20987434		ENSGACG00000017159	ENSGACG00000017159	ENSGACP00000022660	groupII	21008825	21024176
244	ENSGACG00000017623	ENSGACG00000017623	ENSGACP00000023287	groupII	23020314	23022422		ENSGACG00000017625	ENSGACG00000017625	ENSGACP00000023289	groupII	23024988	23026436
245	ENSGACG00000017663	ENSGACG00000017663	ENSGACP00000023348	groupII	23282609	23284982		ENSGACG00000017678	ENSGACG00000017678	ENSGACP00000023369	groupII	23289703	23291383
246	ENSGACG00000017159	ENSGACG00000017159	ENSGACP00000022660	groupII	21008825	21024176		ENSGACG00000017158	ENSGACG00000017158	ENSGACP00000022659	groupII	20978371	20987434
247	ENSGACG00000017625	ENSGACG00000017625	ENSGACP00000023289	groupII	23024988	23026436		ENSGACG00000017623	ENSGACG00000017623	ENSGACP00000023287	groupII	23020314	23022422
248	ENSGACG00000017678	ENSGACG00000017678	ENSGACP00000023369	groupII	23289703	23291383		ENSGACG00000017663	ENSGACG00000017663	ENSGACP00000023348	groupII	23282609	23284982
249	ENSGACG00000017254	ENSGACG00000017254	ENSGACP00000022783	groupII	21457212	21461132		ENSGACG00000018040	ENSGACG00000018040	ENSGACP00000023832	groupIV	11072599	11074470
250	ENSGACG00000016045	ENSGACG00000016045	ENSGACP00000021176	groupII	12989830	13015641		ENSGACG00000019784	ENSGACG00000019784	ENSGACP00000026146	groupIX	19509274	19526089
251	ENSGACG00000016143	ENSGACG00000016143	ENSGACP00000021293	groupII	13602916	13605345		ENSGACG00000019734	ENSGACG00000019734	ENSGACP00000026071	groupIX	19214718	19217541
252	ENSGACG00000017296	ENSGACG00000017296	ENSGACP00000022841	groupII	21600054	21604459		ENSGACG00000019650	ENSGACG00000019650	ENSGACP00000025971	groupVII	6949922	6960905
253	ENSGACG00000015098	ENSGACG00000015098	ENSGACP00000019915	groupII	6021863	6057838		ENSGACG00000013971	ENSGACG00000013971	ENSGACP00000018450	groupVIII	18136393	18144327
254	ENSGACG00000015096	ENSGACG00000015096	ENSGACP00000019907	groupII	5998991	6014852		ENSGACG00000013977	ENSGACG00000013977	ENSGACP00000018461	groupVIII	18160785	18167767
255	ENSGACG00000014688	ENSGACG00000014688	ENSGACP00000019396	groupII	4369941	4372125		ENSGACG00000016425	ENSGACG00000016425	ENSGACP00000021685	groupXIV	3865262	3885547
256	ENSGACG00000014393	ENSGACG00000014393	ENSGACP00000018987	groupII	3432353	3465628		ENSGACG00000002381	ENSGACG00000002381	ENSGACP00000003118	groupXIX	959942	986537
257	ENSGACG00000015704	ENSGACG00000015704	ENSGACP00000020724	groupII	10274106	10324673		ENSGACG00000002430	ENSGACG00000002430	ENSGACP00000003172	groupXIX	1108322	1152408
258	ENSGACG00000015726	ENSGACG00000015726	ENSGACP00000020757	groupII	10475278	10478207		ENSGACG00000002487	ENSGACG00000002487	ENSGACP00000003242	groupXIX	1295054	1296906
259	ENSGACG00000016030	ENSGACG00000016030	ENSGACP00000021153	groupII	12852672	12865594		ENSGACG00000002490	ENSGACG00000002490	ENSGACP00000003247	groupXIX	1325078	1333128
260	ENSGACG00000015863	ENSGACG00000015863	ENSGACP00000020937	groupII	11605084	11609951		ENSGACG00000002497	ENSGACG00000002497	ENSGACP00000003263	groupXIX	1409188	1425989
261	ENSGACG00000015883	ENSGACG00000015883	ENSGACP00000020962	groupII	11708894	11717887		ENSGACG00000003013	ENSGACG00000003013	ENSGACP00000004018	groupXIX	2590017	2604574
262	ENSGACG00000015880	ENSGACG00000015880	ENSGACP00000020958	groupII	11682676	11688015		ENSGACG00000003097	ENSGACG00000003097	ENSGACP00000004066	groupXIX	2747232	2757276
263	ENSGACG00000016001	ENSGACG00000016001	ENSGACP00000021115	groupII	12771247	12774767		ENSGACG00000003306	ENSGACG00000003306	ENSGACP00000004328	groupXIX	3270402	3277581
264	ENSGACG00000015995	ENSGACG00000015995	ENSGACP00000021106	groupII	12728201	12750898		ENSGACG00000003328	ENSGACG00000003328	ENSGACP00000004365	groupXIX	3291428	3306691
265	ENSGACG00000015992	ENSGACG00000015992	ENSGACP00000021104	groupII	12685999	12699746		ENSGACG00000003338	ENSGACG00000003338	ENSGACP00000004378	groupXIX	3341003	3379924
266	ENSGACG00000015990	ENSGACG00000015990	ENSGACP00000021100	groupII	12620775	12657077		ENSGACG00000003348	ENSGACG00000003348	ENSGACP00000004389	groupXIX	3466834	3532018
267	ENSGACG00000015987	ENSGACG00000015987	ENSGACP00000021097	groupII	12593892	12606851		ENSGACG00000003358	ENSGACG00000003358	ENSGACP00000004401	groupXIX	3548544	3583703
268	ENSGACG00000015714	ENSGACG00000015714	ENSGACP00000020735	groupII	10389728	10390990		ENSGACG00000003382	ENSGACG00000003382	ENSGACP00000004421	groupXIX	3673549	3674727
269	ENSGACG00000015725	ENSGACG00000015725	ENSGACP00000020754	groupII	10451836	10467359		ENSGACG00000003448	ENSGACG00000003448	ENSGACP00000004519	groupXIX	3752157	3781487
270	ENSGACG00000017157	ENSGACG00000017157	ENSGACP00000022657	groupII	20893824	20895689		ENSGACG00000003462	ENSGACG00000003462	ENSGACP00000004528	groupXIX	4116928	4118836
271	ENSGACG00000017072	ENSGACG00000017072	ENSGACP00000022548	groupII	19659816	19661930		ENSGACG00000004691	ENSGACG00000004691	ENSGACP00000006183	groupXIX	6319533	6321650
272	ENSGACG00000017063	ENSGACG00000017063	ENSGACP00000022547	groupII	19650101	19656297		ENSGACG00000004695	ENSGACG00000004695	ENSGACP00000006204	groupXIX	6323877	6333690
273	ENSGACG00000017060	ENSGACG00000017060	ENSGACP00000022535	groupII	19644637	19647506		ENSGACG00000004739	ENSGACG00000004739	ENSGACP00000006248	groupXIX	6385961	6388446
274	ENSGACG00000017047	ENSGACG00000017047	ENSGACP00000022518	groupII	19620980	19627251		ENSGACG00000004806	ENSGACG00000004806	ENSGACP00000006366	groupXIX	6434587	6437685
275	ENSGACG00000017046	ENSGACG00000017046	ENSGACP00000022511	groupII	19609208	19617388		ENSGACG00000004859	ENSGACG00000004859	ENSGACP00000006421	groupXIX	6447101	6452382
276	ENSGACG00000017313	ENSGACG00000017313	ENSGACP00000022863	groupII	21709930	21734771		ENSGACG00000004885	ENSGACG00000004885	ENSGACP00000006467	groupXIX	6480953	6523120
277	ENSGACG00000016882	ENSGACG00000016882	ENSGACP00000022299	groupII	18598203	18615855		ENSGACG00000005092	ENSGACG00000005092	ENSGACP00000006754	groupXIX	6644849	6650889
278	ENSGACG00000016891	ENSGACG00000016891	ENSGACP00000022313	groupII	18680140	18685875		ENSGACG00000005171	ENSGACG00000005171	ENSGACP00000006829	groupXIX	6709031	6714350
279	ENSGACG00000016894	ENSGACG00000016894	ENSGACP00000022315	groupII	18704401	18721808		ENSGACG00000005176	ENSGACG00000005176	ENSGACP00000006839	groupXIX	6715666	6722551
280	ENSGACG00000016897	ENSGACG00000016897	ENSGACP00000022333	groupII	18730853	18737911		ENSGACG00000005181	ENSGACG00000005181	ENSGACP00000006878	groupXIX	6726200	6730617
281	ENSGACG00000016913	ENSGACG00000016913	ENSGACP00000022342	groupII	18852642	18876469		ENSGACG00000005213	ENSGACG00000005213	ENSGACP00000006905	groupXIX	6770049	6786109
282	ENSGACG00000016920	ENSGACG00000016920	ENSGACP00000022352	groupII	18956610	18965010		ENSGACG00000005226	ENSGACG00000005226	ENSGACP00000006932	groupXIX	6835690	6843437
283	ENSGACG00000014095	ENSGACG00000014095	ENSGACP00000018612	groupII	394800	412877		ENSGACG00000005709	ENSGACG00000005709	ENSGACP00000007553	groupXIX	7108886	7127465
284	ENSGACG00000014114	ENSGACG00000014114	ENSGACP00000018642	groupII	482933	501158		ENSGACG00000005868	ENSGACG00000005868	ENSGACP00000007772	groupXIX	7253475	7258006
285	ENSGACG00000015544	ENSGACG00000015544	ENSGACP00000020503	groupII	8913148	8919695		ENSGACG00000005889	ENSGACG00000005889	ENSGACP00000007786	groupXIX	7264184	7278966
286	ENSGACG00000015543	ENSGACG00000015543	ENSGACP00000020500	groupII	8899473	8909879		ENSGACG00000005899	ENSGACG00000005899	ENSGACP00000007800	groupXIX	7282809	7291237
287	ENSGACG00000015541	ENSGACG00000015541	ENSGACP00000020499	groupII	8875345	8883323		ENSGACG00000005909	ENSGACG00000005909	ENSGACP00000007813	groupXIX	7303937	7315440
288	ENSGACG00000017161	ENSGACG00000017161	ENSGACP00000022663	groupII	21106823	21108921		ENSGACG00000005940	ENSGACG00000005940	ENSGACP00000007847	groupXIX	7354155	7354981
289	ENSGACG00000015539	ENSGACG00000015539	ENSGACP00000020496	groupII	8865669	8871235		ENSGACG00000005942	ENSGACG00000005942	ENSGACP00000007861	groupXIX	7358078	7359784
290	ENSGACG00000017394	ENSGACG00000017394	ENSGACP00000022993	groupII	22042619	22048730		ENSGACG00000005957	ENSGACG00000005957	ENSGACP00000007888	groupXIX	7364696	7369474
291	ENSGACG00000016742	ENSGACG00000016742	ENSGACP00000022104	groupII	18039949	18042578		ENSGACG00000005982	ENSGACG00000005982	ENSGACP00000007910	groupXIX	7391153	7393804
292	ENSGACG00000016509	ENSGACG00000016509	ENSGACP00000021800	groupII	15599550	15607029		ENSGACG00000005996	ENSGACG00000005996	ENSGACP00000007929	groupXIX	7404582	7408625
293	ENSGACG00000016512	ENSGACG00000016512	ENSGACP00000021810	groupII	15611122	15638187		ENSGACG00000006025	ENSGACG00000006025	ENSGACP00000007981	groupXIX	7420099	7434277
294	ENSGACG00000015845	ENSGACG00000015845	ENSGACP00000020917	groupII	11545338	11568221		ENSGACG00000006072	ENSGACG00000006072	ENSGACP00000008050	groupXIX	7441826	7452728
295	ENSGACG00000015838	ENSGACG00000015838	ENSGACP00000020906	groupII	11510431	11517374		ENSGACG00000006090	ENSGACG00000006090	ENSGACP00000008064	groupXIX	7458419	7468520
296	ENSGACG00000015831	ENSGACG00000015831	ENSGACP00000020895	groupII	11422567	11478619		ENSGACG00000006101	ENSGACG00000006101	ENSGACP00000008081	groupXIX	7477087	7484256
297	ENSGACG00000015823	ENSGACG00000015823	ENSGACP00000020884	groupII	11320539	11328792		ENSGACG00000006120	ENSGACG00000006120	ENSGACP00000008112	groupXIX	7496834	7500337
298	ENSGACG00000015819	ENSGACG00000015819	ENSGACP00000020875	groupII	11297810	11308927		ENSGACG00000006135	ENSGACG00000006135	ENSGACP00000008119	groupXIX	7504978	7513587
299	ENSGACG00000015573	ENSGACG00000015573	ENSGACP00000020545	groupII	9116332	9139014		ENSGACG00000006202	ENSGACG00000006202	ENSGACP00000008214	groupXIX	7580596	7597632
300	ENSGACG00000016539	ENSGACG00000016539	ENSGACP00000021839	groupII	15944730	15950252		ENSGACG00000006326	ENSGACG00000006326	ENSGACP00000008376	groupXIX	7649553	7653386
301	ENSGACG00000016600	ENSGACG00000016600	ENSGACP00000021934	groupII	16530824	16543473		ENSGACG00000006393	ENSGACG00000006393	ENSGACP00000008561	groupXIX	7699117	7705618
302	ENSGACG00000016620	ENSGACG00000016620	ENSGACP00000021942	groupII	16545907	16561468		ENSGACG00000006502	ENSGACG00000006502	ENSGACP00000008607	groupXIX	7707982	7712421
303	ENSGACG00000014702	ENSGACG00000014702	ENSGACP00000019412	groupII	4494171	4497164		ENSGACG00000006516	ENSGACG00000006516	ENSGACP00000008613	groupXIX	7716217	7717867
304	ENSGACG00000015652	ENSGACG00000015652	ENSGACP00000020641	groupII	9823403	9827491		ENSGACG00000006576	ENSGACG00000006576	ENSGACP00000008694	groupXIX	7751973	7753935
305	ENSGACG00000015637	ENSGACG00000015637	ENSGACP00000020619	groupII	9707642	9709358		ENSGACG00000006623	ENSGACG00000006623	ENSGACP00000008757	groupXIX	7772225	7774295
306	ENSGACG00000015635	ENSGACG00000015635	ENSGACP00000020618	groupII	9549115	9622574		ENSGACG00000006649	ENSGACG00000006649	ENSGACP00000008812	groupXIX	7849705	7898014
307	ENSGACG00000015632	ENSGACG00000015632	ENSGACP00000020615	groupII	9447815	9498650		ENSGACG00000006687	ENSGACG00000006687	ENSGACP00000008863	groupXIX	7934480	8006157
308	ENSGACG00000015626	ENSGACG00000015626	ENSGACP00000020611	groupII	9439993	9444159		ENSGACG00000006759	ENSGACG00000006759	ENSGACP00000008999	groupXIX	8051632	8056492
309	ENSGACG00000017131	ENSGACG00000017131	ENSGACP00000022633	groupII	20772216	20782358		ENSGACG00000006929	ENSGACG00000006929	ENSGACP00000009205	groupXIX	8129975	8137481
310	ENSGACG00000016871	ENSGACG00000016871	ENSGACP00000022283	groupII	18540875	18545073		ENSGACG00000007054	ENSGACG00000007054	ENSGACP00000009364	groupXIX	8197387	8201198
311	ENSGACG00000016866	ENSGACG00000016866	ENSGACP00000022281	groupII	18528697	18536276		ENSGACG00000007084	ENSGACG00000007084	ENSGACP00000009385	groupXIX	8203185	8208473
312	ENSGACG00000016860	ENSGACG00000016860	ENSGACP00000022269	groupII	18517790	18526082		ENSGACG00000007091	ENSGACG00000007091	ENSGACP00000009398	groupXIX	8212248	8228341
313	ENSGACG00000016853	ENSGACG00000016853	ENSGACP00000022263	groupII	18514398	18516038		ENSGACG00000007102	ENSGACG00000007102	ENSGACP00000009406	groupXIX	8235774	8239028
314	ENSGACG00000017240	ENSGACG00000017240	ENSGACP00000022769	groupII	21408081	21412155		ENSGACG00000007109	ENSGACG00000007109	ENSGACP00000009415	groupXIX	8245706	8249730
315	ENSGACG00000017459	ENSGACG00000017459	ENSGACP00000023072	groupII	22220085	22240022		ENSGACG00000007135	ENSGACG00000007135	ENSGACP00000009462	groupXIX	8291130	8304200
316	ENSGACG00000017012	ENSGACG00000017012	ENSGACP00000022470	groupII	19403943	19409074		ENSGACG00000007153	ENSGACG00000007153	ENSGACP00000009476	groupXIX	8331786	8337633
317	ENSGACG00000017000	ENSGACG00000017000	ENSGACP00000022462	groupII	19349048	19401226		ENSGACG00000007186	ENSGACG00000007186	ENSGACP00000009537	groupXIX	8353448	8410496
318	ENSGACG00000017034	ENSGACG00000017034	ENSGACP00000022499	groupII	19572748	19577860		ENSGACG00000007291	ENSGACG00000007291	ENSGACP00000009713	groupXIX	8512308	8519905
319	ENSGACG00000017469	ENSGACG00000017469	ENSGACP00000023081	groupII	22268395	22270747		ENSGACG00000007371	ENSGACG00000007371	ENSGACP00000009773	groupXIX	8533461	8537695
320	ENSGACG00000017236	ENSGACG00000017236	ENSGACP00000022767	groupII	21381632	21396647		ENSGACG00000007425	ENSGACG00000007425	ENSGACP00000009850	groupXIX	8567039	8575758
321	ENSGACG00000014572	ENSGACG00000014572	ENSGACP00000019230	groupII	3862970	3868000		ENSGACG00000007738	ENSGACG00000007738	ENSGACP00000010263	groupXIX	8847170	8852636
322	ENSGACG00000014922	ENSGACG00000014922	ENSGACP00000019744	groupII	5627138	5632419		ENSGACG00000007744	ENSGACG00000007744	ENSGACP00000010306	groupXIX	8855280	8863611
323	ENSGACG00000016992	ENSGACG00000016992	ENSGACP00000022440	groupII	19281893	19298785		ENSGACG00000008022	ENSGACG00000008022	ENSGACP00000010624	groupXIX	9128707	9136269
324	ENSGACG00000016944	ENSGACG00000016944	ENSGACP00000022387	groupII	19079672	19105627		ENSGACG00000008030	ENSGACG00000008030	ENSGACP00000010642	groupXIX	9149022	9168603
325	ENSGACG00000014873	ENSGACG00000014873	ENSGACP00000019645	groupII	5371354	5388756		ENSGACG00000008186	ENSGACG00000008186	ENSGACP00000010889	groupXIX	9250322	9260293
326	ENSGACG00000017352	ENSGACG00000017352	ENSGACP00000022923	groupII	21934736	21940961		ENSGACG00000008384	ENSGACG00000008384	ENSGACP00000011107	groupXIX	9355981	9367144
327	ENSGACG00000015936	ENSGACG00000015936	ENSGACP00000021033	groupII	11953016	11953596		ENSGACG00000008507	ENSGACG00000008507	ENSGACP00000011246	groupXIX	9457203	9457947
328	ENSGACG00000017337	ENSGACG00000017337	ENSGACP00000022898	groupII	21867141	21880510		ENSGACG00000008520	ENSGACG00000008520	ENSGACP00000011267	groupXIX	9481044	9498771
329	ENSGACG00000016313	ENSGACG00000016313	ENSGACP00000021529	groupII	14594633	14597035		ENSGACG00000008550	ENSGACG00000008550	ENSGACP00000011311	groupXIX	9523896	9526751
330	ENSGACG00000015701	ENSGACG00000015701	ENSGACP00000020722	groupII	10247846	10255097		ENSGACG00000009454	ENSGACG00000009454	ENSGACP00000012564	groupXIX	10640525	10650421
331	ENSGACG00000015694	ENSGACG00000015694	ENSGACP00000020715	groupII	10204463	10209140		ENSGACG00000009729	ENSGACG00000009729	ENSGACP00000012855	groupXIX	11070181	11081611
332	ENSGACG00000015680	ENSGACG00000015680	ENSGACP00000020693	groupII	10115093	10121947		ENSGACG00000009748	ENSGACG00000009748	ENSGACP00000012874	groupXIX	11097999	11111043
333	ENSGACG00000014671	ENSGACG00000014671	ENSGACP00000019371	groupII	4325814	4340938		ENSGACG00000009783	ENSGACG00000009783	ENSGACP00000012919	groupXIX	11152973	11155150
334	ENSGACG00000014659	ENSGACG00000014659	ENSGACP00000019367	groupII	4296476	4322917		ENSGACG00000009794	ENSGACG00000009794	ENSGACP00000012933	groupXIX	11158713	11169086
335	ENSGACG00000015620	ENSGACG00000015620	ENSGACP00000020601	groupII	9428833	9438117		ENSGACG00000009867	ENSGACG00000009867	ENSGACP00000013033	groupXIX	11180868	11191250
336	ENSGACG00000017479	ENSGACG00000017479	ENSGACP00000023100	groupII	22311754	22323960		ENSGACG00000009906	ENSGACG00000009906	ENSGACP00000013088	groupXIX	11295657	11306746
337	ENSGACG00000017307	ENSGACG00000017307	ENSGACP00000022855	groupII	21673755	21678226		ENSGACG00000010201	ENSGACG00000010201	ENSGACP00000013492	groupXIX	11930435	11943730
338	ENSGACG00000017516	ENSGACG00000017516	ENSGACP00000023145	groupII	22446706	22449371		ENSGACG00000010230	ENSGACG00000010230	ENSGACP00000013519	groupXIX	11964468	11969046
339	ENSGACG00000017508	ENSGACG00000017508	ENSGACP00000023132	groupII	22384178	22393916		ENSGACG00000010422	ENSGACG00000010422	ENSGACP00000013779	groupXIX	11990666	12005894
340	ENSGACG00000016415	ENSGACG00000016415	ENSGACP00000021686	groupII	15249835	15253238		ENSGACG00000010459	ENSGACG00000010459	ENSGACP00000013850	groupXIX	12024687	12028286
341	ENSGACG00000016413	ENSGACG00000016413	ENSGACP00000021669	groupII	15242814	15247792		ENSGACG00000010485	ENSGACG00000010485	ENSGACP00000013866	groupXIX	12028911	12034121
342	ENSGACG00000016405	ENSGACG00000016405	ENSGACP00000021666	groupII	15167459	15172100		ENSGACG00000010533	ENSGACG00000010533	ENSGACP00000013927	groupXIX	12092179	12095937
343	ENSGACG00000016368	ENSGACG00000016368	ENSGACP00000021642	groupII	15069480	15102427		ENSGACG00000010642	ENSGACG00000010642	ENSGACP00000014105	groupXIX	12148554	12186491
344	ENSGACG00000017591	ENSGACG00000017591	ENSGACP00000023251	groupII	22737840	22747063		ENSGACG00000010689	ENSGACG00000010689	ENSGACP00000014144	groupXIX	12416541	12420608
345	ENSGACG00000014835	ENSGACG00000014835	ENSGACP00000019600	groupII	5139657	5159844		ENSGACG00000010749	ENSGACG00000010749	ENSGACP00000014227	groupXIX	12610128	12634178
346	ENSGACG00000016485	ENSGACG00000016485	ENSGACP00000021767	groupII	15508707	15527513		ENSGACG00000010775	ENSGACG00000010775	ENSGACP00000014266	groupXIX	12685692	12706022
347	ENSGACG00000016484	ENSGACG00000016484	ENSGACP00000021761	groupII	15471688	15483464		ENSGACG00000010807	ENSGACG00000010807	ENSGACP00000014314	groupXIX	12733712	12741196
348	ENSGACG00000016481	ENSGACG00000016481	ENSGACP00000021759	groupII	15408715	15413540		ENSGACG00000010823	ENSGACG00000010823	ENSGACP00000014323	groupXIX	12800770	12803050
349	ENSGACG00000016476	ENSGACG00000016476	ENSGACP00000021754	groupII	15402336	15406287		ENSGACG00000010827	ENSGACG00000010827	ENSGACP00000014348	groupXIX	12804583	12813085
350	ENSGACG00000016444	ENSGACG00000016444	ENSGACP00000021711	groupII	15325635	15337177		ENSGACG00000010873	ENSGACG00000010873	ENSGACP00000014400	groupXIX	12882305	12921616
351	ENSGACG00000016438	ENSGACG00000016438	ENSGACP00000021703	groupII	15268484	15277781		ENSGACG00000010898	ENSGACG00000010898	ENSGACP00000014431	groupXIX	12932396	12942731
352	ENSGACG00000017631	ENSGACG00000017631	ENSGACP00000023297	groupII	23095752	23102227		ENSGACG00000011179	ENSGACG00000011179	ENSGACP00000014789	groupXIX	13455597	13462413
353	ENSGACG00000017627	ENSGACG00000017627	ENSGACP00000023291	groupII	23035978	23039880		ENSGACG00000011348	ENSGACG00000011348	ENSGACP00000015005	groupXIX	13808684	13826463
354	ENSGACG00000017121	ENSGACG00000017121	ENSGACP00000022614	groupII	20642283	20649346		ENSGACG00000011397	ENSGACG00000011397	ENSGACP00000015099	groupXIX	14054023	14076705
355	ENSGACG00000017129	ENSGACG00000017129	ENSGACP00000022623	groupII	20722254	20724149		ENSGACG00000011459	ENSGACG00000011459	ENSGACP00000015150	groupXIX	14294768	14296708
356	ENSGACG00000015911	ENSGACG00000015911	ENSGACP00000021008	groupII	11794052	11818684		ENSGACG00000011478	ENSGACG00000011478	ENSGACP00000015184	groupXIX	14526600	14572382
357	ENSGACG00000015923	ENSGACG00000015923	ENSGACP00000021020	groupII	11842600	11848089		ENSGACG00000011548	ENSGACG00000011548	ENSGACP00000015276	groupXIX	14615032	14623053
358	ENSGACG00000015970	ENSGACG00000015970	ENSGACP00000021076	groupII	12123259	12143185		ENSGACG00000012114	ENSGACG00000012114	ENSGACP00000016038	groupXIX	15436820	15447698
359	ENSGACG00000014900	ENSGACG00000014900	ENSGACP00000019665	groupII	5411995	5424118		ENSGACG00000012534	ENSGACG00000012534	ENSGACP00000016563	groupXIX	15937047	15940989
360	ENSGACG00000014888	ENSGACG00000014888	ENSGACP00000019663	groupII	5401930	5409409		ENSGACG00000012845	ENSGACG00000012845	ENSGACP00000017001	groupXIX	16632538	16636348
361	ENSGACG00000014729	ENSGACG00000014729	ENSGACP00000019455	groupII	4540717	4572472		ENSGACG00000013170	ENSGACG00000013170	ENSGACP00000017416	groupXIX	16907878	16962832
362	ENSGACG00000014856	ENSGACG00000014856	ENSGACP00000019617	groupII	5227626	5244201		ENSGACG00000013182	ENSGACG00000013182	ENSGACP00000017465	groupXIX	17024766	17055124
363	ENSGACG00000014848	ENSGACG00000014848	ENSGACP00000019610	groupII	5193703	5219872		ENSGACG00000013219	ENSGACG00000013219	ENSGACP00000017490	groupXIX	17062801	17086187
364	ENSGACG00000014236	ENSGACG00000014236	ENSGACP00000018795	groupII	1595558	1599187		ENSGACG00000013377	ENSGACG00000013377	ENSGACP00000017675	groupXIX	17665262	17668429
365	ENSGACG00000014247	ENSGACG00000014247	ENSGACP00000018820	groupII	1954672	2114463		ENSGACG00000013379	ENSGACG00000013379	ENSGACP00000017689	groupXIX	17709350	17755283
366	ENSGACG00000014257	ENSGACG00000014257	ENSGACP00000018828	groupII	2263232	2310474		ENSGACG00000013388	ENSGACG00000013388	ENSGACP00000017695	groupXIX	17783540	17802972
367	ENSGACG00000014272	ENSGACG00000014272	ENSGACP00000018847	groupII	2385882	2399799		ENSGACG00000013856	ENSGACG00000013856	ENSGACP00000018298	groupXIX	19584180	19592454
368	ENSGACG00000015873	ENSGACG00000015873	ENSGACP00000020950	groupII	11641947	11646959		ENSGACG00000013981	ENSGACG00000013981	ENSGACP00000018466	groupXIX	19825554	19898011
369	ENSGACG00000014748	ENSGACG00000014748	ENSGACP00000019483	groupII	4587091	4605196		ENSGACG00000014140	ENSGACG00000014140	ENSGACP00000018672	groupXIX	20215845	20233742
370	ENSGACG00000015366	ENSGACG00000015366	ENSGACP00000020264	groupII	7829245	7835151		ENSGACG00000001539	ENSGACG00000001539	ENSGACP00000002008	groupXVI	626553	645229
371	ENSGACG00000015297	ENSGACG00000015297	ENSGACP00000020170	groupII	7652954	7655900		ENSGACG00000003076	ENSGACG00000003076	ENSGACP00000004030	groupXVI	7494952	7496675
372	ENSGACG00000015322	ENSGACG00000015322	ENSGACP00000020210	groupII	7743343	7748451		ENSGACG00000003079	ENSGACG00000003079	ENSGACP00000004060	groupXVI	7497167	7500819
373	ENSGACG00000015337	ENSGACG00000015337	ENSGACP00000020228	groupII	7763793	7765546		ENSGACG00000003116	ENSGACG00000003116	ENSGACP00000004087	groupXVI	7513309	7515102
374	ENSGACG00000015345	ENSGACG00000015345	ENSGACP00000020241	groupII	7777186	7783643		ENSGACG00000003127	ENSGACG00000003127	ENSGACP00000004110	groupXVI	7517180	7522594
375	ENSGACG00000015128	ENSGACG00000015128	ENSGACP00000019952	groupII	6127561	6130393		ENSGACG00000003161	ENSGACG00000003161	ENSGACP00000004144	groupXVI	7554674	7557824
376	ENSGACG00000015131	ENSGACG00000015131	ENSGACP00000019954	groupII	6135471	6145773		ENSGACG00000003166	ENSGACG00000003166	ENSGACP00000004152	groupXVI	7562975	7572775
377	ENSGACG00000015133	ENSGACG00000015133	ENSGACP00000019956	groupII	6149089	6153878		ENSGACG00000003173	ENSGACG00000003173	ENSGACP00000004160	groupXVI	7575143	7581994
378	ENSGACG00000015275	ENSGACG00000015275	ENSGACP00000020141	groupII	7374750	7417719		ENSGACG00000004069	ENSGACG00000004069	ENSGACP00000005341	groupXVI	9091345	9101565
379	ENSGACG00000015374	ENSGACG00000015374	ENSGACP00000020271	groupII	7942950	8012640		ENSGACG00000004082	ENSGACG00000004082	ENSGACP00000005379	groupXVI	9180758	9222618
380	ENSGACG00000015174	ENSGACG00000015174	ENSGACP00000020017	groupII	6293773	6304412		ENSGACG00000005671	ENSGACG00000005671	ENSGACP00000007541	groupXVI	10934378	10947640
381	ENSGACG00000015196	ENSGACG00000015196	ENSGACP00000020042	groupII	6427212	6433455		ENSGACG00000005734	ENSGACG00000005734	ENSGACP00000007576	groupXVI	10980019	10999671
382	ENSGACG00000015204	ENSGACG00000015204	ENSGACP00000020051	groupII	6451042	6467731		ENSGACG00000005757	ENSGACG00000005757	ENSGACP00000007618	groupXVI	11011679	11064194
383	ENSGACG00000015384	ENSGACG00000015384	ENSGACP00000020287	groupII	8148242	8183150		ENSGACG00000006770	ENSGACG00000006770	ENSGACP00000008970	groupXVI	13511878	13586194
384	ENSGACG00000015278	ENSGACG00000015278	ENSGACP00000020147	groupII	7621195	7627955		ENSGACG00000006826	ENSGACG00000006826	ENSGACP00000009041	groupXVI	13654389	13664418
385	ENSGACG00000015208	ENSGACG00000015208	ENSGACP00000020055	groupII	6475329	6481810		ENSGACG00000006880	ENSGACG00000006880	ENSGACP00000009118	groupXVI	13688941	13714232
386	ENSGACG00000015164	ENSGACG00000015164	ENSGACP00000020003	groupII	6254142	6263583		ENSGACG00000007714	ENSGACG00000007714	ENSGACP00000010250	groupXVI	14995861	15018552
387	ENSGACG00000014814	ENSGACG00000014814	ENSGACP00000019559	groupII	5076191	5081585		ENSGACG00000004391	ENSGACG00000004391	ENSGACP00000005800	groupXVIII	1029118	1035501
388	ENSGACG00000014807	ENSGACG00000014807	ENSGACP00000019554	groupII	5039294	5066729		ENSGACG00000004401	ENSGACG00000004401	ENSGACP00000005833	groupXVIII	1037639	1060826
389	ENSGACG00000014805	ENSGACG00000014805	ENSGACP00000019547	groupII	5013464	5023141		ENSGACG00000004461	ENSGACG00000004461	ENSGACP00000005876	groupXVIII	1089451	1095365
390	ENSGACG00000016253	ENSGACG00000016253	ENSGACP00000021441	groupII	14013969	14035204		ENSGACG00000004714	ENSGACG00000004714	ENSGACP00000006217	groupXVIII	1349617	1357117
391	ENSGACG00000016259	ENSGACG00000016259	ENSGACP00000021448	groupII	14044646	14053353		ENSGACG00000009847	ENSGACG00000009847	ENSGACP00000013013	groupXVIII	9494612	9500462
392	ENSGACG00000016197	ENSGACG00000016197	ENSGACP00000021370	groupII	13740234	13745540		ENSGACG00000010191	ENSGACG00000010191	ENSGACP00000013464	groupXVIII	10123390	10139392
393	ENSGACG00000016202	ENSGACG00000016202	ENSGACP00000021380	groupII	13766137	13772502		ENSGACG00000010234	ENSGACG00000010234	ENSGACP00000013558	groupXVIII	10162714	10165028
394	ENSGACG00000016215	ENSGACG00000016215	ENSGACP00000021396	groupII	13802756	13816820		ENSGACG00000011256	ENSGACG00000011256	ENSGACP00000014897	groupXVIII	11449528	11468084
395	ENSGACG00000016334	ENSGACG00000016334	ENSGACP00000021561	groupII	14642414	14652410		ENSGACG00000012051	ENSGACG00000012051	ENSGACP00000015955	groupXVIII	12997843	12999531
396	ENSGACG00000016288	ENSGACG00000016288	ENSGACP00000021495	groupII	14517337	14533341		ENSGACG00000013437	ENSGACG00000013437	ENSGACP00000017769	groupXVIII	15739307	15747826
397	ENSGACG00000014828	ENSGACG00000014828	ENSGACP00000019581	groupII	5112511	5116343		ENSGACG00000013580	ENSGACG00000013580	ENSGACP00000017952	groupXVIII	15977284	15978929
398	ENSGACG00000016462	ENSGACG00000016462	ENSGACP00000021736	groupII	15396267	15398635		ENSGACG00000003189	ENSGACG00000003189	ENSGACP00000004186	groupXX	516953	520979
399	ENSGACG00000015040	ENSGACG00000015040	ENSGACP00000019841	groupII	5856412	5862888		ENSGACG00000011621	ENSGACG00000011621	ENSGACP00000015375	groupXX	12578998	12584703
400	ENSGACG00000014657	ENSGACG00000014657	ENSGACP00000019344	groupII	4266497	4269835		ENSGACG00000011666	ENSGACG00000011666	ENSGACP00000015424	groupXX	12640361	12642597
415	ENSGACG00000017198	ENSGACG00000017198	ENSGACP00000022717	groupIII	13190471	13192659		ENSGACG00000017202	ENSGACG00000017202	ENSGACP00000022718	groupIII	13193179	13193866
416	ENSGACG00000017380	ENSGACG00000017380	ENSGACP00000022968	groupIII	13719664	13731706		ENSGACG00000017383	ENSGACG00000017383	ENSGACP00000022980	groupIII	13733804	13735972
417	ENSGACG00000017202	ENSGACG00000017202	ENSGACP00000022718	groupIII	13193179	13193866		ENSGACG00000017198	ENSGACG00000017198	ENSGACP00000022717	groupIII	13190471	13192659
418	ENSGACG00000017383	ENSGACG00000017383	ENSGACP00000022980	groupIII	13733804	13735972		ENSGACG00000017380	ENSGACG00000017380	ENSGACP00000022968	groupIII	13719664	13731706
419	ENSGACG00000014354	ENSGACG00000014354	ENSGACP00000018947	groupIII	3934597	3935648		ENSGACG00000018140	ENSGACG00000018140	ENSGACP00000023968	groupIV	11695341	11696233
420	ENSGACG00000016172	ENSGACG00000016172	ENSGACP00000021339	groupIII	9656798	9659142		ENSGACG00000019097	ENSGACG00000019097	ENSGACP00000025253	groupIX	15397739	15401088
421	ENSGACG00000014455	ENSGACG00000014455	ENSGACP00000019062	groupIII	4409449	4413427		ENSGACG00000008985	ENSGACG00000008985	ENSGACP00000011866	groupVI	10423423	10495268
422	ENSGACG00000014069	ENSGACG00000014069	ENSGACP00000018580	groupIII	2823753	2834039		ENSGACG00000019199	ENSGACG00000019199	ENSGACP00000025382	groupVII	2964537	2968341
423	ENSGACG00000014086	ENSGACG00000014086	ENSGACP00000018608	groupIII	2853612	2856399		ENSGACG00000018855	ENSGACG00000018855	ENSGACP00000024939	groupVII	1441478	1444706
424	ENSGACG00000014107	ENSGACG00000014107	ENSGACP00000018629	groupIII	2878391	2882612		ENSGACG00000018896	ENSGACG00000018896	ENSGACP00000024982	groupVII	1516689	1520980
425	ENSGACG00000017675	ENSGACG00000017675	ENSGACP00000023356	groupIII	15174934	15183738		ENSGACG00000018825	ENSGACG00000018825	ENSGACP00000024893	groupVII	1392516	1395406
426	ENSGACG00000017710	ENSGACG00000017710	ENSGACP00000023408	groupIII	15790255	15791829		ENSGACG00000018988	ENSGACG00000018988	ENSGACP00000025102	groupVII	2255056	2257655
427	ENSGACG00000017772	ENSGACG00000017772	ENSGACP00000023487	groupIII	15930985	15936180		ENSGACG00000018932	ENSGACG00000018932	ENSGACP00000025029	groupVII	1771034	1773428
428	ENSGACG00000017812	ENSGACG00000017812	ENSGACP00000023536	groupIII	16033185	16036519		ENSGACG00000018963	ENSGACG00000018963	ENSGACP00000025072	groupVII	1852514	1856952
429	ENSGACG00000017818	ENSGACG00000017818	ENSGACP00000023544	groupIII	16054336	16055199		ENSGACG00000018979	ENSGACG00000018979	ENSGACP00000025089	groupVII	1960406	1961278
430	ENSGACG00000013253	ENSGACG00000013253	ENSGACP00000017515	groupIII	1075302	1078538		ENSGACG00000014370	ENSGACG00000014370	ENSGACP00000018955	groupVIII	18941078	18945414
431	ENSGACG00000013168	ENSGACG00000013168	ENSGACP00000017426	groupIII	815615	833164		ENSGACG00000002928	ENSGACG00000002928	ENSGACP00000003829	groupVIII	95049	134723
432	ENSGACG00000013193	ENSGACG00000013193	ENSGACP00000017455	groupIII	916607	928231		ENSGACG00000002934	ENSGACG00000002934	ENSGACP00000003840	groupVIII	196885	202980
433	ENSGACG00000016820	ENSGACG00000016820	ENSGACP00000022208	groupIII	12038074	12116857		ENSGACG00000002994	ENSGACG00000002994	ENSGACP00000003930	groupVIII	419414	543451
434	ENSGACG00000015597	ENSGACG00000015597	ENSGACP00000020574	groupIII	8632145	8641795		ENSGACG00000003008	ENSGACG00000003008	ENSGACP00000003950	groupVIII	547490	559593
435	ENSGACG00000016890	ENSGACG00000016890	ENSGACP00000022312	groupIII	12245982	12248222		ENSGACG00000003021	ENSGACG00000003021	ENSGACP00000003959	groupVIII	678559	681432
436	ENSGACG00000016898	ENSGACG00000016898	ENSGACP00000022325	groupIII	12263326	12266169		ENSGACG00000003052	ENSGACG00000003052	ENSGACP00000004023	groupVIII	737555	742548
437	ENSGACG00000015601	ENSGACG00000015601	ENSGACP00000020580	groupIII	8652062	8678843		ENSGACG00000003093	ENSGACG00000003093	ENSGACP00000004063	groupVIII	803836	823719
438	ENSGACG00000016200	ENSGACG00000016200	ENSGACP00000021377	groupIII	9690362	9707186		ENSGACG00000003362	ENSGACG00000003362	ENSGACP00000004409	groupVIII	1431851	1457837
439	ENSGACG00000012999	ENSGACG00000012999	ENSGACP00000017192	groupIII	484960	489784		ENSGACG00000003537	ENSGACG00000003537	ENSGACP00000004634	groupVIII	1562786	1568624
440	ENSGACG00000016069	ENSGACG00000016069	ENSGACP00000021200	groupIII	9260011	9261018		ENSGACG00000003549	ENSGACG00000003549	ENSGACP00000004649	groupVIII	1570154	1571998
441	ENSGACG00000016066	ENSGACG00000016066	ENSGACP00000021196	groupIII	9241097	9249510		ENSGACG00000003556	ENSGACG00000003556	ENSGACP00000004680	groupVIII	1637004	1643277
442	ENSGACG00000013721	ENSGACG00000013721	ENSGACP00000018138	groupIII	1690582	1696077		ENSGACG00000003726	ENSGACG00000003726	ENSGACP00000004908	groupVIII	1830464	1863629
443	ENSGACG00000013732	ENSGACG00000013732	ENSGACP00000018147	groupIII	1714387	1718906		ENSGACG00000003755	ENSGACG00000003755	ENSGACP00000004926	groupVIII	1888892	1893544
444	ENSGACG00000016439	ENSGACG00000016439	ENSGACP00000021714	groupIII	10426565	10442892		ENSGACG00000003775	ENSGACG00000003775	ENSGACP00000004981	groupVIII	1911173	1929337
445	ENSGACG00000015981	ENSGACG00000015981	ENSGACP00000021090	groupIII	9106666	9111042		ENSGACG00000003839	ENSGACG00000003839	ENSGACP00000005036	groupVIII	1950517	1953423
446	ENSGACG00000016188	ENSGACG00000016188	ENSGACP00000021359	groupIII	9667972	9672075		ENSGACG00000003886	ENSGACG00000003886	ENSGACP00000005112	groupVIII	2123699	2127770
447	ENSGACG00000016177	ENSGACG00000016177	ENSGACP00000021351	groupIII	9662673	9667347		ENSGACG00000003908	ENSGACG00000003908	ENSGACP00000005147	groupVIII	2132916	2145512
448	ENSGACG00000013411	ENSGACG00000013411	ENSGACP00000017727	groupIII	1381685	1420334		ENSGACG00000003964	ENSGACG00000003964	ENSGACP00000005203	groupVIII	2157800	2207626
449	ENSGACG00000015621	ENSGACG00000015621	ENSGACP00000020604	groupIII	8773998	8775656		ENSGACG00000004068	ENSGACG00000004068	ENSGACP00000005355	groupVIII	2281602	2283393
450	ENSGACG00000015634	ENSGACG00000015634	ENSGACP00000020634	groupIII	8811789	8822629		ENSGACG00000004130	ENSGACG00000004130	ENSGACP00000005506	groupVIII	2316006	2323164
451	ENSGACG00000015666	ENSGACG00000015666	ENSGACP00000020674	groupIII	8850137	8855521		ENSGACG00000004224	ENSGACG00000004224	ENSGACP00000005557	groupVIII	2333580	2340510
452	ENSGACG00000015674	ENSGACG00000015674	ENSGACP00000020685	groupIII	8866707	8868989		ENSGACG00000004257	ENSGACG00000004257	ENSGACP00000005607	groupVIII	2375426	2378608
453	ENSGACG00000015682	ENSGACG00000015682	ENSGACP00000020695	groupIII	8877594	8883062		ENSGACG00000004264	ENSGACG00000004264	ENSGACP00000005628	groupVIII	2393415	2398406
454	ENSGACG00000015689	ENSGACG00000015689	ENSGACP00000020705	groupIII	8906145	8912085		ENSGACG00000004339	ENSGACG00000004339	ENSGACP00000005721	groupVIII	2537139	2541472
455	ENSGACG00000015695	ENSGACG00000015695	ENSGACP00000020712	groupIII	8919560	8922106		ENSGACG00000004353	ENSGACG00000004353	ENSGACP00000005735	groupVIII	2731382	2733913
456	ENSGACG00000015713	ENSGACG00000015713	ENSGACP00000020739	groupIII	8958002	8973430		ENSGACG00000004397	ENSGACG00000004397	ENSGACP00000005829	groupVIII	2924350	2930528
457	ENSGACG00000015719	ENSGACG00000015719	ENSGACP00000020741	groupIII	8979360	8981389		ENSGACG00000004423	ENSGACG00000004423	ENSGACP00000005843	groupVIII	2961133	2964512
458	ENSGACG00000013290	ENSGACG00000013290	ENSGACP00000017566	groupIII	1101686	1109323		ENSGACG00000004440	ENSGACG00000004440	ENSGACP00000005870	groupVIII	3119509	3124811
459	ENSGACG00000013666	ENSGACG00000013666	ENSGACP00000018094	groupIII	1651826	1658273		ENSGACG00000004497	ENSGACG00000004497	ENSGACP00000005925	groupVIII	3130255	3133238
460	ENSGACG00000013662	ENSGACG00000013662	ENSGACP00000018053	groupIII	1646630	1651055		ENSGACG00000004588	ENSGACG00000004588	ENSGACP00000006071	groupVIII	3145503	3151629
461	ENSGACG00000017831	ENSGACG00000017831	ENSGACP00000023564	groupIII	16076418	16079556		ENSGACG00000004671	ENSGACG00000004671	ENSGACP00000006175	groupVIII	3195971	3199432
462	ENSGACG00000013009	ENSGACG00000013009	ENSGACP00000017208	groupIII	490991	521391		ENSGACG00000004794	ENSGACG00000004794	ENSGACP00000006345	groupVIII	3236623	3248419
463	ENSGACG00000013093	ENSGACG00000013093	ENSGACP00000017317	groupIII	613967	632308		ENSGACG00000004812	ENSGACG00000004812	ENSGACP00000006385	groupVIII	3253480	3280790
464	ENSGACG00000013082	ENSGACG00000013082	ENSGACP00000017302	groupIII	599861	601840		ENSGACG00000004848	ENSGACG00000004848	ENSGACP00000006410	groupVIII	3323547	3325070
465	ENSGACG00000013069	ENSGACG00000013069	ENSGACP00000017294	groupIII	565595	593939		ENSGACG00000004858	ENSGACG00000004858	ENSGACP00000006434	groupVIII	3338010	3370014
466	ENSGACG00000013099	ENSGACG00000013099	ENSGACP00000017327	groupIII	639394	651698		ENSGACG00000004923	ENSGACG00000004923	ENSGACP00000006524	groupVIII	3414068	3430452
467	ENSGACG00000013105	ENSGACG00000013105	ENSGACP00000017339	groupIII	659228	681226		ENSGACG00000004947	ENSGACG00000004947	ENSGACP00000006535	groupVIII	3442688	3455549
468	ENSGACG00000016454	ENSGACG00000016454	ENSGACP00000021729	groupIII	10458584	10462503		ENSGACG00000004962	ENSGACG00000004962	ENSGACP00000006551	groupVIII	3502613	3509057
469	ENSGACG00000016461	ENSGACG00000016461	ENSGACP00000021735	groupIII	10463781	10468051		ENSGACG00000004966	ENSGACG00000004966	ENSGACP00000006567	groupVIII	3510444	3515871
470	ENSGACG00000014711	ENSGACG00000014711	ENSGACP00000019425	groupIII	5424596	5433556		ENSGACG00000005076	ENSGACG00000005076	ENSGACP00000006710	groupVIII	3820035	3829797
471	ENSGACG00000014703	ENSGACG00000014703	ENSGACP00000019418	groupIII	5408793	5422048		ENSGACG00000005088	ENSGACG00000005088	ENSGACP00000006726	groupVIII	3833512	3855697
472	ENSGACG00000015168	ENSGACG00000015168	ENSGACP00000020007	groupIII	7062853	7089306		ENSGACG00000005129	ENSGACG00000005129	ENSGACP00000006797	groupVIII	3952798	3985032
473	ENSGACG00000017188	ENSGACG00000017188	ENSGACP00000022701	groupIII	13156738	13171395		ENSGACG00000005364	ENSGACG00000005364	ENSGACP00000007119	groupVIII	4722435	4740492
474	ENSGACG00000017184	ENSGACG00000017184	ENSGACP00000022696	groupIII	13136933	13151610		ENSGACG00000005402	ENSGACG00000005402	ENSGACP00000007143	groupVIII	4746933	4754805
475	ENSGACG00000016127	ENSGACG00000016127	ENSGACP00000021276	groupIII	9523275	9524245		ENSGACG00000005760	ENSGACG00000005760	ENSGACP00000007606	groupVIII	5120337	5122462
476	ENSGACG00000016116	ENSGACG00000016116	ENSGACP00000021262	groupIII	9436195	9438496		ENSGACG00000005823	ENSGACG00000005823	ENSGACP00000007707	groupVIII	5613694	5615418
477	ENSGACG00000016113	ENSGACG00000016113	ENSGACP00000021254	groupIII	9416328	9417536		ENSGACG00000005881	ENSGACG00000005881	ENSGACP00000007771	groupVIII	5660047	5661351
478	ENSGACG00000017857	ENSGACG00000017857	ENSGACP00000023625	groupIII	16241440	16245486		ENSGACG00000005930	ENSGACG00000005930	ENSGACP00000007844	groupVIII	5856337	5863166
479	ENSGACG00000015158	ENSGACG00000015158	ENSGACP00000019991	groupIII	7039319	7046081		ENSGACG00000006422	ENSGACG00000006422	ENSGACP00000008501	groupVIII	6689713	6700824
480	ENSGACG00000016167	ENSGACG00000016167	ENSGACP00000021334	groupIII	9648814	9652858		ENSGACG00000006499	ENSGACG00000006499	ENSGACP00000008605	groupVIII	6773830	6778762
481	ENSGACG00000013944	ENSGACG00000013944	ENSGACP00000018414	groupIII	2417581	2439942		ENSGACG00000006519	ENSGACG00000006519	ENSGACP00000008623	groupVIII	6820096	6843052
482	ENSGACG00000015136	ENSGACG00000015136	ENSGACP00000019963	groupIII	6982409	6991911		ENSGACG00000006551	ENSGACG00000006551	ENSGACP00000008668	groupVIII	6941174	6957175
483	ENSGACG00000017244	ENSGACG00000017244	ENSGACP00000022788	groupIII	13399453	13402673		ENSGACG00000006562	ENSGACG00000006562	ENSGACP00000008714	groupVIII	6957223	6962206
484	ENSGACG00000017235	ENSGACG00000017235	ENSGACP00000022765	groupIII	13390658	13391837		ENSGACG00000006699	ENSGACG00000006699	ENSGACP00000008869	groupVIII	7128424	7130300
485	ENSGACG00000016206	ENSGACG00000016206	ENSGACP00000021379	groupIII	9720045	9720668		ENSGACG00000006799	ENSGACG00000006799	ENSGACP00000009005	groupVIII	7241821	7244122
486	ENSGACG00000016207	ENSGACG00000016207	ENSGACP00000021384	groupIII	9728901	9775986		ENSGACG00000006827	ENSGACG00000006827	ENSGACP00000009055	groupVIII	7401543	7460248
487	ENSGACG00000016209	ENSGACG00000016209	ENSGACP00000021387	groupIII	9780024	9783458		ENSGACG00000006846	ENSGACG00000006846	ENSGACP00000009074	groupVIII	7475544	7489767
488	ENSGACG00000016212	ENSGACG00000016212	ENSGACP00000021392	groupIII	9794901	9798464		ENSGACG00000006902	ENSGACG00000006902	ENSGACP00000009158	groupVIII	7564669	7567730
489	ENSGACG00000016156	ENSGACG00000016156	ENSGACP00000021317	groupIII	9592395	9604984		ENSGACG00000007249	ENSGACG00000007249	ENSGACP00000009610	groupVIII	8109111	8128099
490	ENSGACG00000016235	ENSGACG00000016235	ENSGACP00000021419	groupIII	9824378	9848106		ENSGACG00000007263	ENSGACG00000007263	ENSGACP00000009620	groupVIII	8165344	8238725
491	ENSGACG00000014695	ENSGACG00000014695	ENSGACP00000019405	groupIII	5405267	5407603		ENSGACG00000007435	ENSGACG00000007435	ENSGACP00000009871	groupVIII	8465078	8467677
492	ENSGACG00000014855	ENSGACG00000014855	ENSGACP00000019616	groupIII	6006282	6010221		ENSGACG00000007504	ENSGACG00000007504	ENSGACP00000009951	groupVIII	8498118	8499312
493	ENSGACG00000014664	ENSGACG00000014664	ENSGACP00000019359	groupIII	5356966	5364824		ENSGACG00000007733	ENSGACG00000007733	ENSGACP00000010280	groupVIII	8719592	8743199
494	ENSGACG00000015582	ENSGACG00000015582	ENSGACP00000020551	groupIII	8573054	8580376		ENSGACG00000007760	ENSGACG00000007760	ENSGACP00000010289	groupVIII	8754264	8763512
495	ENSGACG00000015583	ENSGACG00000015583	ENSGACP00000020557	groupIII	8582456	8586301		ENSGACG00000007766	ENSGACG00000007766	ENSGACP00000010296	groupVIII	8767315	8772605
496	ENSGACG00000015588	ENSGACG00000015588	ENSGACP00000020559	groupIII	8595630	8598672		ENSGACG00000007785	ENSGACG00000007785	ENSGACP00000010319	groupVIII	8794763	8799364
497	ENSGACG00000015590	ENSGACG00000015590	ENSGACP00000020563	groupIII	8606524	8616555		ENSGACG00000007802	ENSGACG00000007802	ENSGACP00000010349	groupVIII	8814476	8840068
498	ENSGACG00000015596	ENSGACG00000015596	ENSGACP00000020566	groupIII	8626030	8627779		ENSGACG00000007838	ENSGACG00000007838	ENSGACP00000010390	groupVIII	8849666	8851978
499	ENSGACG00000015501	ENSGACG00000015501	ENSGACP00000020451	groupIII	8282200	8291204		ENSGACG00000008041	ENSGACG00000008041	ENSGACP00000010646	groupVIII	9282717	9296560
500	ENSGACG00000015509	ENSGACG00000015509	ENSGACP00000020459	groupIII	8303946	8306630		ENSGACG00000008132	ENSGACG00000008132	ENSGACP00000010761	groupVIII	9331742	9335939
501	ENSGACG00000015513	ENSGACG00000015513	ENSGACP00000020463	groupIII	8313142	8317554		ENSGACG00000008173	ENSGACG00000008173	ENSGACP00000010810	groupVIII	9352990	9360716
502	ENSGACG00000015515	ENSGACG00000015515	ENSGACP00000020467	groupIII	8320817	8328460		ENSGACG00000008183	ENSGACG00000008183	ENSGACP00000010833	groupVIII	9435148	9445811
503	ENSGACG00000015519	ENSGACG00000015519	ENSGACP00000020468	groupIII	8356909	8359794		ENSGACG00000008194	ENSGACG00000008194	ENSGACP00000010839	groupVIII	9448685	9451926
504	ENSGACG00000015561	ENSGACG00000015561	ENSGACP00000020525	groupIII	8473472	8479006		ENSGACG00000008217	ENSGACG00000008217	ENSGACP00000010875	groupVIII	9502643	9506528
505	ENSGACG00000015554	ENSGACG00000015554	ENSGACP00000020521	groupIII	8461592	8471107		ENSGACG00000008230	ENSGACG00000008230	ENSGACP00000010907	groupVIII	9507309	9514916
506	ENSGACG00000015536	ENSGACG00000015536	ENSGACP00000020492	groupIII	8445625	8448765		ENSGACG00000008475	ENSGACG00000008475	ENSGACP00000011203	groupVIII	9679147	9682862
507	ENSGACG00000015531	ENSGACG00000015531	ENSGACP00000020489	groupIII	8428963	8440049		ENSGACG00000008574	ENSGACG00000008574	ENSGACP00000011336	groupVIII	9707987	9716644
508	ENSGACG00000015354	ENSGACG00000015354	ENSGACP00000020252	groupIII	7626736	7667203		ENSGACG00000008773	ENSGACG00000008773	ENSGACP00000011607	groupVIII	10168569	10310850
509	ENSGACG00000015109	ENSGACG00000015109	ENSGACP00000019936	groupIII	6946360	6969304		ENSGACG00000008858	ENSGACG00000008858	ENSGACP00000011690	groupVIII	10377572	10409618
510	ENSGACG00000016078	ENSGACG00000016078	ENSGACP00000021212	groupIII	9305144	9323989		ENSGACG00000009051	ENSGACG00000009051	ENSGACP00000011948	groupVIII	11024707	11048659
511	ENSGACG00000016080	ENSGACG00000016080	ENSGACP00000021214	groupIII	9339756	9341114		ENSGACG00000009069	ENSGACG00000009069	ENSGACP00000011963	groupVIII	11278291	11279836
512	ENSGACG00000017847	ENSGACG00000017847	ENSGACP00000023585	groupIII	16124121	16159719		ENSGACG00000009545	ENSGACG00000009545	ENSGACP00000012621	groupVIII	12179477	12229465
513	ENSGACG00000017842	ENSGACG00000017842	ENSGACP00000023579	groupIII	16092058	16098924		ENSGACG00000009607	ENSGACG00000009607	ENSGACP00000012693	groupVIII	12439681	12447106
514	ENSGACG00000017260	ENSGACG00000017260	ENSGACP00000022798	groupIII	13403333	13408575		ENSGACG00000009802	ENSGACG00000009802	ENSGACP00000012942	groupVIII	12532302	12536890
515	ENSGACG00000017446	ENSGACG00000017446	ENSGACP00000023053	groupIII	14042563	14048061		ENSGACG00000010211	ENSGACG00000010211	ENSGACP00000013513	groupVIII	12928094	12932946
516	ENSGACG00000015487	ENSGACG00000015487	ENSGACP00000020440	groupIII	8255629	8260397		ENSGACG00000010289	ENSGACG00000010289	ENSGACP00000013621	groupVIII	12990728	12996350
517	ENSGACG00000015496	ENSGACG00000015496	ENSGACP00000020448	groupIII	8271140	8275905		ENSGACG00000010353	ENSGACG00000010353	ENSGACP00000013705	groupVIII	13088452	13094647
518	ENSGACG00000016935	ENSGACG00000016935	ENSGACP00000022375	groupIII	12408089	12417412		ENSGACG00000010468	ENSGACG00000010468	ENSGACP00000013837	groupVIII	13135192	13149466
519	ENSGACG00000016929	ENSGACG00000016929	ENSGACP00000022371	groupIII	12367900	12400959		ENSGACG00000010475	ENSGACG00000010475	ENSGACP00000013853	groupVIII	13174745	13231603
520	ENSGACG00000016918	ENSGACG00000016918	ENSGACP00000022353	groupIII	12322870	12341345		ENSGACG00000010494	ENSGACG00000010494	ENSGACP00000013909	groupVIII	13255573	13285202
521	ENSGACG00000016914	ENSGACG00000016914	ENSGACP00000022341	groupIII	12294067	12298888		ENSGACG00000010616	ENSGACG00000010616	ENSGACP00000014038	groupVIII	13406915	13410357
522	ENSGACG00000016905	ENSGACG00000016905	ENSGACP00000022330	groupIII	12284493	12292802		ENSGACG00000010652	ENSGACG00000010652	ENSGACP00000014096	groupVIII	13418892	13423838
523	ENSGACG00000016904	ENSGACG00000016904	ENSGACP00000022326	groupIII	12272737	12276035		ENSGACG00000010707	ENSGACG00000010707	ENSGACP00000014166	groupVIII	13455374	13459166
524	ENSGACG00000015236	ENSGACG00000015236	ENSGACP00000020100	groupIII	7319416	7324550		ENSGACG00000010712	ENSGACG00000010712	ENSGACP00000014187	groupVIII	13487084	13491514
525	ENSGACG00000014536	ENSGACG00000014536	ENSGACP00000019197	groupIII	5002434	5029835		ENSGACG00000010782	ENSGACG00000010782	ENSGACP00000014315	groupVIII	13518062	13531647
526	ENSGACG00000017893	ENSGACG00000017893	ENSGACP00000023651	groupIII	16251876	16277818		ENSGACG00000010867	ENSGACG00000010867	ENSGACP00000014398	groupVIII	13695203	13733832
527	ENSGACG00000016838	ENSGACG00000016838	ENSGACP00000022236	groupIII	12158680	12160523		ENSGACG00000011228	ENSGACG00000011228	ENSGACP00000014844	groupVIII	14298043	14301088
528	ENSGACG00000016850	ENSGACG00000016850	ENSGACP00000022270	groupIII	12178153	12180290		ENSGACG00000011272	ENSGACG00000011272	ENSGACP00000014914	groupVIII	14336195	14339520
529	ENSGACG00000015317	ENSGACG00000015317	ENSGACP00000020204	groupIII	7527791	7532419		ENSGACG00000011444	ENSGACG00000011444	ENSGACP00000015159	groupVIII	14473656	14481488
530	ENSGACG00000014845	ENSGACG00000014845	ENSGACP00000019603	groupIII	5978529	5985941		ENSGACG00000011711	ENSGACG00000011711	ENSGACP00000015497	groupVIII	15092507	15103135
531	ENSGACG00000017177	ENSGACG00000017177	ENSGACP00000022687	groupIII	13102288	13103869		ENSGACG00000011742	ENSGACG00000011742	ENSGACP00000015532	groupVIII	15115220	15116795
532	ENSGACG00000017179	ENSGACG00000017179	ENSGACP00000022692	groupIII	13106071	13116555		ENSGACG00000011746	ENSGACG00000011746	ENSGACP00000015547	groupVIII	15118216	15127957
533	ENSGACG00000015611	ENSGACG00000015611	ENSGACP00000020590	groupIII	8721764	8723000		ENSGACG00000011853	ENSGACG00000011853	ENSGACP00000015679	groupVIII	15173417	15175853
534	ENSGACG00000015618	ENSGACG00000015618	ENSGACP00000020599	groupIII	8732915	8738288		ENSGACG00000011864	ENSGACG00000011864	ENSGACP00000015695	groupVIII	15191439	15193138
535	ENSGACG00000013638	ENSGACG00000013638	ENSGACP00000018049	groupIII	1640895	1643703		ENSGACG00000011897	ENSGACG00000011897	ENSGACP00000015770	groupVIII	15240235	15249036
536	ENSGACG00000016595	ENSGACG00000016595	ENSGACP00000021908	groupIII	10919920	10930582		ENSGACG00000011930	ENSGACG00000011930	ENSGACP00000015787	groupVIII	15250301	15252953
537	ENSGACG00000016532	ENSGACG00000016532	ENSGACP00000021829	groupIII	10736743	10763037		ENSGACG00000011969	ENSGACG00000011969	ENSGACP00000015846	groupVIII	15272974	15285593
538	ENSGACG00000014747	ENSGACG00000014747	ENSGACP00000019478	groupIII	5609825	5632154		ENSGACG00000011985	ENSGACG00000011985	ENSGACP00000015893	groupVIII	15298200	15312079
539	ENSGACG00000014650	ENSGACG00000014650	ENSGACP00000019346	groupIII	5330147	5338281		ENSGACG00000012055	ENSGACG00000012055	ENSGACP00000015970	groupVIII	15351654	15359280
540	ENSGACG00000015335	ENSGACG00000015335	ENSGACP00000020231	groupIII	7549663	7556170		ENSGACG00000012255	ENSGACG00000012255	ENSGACP00000016230	groupVIII	15462946	15470290
541	ENSGACG00000015341	ENSGACG00000015341	ENSGACP00000020235	groupIII	7559943	7569122		ENSGACG00000012280	ENSGACG00000012280	ENSGACP00000016239	groupVIII	15473521	15477139
542	ENSGACG00000015346	ENSGACG00000015346	ENSGACP00000020242	groupIII	7587478	7597314		ENSGACG00000012286	ENSGACG00000012286	ENSGACP00000016249	groupVIII	15501128	15549393
543	ENSGACG00000016003	ENSGACG00000016003	ENSGACP00000021119	groupIII	9137224	9139019		ENSGACG00000012394	ENSGACG00000012394	ENSGACP00000016378	groupVIII	15679549	15689855
544	ENSGACG00000016000	ENSGACG00000016000	ENSGACP00000021116	groupIII	9134461	9135592		ENSGACG00000012421	ENSGACG00000012421	ENSGACP00000016443	groupVIII	15717066	15719792
545	ENSGACG00000015994	ENSGACG00000015994	ENSGACP00000021107	groupIII	9122054	9129523		ENSGACG00000012465	ENSGACG00000012465	ENSGACP00000016505	groupVIII	15767138	15771934
546	ENSGACG00000015993	ENSGACG00000015993	ENSGACP00000021103	groupIII	9118253	9120295		ENSGACG00000012489	ENSGACG00000012489	ENSGACP00000016510	groupVIII	15775762	15777894
547	ENSGACG00000015271	ENSGACG00000015271	ENSGACP00000020136	groupIII	7381900	7384231		ENSGACG00000012652	ENSGACG00000012652	ENSGACP00000016719	groupVIII	16041766	16043610
548	ENSGACG00000015273	ENSGACG00000015273	ENSGACP00000020149	groupIII	7416267	7419629		ENSGACG00000012686	ENSGACG00000012686	ENSGACP00000016808	groupVIII	16142618	16148605
549	ENSGACG00000015282	ENSGACG00000015282	ENSGACP00000020163	groupIII	7427682	7446663		ENSGACG00000012737	ENSGACG00000012737	ENSGACP00000016836	groupVIII	16185136	16201383
550	ENSGACG00000015296	ENSGACG00000015296	ENSGACP00000020171	groupIII	7454019	7456672		ENSGACG00000012755	ENSGACG00000012755	ENSGACP00000016848	groupVIII	16207511	16213715
551	ENSGACG00000015308	ENSGACG00000015308	ENSGACP00000020192	groupIII	7498177	7503316		ENSGACG00000012793	ENSGACG00000012793	ENSGACP00000016980	groupVIII	16264982	16271033
552	ENSGACG00000015315	ENSGACG00000015315	ENSGACP00000020194	groupIII	7515357	7517592		ENSGACG00000012856	ENSGACG00000012856	ENSGACP00000016985	groupVIII	16288935	16289999
553	ENSGACG00000015230	ENSGACG00000015230	ENSGACP00000020085	groupIII	7266517	7285700		ENSGACG00000012964	ENSGACG00000012964	ENSGACP00000017139	groupVIII	16600100	16624235
554	ENSGACG00000015182	ENSGACG00000015182	ENSGACP00000020026	groupIII	7108939	7139661		ENSGACG00000013123	ENSGACG00000013123	ENSGACP00000017374	groupVIII	17012920	17074902
555	ENSGACG00000015175	ENSGACG00000015175	ENSGACP00000020021	groupIII	7103486	7106144		ENSGACG00000013151	ENSGACG00000013151	ENSGACP00000017422	groupVIII	17096123	17103943
556	ENSGACG00000015377	ENSGACG00000015377	ENSGACP00000020279	groupIII	7710663	7721459		ENSGACG00000013288	ENSGACG00000013288	ENSGACP00000017564	groupVIII	17223437	17238717
557	ENSGACG00000014554	ENSGACG00000014554	ENSGACP00000019205	groupIII	5045318	5054197		ENSGACG00000013505	ENSGACG00000013505	ENSGACP00000017855	groupVIII	17416110	17425446
558	ENSGACG00000014435	ENSGACG00000014435	ENSGACP00000019050	groupIII	4386571	4396709		ENSGACG00000014362	ENSGACG00000014362	ENSGACP00000018948	groupVIII	18925868	18927890
559	ENSGACG00000015326	ENSGACG00000015326	ENSGACP00000020216	groupIII	7535753	7541850		ENSGACG00000014404	ENSGACG00000014404	ENSGACP00000019001	groupVIII	18987801	18997867
560	ENSGACG00000016132	ENSGACG00000016132	ENSGACP00000021283	groupIII	9555206	9563329		ENSGACG00000014457	ENSGACG00000014457	ENSGACP00000019077	groupVIII	19043930	19052604
561	ENSGACG00000016146	ENSGACG00000016146	ENSGACP00000021302	groupIII	9569177	9574344		ENSGACG00000014467	ENSGACG00000014467	ENSGACP00000019124	groupVIII	19058633	19063046
562	ENSGACG00000016258	ENSGACG00000016258	ENSGACP00000021452	groupIII	9896928	9903499		ENSGACG00000014574	ENSGACG00000014574	ENSGACP00000019238	groupVIII	19206216	19212135
563	ENSGACG00000016264	ENSGACG00000016264	ENSGACP00000021458	groupIII	9908942	9912862		ENSGACG00000014590	ENSGACG00000014590	ENSGACP00000019262	groupVIII	19230980	19244121
564	ENSGACG00000016284	ENSGACG00000016284	ENSGACP00000021487	groupIII	9937004	9938628		ENSGACG00000014613	ENSGACG00000014613	ENSGACP00000019292	groupVIII	19306662	19310998
565	ENSGACG00000016599	ENSGACG00000016599	ENSGACP00000021915	groupIII	10946082	10948384		ENSGACG00000011784	ENSGACG00000011784	ENSGACP00000015590	groupXIX	15047037	15049709
566	ENSGACG00000012901	ENSGACG00000012901	ENSGACP00000017059	groupIII	397748	402395		ENSGACG00000004048	ENSGACG00000004048	ENSGACP00000005316	groupXVI	9036119	9038723
567	ENSGACG00000012867	ENSGACG00000012867	ENSGACP00000017007	groupIII	356360	359701		ENSGACG00000004057	ENSGACG00000004057	ENSGACP00000005322	groupXVI	9049591	9053809
568	ENSGACG00000012849	ENSGACG00000012849	ENSGACP00000016978	groupIII	309109	311274		ENSGACG00000004378	ENSGACG00000004378	ENSGACP00000005791	groupXVI	9596231	9600725
569	ENSGACG00000015407	ENSGACG00000015407	ENSGACP00000020317	groupIII	7944621	7952578		ENSGACG00000004790	ENSGACG00000004790	ENSGACP00000006340	groupXVI	10085813	10102549
570	ENSGACG00000015410	ENSGACG00000015410	ENSGACP00000020323	groupIII	7954694	7972354		ENSGACG00000004808	ENSGACG00000004808	ENSGACP00000006371	groupXVI	10104986	10129378
571	ENSGACG00000015418	ENSGACG00000015418	ENSGACP00000020333	groupIII	7985984	7999825		ENSGACG00000004887	ENSGACG00000004887	ENSGACP00000006477	groupXVI	10159706	10172697
572	ENSGACG00000015431	ENSGACG00000015431	ENSGACP00000020359	groupIII	8019300	8023677		ENSGACG00000004990	ENSGACG00000004990	ENSGACP00000006599	groupXVI	10238584	10253518
573	ENSGACG00000016450	ENSGACG00000016450	ENSGACP00000021719	groupIII	10450259	10454470		ENSGACG00000005028	ENSGACG00000005028	ENSGACP00000006653	groupXVI	10277049	10285634
574	ENSGACG00000012972	ENSGACG00000012972	ENSGACP00000017170	groupIII	462834	467968		ENSGACG00000005048	ENSGACG00000005048	ENSGACP00000006657	groupXVI	10286692	10292655
575	ENSGACG00000012944	ENSGACG00000012944	ENSGACP00000017141	groupIII	448107	459938		ENSGACG00000005053	ENSGACG00000005053	ENSGACP00000006668	groupXVI	10298684	10306826
576	ENSGACG00000012518	ENSGACG00000012518	ENSGACP00000016617	groupIII	83318	95443		ENSGACG00000006089	ENSGACG00000006089	ENSGACP00000008107	groupXVI	11715129	11722431
577	ENSGACG00000012369	ENSGACG00000012369	ENSGACP00000016346	groupIII	34321	37281		ENSGACG00000007137	ENSGACG00000007137	ENSGACP00000009456	groupXVI	14090263	14092620
578	ENSGACG00000012386	ENSGACG00000012386	ENSGACP00000016364	groupIII	50881	52959		ENSGACG00000007282	ENSGACG00000007282	ENSGACP00000009641	groupXVI	14116230	14118276
579	ENSGACG00000012390	ENSGACG00000012390	ENSGACP00000016418	groupIII	57693	62220		ENSGACG00000007337	ENSGACG00000007337	ENSGACP00000009753	groupXVI	14344974	14348217
580	ENSGACG00000016392	ENSGACG00000016392	ENSGACP00000021641	groupIII	10274678	10281905		ENSGACG00000001666	ENSGACG00000001666	ENSGACP00000002185	groupXXI	557603	579035
581	ENSGACG00000017584	ENSGACG00000017584	ENSGACP00000023243	groupIII	14690814	14694448		ENSGACG00000001760	ENSGACG00000001760	ENSGACP00000002304	groupXXI	1312339	1337369
582	ENSGACG00000017568	ENSGACG00000017568	ENSGACP00000023220	groupIII	14440090	14454692		ENSGACG00000001786	ENSGACG00000001786	ENSGACP00000002330	groupXXI	1630220	1647329
583	ENSGACG00000017477	ENSGACG00000017477	ENSGACP00000023091	groupIII	14119352	14133684		ENSGACG00000001798	ENSGACG00000001798	ENSGACP00000002348	groupXXI	1809310	1861897
584	ENSGACG00000016701	ENSGACG00000016701	ENSGACP00000022054	groupIII	11490060	11513119		ENSGACG00000001997	ENSGACG00000001997	ENSGACP00000002594	groupXXI	2152810	2178889
585	ENSGACG00000016707	ENSGACG00000016707	ENSGACP00000022067	groupIII	11515854	11543148		ENSGACG00000002000	ENSGACG00000002000	ENSGACP00000002605	groupXXI	2180740	2208802
586	ENSGACG00000016717	ENSGACG00000016717	ENSGACP00000022070	groupIII	11553475	11561603		ENSGACG00000002024	ENSGACG00000002024	ENSGACP00000002633	groupXXI	2251615	2257044
587	ENSGACG00000016719	ENSGACG00000016719	ENSGACP00000022086	groupIII	11565983	11627261		ENSGACG00000002031	ENSGACG00000002031	ENSGACP00000002652	groupXXI	2284663	2348953
588	ENSGACG00000016779	ENSGACG00000016779	ENSGACP00000022157	groupIII	11775930	11807770		ENSGACG00000002060	ENSGACG00000002060	ENSGACP00000002680	groupXXI	2604075	2667581
589	ENSGACG00000017287	ENSGACG00000017287	ENSGACP00000022830	groupIII	13454527	13465167		ENSGACG00000002135	ENSGACG00000002135	ENSGACP00000002779	groupXXI	2836987	2881355
590	ENSGACG00000014947	ENSGACG00000014947	ENSGACP00000019718	groupIII	6306460	6308800		ENSGACG00000002190	ENSGACG00000002190	ENSGACP00000002845	groupXXI	3084563	3085911
591	ENSGACG00000014401	ENSGACG00000014401	ENSGACP00000019003	groupIII	4077353	4170094		ENSGACG00000002390	ENSGACG00000002390	ENSGACP00000003116	groupXXI	4512532	4571118
592	ENSGACG00000014533	ENSGACG00000014533	ENSGACP00000019170	groupIII	4984417	4990817		ENSGACG00000002395	ENSGACG00000002395	ENSGACP00000003124	groupXXI	4591348	4602711
593	ENSGACG00000014581	ENSGACG00000014581	ENSGACP00000019239	groupIII	5122049	5140334		ENSGACG00000002461	ENSGACG00000002461	ENSGACP00000003211	groupXXI	5283848	5560806
594	ENSGACG00000017272	ENSGACG00000017272	ENSGACP00000022809	groupIII	13414144	13422881		ENSGACG00000002519	ENSGACG00000002519	ENSGACP00000003311	groupXXI	5738223	5745177
595	ENSGACG00000017834	ENSGACG00000017834	ENSGACP00000023565	groupIII	16079996	16084101		ENSGACG00000002544	ENSGACG00000002544	ENSGACP00000003330	groupXXI	5790345	5795969
596	ENSGACG00000017023	ENSGACG00000017023	ENSGACP00000022478	groupIII	12649837	12661975		ENSGACG00000002551	ENSGACG00000002551	ENSGACP00000003339	groupXXI	5808646	5870440
597	ENSGACG00000014515	ENSGACG00000014515	ENSGACP00000019150	groupIII	4951552	4960131		ENSGACG00000002682	ENSGACG00000002682	ENSGACP00000003511	groupXXI	6189464	6240135
598	ENSGACG00000014501	ENSGACG00000014501	ENSGACP00000019145	groupIII	4940563	4948689		ENSGACG00000002714	ENSGACG00000002714	ENSGACP00000003558	groupXXI	6484786	6495419
599	ENSGACG00000014728	ENSGACG00000014728	ENSGACP00000019451	groupIII	5492873	5511396		ENSGACG00000002744	ENSGACG00000002744	ENSGACP00000003594	groupXXI	6534938	6558550
600	ENSGACG00000014839	ENSGACG00000014839	ENSGACP00000019593	groupIII	5937498	5949782		ENSGACG00000002793	ENSGACG00000002793	ENSGACP00000003649	groupXXI	6682621	6742679
601	ENSGACG00000017565	ENSGACG00000017565	ENSGACP00000023212	groupIII	14423942	14435516		ENSGACG00000002822	ENSGACG00000002822	ENSGACP00000003702	groupXXI	6911713	6953777
602	ENSGACG00000012836	ENSGACG00000012836	ENSGACP00000016961	groupIII	277942	292152		ENSGACG00000003341	ENSGACG00000003341	ENSGACP00000004382	groupXXI	7864273	7882478
603	ENSGACG00000012831	ENSGACG00000012831	ENSGACP00000016953	groupIII	272603	275792		ENSGACG00000003377	ENSGACG00000003377	ENSGACP00000004425	groupXXI	7930472	7933232
604	ENSGACG00000012795	ENSGACG00000012795	ENSGACP00000016947	groupIII	264160	269480		ENSGACG00000003389	ENSGACG00000003389	ENSGACP00000004442	groupXXI	7934264	7940049
605	ENSGACG00000012774	ENSGACG00000012774	ENSGACP00000016895	groupIII	253739	262886		ENSGACG00000003452	ENSGACG00000003452	ENSGACP00000004524	groupXXI	8008624	8027043
606	ENSGACG00000012708	ENSGACG00000012708	ENSGACP00000016860	groupIII	244521	251089		ENSGACG00000003489	ENSGACG00000003489	ENSGACP00000004570	groupXXI	8038185	8047381
607	ENSGACG00000012667	ENSGACG00000012667	ENSGACP00000016743	groupIII	231069	233725		ENSGACG00000003553	ENSGACG00000003553	ENSGACP00000004685	groupXXI	8131607	8134827
608	ENSGACG00000012661	ENSGACG00000012661	ENSGACP00000016729	groupIII	186706	190112		ENSGACG00000003601	ENSGACG00000003601	ENSGACP00000004716	groupXXI	8204341	8207525
609	ENSGACG00000017019	ENSGACG00000017019	ENSGACP00000022476	groupIII	12623651	12625796		ENSGACG00000003814	ENSGACG00000003814	ENSGACP00000005003	groupXXI	8690064	8691104
610	ENSGACG00000014766	ENSGACG00000014766	ENSGACP00000019506	groupIII	5781085	5823758		ENSGACG00000003847	ENSGACG00000003847	ENSGACP00000005055	groupXXI	8805170	8837399
611	ENSGACG00000014426	ENSGACG00000014426	ENSGACP00000019023	groupIII	4273462	4276425		ENSGACG00000003888	ENSGACG00000003888	ENSGACP00000005096	groupXXI	8942991	8945741
612	ENSGACG00000017560	ENSGACG00000017560	ENSGACP00000023199	groupIII	14377181	14392705		ENSGACG00000003955	ENSGACG00000003955	ENSGACP00000005182	groupXXI	9143105	9156967
613	ENSGACG00000017553	ENSGACG00000017553	ENSGACP00000023192	groupIII	14297225	14315509		ENSGACG00000003965	ENSGACG00000003965	ENSGACP00000005211	groupXXI	9244795	9263251
614	ENSGACG00000017025	ENSGACG00000017025	ENSGACP00000022482	groupIII	12662942	12667427		ENSGACG00000004008	ENSGACG00000004008	ENSGACP00000005261	groupXXI	9320032	9367907
615	ENSGACG00000017058	ENSGACG00000017058	ENSGACP00000022533	groupIII	12763399	12779101		ENSGACG00000004102	ENSGACG00000004102	ENSGACP00000005387	groupXXI	9467911	9486295
616	ENSGACG00000017065	ENSGACG00000017065	ENSGACP00000022542	groupIII	12784519	12788659		ENSGACG00000004107	ENSGACG00000004107	ENSGACP00000005394	groupXXI	9489864	9493461
617	ENSGACG00000017084	ENSGACG00000017084	ENSGACP00000022565	groupIII	12808960	12812334		ENSGACG00000004163	ENSGACG00000004163	ENSGACP00000005481	groupXXI	9519809	9524320
618	ENSGACG00000017089	ENSGACG00000017089	ENSGACP00000022567	groupIII	12893878	12907136		ENSGACG00000004197	ENSGACG00000004197	ENSGACP00000005522	groupXXI	9579737	9586829
619	ENSGACG00000017090	ENSGACG00000017090	ENSGACP00000022572	groupIII	12909582	12925141		ENSGACG00000004201	ENSGACG00000004201	ENSGACP00000005533	groupXXI	9588132	9594424
620	ENSGACG00000017095	ENSGACG00000017095	ENSGACP00000022587	groupIII	12926419	12939638		ENSGACG00000004209	ENSGACG00000004209	ENSGACP00000005578	groupXXI	9598721	9617679
621	ENSGACG00000017102	ENSGACG00000017102	ENSGACP00000022591	groupIII	12944418	12946138		ENSGACG00000004252	ENSGACG00000004252	ENSGACP00000005605	groupXXI	9621052	9623783
622	ENSGACG00000017109	ENSGACG00000017109	ENSGACP00000022602	groupIII	12949938	12952954		ENSGACG00000004275	ENSGACG00000004275	ENSGACP00000005636	groupXXI	9628114	9630468
623	ENSGACG00000017114	ENSGACG00000017114	ENSGACP00000022607	groupIII	12956203	12958597		ENSGACG00000004282	ENSGACG00000004282	ENSGACP00000005656	groupXXI	9633015	9636295
624	ENSGACG00000017139	ENSGACG00000017139	ENSGACP00000022637	groupIII	12987145	12989586		ENSGACG00000004297	ENSGACG00000004297	ENSGACP00000005661	groupXXI	9656880	9660496
625	ENSGACG00000017150	ENSGACG00000017150	ENSGACP00000022650	groupIII	13000537	13002163		ENSGACG00000004356	ENSGACG00000004356	ENSGACP00000005744	groupXXI	9704156	9705724
626	ENSGACG00000014774	ENSGACG00000014774	ENSGACP00000019535	groupIII	5866884	5872696		ENSGACG00000004999	ENSGACG00000004999	ENSGACP00000006664	groupXXI	10877380	10881590
627	ENSGACG00000016401	ENSGACG00000016401	ENSGACP00000021660	groupIII	10323045	10328857		ENSGACG00000005097	ENSGACG00000005097	ENSGACP00000006734	groupXXI	10937781	10941981
628	ENSGACG00000016406	ENSGACG00000016406	ENSGACP00000021667	groupIII	10329729	10346804		ENSGACG00000005109	ENSGACG00000005109	ENSGACP00000006752	groupXXI	10943495	10968649
629	ENSGACG00000016417	ENSGACG00000016417	ENSGACP00000021690	groupIII	10367242	10371109		ENSGACG00000005172	ENSGACG00000005172	ENSGACP00000006959	groupXXI	11058258	11061418
630	ENSGACG00000016434	ENSGACG00000016434	ENSGACP00000021697	groupIII	10382391	10411506		ENSGACG00000005288	ENSGACG00000005288	ENSGACP00000007008	groupXXI	11071913	11111366
631	ENSGACG00000013405	ENSGACG00000013405	ENSGACP00000017721	groupIII	1371274	1377128		ENSGACG00000005328	ENSGACG00000005328	ENSGACP00000007057	groupXXI	11122127	11128894
632	ENSGACG00000016391	ENSGACG00000016391	ENSGACP00000021638	groupIII	10224934	10244269		ENSGACG00000005386	ENSGACG00000005386	ENSGACP00000007113	groupXXI	11215123	11225663
633	ENSGACG00000016384	ENSGACG00000016384	ENSGACP00000021637	groupIII	10189265	10200962		ENSGACG00000005390	ENSGACG00000005390	ENSGACP00000007126	groupXXI	11237538	11244007
634	ENSGACG00000016373	ENSGACG00000016373	ENSGACP00000021629	groupIII	10127740	10133623		ENSGACG00000005398	ENSGACG00000005398	ENSGACP00000007150	groupXXI	11249948	11255764
635	ENSGACG00000013369	ENSGACG00000013369	ENSGACP00000017670	groupIII	1198069	1213399		ENSGACG00000005629	ENSGACG00000005629	ENSGACP00000007439	groupXXI	11706918	11714725
670	ENSGACG00000018475	ENSGACG00000018475	ENSGACP00000024426	groupIV	14336506	14338220		ENSGACG00000018477	ENSGACG00000018477	ENSGACP00000024429	groupIV	14338765	14341257
671	ENSGACG00000018891	ENSGACG00000018891	ENSGACP00000024978	groupIV	18825357	18828684		ENSGACG00000018894	ENSGACG00000018894	ENSGACP00000024995	groupIV	18828360	18832101
672	ENSGACG00000019223	ENSGACG00000019223	ENSGACP00000025410	groupIV	22871829	22889568		ENSGACG00000019225	ENSGACG00000019225	ENSGACP00000025411	groupIV	22889796	22890329
673	ENSGACG00000019389	ENSGACG00000019389	ENSGACP00000025627	groupIV	24652574	24659292		ENSGACG00000019391	ENSGACG00000019391	ENSGACP00000025637	groupIV	24662013	24671946
674	ENSGACG00000019820	ENSGACG00000019820	ENSGACP00000026191	groupIV	30593947	30596648		ENSGACG00000019823	ENSGACG00000019823	ENSGACP00000026193	groupIV	30597678	30600528
675	ENSGACG00000018477	ENSGACG00000018477	ENSGACP00000024429	groupIV	14338765	14341257		ENSGACG00000018475	ENSGACG00000018475	ENSGACP00000024426	groupIV	14336506	14338220
676	ENSGACG00000018894	ENSGACG00000018894	ENSGACP00000024995	groupIV	18828360	18832101		ENSGACG00000018891	ENSGACG00000018891	ENSGACP00000024978	groupIV	18825357	18828684
677	ENSGACG00000019225	ENSGACG00000019225	ENSGACP00000025411	groupIV	22889796	22890329		ENSGACG00000019223	ENSGACG00000019223	ENSGACP00000025410	groupIV	22871829	22889568
678	ENSGACG00000019391	ENSGACG00000019391	ENSGACP00000025637	groupIV	24662013	24671946		ENSGACG00000019389	ENSGACG00000019389	ENSGACP00000025627	groupIV	24652574	24659292
679	ENSGACG00000019823	ENSGACG00000019823	ENSGACP00000026193	groupIV	30597678	30600528		ENSGACG00000019820	ENSGACG00000019820	ENSGACP00000026191	groupIV	30593947	30596648
680	ENSGACG00000016300	ENSGACG00000016300	ENSGACP00000021508	groupIV	120777	130481		ENSGACG00000018031	ENSGACG00000018031	ENSGACP00000023826	groupIX	9656750	9663571
681	ENSGACG00000016304	ENSGACG00000016304	ENSGACP00000021523	groupIV	139631	165233		ENSGACG00000018583	ENSGACG00000018583	ENSGACP00000024571	groupIX	13525392	13552433
682	ENSGACG00000016558	ENSGACG00000016558	ENSGACP00000021877	groupIV	2299391	2332393		ENSGACG00000018071	ENSGACG00000018071	ENSGACP00000023886	groupIX	9855587	9881650
683	ENSGACG00000016645	ENSGACG00000016645	ENSGACP00000021977	groupIV	2804460	2817712		ENSGACG00000017035	ENSGACG00000017035	ENSGACP00000022500	groupIX	6008340	6014324
684	ENSGACG00000016649	ENSGACG00000016649	ENSGACP00000021984	groupIV	2820628	2854957		ENSGACG00000017039	ENSGACG00000017039	ENSGACP00000022508	groupIX	6017779	6033654
685	ENSGACG00000016658	ENSGACG00000016658	ENSGACP00000021999	groupIV	2869524	2878598		ENSGACG00000017044	ENSGACG00000017044	ENSGACP00000022577	groupIX	6047087	6054036
686	ENSGACG00000016686	ENSGACG00000016686	ENSGACP00000022032	groupIV	2940404	2972843		ENSGACG00000017124	ENSGACG00000017124	ENSGACP00000022620	groupIX	6068561	6084066
687	ENSGACG00000017720	ENSGACG00000017720	ENSGACP00000023418	groupIV	9100747	9106433		ENSGACG00000018396	ENSGACG00000018396	ENSGACP00000024319	groupIX	11429053	11434290
688	ENSGACG00000017728	ENSGACG00000017728	ENSGACP00000023427	groupIV	9154827	9159284		ENSGACG00000018380	ENSGACG00000018380	ENSGACP00000024300	groupIX	11371045	11374017
689	ENSGACG00000017836	ENSGACG00000017836	ENSGACP00000023567	groupIV	9334747	9338002		ENSGACG00000018434	ENSGACG00000018434	ENSGACP00000024371	groupIX	12205497	12207797
690	ENSGACG00000017837	ENSGACG00000017837	ENSGACP00000023572	groupIV	9344642	9353400		ENSGACG00000018459	ENSGACG00000018459	ENSGACP00000024408	groupIX	12278204	12284580
691	ENSGACG00000017846	ENSGACG00000017846	ENSGACP00000023580	groupIV	9387103	9394353		ENSGACG00000018454	ENSGACG00000018454	ENSGACP00000024402	groupIX	12257198	12269946
692	ENSGACG00000017863	ENSGACG00000017863	ENSGACP00000023605	groupIV	9411497	9415239		ENSGACG00000018426	ENSGACG00000018426	ENSGACP00000024358	groupIX	12181360	12185638
693	ENSGACG00000018610	ENSGACG00000018610	ENSGACP00000024601	groupIV	15884657	15897175		ENSGACG00000018653	ENSGACG00000018653	ENSGACP00000024657	groupIX	13719860	13742156
694	ENSGACG00000017874	ENSGACG00000017874	ENSGACP00000023618	groupIV	9499826	9504426		ENSGACG00000016048	ENSGACG00000016048	ENSGACP00000021177	groupIX	1263151	1268311
695	ENSGACG00000017871	ENSGACG00000017871	ENSGACP00000023615	groupIV	9490428	9496181		ENSGACG00000016052	ENSGACG00000016052	ENSGACP00000021180	groupIX	1271760	1276097
696	ENSGACG00000017733	ENSGACG00000017733	ENSGACP00000023431	groupIV	9165338	9169204		ENSGACG00000016117	ENSGACG00000016117	ENSGACP00000021263	groupIX	1552137	1565873
697	ENSGACG00000017944	ENSGACG00000017944	ENSGACP00000023703	groupIV	10570521	10573907		ENSGACG00000016193	ENSGACG00000016193	ENSGACP00000021366	groupIX	1782128	1785348
698	ENSGACG00000016556	ENSGACG00000016556	ENSGACP00000021861	groupIV	2274383	2291325		ENSGACG00000016232	ENSGACG00000016232	ENSGACP00000021429	groupIX	2085577	2098378
699	ENSGACG00000016498	ENSGACG00000016498	ENSGACP00000021788	groupIV	1999160	2011821		ENSGACG00000016255	ENSGACG00000016255	ENSGACP00000021449	groupIX	2165991	2179222
700	ENSGACG00000017810	ENSGACG00000017810	ENSGACP00000023542	groupIV	9284842	9299649		ENSGACG00000016335	ENSGACG00000016335	ENSGACP00000021565	groupIX	3084480	3094665
701	ENSGACG00000017830	ENSGACG00000017830	ENSGACP00000023562	groupIV	9312080	9318044		ENSGACG00000016361	ENSGACG00000016361	ENSGACP00000021598	groupIX	3150768	3161520
702	ENSGACG00000017825	ENSGACG00000017825	ENSGACP00000023555	groupIV	9306643	9310067		ENSGACG00000016364	ENSGACG00000016364	ENSGACP00000021611	groupIX	3164584	3170475
703	ENSGACG00000016524	ENSGACG00000016524	ENSGACP00000021828	groupIV	2053824	2152124		ENSGACG00000016390	ENSGACG00000016390	ENSGACP00000021649	groupIX	3773379	3928846
704	ENSGACG00000017743	ENSGACG00000017743	ENSGACP00000023452	groupIV	9199417	9212618		ENSGACG00000016420	ENSGACG00000016420	ENSGACP00000021676	groupIX	4050004	4056060
705	ENSGACG00000017741	ENSGACG00000017741	ENSGACP00000023440	groupIV	9188139	9197982		ENSGACG00000016421	ENSGACG00000016421	ENSGACP00000021682	groupIX	4055585	4075322
706	ENSGACG00000017764	ENSGACG00000017764	ENSGACP00000023475	groupIV	9217179	9221203		ENSGACG00000016442	ENSGACG00000016442	ENSGACP00000021708	groupIX	4125132	4133669
707	ENSGACG00000018595	ENSGACG00000018595	ENSGACP00000024583	groupIV	15824416	15838639		ENSGACG00000016459	ENSGACG00000016459	ENSGACP00000021734	groupIX	4159111	4175950
708	ENSGACG00000018602	ENSGACG00000018602	ENSGACP00000024591	groupIV	15857017	15864260		ENSGACG00000016465	ENSGACG00000016465	ENSGACP00000021747	groupIX	4204946	4218828
709	ENSGACG00000019586	ENSGACG00000019586	ENSGACP00000025891	groupIV	26297130	26309157		ENSGACG00000016962	ENSGACG00000016962	ENSGACP00000022404	groupIX	5922022	5929117
710	ENSGACG00000018774	ENSGACG00000018774	ENSGACP00000024826	groupIV	17721289	17736396		ENSGACG00000017662	ENSGACG00000017662	ENSGACP00000023395	groupIX	8582121	8588508
711	ENSGACG00000019617	ENSGACG00000019617	ENSGACP00000025930	groupIV	27331969	27345850		ENSGACG00000018409	ENSGACG00000018409	ENSGACP00000024332	groupIX	11666673	11682015
712	ENSGACG00000019611	ENSGACG00000019611	ENSGACP00000025920	groupIV	26632732	26643292		ENSGACG00000018410	ENSGACG00000018410	ENSGACP00000024333	groupIX	11863234	11870090
713	ENSGACG00000019619	ENSGACG00000019619	ENSGACP00000025933	groupIV	27563358	27572709		ENSGACG00000018465	ENSGACG00000018465	ENSGACP00000024414	groupIX	12301295	12303829
714	ENSGACG00000019621	ENSGACG00000019621	ENSGACP00000025934	groupIV	27574930	27579330		ENSGACG00000018469	ENSGACG00000018469	ENSGACP00000024418	groupIX	12305261	12317831
715	ENSGACG00000019623	ENSGACG00000019623	ENSGACP00000025937	groupIV	27588234	27596540		ENSGACG00000018472	ENSGACG00000018472	ENSGACP00000024421	groupIX	12320854	12327711
716	ENSGACG00000018532	ENSGACG00000018532	ENSGACP00000024497	groupIV	15220027	15222206		ENSGACG00000005453	ENSGACG00000005453	ENSGACP00000007201	groupV	6709676	6711794
717	ENSGACG00000018016	ENSGACG00000018016	ENSGACP00000023804	groupIV	10953105	10958318		ENSGACG00000010801	ENSGACG00000010801	ENSGACP00000014299	groupVI	13726559	13729505
718	ENSGACG00000016360	ENSGACG00000016360	ENSGACP00000021593	groupIV	472586	477561		ENSGACG00000020313	ENSGACG00000020313	ENSGACP00000026838	groupVII	16703180	16706782
719	ENSGACG00000016706	ENSGACG00000016706	ENSGACP00000022057	groupIV	3219707	3229632		ENSGACG00000020319	ENSGACG00000020319	ENSGACP00000026846	groupVII	16896044	16899867
720	ENSGACG00000016903	ENSGACG00000016903	ENSGACP00000022339	groupIV	5039722	5043757		ENSGACG00000020277	ENSGACG00000020277	ENSGACP00000026795	groupVII	15434894	15438709
721	ENSGACG00000016923	ENSGACG00000016923	ENSGACP00000022351	groupIV	5143970	5146157		ENSGACG00000020274	ENSGACG00000020274	ENSGACP00000026791	groupVII	15405552	15407471
722	ENSGACG00000017170	ENSGACG00000017170	ENSGACP00000022676	groupIV	5742527	5747140		ENSGACG00000020446	ENSGACG00000020446	ENSGACP00000027037	groupVII	18670294	18676401
723	ENSGACG00000017190	ENSGACG00000017190	ENSGACP00000022707	groupIV	5872021	5884796		ENSGACG00000020447	ENSGACG00000020447	ENSGACP00000027039	groupVII	18679097	18687043
724	ENSGACG00000017195	ENSGACG00000017195	ENSGACP00000022711	groupIV	5886034	5889741		ENSGACG00000020449	ENSGACG00000020449	ENSGACP00000027041	groupVII	18693247	18697244
725	ENSGACG00000017268	ENSGACG00000017268	ENSGACP00000022817	groupIV	6211432	6220387		ENSGACG00000020432	ENSGACG00000020432	ENSGACP00000027017	groupVII	18527504	18536547
726	ENSGACG00000017286	ENSGACG00000017286	ENSGACP00000022829	groupIV	6224291	6231818		ENSGACG00000020433	ENSGACG00000020433	ENSGACP00000027019	groupVII	18539190	18546225
727	ENSGACG00000017470	ENSGACG00000017470	ENSGACP00000023089	groupIV	7447979	7460574		ENSGACG00000020326	ENSGACG00000020326	ENSGACP00000026855	groupVII	17036480	17044183
728	ENSGACG00000017632	ENSGACG00000017632	ENSGACP00000023303	groupIV	8270521	8276880		ENSGACG00000020405	ENSGACG00000020405	ENSGACP00000026973	groupVII	18060067	18065841
729	ENSGACG00000017637	ENSGACG00000017637	ENSGACP00000023309	groupIV	8279224	8286452		ENSGACG00000020406	ENSGACG00000020406	ENSGACP00000026974	groupVII	18071000	18075907
730	ENSGACG00000017881	ENSGACG00000017881	ENSGACP00000023624	groupIV	9559465	9568798		ENSGACG00000020318	ENSGACG00000020318	ENSGACP00000026845	groupVII	16888829	16894114
731	ENSGACG00000017915	ENSGACG00000017915	ENSGACP00000023665	groupIV	10058032	10072737		ENSGACG00000020315	ENSGACG00000020315	ENSGACP00000026841	groupVII	16829719	16845611
732	ENSGACG00000017920	ENSGACG00000017920	ENSGACP00000023671	groupIV	10260166	10262541		ENSGACG00000020314	ENSGACG00000020314	ENSGACP00000026839	groupVII	16804232	16815940
733	ENSGACG00000018007	ENSGACG00000018007	ENSGACP00000023794	groupIV	10922842	10930745		ENSGACG00000020913	ENSGACG00000020913	ENSGACP00000027653	groupVII	27850179	27864485
734	ENSGACG00000018053	ENSGACG00000018053	ENSGACP00000023856	groupIV	11277608	11284180		ENSGACG00000020837	ENSGACG00000020837	ENSGACP00000027548	groupVII	26282739	26287539
735	ENSGACG00000018091	ENSGACG00000018091	ENSGACP00000023905	groupIV	11369935	11375266		ENSGACG00000020836	ENSGACG00000020836	ENSGACP00000027547	groupVII	26266697	26269206
736	ENSGACG00000018147	ENSGACG00000018147	ENSGACP00000023975	groupIV	11724562	11728569		ENSGACG00000020798	ENSGACG00000020798	ENSGACP00000027499	groupVII	25261852	25265826
737	ENSGACG00000018167	ENSGACG00000018167	ENSGACP00000024006	groupIV	11791068	11816889		ENSGACG00000020743	ENSGACG00000020743	ENSGACP00000027425	groupVII	23735557	23776490
738	ENSGACG00000018169	ENSGACG00000018169	ENSGACP00000024010	groupIV	11817769	11822613		ENSGACG00000020742	ENSGACG00000020742	ENSGACP00000027424	groupVII	23710010	23724723
739	ENSGACG00000018181	ENSGACG00000018181	ENSGACP00000024028	groupIV	11829751	11836829		ENSGACG00000020737	ENSGACG00000020737	ENSGACP00000027417	groupVII	23425360	23441623
740	ENSGACG00000018188	ENSGACG00000018188	ENSGACP00000024055	groupIV	11847797	11854131		ENSGACG00000020732	ENSGACG00000020732	ENSGACP00000027410	groupVII	23344996	23356445
741	ENSGACG00000018207	ENSGACG00000018207	ENSGACP00000024071	groupIV	11863688	11865629		ENSGACG00000020727	ENSGACG00000020727	ENSGACP00000027403	groupVII	23258675	23261239
742	ENSGACG00000018209	ENSGACG00000018209	ENSGACP00000024074	groupIV	11869397	11885004		ENSGACG00000020725	ENSGACG00000020725	ENSGACP00000027400	groupVII	23164545	23201619
743	ENSGACG00000018211	ENSGACG00000018211	ENSGACP00000024076	groupIV	11889792	11899230		ENSGACG00000020723	ENSGACG00000020723	ENSGACP00000027398	groupVII	23079502	23129565
744	ENSGACG00000018292	ENSGACG00000018292	ENSGACP00000024177	groupIV	12472918	12477723		ENSGACG00000020371	ENSGACG00000020371	ENSGACP00000026926	groupVII	17672904	17677820
745	ENSGACG00000018296	ENSGACG00000018296	ENSGACP00000024181	groupIV	12500111	12585904		ENSGACG00000020370	ENSGACG00000020370	ENSGACP00000026924	groupVII	17660352	17668782
746	ENSGACG00000018300	ENSGACG00000018300	ENSGACP00000024200	groupIV	12700707	12768384		ENSGACG00000020368	ENSGACG00000020368	ENSGACP00000026920	groupVII	17580031	17631190
747	ENSGACG00000018314	ENSGACG00000018314	ENSGACP00000024209	groupIV	12826542	12827369		ENSGACG00000020330	ENSGACG00000020330	ENSGACP00000026864	groupVII	17083040	17085822
748	ENSGACG00000018420	ENSGACG00000018420	ENSGACP00000024349	groupIV	13889818	13890939		ENSGACG00000020716	ENSGACG00000020716	ENSGACP00000027391	groupVII	22923351	22924742
749	ENSGACG00000018421	ENSGACG00000018421	ENSGACP00000024351	groupIV	13905862	13907114		ENSGACG00000020715	ENSGACG00000020715	ENSGACP00000027390	groupVII	22853486	22854305
750	ENSGACG00000018422	ENSGACG00000018422	ENSGACP00000024359	groupIV	13917129	13923354		ENSGACG00000020430	ENSGACG00000020430	ENSGACP00000027014	groupVII	18444981	18465071
751	ENSGACG00000018435	ENSGACG00000018435	ENSGACP00000024373	groupIV	13976359	13978693		ENSGACG00000020461	ENSGACG00000020461	ENSGACP00000027055	groupVII	18949360	18952906
752	ENSGACG00000018455	ENSGACG00000018455	ENSGACP00000024398	groupIV	14180487	14182406		ENSGACG00000020453	ENSGACG00000020453	ENSGACP00000027046	groupVII	18769519	18771364
753	ENSGACG00000018461	ENSGACG00000018461	ENSGACP00000024406	groupIV	14219527	14248769		ENSGACG00000020452	ENSGACG00000020452	ENSGACP00000027045	groupVII	18730810	18755710
754	ENSGACG00000018467	ENSGACG00000018467	ENSGACP00000024417	groupIV	14297803	14307421		ENSGACG00000020451	ENSGACG00000020451	ENSGACP00000027044	groupVII	18717956	18728613
755	ENSGACG00000018514	ENSGACG00000018514	ENSGACP00000024484	groupIV	15071091	15091831		ENSGACG00000020366	ENSGACG00000020366	ENSGACP00000026918	groupVII	17543160	17553506
756	ENSGACG00000018525	ENSGACG00000018525	ENSGACP00000024489	groupIV	15190465	15198204		ENSGACG00000020332	ENSGACG00000020332	ENSGACP00000026868	groupVII	17113900	17132233
757	ENSGACG00000018527	ENSGACG00000018527	ENSGACP00000024491	groupIV	15199303	15205674		ENSGACG00000020333	ENSGACG00000020333	ENSGACP00000026871	groupVII	17153129	17164064
758	ENSGACG00000018659	ENSGACG00000018659	ENSGACP00000024666	groupIV	16098569	16110352		ENSGACG00000020660	ENSGACG00000020660	ENSGACP00000027324	groupVII	22052607	22061117
759	ENSGACG00000018664	ENSGACG00000018664	ENSGACP00000024669	groupIV	16129900	16148510		ENSGACG00000020658	ENSGACG00000020658	ENSGACP00000027321	groupVII	22028152	22042272
760	ENSGACG00000018678	ENSGACG00000018678	ENSGACP00000024688	groupIV	16186013	16190935		ENSGACG00000020656	ENSGACG00000020656	ENSGACP00000027319	groupVII	21953170	21962948
761	ENSGACG00000018680	ENSGACG00000018680	ENSGACP00000024691	groupIV	16241150	16242005		ENSGACG00000020655	ENSGACG00000020655	ENSGACP00000027318	groupVII	21945882	21946757
762	ENSGACG00000018682	ENSGACG00000018682	ENSGACP00000024692	groupIV	16245967	16287346		ENSGACG00000020654	ENSGACG00000020654	ENSGACP00000027317	groupVII	21884931	21941223
763	ENSGACG00000017865	ENSGACG00000017865	ENSGACP00000023607	groupIV	9424195	9428617		ENSGACG00000017093	ENSGACG00000017093	ENSGACP00000022579	groupXIV	6818762	6821900
764	ENSGACG00000018918	ENSGACG00000018918	ENSGACP00000025009	groupIV	19230042	19237461		ENSGACG00000003554	ENSGACG00000003554	ENSGACP00000004657	groupXIX	4466415	4469469
765	ENSGACG00000018983	ENSGACG00000018983	ENSGACP00000025110	groupIV	20019064	20025119		ENSGACG00000003627	ENSGACG00000003627	ENSGACP00000004764	groupXIX	4607362	4622089
766	ENSGACG00000018967	ENSGACG00000018967	ENSGACP00000025078	groupIV	19983324	19993225		ENSGACG00000003650	ENSGACG00000003650	ENSGACP00000004788	groupXIX	4629500	4637057
767	ENSGACG00000018964	ENSGACG00000018964	ENSGACP00000025074	groupIV	19916813	19954054		ENSGACG00000003661	ENSGACG00000003661	ENSGACP00000004817	groupXIX	4639160	4661714
768	ENSGACG00000018959	ENSGACG00000018959	ENSGACP00000025067	groupIV	19899773	19905382		ENSGACG00000003688	ENSGACG00000003688	ENSGACP00000004847	groupXIX	4715270	4737315
769	ENSGACG00000018958	ENSGACG00000018958	ENSGACP00000025066	groupIV	19849404	19859507		ENSGACG00000003703	ENSGACG00000003703	ENSGACP00000004875	groupXIX	4800938	4810644
770	ENSGACG00000018956	ENSGACG00000018956	ENSGACP00000025062	groupIV	19780039	19784824		ENSGACG00000003792	ENSGACG00000003792	ENSGACP00000004994	groupXIX	4975634	4986701
771	ENSGACG00000018854	ENSGACG00000018854	ENSGACP00000024930	groupIV	18620528	18627354		ENSGACG00000004088	ENSGACG00000004088	ENSGACP00000005370	groupXIX	5663914	5669869
772	ENSGACG00000018861	ENSGACG00000018861	ENSGACP00000024936	groupIV	18651515	18652293		ENSGACG00000004103	ENSGACG00000004103	ENSGACP00000005390	groupXIX	5687641	5690324
773	ENSGACG00000018862	ENSGACG00000018862	ENSGACP00000024938	groupIV	18656262	18660392		ENSGACG00000004112	ENSGACG00000004112	ENSGACP00000005404	groupXIX	5691367	5698205
774	ENSGACG00000018864	ENSGACG00000018864	ENSGACP00000024940	groupIV	18682240	18692933		ENSGACG00000004122	ENSGACG00000004122	ENSGACP00000005417	groupXIX	5731261	5745441
775	ENSGACG00000018865	ENSGACG00000018865	ENSGACP00000024949	groupIV	18741714	18751286		ENSGACG00000004129	ENSGACG00000004129	ENSGACP00000005431	groupXIX	5819632	5865968
776	ENSGACG00000018888	ENSGACG00000018888	ENSGACP00000024973	groupIV	18810891	18812329		ENSGACG00000004142	ENSGACG00000004142	ENSGACP00000005437	groupXIX	5949691	5950591
777	ENSGACG00000020034	ENSGACG00000020034	ENSGACP00000026466	groupIV	31999298	32000748		ENSGACG00000004200	ENSGACG00000004200	ENSGACP00000005531	groupXIX	5960033	5963222
778	ENSGACG00000019720	ENSGACG00000019720	ENSGACP00000026055	groupIV	29344785	29393052		ENSGACG00000004357	ENSGACG00000004357	ENSGACP00000005757	groupXIX	6098400	6102805
779	ENSGACG00000019345	ENSGACG00000019345	ENSGACP00000025571	groupIV	24449351	24454938		ENSGACG00000004380	ENSGACG00000004380	ENSGACP00000005780	groupXIX	6111536	6118519
780	ENSGACG00000019346	ENSGACG00000019346	ENSGACP00000025572	groupIV	24515423	24518686		ENSGACG00000004384	ENSGACG00000004384	ENSGACP00000005802	groupXIX	6122297	6129389
781	ENSGACG00000019160	ENSGACG00000019160	ENSGACP00000025332	groupIV	22073842	22090681		ENSGACG00000004485	ENSGACG00000004485	ENSGACP00000005911	groupXIX	6201210	6205013
782	ENSGACG00000019153	ENSGACG00000019153	ENSGACP00000025323	groupIV	22033290	22037499		ENSGACG00000004488	ENSGACG00000004488	ENSGACP00000005918	groupXIX	6207951	6212109
783	ENSGACG00000020059	ENSGACG00000020059	ENSGACP00000026501	groupIV	32276697	32279732		ENSGACG00000004563	ENSGACG00000004563	ENSGACP00000006033	groupXIX	6261268	6266460
784	ENSGACG00000019330	ENSGACG00000019330	ENSGACP00000025550	groupIV	24192525	24198946		ENSGACG00000006822	ENSGACG00000006822	ENSGACP00000009099	groupXIX	8079885	8085119
785	ENSGACG00000019690	ENSGACG00000019690	ENSGACP00000026021	groupIV	28762101	28821369		ENSGACG00000008453	ENSGACG00000008453	ENSGACP00000011192	groupXIX	9414724	9447411
786	ENSGACG00000019193	ENSGACG00000019193	ENSGACP00000025378	groupIV	22427551	22481005		ENSGACG00000008617	ENSGACG00000008617	ENSGACP00000011397	groupXIX	9607677	9637807
787	ENSGACG00000018820	ENSGACG00000018820	ENSGACP00000024881	groupIV	17997326	18001058		ENSGACG00000008702	ENSGACG00000008702	ENSGACP00000011486	groupXIX	9759226	9761614
788	ENSGACG00000018827	ENSGACG00000018827	ENSGACP00000024891	groupIV	18073415	18082812		ENSGACG00000008739	ENSGACG00000008739	ENSGACP00000011532	groupXIX	9829565	9833202
789	ENSGACG00000018829	ENSGACG00000018829	ENSGACP00000024896	groupIV	18215045	18365669		ENSGACG00000008757	ENSGACG00000008757	ENSGACP00000011577	groupXIX	9872457	9924659
790	ENSGACG00000019009	ENSGACG00000019009	ENSGACP00000025128	groupIV	20220967	20230106		ENSGACG00000008866	ENSGACG00000008866	ENSGACP00000011699	groupXIX	9958513	9962144
791	ENSGACG00000019741	ENSGACG00000019741	ENSGACP00000026079	groupIV	29574727	29594210		ENSGACG00000008957	ENSGACG00000008957	ENSGACP00000011854	groupXIX	10104117	10120212
792	ENSGACG00000019033	ENSGACG00000019033	ENSGACP00000025159	groupIV	20917221	20932399		ENSGACG00000009626	ENSGACG00000009626	ENSGACP00000012712	groupXIX	10941821	10958527
793	ENSGACG00000019027	ENSGACG00000019027	ENSGACP00000025156	groupIV	20847498	20890611		ENSGACG00000009642	ENSGACG00000009642	ENSGACP00000012721	groupXIX	10965471	11001426
794	ENSGACG00000019253	ENSGACG00000019253	ENSGACP00000025451	groupIV	23209606	23250489		ENSGACG00000010014	ENSGACG00000010014	ENSGACP00000013228	groupXIX	11517961	11572275
795	ENSGACG00000019249	ENSGACG00000019249	ENSGACP00000025445	groupIV	23185741	23197821		ENSGACG00000010024	ENSGACG00000010024	ENSGACP00000013241	groupXIX	11574991	11589395
796	ENSGACG00000019247	ENSGACG00000019247	ENSGACP00000025438	groupIV	23155804	23158286		ENSGACG00000010047	ENSGACG00000010047	ENSGACP00000013269	groupXIX	11698897	11700207
797	ENSGACG00000020067	ENSGACG00000020067	ENSGACP00000026510	groupIV	32310079	32327264		ENSGACG00000010168	ENSGACG00000010168	ENSGACP00000013426	groupXIX	11865734	11874678
798	ENSGACG00000020065	ENSGACG00000020065	ENSGACP00000026509	groupIV	32303077	32307244		ENSGACG00000010186	ENSGACG00000010186	ENSGACP00000013462	groupXIX	11883603	11891277
799	ENSGACG00000018803	ENSGACG00000018803	ENSGACP00000024858	groupIV	17879872	17884521		ENSGACG00000011681	ENSGACG00000011681	ENSGACP00000015446	groupXIX	14892428	14895854
800	ENSGACG00000018806	ENSGACG00000018806	ENSGACP00000024862	groupIV	17908009	17915162		ENSGACG00000011723	ENSGACG00000011723	ENSGACP00000015504	groupXIX	14986398	14990368
801	ENSGACG00000018807	ENSGACG00000018807	ENSGACP00000024867	groupIV	17925840	17930213		ENSGACG00000011725	ENSGACG00000011725	ENSGACP00000015526	groupXIX	14992460	14996253
802	ENSGACG00000020026	ENSGACG00000020026	ENSGACP00000026460	groupIV	31951426	31962075		ENSGACG00000011771	ENSGACG00000011771	ENSGACP00000015574	groupXIX	15033199	15046043
803	ENSGACG00000019703	ENSGACG00000019703	ENSGACP00000026036	groupIV	29020560	29026943		ENSGACG00000011879	ENSGACG00000011879	ENSGACP00000015718	groupXIX	15132156	15141744
804	ENSGACG00000019948	ENSGACG00000019948	ENSGACP00000026355	groupIV	31170519	31172044		ENSGACG00000011914	ENSGACG00000011914	ENSGACP00000015757	groupXIX	15189308	15191488
805	ENSGACG00000019962	ENSGACG00000019962	ENSGACP00000026376	groupIV	31354438	31363157		ENSGACG00000011916	ENSGACG00000011916	ENSGACP00000015800	groupXIX	15201243	15209967
806	ENSGACG00000019967	ENSGACG00000019967	ENSGACP00000026379	groupIV	31446944	31485343		ENSGACG00000011944	ENSGACG00000011944	ENSGACP00000015814	groupXIX	15214002	15269571
807	ENSGACG00000019973	ENSGACG00000019973	ENSGACP00000026386	groupIV	31510536	31513404		ENSGACG00000011958	ENSGACG00000011958	ENSGACP00000015834	groupXIX	15272216	15275910
808	ENSGACG00000019311	ENSGACG00000019311	ENSGACP00000025524	groupIV	23864187	23890676		ENSGACG00000011996	ENSGACG00000011996	ENSGACP00000015890	groupXIX	15286920	15300011
809	ENSGACG00000019659	ENSGACG00000019659	ENSGACP00000025978	groupIV	28429103	28430229		ENSGACG00000012059	ENSGACG00000012059	ENSGACP00000015959	groupXIX	15345209	15345613
810	ENSGACG00000019679	ENSGACG00000019679	ENSGACP00000026006	groupIV	28725325	28735256		ENSGACG00000012066	ENSGACG00000012066	ENSGACP00000015964	groupXIX	15348293	15350973
811	ENSGACG00000019666	ENSGACG00000019666	ENSGACP00000025986	groupIV	28504412	28506407		ENSGACG00000012113	ENSGACG00000012113	ENSGACP00000016023	groupXIX	15403440	15404642
812	ENSGACG00000019797	ENSGACG00000019797	ENSGACP00000026163	groupIV	30411949	30419505		ENSGACG00000012582	ENSGACG00000012582	ENSGACP00000016652	groupXIX	16063076	16068855
813	ENSGACG00000019796	ENSGACG00000019796	ENSGACP00000026160	groupIV	30384466	30387840		ENSGACG00000012608	ENSGACG00000012608	ENSGACP00000016662	groupXIX	16079617	16081480
814	ENSGACG00000019795	ENSGACG00000019795	ENSGACP00000026158	groupIV	30169143	30171953		ENSGACG00000012638	ENSGACG00000012638	ENSGACP00000016699	groupXIX	16178744	16180741
815	ENSGACG00000019791	ENSGACG00000019791	ENSGACP00000026153	groupIV	30094179	30109243		ENSGACG00000012640	ENSGACG00000012640	ENSGACP00000016708	groupXIX	16212950	16226790
816	ENSGACG00000019787	ENSGACG00000019787	ENSGACP00000026150	groupIV	30037121	30079761		ENSGACG00000012647	ENSGACG00000012647	ENSGACP00000016755	groupXIX	16235302	16279313
817	ENSGACG00000019785	ENSGACG00000019785	ENSGACP00000026147	groupIV	29972662	30015811		ENSGACG00000012685	ENSGACG00000012685	ENSGACP00000016773	groupXIX	16284897	16332087
818	ENSGACG00000019783	ENSGACG00000019783	ENSGACP00000026145	groupIV	29946461	29961696		ENSGACG00000012703	ENSGACG00000012703	ENSGACP00000016790	groupXIX	16370623	16388174
819	ENSGACG00000020052	ENSGACG00000020052	ENSGACP00000026488	groupIV	32228894	32235186		ENSGACG00000012746	ENSGACG00000012746	ENSGACP00000016840	groupXIX	16514513	16523185
820	ENSGACG00000019383	ENSGACG00000019383	ENSGACP00000025619	groupIV	24630021	24640628		ENSGACG00000012874	ENSGACG00000012874	ENSGACP00000017021	groupXIX	16640414	16646855
821	ENSGACG00000019744	ENSGACG00000019744	ENSGACP00000026087	groupIV	29692170	29694681		ENSGACG00000012962	ENSGACG00000012962	ENSGACP00000017140	groupXIX	16699630	16700761
822	ENSGACG00000019746	ENSGACG00000019746	ENSGACP00000026094	groupIV	29700807	29758980		ENSGACG00000013060	ENSGACG00000013060	ENSGACP00000017270	groupXIX	16737219	16757413
823	ENSGACG00000020017	ENSGACG00000020017	ENSGACP00000026445	groupIV	31925264	31944068		ENSGACG00000013113	ENSGACG00000013113	ENSGACP00000017346	groupXIX	16844133	16847234
824	ENSGACG00000020076	ENSGACG00000020076	ENSGACP00000026526	groupIV	32364662	32371197		ENSGACG00000013122	ENSGACG00000013122	ENSGACP00000017358	groupXIX	16853748	16859716
825	ENSGACG00000019185	ENSGACG00000019185	ENSGACP00000025365	groupIV	22301672	22349308		ENSGACG00000013149	ENSGACG00000013149	ENSGACP00000017397	groupXIX	16880617	16893099
826	ENSGACG00000019108	ENSGACG00000019108	ENSGACP00000025266	groupIV	21591027	21594321		ENSGACG00000013390	ENSGACG00000013390	ENSGACP00000017737	groupXIX	17808857	17813834
827	ENSGACG00000020040	ENSGACG00000020040	ENSGACP00000026472	groupIV	32012155	32084033		ENSGACG00000013473	ENSGACG00000013473	ENSGACP00000017813	groupXIX	17841961	17893244
828	ENSGACG00000019336	ENSGACG00000019336	ENSGACP00000025558	groupIV	24223728	24244834		ENSGACG00000013493	ENSGACG00000013493	ENSGACP00000017841	groupXIX	18006741	18011063
829	ENSGACG00000020053	ENSGACG00000020053	ENSGACP00000026492	groupIV	32236559	32240853		ENSGACG00000013579	ENSGACG00000013579	ENSGACP00000017961	groupXIX	18304067	18317658
830	ENSGACG00000019772	ENSGACG00000019772	ENSGACP00000026134	groupIV	29858075	29865955		ENSGACG00000013600	ENSGACG00000013600	ENSGACP00000017987	groupXIX	18470715	18482526
831	ENSGACG00000019767	ENSGACG00000019767	ENSGACP00000026128	groupIV	29854401	29857493		ENSGACG00000013611	ENSGACG00000013611	ENSGACP00000017994	groupXIX	18485565	18487222
832	ENSGACG00000019766	ENSGACG00000019766	ENSGACP00000026124	groupIV	29850165	29853724		ENSGACG00000013617	ENSGACG00000013617	ENSGACP00000018001	groupXIX	18488096	18493162
833	ENSGACG00000019759	ENSGACG00000019759	ENSGACP00000026115	groupIV	29797492	29817516		ENSGACG00000013623	ENSGACG00000013623	ENSGACP00000018009	groupXIX	18554402	18588912
834	ENSGACG00000019219	ENSGACG00000019219	ENSGACP00000025406	groupIV	22750243	22770667		ENSGACG00000013643	ENSGACG00000013643	ENSGACP00000018030	groupXIX	18658542	18680497
835	ENSGACG00000019105	ENSGACG00000019105	ENSGACP00000025262	groupIV	21569886	21572882		ENSGACG00000013648	ENSGACG00000013648	ENSGACP00000018041	groupXIX	18713908	18718209
836	ENSGACG00000019104	ENSGACG00000019104	ENSGACP00000025260	groupIV	21561038	21566861		ENSGACG00000013683	ENSGACG00000013683	ENSGACP00000018080	groupXIX	18742141	18746094
837	ENSGACG00000019892	ENSGACG00000019892	ENSGACP00000026283	groupIV	31017618	31022772		ENSGACG00000013695	ENSGACG00000013695	ENSGACP00000018104	groupXIX	18764501	18767347
838	ENSGACG00000019897	ENSGACG00000019897	ENSGACP00000026289	groupIV	31023275	31026361		ENSGACG00000013714	ENSGACG00000013714	ENSGACP00000018124	groupXIX	18804888	18811634
839	ENSGACG00000019901	ENSGACG00000019901	ENSGACP00000026291	groupIV	31026733	31029813		ENSGACG00000013724	ENSGACG00000013724	ENSGACP00000018139	groupXIX	18819140	18825480
840	ENSGACG00000019909	ENSGACG00000019909	ENSGACP00000026302	groupIV	31061237	31068838		ENSGACG00000013801	ENSGACG00000013801	ENSGACP00000018226	groupXIX	19449615	19466023
841	ENSGACG00000019907	ENSGACG00000019907	ENSGACP00000026298	groupIV	31055217	31057774		ENSGACG00000013805	ENSGACG00000013805	ENSGACP00000018234	groupXIX	19471620	19475150
842	ENSGACG00000019904	ENSGACG00000019904	ENSGACP00000026294	groupIV	31045375	31048153		ENSGACG00000013812	ENSGACG00000013812	ENSGACP00000018239	groupXIX	19484670	19488900
843	ENSGACG00000017515	ENSGACG00000017515	ENSGACP00000023141	groupIV	7845762	7854973		ENSGACG00000004484	ENSGACG00000004484	ENSGACP00000005916	groupXV	414856	441038
844	ENSGACG00000017524	ENSGACG00000017524	ENSGACP00000023154	groupIV	7935974	7942706		ENSGACG00000004871	ENSGACG00000004871	ENSGACP00000006445	groupXV	1242806	1253890
845	ENSGACG00000017526	ENSGACG00000017526	ENSGACP00000023158	groupIV	7945831	7955583		ENSGACG00000004886	ENSGACG00000004886	ENSGACP00000006450	groupXV	1264893	1265333
846	ENSGACG00000016692	ENSGACG00000016692	ENSGACP00000022036	groupIV	3066826	3068986		ENSGACG00000004930	ENSGACG00000004930	ENSGACP00000006509	groupXV	1336257	1336823
847	ENSGACG00000016470	ENSGACG00000016470	ENSGACP00000021745	groupIV	1525400	1527241		ENSGACG00000005558	ENSGACG00000005558	ENSGACP00000007348	groupXV	1730436	1732274
848	ENSGACG00000016426	ENSGACG00000016426	ENSGACP00000021684	groupIV	1302365	1304893		ENSGACG00000008282	ENSGACG00000008282	ENSGACP00000010953	groupXV	5566137	5574768
849	ENSGACG00000019087	ENSGACG00000019087	ENSGACP00000025245	groupIV	21532138	21536424		ENSGACG00000005284	ENSGACG00000005284	ENSGACP00000007041	groupXVII	3503858	3508516
850	ENSGACG00000018838	ENSGACG00000018838	ENSGACP00000024911	groupIV	18426809	18437145		ENSGACG00000011613	ENSGACG00000011613	ENSGACP00000015355	groupXVII	12679212	12687585
851	ENSGACG00000018615	ENSGACG00000018615	ENSGACP00000024608	groupIV	15920212	15920994		ENSGACG00000013074	ENSGACG00000013074	ENSGACP00000017289	groupXX	15453308	15454327
898	ENSGACG00000018225	ENSGACG00000018225	ENSGACP00000024093	groupIX	10601219	10602115		ENSGACG00000008231	ENSGACG00000008231	ENSGACP00000010881	groupV	9499826	9504426
899	ENSGACG00000019809	ENSGACG00000019809	ENSGACP00000026174	groupIX	19569351	19575730		ENSGACG00000002176	ENSGACG00000002176	ENSGACP00000002831	groupVI	9490428	9496181
900	ENSGACG00000019736	ENSGACG00000019736	ENSGACP00000026073	groupIX	19264037	19274432		ENSGACG00000002743	ENSGACG00000002743	ENSGACP00000003630	groupVI	9165338	9169204
901	ENSGACG00000018244	ENSGACG00000018244	ENSGACP00000024120	groupIX	10749285	10751279		ENSGACG00000002787	ENSGACG00000002787	ENSGACP00000003646	groupVI	10570521	10573907
902	ENSGACG00000020002	ENSGACG00000020002	ENSGACP00000026422	groupIX	20150078	20153043		ENSGACG00000003778	ENSGACG00000003778	ENSGACP00000004953	groupVI	2274383	2291325
903	ENSGACG00000018270	ENSGACG00000018270	ENSGACP00000024153	groupIX	10815405	10824849		ENSGACG00000003782	ENSGACG00000003782	ENSGACP00000004958	groupVI	1999160	2011821
904	ENSGACG00000018276	ENSGACG00000018276	ENSGACP00000024159	groupIX	10835407	10839307		ENSGACG00000003803	ENSGACG00000003803	ENSGACP00000005011	groupVI	9284842	9299649
905	ENSGACG00000018278	ENSGACG00000018278	ENSGACP00000024175	groupIX	10858092	10869751		ENSGACG00000003828	ENSGACG00000003828	ENSGACP00000005032	groupVI	9312080	9318044
906	ENSGACG00000018297	ENSGACG00000018297	ENSGACP00000024184	groupIX	10912251	10918835		ENSGACG00000003966	ENSGACG00000003966	ENSGACP00000005210	groupVI	9306643	9310067
907	ENSGACG00000018104	ENSGACG00000018104	ENSGACP00000023917	groupIX	9971036	10015879		ENSGACG00000004016	ENSGACG00000004016	ENSGACP00000005279	groupVI	2053824	2152124
908	ENSGACG00000019887	ENSGACG00000019887	ENSGACP00000026276	groupIX	19933398	19947920		ENSGACG00000004118	ENSGACG00000004118	ENSGACP00000005420	groupVI	9199417	9212618
909	ENSGACG00000019713	ENSGACG00000019713	ENSGACP00000026048	groupIX	18877998	18879067		ENSGACG00000004340	ENSGACG00000004340	ENSGACP00000005718	groupVI	9188139	9197982
910	ENSGACG00000019707	ENSGACG00000019707	ENSGACP00000026045	groupIX	18833977	18852400		ENSGACG00000004399	ENSGACG00000004399	ENSGACP00000005819	groupVI	9217179	9221203
911	ENSGACG00000020000	ENSGACG00000020000	ENSGACP00000026420	groupIX	20145001	20148447		ENSGACG00000004428	ENSGACG00000004428	ENSGACP00000005847	groupVI	15824416	15838639
912	ENSGACG00000019600	ENSGACG00000019600	ENSGACP00000025909	groupIX	18456917	18473153		ENSGACG00000004493	ENSGACG00000004493	ENSGACP00000005931	groupVI	15857017	15864260
913	ENSGACG00000019940	ENSGACG00000019940	ENSGACP00000026345	groupIX	20065917	20077111		ENSGACG00000004833	ENSGACG00000004833	ENSGACP00000006565	groupVI	26297130	26309157
914	ENSGACG00000018160	ENSGACG00000018160	ENSGACP00000023999	groupIX	10171914	10174516		ENSGACG00000005211	ENSGACG00000005211	ENSGACP00000006895	groupVI	17721289	17736396
915	ENSGACG00000019798	ENSGACG00000019798	ENSGACP00000026170	groupIX	19544951	19558346		ENSGACG00000005921	ENSGACG00000005921	ENSGACP00000007855	groupVI	27331969	27345850
916	ENSGACG00000018675	ENSGACG00000018675	ENSGACP00000024683	groupIX	13814686	13816029		ENSGACG00000006773	ENSGACG00000006773	ENSGACP00000008964	groupVI	26632732	26643292
917	ENSGACG00000018739	ENSGACG00000018739	ENSGACP00000024779	groupIX	14244730	14253607		ENSGACG00000006921	ENSGACG00000006921	ENSGACP00000009179	groupVI	27563358	27572709
918	ENSGACG00000018336	ENSGACG00000018336	ENSGACP00000024241	groupIX	11030049	11034021		ENSGACG00000007317	ENSGACG00000007317	ENSGACP00000009705	groupVI	27574930	27579330
919	ENSGACG00000018330	ENSGACG00000018330	ENSGACP00000024236	groupIX	10996164	11001903		ENSGACG00000007366	ENSGACG00000007366	ENSGACP00000009775	groupVI	27588234	27596540
920	ENSGACG00000018906	ENSGACG00000018906	ENSGACP00000025004	groupIX	14866442	14870494		ENSGACG00000007647	ENSGACG00000007647	ENSGACP00000010142	groupVI	120777	130481
921	ENSGACG00000018915	ENSGACG00000018915	ENSGACP00000025010	groupIX	14872937	14875605		ENSGACG00000007656	ENSGACG00000007656	ENSGACP00000010154	groupVI	139631	165233
922	ENSGACG00000018928	ENSGACG00000018928	ENSGACP00000025028	groupIX	14897127	14901274		ENSGACG00000007692	ENSGACG00000007692	ENSGACP00000010204	groupVI	2299391	2332393
923	ENSGACG00000019730	ENSGACG00000019730	ENSGACP00000026068	groupIX	19022037	19030700		ENSGACG00000008040	ENSGACG00000008040	ENSGACP00000010649	groupVI	2804460	2817712
924	ENSGACG00000019584	ENSGACG00000019584	ENSGACP00000025892	groupIX	18378943	18385919		ENSGACG00000008095	ENSGACG00000008095	ENSGACP00000010714	groupVI	2820628	2854957
925	ENSGACG00000019729	ENSGACG00000019729	ENSGACP00000026065	groupIX	19013861	19020067		ENSGACG00000009007	ENSGACG00000009007	ENSGACP00000011907	groupVI	2869524	2878598
926	ENSGACG00000019681	ENSGACG00000019681	ENSGACP00000026009	groupIX	18785947	18789466		ENSGACG00000009110	ENSGACG00000009110	ENSGACP00000012017	groupVI	2940404	2972843
927	ENSGACG00000019243	ENSGACG00000019243	ENSGACP00000025435	groupIX	16100712	16102511		ENSGACG00000009284	ENSGACG00000009284	ENSGACP00000012243	groupVI	9100747	9106433
928	ENSGACG00000016293	ENSGACG00000016293	ENSGACP00000021507	groupIX	2327057	2339020		ENSGACG00000009340	ENSGACG00000009340	ENSGACP00000012341	groupVI	9154827	9159284
929	ENSGACG00000016303	ENSGACG00000016303	ENSGACP00000021514	groupIX	2340309	2355379		ENSGACG00000009370	ENSGACG00000009370	ENSGACP00000012362	groupVI	9334747	9338002
930	ENSGACG00000016319	ENSGACG00000016319	ENSGACP00000021535	groupIX	2703740	2719806		ENSGACG00000009390	ENSGACG00000009390	ENSGACP00000012414	groupVI	9344642	9353400
931	ENSGACG00000016322	ENSGACG00000016322	ENSGACP00000021538	groupIX	2779568	2790220		ENSGACG00000009419	ENSGACG00000009419	ENSGACP00000012439	groupVI	9387103	9394353
932	ENSGACG00000018717	ENSGACG00000018717	ENSGACP00000024745	groupIX	14078380	14100035		ENSGACG00000009438	ENSGACG00000009438	ENSGACP00000012459	groupVI	9411497	9415239
933	ENSGACG00000018716	ENSGACG00000018716	ENSGACP00000024741	groupIX	14033040	14051485		ENSGACG00000009461	ENSGACG00000009461	ENSGACP00000012482	groupVI	15884657	15897175
934	ENSGACG00000018686	ENSGACG00000018686	ENSGACP00000024697	groupIX	13894819	13896953		ENSGACG00000009518	ENSGACG00000009518	ENSGACP00000012544	groupVI	10097308	10098461
935	ENSGACG00000020021	ENSGACG00000020021	ENSGACP00000026448	groupIX	20232363	20239881		ENSGACG00000010439	ENSGACG00000010439	ENSGACP00000013851	groupVI	85476	88028
936	ENSGACG00000019224	ENSGACG00000019224	ENSGACP00000025413	groupIX	16048022	16056648		ENSGACG00000010618	ENSGACG00000010618	ENSGACP00000014052	groupVI	1376813	1395692
937	ENSGACG00000019228	ENSGACG00000019228	ENSGACP00000025414	groupIX	16064180	16071483		ENSGACG00000010808	ENSGACG00000010808	ENSGACP00000014306	groupVI	1434642	1438648
938	ENSGACG00000019231	ENSGACG00000019231	ENSGACP00000025422	groupIX	16073061	16085439		ENSGACG00000010868	ENSGACG00000010868	ENSGACP00000014394	groupVI	3706717	3721963
939	ENSGACG00000019577	ENSGACG00000019577	ENSGACP00000025879	groupIX	18320648	18339166		ENSGACG00000010928	ENSGACG00000010928	ENSGACP00000014478	groupVI	3734525	3740026
940	ENSGACG00000019916	ENSGACG00000019916	ENSGACP00000026308	groupIX	20017669	20028465		ENSGACG00000011225	ENSGACG00000011225	ENSGACP00000014906	groupVI	3798716	3804330
941	ENSGACG00000017814	ENSGACG00000017814	ENSGACP00000023551	groupIX	8701452	8709178		ENSGACG00000011422	ENSGACG00000011422	ENSGACP00000015157	groupVI	3828235	3847038
942	ENSGACG00000019918	ENSGACG00000019918	ENSGACP00000026319	groupIX	20031451	20052812		ENSGACG00000011586	ENSGACG00000011586	ENSGACP00000015343	groupVI	4113779	4164411
943	ENSGACG00000019669	ENSGACG00000019669	ENSGACP00000025989	groupIX	18750403	18764160		ENSGACG00000011988	ENSGACG00000011988	ENSGACP00000015870	groupVI	4275285	4319906
944	ENSGACG00000019671	ENSGACG00000019671	ENSGACP00000026000	groupIX	18766878	18769143		ENSGACG00000012052	ENSGACG00000012052	ENSGACP00000015961	groupVI	4433273	4465659
945	ENSGACG00000018097	ENSGACG00000018097	ENSGACP00000023908	groupIX	9900166	9915850		ENSGACG00000012068	ENSGACG00000012068	ENSGACP00000015965	groupVI	4996563	4999091
946	ENSGACG00000015904	ENSGACG00000015904	ENSGACP00000020992	groupIX	151838	185332		ENSGACG00000019498	ENSGACG00000019498	ENSGACP00000025768	groupVII	5105077	5125057
947	ENSGACG00000015905	ENSGACG00000015905	ENSGACP00000020996	groupIX	218653	247168		ENSGACG00000019499	ENSGACG00000019499	ENSGACP00000025773	groupVII	5143262	5148149
948	ENSGACG00000015912	ENSGACG00000015912	ENSGACP00000021006	groupIX	263920	268621		ENSGACG00000019503	ENSGACG00000019503	ENSGACP00000025795	groupVII	5204637	5226996
949	ENSGACG00000015921	ENSGACG00000015921	ENSGACP00000021013	groupIX	393143	428068		ENSGACG00000019528	ENSGACG00000019528	ENSGACP00000025816	groupVII	5884178	5891657
950	ENSGACG00000016227	ENSGACG00000016227	ENSGACP00000021409	groupIX	2050357	2051413		ENSGACG00000019434	ENSGACG00000019434	ENSGACP00000025691	groupVII	6184473	6186184
951	ENSGACG00000016254	ENSGACG00000016254	ENSGACP00000021440	groupIX	2157652	2159226		ENSGACG00000019876	ENSGACG00000019876	ENSGACP00000026257	groupVII	7095248	7106403
952	ENSGACG00000016328	ENSGACG00000016328	ENSGACP00000021552	groupIX	3038147	3051468		ENSGACG00000019427	ENSGACG00000019427	ENSGACP00000025677	groupVII	8021702	8022974
953	ENSGACG00000016374	ENSGACG00000016374	ENSGACP00000021615	groupIX	3171910	3178198		ENSGACG00000019117	ENSGACG00000019117	ENSGACP00000025278	groupVII	8102677	8107213
954	ENSGACG00000016375	ENSGACG00000016375	ENSGACP00000021617	groupIX	3184627	3193388		ENSGACG00000019096	ENSGACG00000019096	ENSGACP00000025252	groupVII	8432419	8437658
955	ENSGACG00000016815	ENSGACG00000016815	ENSGACP00000022209	groupIX	5364846	5375967		ENSGACG00000018658	ENSGACG00000018658	ENSGACP00000024664	groupVII	8556582	8561509
956	ENSGACG00000017145	ENSGACG00000017145	ENSGACP00000022646	groupIX	6301886	6309060		ENSGACG00000018638	ENSGACG00000018638	ENSGACP00000024633	groupVII	8898032	8911029
957	ENSGACG00000017187	ENSGACG00000017187	ENSGACP00000022702	groupIX	6495658	6519266		ENSGACG00000018630	ENSGACG00000018630	ENSGACP00000024627	groupVII	8919286	8925152
958	ENSGACG00000017214	ENSGACG00000017214	ENSGACP00000022737	groupIX	6661737	6664884		ENSGACG00000018629	ENSGACG00000018629	ENSGACP00000024624	groupVII	9060594	9062830
959	ENSGACG00000017322	ENSGACG00000017322	ENSGACP00000022877	groupIX	7420833	7425104		ENSGACG00000018600	ENSGACG00000018600	ENSGACP00000024592	groupVII	9389657	9404610
960	ENSGACG00000017328	ENSGACG00000017328	ENSGACP00000022891	groupIX	7428208	7436978		ENSGACG00000018590	ENSGACG00000018590	ENSGACP00000024574	groupVII	9467543	9485046
961	ENSGACG00000017366	ENSGACG00000017366	ENSGACP00000022953	groupIX	7484185	7497775		ENSGACG00000018640	ENSGACG00000018640	ENSGACP00000024639	groupVII	10517524	10523526
962	ENSGACG00000017387	ENSGACG00000017387	ENSGACP00000022977	groupIX	7548693	7573278		ENSGACG00000018546	ENSGACG00000018546	ENSGACP00000024519	groupVII	10573796	10576499
963	ENSGACG00000017636	ENSGACG00000017636	ENSGACP00000023315	groupIX	8556772	8559210		ENSGACG00000019430	ENSGACG00000019430	ENSGACP00000025681	groupVII	10926760	10928328
964	ENSGACG00000017796	ENSGACG00000017796	ENSGACP00000023521	groupIX	8669923	8674164		ENSGACG00000019533	ENSGACG00000019533	ENSGACP00000025819	groupVII	10958264	10974992
965	ENSGACG00000017804	ENSGACG00000017804	ENSGACP00000023528	groupIX	8678717	8682685		ENSGACG00000019535	ENSGACG00000019535	ENSGACP00000025820	groupVII	10977575	10991526
966	ENSGACG00000017841	ENSGACG00000017841	ENSGACP00000023577	groupIX	8721154	8724064		ENSGACG00000019569	ENSGACG00000019569	ENSGACP00000025873	groupVII	11099536	11133106
967	ENSGACG00000017845	ENSGACG00000017845	ENSGACP00000023581	groupIX	8726948	8730779		ENSGACG00000019575	ENSGACG00000019575	ENSGACP00000025882	groupVII	11139280	11170450
968	ENSGACG00000018047	ENSGACG00000018047	ENSGACP00000023843	groupIX	9749653	9756743		ENSGACG00000019917	ENSGACG00000019917	ENSGACP00000026309	groupVII	11190388	11207413
969	ENSGACG00000018356	ENSGACG00000018356	ENSGACP00000024271	groupIX	11144114	11175187		ENSGACG00000019425	ENSGACG00000019425	ENSGACP00000025675	groupVII	11211081	11216227
970	ENSGACG00000018364	ENSGACG00000018364	ENSGACP00000024280	groupIX	11249698	11250978		ENSGACG00000019417	ENSGACG00000019417	ENSGACP00000025665	groupVII	11222989	11224447
971	ENSGACG00000018365	ENSGACG00000018365	ENSGACP00000024282	groupIX	11287767	11288743		ENSGACG00000019415	ENSGACG00000019415	ENSGACP00000025663	groupVII	13046769	13058774
972	ENSGACG00000018366	ENSGACG00000018366	ENSGACP00000024287	groupIX	11321370	11328255		ENSGACG00000019414	ENSGACG00000019414	ENSGACP00000025662	groupVII	13336222	13357317
973	ENSGACG00000018592	ENSGACG00000018592	ENSGACP00000024581	groupIX	13564983	13575034		ENSGACG00000019913	ENSGACG00000019913	ENSGACP00000026307	groupVII	13757120	13764670
974	ENSGACG00000018621	ENSGACG00000018621	ENSGACP00000024615	groupIX	13673157	13682490		ENSGACG00000019590	ENSGACG00000019590	ENSGACP00000025898	groupVII	13798077	13843576
975	ENSGACG00000019442	ENSGACG00000019442	ENSGACP00000025702	groupIX	17452103	17461307		ENSGACG00000005333	ENSGACG00000005333	ENSGACP00000007047	groupXI	13937598	13963264
976	ENSGACG00000016769	ENSGACG00000016769	ENSGACP00000022143	groupIX	5189765	5211443		ENSGACG00000005822	ENSGACG00000005822	ENSGACP00000007695	groupXI	14477471	14520782
977	ENSGACG00000019288	ENSGACG00000019288	ENSGACP00000025498	groupIX	16344504	16351630		ENSGACG00000006009	ENSGACG00000006009	ENSGACP00000007944	groupXI	15235915	15239228
978	ENSGACG00000019298	ENSGACG00000019298	ENSGACP00000025512	groupIX	16378336	16393085		ENSGACG00000006070	ENSGACG00000006070	ENSGACP00000008034	groupXI	15434022	15472755
979	ENSGACG00000019310	ENSGACG00000019310	ENSGACP00000025526	groupIX	16414532	16426860		ENSGACG00000006215	ENSGACG00000006215	ENSGACP00000008231	groupXI	16423527	16436301
980	ENSGACG00000019317	ENSGACG00000019317	ENSGACP00000025534	groupIX	16491734	16502285		ENSGACG00000006231	ENSGACG00000006231	ENSGACP00000008253	groupXI	16437999	16440172
981	ENSGACG00000019322	ENSGACG00000019322	ENSGACP00000025538	groupIX	16505863	16507955		ENSGACG00000006255	ENSGACG00000006255	ENSGACP00000008265	groupXI	16442104	16471887
982	ENSGACG00000019100	ENSGACG00000019100	ENSGACP00000025256	groupIX	15403168	15407894		ENSGACG00000006262	ENSGACG00000006262	ENSGACP00000008274	groupXI	5325617	5432198
983	ENSGACG00000019103	ENSGACG00000019103	ENSGACP00000025259	groupIX	15430202	15434966		ENSGACG00000006265	ENSGACG00000006265	ENSGACP00000008278	groupXI	5517954	5552363
984	ENSGACG00000019122	ENSGACG00000019122	ENSGACP00000025294	groupIX	15462064	15476191		ENSGACG00000006342	ENSGACG00000006342	ENSGACP00000008443	groupXI	5570406	5574779
985	ENSGACG00000019135	ENSGACG00000019135	ENSGACP00000025304	groupIX	15484553	15496643		ENSGACG00000006395	ENSGACG00000006395	ENSGACP00000008461	groupXI	5878944	5936345
986	ENSGACG00000019140	ENSGACG00000019140	ENSGACP00000025308	groupIX	15506455	15508447		ENSGACG00000006400	ENSGACG00000006400	ENSGACP00000008464	groupXI	4814942	4816940
987	ENSGACG00000019448	ENSGACG00000019448	ENSGACP00000025708	groupIX	17575379	17594260		ENSGACG00000006409	ENSGACG00000006409	ENSGACP00000008476	groupXI	7873702	7882009
988	ENSGACG00000019452	ENSGACG00000019452	ENSGACP00000025715	groupIX	17620486	17622654		ENSGACG00000006453	ENSGACG00000006453	ENSGACP00000008545	groupXI	4558350	4567056
989	ENSGACG00000019454	ENSGACG00000019454	ENSGACP00000025722	groupIX	17624637	17627363		ENSGACG00000006494	ENSGACG00000006494	ENSGACP00000008593	groupXI	2701856	2708450
990	ENSGACG00000016026	ENSGACG00000016026	ENSGACP00000021149	groupIX	879508	902472		ENSGACG00000006669	ENSGACG00000006669	ENSGACP00000008845	groupXI	2613060	2625422
991	ENSGACG00000016029	ENSGACG00000016029	ENSGACP00000021154	groupIX	906876	912927		ENSGACG00000006688	ENSGACG00000006688	ENSGACP00000008852	groupXI	500009	503800
992	ENSGACG00000016033	ENSGACG00000016033	ENSGACP00000021166	groupIX	915430	928688		ENSGACG00000006691	ENSGACG00000006691	ENSGACP00000008866	groupXI	381913	389529
993	ENSGACG00000019500	ENSGACG00000019500	ENSGACP00000025772	groupIX	17882307	17887576		ENSGACG00000006705	ENSGACG00000006705	ENSGACP00000008876	groupXI	354089	361752
994	ENSGACG00000019478	ENSGACG00000019478	ENSGACP00000025745	groupIX	17841624	17843430		ENSGACG00000006737	ENSGACG00000006737	ENSGACP00000008917	groupXI	347949	349621
995	ENSGACG00000019469	ENSGACG00000019469	ENSGACP00000025739	groupIX	17762969	17765323		ENSGACG00000006771	ENSGACG00000006771	ENSGACP00000008966	groupXI	242336	245534
996	ENSGACG00000019074	ENSGACG00000019074	ENSGACP00000025232	groupIX	15349604	15356729		ENSGACG00000006786	ENSGACG00000006786	ENSGACP00000009026	groupXI	195668	204286
997	ENSGACG00000019368	ENSGACG00000019368	ENSGACP00000025598	groupIX	16807895	16813767		ENSGACG00000006843	ENSGACG00000006843	ENSGACP00000009065	groupXI	406357	410554
998	ENSGACG00000019372	ENSGACG00000019372	ENSGACP00000025604	groupIX	16835067	16845153		ENSGACG00000006852	ENSGACG00000006852	ENSGACP00000009090	groupXI	86380	89448
999	ENSGACG00000019374	ENSGACG00000019374	ENSGACP00000025606	groupIX	16854580	16897396		ENSGACG00000006867	ENSGACG00000006867	ENSGACP00000009110	groupXI	4594076	4596304
1000	ENSGACG00000018506	ENSGACG00000018506	ENSGACP00000024464	groupIX	12719448	12726901		ENSGACG00000006925	ENSGACG00000006925	ENSGACP00000009269	groupXI	6050601	6058164
1001	ENSGACG00000018228	ENSGACG00000018228	ENSGACP00000024100	groupIX	10649611	10672955		ENSGACG00000007003	ENSGACG00000007003	ENSGACP00000009295	groupXI	6072903	6079434
1002	ENSGACG00000019260	ENSGACG00000019260	ENSGACP00000025461	groupIX	16159871	16170192		ENSGACG00000007063	ENSGACG00000007063	ENSGACP00000009356	groupXI	6584322	6586978
1003	ENSGACG00000019284	ENSGACG00000019284	ENSGACP00000025495	groupIX	16300906	16335278		ENSGACG00000007073	ENSGACG00000007073	ENSGACP00000009384	groupXI	6597786	6601191
1004	ENSGACG00000015979	ENSGACG00000015979	ENSGACP00000021088	groupIX	656055	705848		ENSGACG00000007197	ENSGACG00000007197	ENSGACP00000009530	groupXI	8143647	8147227
1005	ENSGACG00000016012	ENSGACG00000016012	ENSGACP00000021130	groupIX	803550	808430		ENSGACG00000007243	ENSGACG00000007243	ENSGACP00000009590	groupXI	4527601	4549900
1006	ENSGACG00000016015	ENSGACG00000016015	ENSGACP00000021133	groupIX	825828	828594		ENSGACG00000007314	ENSGACG00000007314	ENSGACP00000009693	groupXI	4473495	4474676
1007	ENSGACG00000016017	ENSGACG00000016017	ENSGACP00000021137	groupIX	839980	842646		ENSGACG00000007318	ENSGACG00000007318	ENSGACP00000009698	groupXI	4449594	4450557
1008	ENSGACG00000019146	ENSGACG00000019146	ENSGACP00000025316	groupIX	15534459	15545307		ENSGACG00000007336	ENSGACG00000007336	ENSGACP00000009728	groupXI	4420249	4424357
1009	ENSGACG00000016613	ENSGACG00000016613	ENSGACP00000021931	groupIX	4618659	4622582		ENSGACG00000007755	ENSGACG00000007755	ENSGACP00000010281	groupXI	8130248	8142689
1010	ENSGACG00000016593	ENSGACG00000016593	ENSGACP00000021917	groupIX	4594592	4597964		ENSGACG00000007836	ENSGACG00000007836	ENSGACP00000010426	groupXI	6623513	6654186
1011	ENSGACG00000016520	ENSGACG00000016520	ENSGACP00000021819	groupIX	4454765	4459206		ENSGACG00000007892	ENSGACG00000007892	ENSGACP00000010469	groupXI	1268646	1281093
1012	ENSGACG00000016733	ENSGACG00000016733	ENSGACP00000022096	groupIX	5125901	5129003		ENSGACG00000007992	ENSGACG00000007992	ENSGACP00000010589	groupXI	2289170	2318783
1013	ENSGACG00000019842	ENSGACG00000019842	ENSGACP00000026215	groupIX	19734083	19739224		ENSGACG00000008175	ENSGACG00000008175	ENSGACP00000010811	groupXI	2537116	2543241
1014	ENSGACG00000019848	ENSGACG00000019848	ENSGACP00000026223	groupIX	19746224	19752302		ENSGACG00000008346	ENSGACG00000008346	ENSGACP00000011041	groupXI	2556158	2573436
1015	ENSGACG00000019854	ENSGACG00000019854	ENSGACP00000026231	groupIX	19782411	19792354		ENSGACG00000008358	ENSGACG00000008358	ENSGACP00000011045	groupXI	2627552	2637707
1016	ENSGACG00000016566	ENSGACG00000016566	ENSGACP00000021874	groupIX	4541544	4550804		ENSGACG00000009854	ENSGACG00000009854	ENSGACP00000013032	groupXI	2687866	2693382
1017	ENSGACG00000016561	ENSGACG00000016561	ENSGACP00000021865	groupIX	4511781	4527354		ENSGACG00000009875	ENSGACG00000009875	ENSGACP00000013059	groupXI	2698204	2700123
1018	ENSGACG00000016535	ENSGACG00000016535	ENSGACP00000021859	groupIX	4485775	4506442		ENSGACG00000009896	ENSGACG00000009896	ENSGACP00000013079	groupXI	2706914	2712333
1019	ENSGACG00000016530	ENSGACG00000016530	ENSGACP00000021831	groupIX	4476469	4478563		ENSGACG00000009914	ENSGACG00000009914	ENSGACP00000013093	groupXI	2743148	2745566
1020	ENSGACG00000019875	ENSGACG00000019875	ENSGACP00000026259	groupIX	19870792	19881960		ENSGACG00000009967	ENSGACG00000009967	ENSGACP00000013169	groupXI	2784763	2793301
1021	ENSGACG00000019874	ENSGACG00000019874	ENSGACP00000026255	groupIX	19857015	19863722		ENSGACG00000010121	ENSGACG00000010121	ENSGACP00000013367	groupXI	2801007	2809187
1022	ENSGACG00000018780	ENSGACG00000018780	ENSGACP00000024827	groupIX	14459748	14468120		ENSGACG00000010165	ENSGACG00000010165	ENSGACP00000013448	groupXI	2832681	2834561
1023	ENSGACG00000018778	ENSGACG00000018778	ENSGACP00000024823	groupIX	14447456	14452260		ENSGACG00000010217	ENSGACG00000010217	ENSGACP00000013520	groupXI	2907304	2924089
1024	ENSGACG00000018777	ENSGACG00000018777	ENSGACP00000024822	groupIX	14438109	14445293		ENSGACG00000010263	ENSGACG00000010263	ENSGACP00000013565	groupXI	2994221	3001874
1025	ENSGACG00000018787	ENSGACG00000018787	ENSGACP00000024836	groupIX	14485223	14498944		ENSGACG00000010280	ENSGACG00000010280	ENSGACP00000013589	groupXI	3015671	3019925
1026	ENSGACG00000018790	ENSGACG00000018790	ENSGACP00000024838	groupIX	14500778	14506050		ENSGACG00000010295	ENSGACG00000010295	ENSGACP00000013598	groupXI	3344980	3360444
1027	ENSGACG00000018792	ENSGACG00000018792	ENSGACP00000024841	groupIX	14521715	14527284		ENSGACG00000010304	ENSGACG00000010304	ENSGACP00000013617	groupXI	3363621	3366064
1028	ENSGACG00000018797	ENSGACG00000018797	ENSGACP00000024850	groupIX	14529429	14542505		ENSGACG00000010312	ENSGACG00000010312	ENSGACP00000013636	groupXI	3371524	3383349
1029	ENSGACG00000018800	ENSGACG00000018800	ENSGACP00000024859	groupIX	14562449	14565615		ENSGACG00000010423	ENSGACG00000010423	ENSGACP00000013775	groupXI	3392552	3398595
1030	ENSGACG00000018810	ENSGACG00000018810	ENSGACP00000024879	groupIX	14567407	14575820		ENSGACG00000010428	ENSGACG00000010428	ENSGACP00000013803	groupXI	3414199	3415326
1031	ENSGACG00000018834	ENSGACG00000018834	ENSGACP00000024905	groupIX	14587078	14591915		ENSGACG00000010447	ENSGACG00000010447	ENSGACP00000013812	groupXI	3488870	3490460
1032	ENSGACG00000018837	ENSGACG00000018837	ENSGACP00000024909	groupIX	14595302	14602104		ENSGACG00000010454	ENSGACG00000010454	ENSGACP00000013822	groupXI	3499443	3510614
1033	ENSGACG00000018839	ENSGACG00000018839	ENSGACP00000024912	groupIX	14604688	14607520		ENSGACG00000010463	ENSGACG00000010463	ENSGACP00000013828	groupXI	3514410	3521685
1034	ENSGACG00000018868	ENSGACG00000018868	ENSGACP00000024947	groupIX	14711515	14720521		ENSGACG00000010535	ENSGACG00000010535	ENSGACP00000013926	groupXI	3532009	3537923
1035	ENSGACG00000018873	ENSGACG00000018873	ENSGACP00000024955	groupIX	14758582	14759250		ENSGACG00000010574	ENSGACG00000010574	ENSGACP00000013982	groupXI	3540853	3575794
1036	ENSGACG00000018881	ENSGACG00000018881	ENSGACP00000024963	groupIX	14778154	14779520		ENSGACG00000010627	ENSGACG00000010627	ENSGACP00000014053	groupXI	3699303	3702408
1037	ENSGACG00000018890	ENSGACG00000018890	ENSGACP00000024977	groupIX	14803624	14809338		ENSGACG00000010630	ENSGACG00000010630	ENSGACP00000014061	groupXI	3717782	3739910
1038	ENSGACG00000018898	ENSGACG00000018898	ENSGACP00000024985	groupIX	14827853	14832399		ENSGACG00000010662	ENSGACG00000010662	ENSGACP00000014121	groupXI	3754217	3763483
1039	ENSGACG00000018345	ENSGACG00000018345	ENSGACP00000024251	groupIX	11065611	11067463		ENSGACG00000011067	ENSGACG00000011067	ENSGACP00000014639	groupXI	3780329	3815730
1040	ENSGACG00000019060	ENSGACG00000019060	ENSGACP00000025204	groupIX	15301933	15306108		ENSGACG00000011072	ENSGACG00000011072	ENSGACP00000014665	groupXI	3962795	4020708
1041	ENSGACG00000019048	ENSGACG00000019048	ENSGACP00000025179	groupIX	15275491	15287006		ENSGACG00000011097	ENSGACG00000011097	ENSGACP00000014679	groupXI	4090226	4098101
1042	ENSGACG00000019047	ENSGACG00000019047	ENSGACP00000025175	groupIX	15270497	15274715		ENSGACG00000011109	ENSGACG00000011109	ENSGACP00000014695	groupXI	4200864	4202291
1043	ENSGACG00000019043	ENSGACG00000019043	ENSGACP00000025170	groupIX	15241216	15246931		ENSGACG00000011120	ENSGACG00000011120	ENSGACP00000014710	groupXI	4217454	4220518
1044	ENSGACG00000019013	ENSGACG00000019013	ENSGACP00000025135	groupIX	15174623	15175785		ENSGACG00000011161	ENSGACG00000011161	ENSGACP00000014757	groupXI	4227334	4233551
1045	ENSGACG00000019871	ENSGACG00000019871	ENSGACP00000026252	groupIX	19817608	19819572		ENSGACG00000011313	ENSGACG00000011313	ENSGACP00000014951	groupXI	4767406	4771445
1046	ENSGACG00000018768	ENSGACG00000018768	ENSGACP00000024813	groupIX	14399915	14403971		ENSGACG00000011329	ENSGACG00000011329	ENSGACP00000014972	groupXI	4863732	4867753
1047	ENSGACG00000018754	ENSGACG00000018754	ENSGACP00000024798	groupIX	14346212	14369859		ENSGACG00000011339	ENSGACG00000011339	ENSGACP00000014983	groupXI	4885705	4895838
1048	ENSGACG00000018747	ENSGACG00000018747	ENSGACP00000024794	groupIX	14306771	14340792		ENSGACG00000011341	ENSGACG00000011341	ENSGACP00000014994	groupXI	4980858	4985156
1049	ENSGACG00000018744	ENSGACG00000018744	ENSGACP00000024786	groupIX	14291368	14295030		ENSGACG00000011359	ENSGACG00000011359	ENSGACP00000015017	groupXI	5079354	5080755
1050	ENSGACG00000018741	ENSGACG00000018741	ENSGACP00000024784	groupIX	14285973	14288913		ENSGACG00000011364	ENSGACG00000011364	ENSGACP00000015022	groupXI	5173741	5182673
1051	ENSGACG00000018939	ENSGACG00000018939	ENSGACP00000025040	groupIX	14912202	14916011		ENSGACG00000011440	ENSGACG00000011440	ENSGACP00000015129	groupXI	5189002	5196132
1052	ENSGACG00000018521	ENSGACG00000018521	ENSGACP00000024486	groupIX	12900795	12905210		ENSGACG00000011643	ENSGACG00000011643	ENSGACP00000015404	groupXI	7511711	7524010
1053	ENSGACG00000018497	ENSGACG00000018497	ENSGACP00000024457	groupIX	12629170	12642557		ENSGACG00000011694	ENSGACG00000011694	ENSGACP00000015460	groupXI	7555772	7574333
1054	ENSGACG00000018216	ENSGACG00000018216	ENSGACP00000024083	groupIX	10487353	10490421		ENSGACG00000011737	ENSGACG00000011737	ENSGACP00000015536	groupXI	7608684	7640265
1055	ENSGACG00000018524	ENSGACG00000018524	ENSGACP00000024490	groupIX	12915523	12921913		ENSGACG00000012203	ENSGACG00000012203	ENSGACP00000016156	groupXI	7655695	7661238
1056	ENSGACG00000018528	ENSGACG00000018528	ENSGACP00000024493	groupIX	12926489	12933270		ENSGACG00000012215	ENSGACG00000012215	ENSGACP00000016161	groupXI	7732190	7750429
1057	ENSGACG00000019388	ENSGACG00000019388	ENSGACP00000025624	groupIX	17066162	17075302		ENSGACG00000012269	ENSGACG00000012269	ENSGACP00000016227	groupXI	7837283	7840258
1058	ENSGACG00000019394	ENSGACG00000019394	ENSGACP00000025632	groupIX	17081308	17088628		ENSGACG00000012298	ENSGACG00000012298	ENSGACP00000016265	groupXI	7910465	7916468
1059	ENSGACG00000019397	ENSGACG00000019397	ENSGACP00000025638	groupIX	17140674	17179779		ENSGACG00000012304	ENSGACG00000012304	ENSGACP00000016273	groupXI	7936250	7942884
1060	ENSGACG00000019401	ENSGACG00000019401	ENSGACP00000025645	groupIX	17270999	17292017		ENSGACG00000012320	ENSGACG00000012320	ENSGACP00000016290	groupXI	7947648	7954421
1061	ENSGACG00000019410	ENSGACG00000019410	ENSGACP00000025657	groupIX	17363098	17371018		ENSGACG00000012363	ENSGACG00000012363	ENSGACP00000016383	groupXI	8052383	8085245
1062	ENSGACG00000018987	ENSGACG00000018987	ENSGACP00000025098	groupIX	15058688	15063665		ENSGACG00000012429	ENSGACG00000012429	ENSGACP00000016434	groupXI	8105454	8118846
1063	ENSGACG00000018985	ENSGACG00000018985	ENSGACP00000025097	groupIX	15053435	15053993		ENSGACG00000012435	ENSGACG00000012435	ENSGACP00000016438	groupXI	8131869	8133341
1064	ENSGACG00000018968	ENSGACG00000018968	ENSGACP00000025093	groupIX	15044046	15051661		ENSGACG00000012449	ENSGACG00000012449	ENSGACP00000016459	groupXI	8137796	8160415
1065	ENSGACG00000018944	ENSGACG00000018944	ENSGACP00000025045	groupIX	14952422	14955376		ENSGACG00000012535	ENSGACG00000012535	ENSGACP00000016568	groupXI	8208231	8210112
1066	ENSGACG00000018178	ENSGACG00000018178	ENSGACP00000024021	groupIX	10215136	10219032		ENSGACG00000013328	ENSGACG00000013328	ENSGACP00000017621	groupXI	8213244	8217431
1067	ENSGACG00000018184	ENSGACG00000018184	ENSGACP00000024027	groupIX	10221908	10223600		ENSGACG00000013346	ENSGACG00000013346	ENSGACP00000017636	groupXI	8219571	8226267
1068	ENSGACG00000018197	ENSGACG00000018197	ENSGACP00000024050	groupIX	10373687	10376871		ENSGACG00000013357	ENSGACG00000013357	ENSGACP00000017648	groupXI	8235033	8245999
1069	ENSGACG00000018202	ENSGACG00000018202	ENSGACP00000024065	groupIX	10425308	10446435		ENSGACG00000013359	ENSGACG00000013359	ENSGACP00000017698	groupXI	8247276	8250730
1070	ENSGACG00000019353	ENSGACG00000019353	ENSGACP00000025581	groupIX	16630442	16684711		ENSGACG00000013420	ENSGACG00000013420	ENSGACP00000017744	groupXI	8292991	8300704
1071	ENSGACG00000019357	ENSGACG00000019357	ENSGACP00000025584	groupIX	16779203	16780079		ENSGACG00000013429	ENSGACG00000013429	ENSGACP00000017748	groupXI	8341042	8341689
1072	ENSGACG00000019526	ENSGACG00000019526	ENSGACP00000025810	groupIX	18022842	18029582		ENSGACG00000013825	ENSGACG00000013825	ENSGACP00000018256	groupXI	8354025	8355330
1073	ENSGACG00000019513	ENSGACG00000019513	ENSGACP00000025791	groupIX	17973555	17980601		ENSGACG00000014047	ENSGACG00000014047	ENSGACP00000018548	groupXI	8361207	8366970
1074	ENSGACG00000016508	ENSGACG00000016508	ENSGACP00000021805	groupIX	4423617	4442232		ENSGACG00000014138	ENSGACG00000014138	ENSGACP00000018668	groupXI	8418125	8424247
1075	ENSGACG00000016622	ENSGACG00000016622	ENSGACP00000021954	groupIX	4636527	4665245		ENSGACG00000014239	ENSGACG00000014239	ENSGACP00000018817	groupXI	9138285	9143907
1076	ENSGACG00000016792	ENSGACG00000016792	ENSGACP00000022170	groupIX	5308340	5311911		ENSGACG00000014267	ENSGACG00000014267	ENSGACP00000018835	groupXI	9146269	9148275
1077	ENSGACG00000016635	ENSGACG00000016635	ENSGACP00000021960	groupIX	4788561	4791222		ENSGACG00000014316	ENSGACG00000014316	ENSGACP00000018894	groupXI	9148007	9155301
1078	ENSGACG00000016775	ENSGACG00000016775	ENSGACP00000022148	groupIX	5224079	5239089		ENSGACG00000014351	ENSGACG00000014351	ENSGACP00000018940	groupXI	9194615	9199529
1079	ENSGACG00000019187	ENSGACG00000019187	ENSGACP00000025367	groupIX	15709755	15736827		ENSGACG00000014935	ENSGACG00000014935	ENSGACP00000019703	groupXI	9208949	9212897
1080	ENSGACG00000019168	ENSGACG00000019168	ENSGACP00000025345	groupIX	15605566	15627045		ENSGACG00000014959	ENSGACG00000014959	ENSGACP00000019741	groupXI	9245125	9246104
1081	ENSGACG00000019157	ENSGACG00000019157	ENSGACP00000025327	groupIX	15566742	15569265		ENSGACG00000014975	ENSGACG00000014975	ENSGACP00000019755	groupXI	9901388	9903421
1082	ENSGACG00000019421	ENSGACG00000019421	ENSGACP00000025673	groupIX	17386483	17392777		ENSGACG00000014982	ENSGACG00000014982	ENSGACP00000019767	groupXI	9967954	9973598
1083	ENSGACG00000016195	ENSGACG00000016195	ENSGACP00000021368	groupIX	1793036	1794193		ENSGACG00000009142	ENSGACG00000009142	ENSGACP00000012068	groupXVII	9993572	10013050
1084	ENSGACG00000019172	ENSGACG00000019172	ENSGACP00000025351	groupIX	15637153	15656753		ENSGACG00000003037	ENSGACG00000003037	ENSGACP00000003995	groupXX	10017722	10042700
1085	ENSGACG00000019821	ENSGACG00000019821	ENSGACP00000026190	groupIX	19645998	19646999		ENSGACG00000003107	ENSGACG00000003107	ENSGACP00000004062	groupXXI	10050345	10053952
1110	ENSGACG00000003652	ENSGACG00000003652	ENSGACP00000004794	groupV	3960091	3962905		ENSGACG00000003660	ENSGACG00000003660	ENSGACP00000004818	groupV	10486001	10490341
1111	ENSGACG00000007849	ENSGACG00000007849	ENSGACP00000010407	groupV	9789146	9793419		ENSGACG00000007890	ENSGACG00000007890	ENSGACP00000010460	groupV	10642924	10653747
1112	ENSGACG00000003660	ENSGACG00000003660	ENSGACP00000004818	groupV	3963772	3966292		ENSGACG00000003652	ENSGACG00000003652	ENSGACP00000004794	groupV	10793354	10795700
1113	ENSGACG00000007890	ENSGACG00000007890	ENSGACP00000010460	groupV	9796740	9802863		ENSGACG00000007849	ENSGACG00000007849	ENSGACP00000010407	groupV	11285574	11294608
1114	ENSGACG00000002142	ENSGACG00000002142	ENSGACP00000002797	groupV	163238	181064		ENSGACG00000006671	ENSGACG00000006671	ENSGACP00000008850	groupVI	11299220	11306484
1115	ENSGACG00000002187	ENSGACG00000002187	ENSGACP00000002844	groupV	294705	296540		ENSGACG00000006568	ENSGACG00000006568	ENSGACP00000008691	groupVI	11358575	11362811
1116	ENSGACG00000002195	ENSGACG00000002195	ENSGACP00000002854	groupV	306927	307698		ENSGACG00000006565	ENSGACG00000006565	ENSGACP00000008679	groupVI	11374920	11382128
1117	ENSGACG00000002197	ENSGACG00000002197	ENSGACP00000002865	groupV	308048	312147		ENSGACG00000006560	ENSGACG00000006560	ENSGACP00000008673	groupVI	11440226	11472777
1118	ENSGACG00000002213	ENSGACG00000002213	ENSGACP00000002890	groupV	314453	318479		ENSGACG00000008932	ENSGACG00000008932	ENSGACP00000011844	groupVI	11499498	11522052
1119	ENSGACG00000002233	ENSGACG00000002233	ENSGACP00000002901	groupV	318580	322807		ENSGACG00000008912	ENSGACG00000008912	ENSGACP00000011787	groupVI	11582012	11592968
1120	ENSGACG00000002248	ENSGACG00000002248	ENSGACP00000002924	groupV	434056	491197		ENSGACG00000008829	ENSGACG00000008829	ENSGACP00000011698	groupVI	11622284	11631967
1121	ENSGACG00000002262	ENSGACG00000002262	ENSGACP00000002944	groupV	493430	516397		ENSGACG00000008811	ENSGACG00000008811	ENSGACP00000011645	groupVI	11635992	11636806
1122	ENSGACG00000002272	ENSGACG00000002272	ENSGACP00000002955	groupV	520516	524527		ENSGACG00000008793	ENSGACG00000008793	ENSGACP00000011614	groupVI	11648773	11656998
1123	ENSGACG00000002284	ENSGACG00000002284	ENSGACP00000002971	groupV	526751	537024		ENSGACG00000008791	ENSGACG00000008791	ENSGACP00000011598	groupVI	11721946	11723346
1124	ENSGACG00000002299	ENSGACG00000002299	ENSGACP00000002990	groupV	545612	573880		ENSGACG00000008751	ENSGACG00000008751	ENSGACP00000011561	groupVI	12855878	12858767
1125	ENSGACG00000002343	ENSGACG00000002343	ENSGACP00000003053	groupV	782744	786166		ENSGACG00000008644	ENSGACG00000008644	ENSGACP00000011516	groupVI	12863133	12864817
1126	ENSGACG00000002365	ENSGACG00000002365	ENSGACP00000003076	groupV	786575	789652		ENSGACG00000008616	ENSGACG00000008616	ENSGACP00000011380	groupVI	12936631	12939279
1127	ENSGACG00000002370	ENSGACG00000002370	ENSGACP00000003084	groupV	793362	803990		ENSGACG00000008600	ENSGACG00000008600	ENSGACP00000011360	groupVI	12960883	12968110
1128	ENSGACG00000002379	ENSGACG00000002379	ENSGACP00000003105	groupV	834469	835775		ENSGACG00000008596	ENSGACG00000008596	ENSGACP00000011350	groupVI	12979323	13010758
1129	ENSGACG00000002386	ENSGACG00000002386	ENSGACP00000003121	groupV	837851	840640		ENSGACG00000008528	ENSGACG00000008528	ENSGACP00000011310	groupVI	13025988	13026614
1130	ENSGACG00000002397	ENSGACG00000002397	ENSGACP00000003143	groupV	842100	847047		ENSGACG00000008487	ENSGACG00000008487	ENSGACP00000011262	groupVI	13554864	13565422
1131	ENSGACG00000002432	ENSGACG00000002432	ENSGACP00000003177	groupV	900956	925527		ENSGACG00000008391	ENSGACG00000008391	ENSGACP00000011121	groupVI	14117957	14128483
1132	ENSGACG00000002438	ENSGACG00000002438	ENSGACP00000003183	groupV	1008166	1010628		ENSGACG00000008386	ENSGACG00000008386	ENSGACP00000011082	groupVI	14433925	14447422
1133	ENSGACG00000002462	ENSGACG00000002462	ENSGACP00000003212	groupV	1020305	1029276		ENSGACG00000008348	ENSGACG00000008348	ENSGACP00000011064	groupVI	14654036	14675732
1134	ENSGACG00000002463	ENSGACG00000002463	ENSGACP00000003213	groupV	1032071	1033963		ENSGACG00000008338	ENSGACG00000008338	ENSGACP00000011024	groupVI	14697731	14700708
1135	ENSGACG00000002464	ENSGACG00000002464	ENSGACP00000003214	groupV	1036289	1039034		ENSGACG00000008331	ENSGACG00000008331	ENSGACP00000011017	groupVI	14779616	14783887
1136	ENSGACG00000002480	ENSGACG00000002480	ENSGACP00000003233	groupV	1049043	1050542		ENSGACG00000008287	ENSGACG00000008287	ENSGACP00000010957	groupVI	14886837	14931008
1137	ENSGACG00000002482	ENSGACG00000002482	ENSGACP00000003237	groupV	1052048	1059304		ENSGACG00000008241	ENSGACG00000008241	ENSGACP00000010950	groupVI	16311211	16319300
1138	ENSGACG00000002486	ENSGACG00000002486	ENSGACP00000003245	groupV	1071875	1086338		ENSGACG00000008164	ENSGACG00000008164	ENSGACP00000010796	groupVI	16412296	16430710
1139	ENSGACG00000002500	ENSGACG00000002500	ENSGACP00000003259	groupV	1097599	1100111		ENSGACG00000009720	ENSGACG00000009720	ENSGACP00000012827	groupVI	16441695	16443514
1140	ENSGACG00000002521	ENSGACG00000002521	ENSGACP00000003293	groupV	1106532	1107615		ENSGACG00000009716	ENSGACG00000009716	ENSGACP00000012814	groupVI	16459859	16466651
1141	ENSGACG00000002532	ENSGACG00000002532	ENSGACP00000003315	groupV	1145571	1149534		ENSGACG00000009708	ENSGACG00000009708	ENSGACP00000012805	groupVI	8758729	8760111
1142	ENSGACG00000002542	ENSGACG00000002542	ENSGACP00000003329	groupV	1182211	1207003		ENSGACG00000009700	ENSGACG00000009700	ENSGACP00000012799	groupVI	310120	335078
1143	ENSGACG00000002593	ENSGACG00000002593	ENSGACP00000003392	groupV	1260095	1273085		ENSGACG00000009695	ENSGACG00000009695	ENSGACP00000012786	groupVI	7582349	7584676
1144	ENSGACG00000002652	ENSGACG00000002652	ENSGACP00000003472	groupV	1527842	1539589		ENSGACG00000009611	ENSGACG00000009611	ENSGACP00000012673	groupVI	15220027	15222206
1145	ENSGACG00000002663	ENSGACG00000002663	ENSGACP00000003485	groupV	1626313	1664933		ENSGACG00000009597	ENSGACG00000009597	ENSGACP00000012668	groupVI	10601219	10602115
1146	ENSGACG00000002687	ENSGACG00000002687	ENSGACP00000003516	groupV	1690837	1697219		ENSGACG00000005771	ENSGACG00000005771	ENSGACP00000007626	groupVI	3963772	3966292
1147	ENSGACG00000002720	ENSGACG00000002720	ENSGACP00000003565	groupV	1746291	1792725		ENSGACG00000005573	ENSGACG00000005573	ENSGACP00000007378	groupVI	9796740	9802863
1148	ENSGACG00000002795	ENSGACG00000002795	ENSGACP00000003656	groupV	1889351	1897596		ENSGACG00000010723	ENSGACG00000010723	ENSGACP00000014204	groupVI	3960091	3962905
1149	ENSGACG00000002861	ENSGACG00000002861	ENSGACP00000003746	groupV	1990736	1995983		ENSGACG00000011528	ENSGACG00000011528	ENSGACP00000015241	groupVI	9789146	9793419
1150	ENSGACG00000002868	ENSGACG00000002868	ENSGACP00000003754	groupV	2024170	2041671		ENSGACG00000010981	ENSGACG00000010981	ENSGACP00000014539	groupVI	7952231	7979736
1151	ENSGACG00000002871	ENSGACG00000002871	ENSGACP00000003763	groupV	2049656	2055822		ENSGACG00000010907	ENSGACG00000010907	ENSGACP00000014446	groupVI	7937331	7939130
1152	ENSGACG00000002878	ENSGACG00000002878	ENSGACP00000003767	groupV	2058538	2067911		ENSGACG00000010901	ENSGACG00000010901	ENSGACP00000014426	groupVI	7933852	7934633
1153	ENSGACG00000002892	ENSGACG00000002892	ENSGACP00000003787	groupV	2092529	2120943		ENSGACG00000010879	ENSGACG00000010879	ENSGACP00000014406	groupVI	7928242	7932412
1154	ENSGACG00000003215	ENSGACG00000003215	ENSGACP00000004211	groupV	2545786	2550169		ENSGACG00000012325	ENSGACG00000012325	ENSGACP00000016299	groupVI	10410300	10415800
1155	ENSGACG00000003493	ENSGACG00000003493	ENSGACP00000004574	groupV	3688520	3698573		ENSGACG00000008034	ENSGACG00000008034	ENSGACP00000010635	groupVI	10403778	10405960
1156	ENSGACG00000003508	ENSGACG00000003508	ENSGACP00000004594	groupV	3733843	3736619		ENSGACG00000008031	ENSGACG00000008031	ENSGACP00000010628	groupVI	10053208	10156710
1157	ENSGACG00000003518	ENSGACG00000003518	ENSGACP00000004605	groupV	3747406	3748943		ENSGACG00000008002	ENSGACG00000008002	ENSGACP00000010600	groupVI	10018043	10047285
1158	ENSGACG00000003635	ENSGACG00000003635	ENSGACP00000004782	groupV	3896964	3946199		ENSGACG00000009908	ENSGACG00000009908	ENSGACP00000013121	groupVI	10007083	10014535
1159	ENSGACG00000004175	ENSGACG00000004175	ENSGACP00000005491	groupV	4822091	4829564		ENSGACG00000006750	ENSGACG00000006750	ENSGACP00000008955	groupVI	9982348	10005347
1160	ENSGACG00000004179	ENSGACG00000004179	ENSGACP00000005520	groupV	4832713	4843442		ENSGACG00000006698	ENSGACG00000006698	ENSGACP00000008884	groupVI	9945554	9970610
1161	ENSGACG00000004220	ENSGACG00000004220	ENSGACP00000005552	groupV	4926982	4936267		ENSGACG00000007943	ENSGACG00000007943	ENSGACP00000010525	groupVI	9852538	9855774
1162	ENSGACG00000004472	ENSGACG00000004472	ENSGACP00000005887	groupV	5569082	5571634		ENSGACG00000006694	ENSGACG00000006694	ENSGACP00000008857	groupVI	9849054	9851770
1163	ENSGACG00000004906	ENSGACG00000004906	ENSGACP00000006473	groupV	5941630	5953199		ENSGACG00000007150	ENSGACG00000007150	ENSGACP00000009485	groupVI	9823329	9843070
1164	ENSGACG00000004908	ENSGACG00000004908	ENSGACP00000006478	groupV	5969742	5974485		ENSGACG00000007189	ENSGACG00000007189	ENSGACP00000009541	groupVI	9816347	9817226
1165	ENSGACG00000004937	ENSGACG00000004937	ENSGACP00000006522	groupV	5987158	5991150		ENSGACG00000007213	ENSGACG00000007213	ENSGACP00000009589	groupVI	9810130	9815528
1166	ENSGACG00000005691	ENSGACG00000005691	ENSGACP00000007511	groupV	7542548	7554669		ENSGACG00000006962	ENSGACG00000006962	ENSGACP00000009227	groupVI	9801170	9806633
1167	ENSGACG00000005702	ENSGACG00000005702	ENSGACP00000007521	groupV	7593860	7610907		ENSGACG00000007032	ENSGACG00000007032	ENSGACP00000009322	groupVI	9712627	9737269
1168	ENSGACG00000005706	ENSGACG00000005706	ENSGACP00000007559	groupV	7618036	7633755		ENSGACG00000007039	ENSGACG00000007039	ENSGACP00000009359	groupVI	9614367	9617214
1169	ENSGACG00000006611	ENSGACG00000006611	ENSGACP00000008795	groupV	8512022	8555233		ENSGACG00000011400	ENSGACG00000011400	ENSGACP00000015076	groupVI	9597602	9607340
1170	ENSGACG00000006648	ENSGACG00000006648	ENSGACP00000008810	groupV	8563121	8576377		ENSGACG00000011398	ENSGACG00000011398	ENSGACP00000015063	groupVI	9590155	9593047
1171	ENSGACG00000006765	ENSGACG00000006765	ENSGACP00000008993	groupV	8822554	8830066		ENSGACG00000008101	ENSGACG00000008101	ENSGACP00000010735	groupVI	9584953	9588540
1172	ENSGACG00000006814	ENSGACG00000006814	ENSGACP00000009039	groupV	8908446	8967545		ENSGACG00000009135	ENSGACG00000009135	ENSGACP00000012060	groupVI	9569792	9572357
1173	ENSGACG00000010271	ENSGACG00000010271	ENSGACP00000013571	groupV	12205661	12209604		ENSGACG00000011003	ENSGACG00000011003	ENSGACP00000014568	groupVI	9562476	9567630
1174	ENSGACG00000002901	ENSGACG00000002901	ENSGACP00000003798	groupV	2128180	2135488		ENSGACG00000002479	ENSGACG00000002479	ENSGACP00000003234	groupVI	9526215	9543887
1175	ENSGACG00000005969	ENSGACG00000005969	ENSGACP00000007948	groupV	7967313	7975529		ENSGACG00000003423	ENSGACG00000003423	ENSGACP00000004487	groupVI	11869784	11872221
1176	ENSGACG00000008370	ENSGACG00000008370	ENSGACP00000011065	groupV	10358307	10368592		ENSGACG00000003725	ENSGACG00000003725	ENSGACP00000004910	groupVI	11851894	11854186
1177	ENSGACG00000006129	ENSGACG00000006129	ENSGACP00000008111	groupV	8077155	8079346		ENSGACG00000005885	ENSGACG00000005885	ENSGACP00000007781	groupVI	11758633	11761119
1178	ENSGACG00000009759	ENSGACG00000009759	ENSGACP00000012938	groupV	11563352	11580379		ENSGACG00000008124	ENSGACG00000008124	ENSGACP00000010785	groupVI	11743774	11747855
1179	ENSGACG00000010282	ENSGACG00000010282	ENSGACP00000013581	groupV	12220609	12223074		ENSGACG00000009178	ENSGACG00000009178	ENSGACP00000012131	groupVI	11688288	11705963
1180	ENSGACG00000009998	ENSGACG00000009998	ENSGACP00000013203	groupV	11767126	11768748		ENSGACG00000009236	ENSGACG00000009236	ENSGACP00000012236	groupVI	11477058	11488339
1181	ENSGACG00000002140	ENSGACG00000002140	ENSGACP00000002776	groupV	155582	158943		ENSGACG00000008517	ENSGACG00000008517	ENSGACP00000011254	groupXI	11411092	11419044
1182	ENSGACG00000002908	ENSGACG00000002908	ENSGACP00000003809	groupV	2148987	2153880		ENSGACG00000011526	ENSGACG00000011526	ENSGACP00000015239	groupXI	6955838	6969318
1183	ENSGACG00000002975	ENSGACG00000002975	ENSGACP00000003891	groupV	2198433	2199203		ENSGACG00000011015	ENSGACG00000011015	ENSGACP00000014573	groupXI	6583535	6776890
1184	ENSGACG00000002991	ENSGACG00000002991	ENSGACP00000003960	groupV	2215611	2226340		ENSGACG00000011019	ENSGACG00000011019	ENSGACP00000014584	groupXI	13445646	13449668
1185	ENSGACG00000003028	ENSGACG00000003028	ENSGACP00000003991	groupV	2233736	2238562		ENSGACG00000011036	ENSGACG00000011036	ENSGACP00000014619	groupXI	15314607	15318218
1186	ENSGACG00000003256	ENSGACG00000003256	ENSGACP00000004270	groupV	2574389	2585680		ENSGACG00000004503	ENSGACG00000004503	ENSGACP00000005962	groupXI	14002463	14022161
1187	ENSGACG00000003268	ENSGACG00000003268	ENSGACP00000004275	groupV	2602912	2629963		ENSGACG00000014991	ENSGACG00000014991	ENSGACP00000019778	groupXI	13915438	13919553
1188	ENSGACG00000003281	ENSGACG00000003281	ENSGACP00000004299	groupV	2695953	2729486		ENSGACG00000010845	ENSGACG00000010845	ENSGACP00000014369	groupXI	13903814	13911529
1189	ENSGACG00000003305	ENSGACG00000003305	ENSGACP00000004325	groupV	3037625	3102243		ENSGACG00000010824	ENSGACG00000010824	ENSGACP00000014343	groupXI	13852775	13887939
1190	ENSGACG00000003319	ENSGACG00000003319	ENSGACP00000004339	groupV	3117528	3118562		ENSGACG00000010821	ENSGACG00000010821	ENSGACP00000014321	groupXI	16878548	16882045
1191	ENSGACG00000003345	ENSGACG00000003345	ENSGACP00000004387	groupV	3415660	3430874		ENSGACG00000005844	ENSGACG00000005844	ENSGACP00000007732	groupXI	9368187	9380941
1192	ENSGACG00000003361	ENSGACG00000003361	ENSGACP00000004433	groupV	3438514	3454716		ENSGACG00000005143	ENSGACG00000005143	ENSGACP00000006903	groupXI	9323004	9326828
1193	ENSGACG00000003442	ENSGACG00000003442	ENSGACP00000004509	groupV	3502831	3530957		ENSGACG00000005270	ENSGACG00000005270	ENSGACP00000006990	groupXI	9291260	9297236
1194	ENSGACG00000003470	ENSGACG00000003470	ENSGACP00000004546	groupV	3633823	3661744		ENSGACG00000014781	ENSGACG00000014781	ENSGACP00000019518	groupXI	12059046	12112806
1195	ENSGACG00000003521	ENSGACG00000003521	ENSGACP00000004617	groupV	3761334	3773366		ENSGACG00000014830	ENSGACG00000014830	ENSGACP00000019585	groupXI	8010222	8017184
1196	ENSGACG00000003561	ENSGACG00000003561	ENSGACP00000004658	groupV	3807185	3812135		ENSGACG00000009381	ENSGACG00000009381	ENSGACP00000012378	groupXI	7989365	7995687
1197	ENSGACG00000003563	ENSGACG00000003563	ENSGACP00000004665	groupV	3814614	3820023		ENSGACG00000009371	ENSGACG00000009371	ENSGACP00000012359	groupXI	9261700	9274315
1198	ENSGACG00000003681	ENSGACG00000003681	ENSGACP00000004854	groupV	3968428	3971421		ENSGACG00000005761	ENSGACG00000005761	ENSGACP00000007623	groupXI	7982340	7984539
1199	ENSGACG00000003766	ENSGACG00000003766	ENSGACP00000004944	groupV	4188280	4202448		ENSGACG00000006540	ENSGACG00000006540	ENSGACP00000008654	groupXI	8326400	8342676
1200	ENSGACG00000003786	ENSGACG00000003786	ENSGACP00000004975	groupV	4342121	4356911		ENSGACG00000006514	ENSGACG00000006514	ENSGACP00000008633	groupXI	8353733	8359634
1201	ENSGACG00000003795	ENSGACG00000003795	ENSGACP00000004982	groupV	4357476	4363513		ENSGACG00000005084	ENSGACG00000005084	ENSGACP00000006751	groupXI	8360953	8364894
1202	ENSGACG00000003801	ENSGACG00000003801	ENSGACP00000004988	groupV	4365976	4366884		ENSGACG00000006504	ENSGACG00000006504	ENSGACP00000008606	groupXI	8168140	8175474
1203	ENSGACG00000003817	ENSGACG00000003817	ENSGACP00000005009	groupV	4429836	4435379		ENSGACG00000005722	ENSGACG00000005722	ENSGACP00000007584	groupXI	8231272	8233960
1204	ENSGACG00000003822	ENSGACG00000003822	ENSGACP00000005017	groupV	4457199	4473272		ENSGACG00000005568	ENSGACG00000005568	ENSGACP00000007362	groupXI	8234907	8243767
1205	ENSGACG00000003833	ENSGACG00000003833	ENSGACP00000005031	groupV	4513231	4520750		ENSGACG00000005576	ENSGACG00000005576	ENSGACP00000007374	groupXI	15047669	15135183
1206	ENSGACG00000003873	ENSGACG00000003873	ENSGACP00000005081	groupV	4531713	4532033		ENSGACG00000005720	ENSGACG00000005720	ENSGACP00000007547	groupXI	15029856	15041372
1207	ENSGACG00000003945	ENSGACG00000003945	ENSGACP00000005174	groupV	4610433	4613711		ENSGACG00000005626	ENSGACG00000005626	ENSGACP00000007426	groupXI	9487334	9491302
1208	ENSGACG00000004081	ENSGACG00000004081	ENSGACP00000005362	groupV	4728614	4745773		ENSGACG00000010804	ENSGACG00000010804	ENSGACP00000014307	groupXI	10670867	10727803
1209	ENSGACG00000004095	ENSGACG00000004095	ENSGACP00000005402	groupV	4754222	4760766		ENSGACG00000010792	ENSGACG00000010792	ENSGACP00000014293	groupXI	14099672	14126488
1210	ENSGACG00000004305	ENSGACG00000004305	ENSGACP00000005706	groupV	5064938	5072919		ENSGACG00000014616	ENSGACG00000014616	ENSGACP00000019298	groupXI	734075	746734
1211	ENSGACG00000004334	ENSGACG00000004334	ENSGACP00000005719	groupV	5077980	5082926		ENSGACG00000014169	ENSGACG00000014169	ENSGACP00000018706	groupXI	3014257	3020961
1212	ENSGACG00000004343	ENSGACG00000004343	ENSGACP00000005732	groupV	5084849	5089743		ENSGACG00000014195	ENSGACG00000014195	ENSGACP00000018748	groupXI	3650932	3694163
1213	ENSGACG00000004377	ENSGACG00000004377	ENSGACP00000005784	groupV	5126085	5155808		ENSGACG00000014202	ENSGACG00000014202	ENSGACP00000018753	groupXI	7069392	7074570
1214	ENSGACG00000004388	ENSGACG00000004388	ENSGACP00000005804	groupV	5160119	5174027		ENSGACG00000014208	ENSGACG00000014208	ENSGACP00000018769	groupXI	9500387	9521995
1215	ENSGACG00000004442	ENSGACG00000004442	ENSGACP00000005860	groupV	5448309	5454183		ENSGACG00000013988	ENSGACG00000013988	ENSGACP00000018469	groupXI	10882412	10887130
1216	ENSGACG00000004465	ENSGACG00000004465	ENSGACP00000005883	groupV	5518629	5529576		ENSGACG00000013948	ENSGACG00000013948	ENSGACP00000018423	groupXI	10898275	10906656
1217	ENSGACG00000004559	ENSGACG00000004559	ENSGACP00000006021	groupV	5619682	5624540		ENSGACG00000007360	ENSGACG00000007360	ENSGACP00000009766	groupXI	5561299	5572291
1218	ENSGACG00000004573	ENSGACG00000004573	ENSGACP00000006049	groupV	5636712	5651104		ENSGACG00000007421	ENSGACG00000007421	ENSGACP00000009843	groupXI	10385184	10389510
1219	ENSGACG00000004637	ENSGACG00000004637	ENSGACP00000006119	groupV	5702899	5708386		ENSGACG00000007477	ENSGACG00000007477	ENSGACP00000009958	groupXI	9066121	9067557
1220	ENSGACG00000004649	ENSGACG00000004649	ENSGACP00000006144	groupV	5721294	5731425		ENSGACG00000007516	ENSGACG00000007516	ENSGACP00000009982	groupXI	9080011	9104314
1221	ENSGACG00000004665	ENSGACG00000004665	ENSGACP00000006164	groupV	5734960	5738538		ENSGACG00000007540	ENSGACG00000007540	ENSGACP00000010004	groupXI	9123940	9129853
1222	ENSGACG00000004793	ENSGACG00000004793	ENSGACP00000006328	groupV	5751416	5756801		ENSGACG00000007628	ENSGACG00000007628	ENSGACP00000010113	groupXI	224177	239767
1223	ENSGACG00000004799	ENSGACG00000004799	ENSGACP00000006343	groupV	5762164	5768382		ENSGACG00000007633	ENSGACG00000007633	ENSGACP00000010130	groupXI	16517543	16541156
1224	ENSGACG00000004810	ENSGACG00000004810	ENSGACP00000006359	groupV	5770444	5774325		ENSGACG00000007645	ENSGACG00000007645	ENSGACP00000010140	groupXI	8645869	8665668
1225	ENSGACG00000004821	ENSGACG00000004821	ENSGACP00000006368	groupV	5776821	5781009		ENSGACG00000007654	ENSGACG00000007654	ENSGACP00000010143	groupXI	8544034	8575499
1226	ENSGACG00000004855	ENSGACG00000004855	ENSGACP00000006413	groupV	5825555	5829622		ENSGACG00000007724	ENSGACG00000007724	ENSGACP00000010249	groupXI	8529748	8530761
1227	ENSGACG00000004894	ENSGACG00000004894	ENSGACP00000006463	groupV	5847265	5849811		ENSGACG00000008409	ENSGACG00000008409	ENSGACP00000011122	groupXI	2369598	2383585
1228	ENSGACG00000004995	ENSGACG00000004995	ENSGACP00000006610	groupV	6020535	6045121		ENSGACG00000012567	ENSGACG00000012567	ENSGACP00000016627	groupXI	910083	929209
1229	ENSGACG00000005010	ENSGACG00000005010	ENSGACP00000006616	groupV	6087150	6088160		ENSGACG00000012584	ENSGACG00000012584	ENSGACP00000016631	groupXI	1017948	1036084
1230	ENSGACG00000005014	ENSGACG00000005014	ENSGACP00000006631	groupV	6128423	6139279		ENSGACG00000008394	ENSGACG00000008394	ENSGACP00000011104	groupXI	15893515	15904534
1231	ENSGACG00000005031	ENSGACG00000005031	ENSGACP00000006650	groupV	6163632	6170057		ENSGACG00000013295	ENSGACG00000013295	ENSGACP00000017568	groupXI	16076436	16099888
1232	ENSGACG00000005479	ENSGACG00000005479	ENSGACP00000007236	groupV	6809195	6812177		ENSGACG00000011189	ENSGACG00000011189	ENSGACP00000014796	groupXI	6575522	6596061
1233	ENSGACG00000005572	ENSGACG00000005572	ENSGACP00000007364	groupV	6873319	6874868		ENSGACG00000011199	ENSGACG00000011199	ENSGACP00000014814	groupXI	6569212	6574408
1234	ENSGACG00000005675	ENSGACG00000005675	ENSGACP00000007493	groupV	7237391	7239248		ENSGACG00000011185	ENSGACG00000011185	ENSGACP00000014791	groupXI	2167268	2180830
1235	ENSGACG00000005897	ENSGACG00000005897	ENSGACP00000007790	groupV	7785564	7787476		ENSGACG00000012587	ENSGACG00000012587	ENSGACP00000016640	groupXI	3096241	3121456
1236	ENSGACG00000005933	ENSGACG00000005933	ENSGACP00000007857	groupV	7845349	7873774		ENSGACG00000014516	ENSGACG00000014516	ENSGACP00000019157	groupXI	3032992	3053762
1237	ENSGACG00000006028	ENSGACG00000006028	ENSGACP00000007968	groupV	7993879	7997169		ENSGACG00000008918	ENSGACG00000008918	ENSGACP00000011770	groupXI	690216	694104
1238	ENSGACG00000006152	ENSGACG00000006152	ENSGACP00000008144	groupV	8088836	8112273		ENSGACG00000008648	ENSGACG00000008648	ENSGACP00000011423	groupXI	3025935	3027492
1239	ENSGACG00000006162	ENSGACG00000006162	ENSGACP00000008178	groupV	8116939	8120965		ENSGACG00000008659	ENSGACG00000008659	ENSGACP00000011448	groupXI	2022609	2030635
1240	ENSGACG00000006213	ENSGACG00000006213	ENSGACP00000008220	groupV	8171418	8177833		ENSGACG00000008768	ENSGACG00000008768	ENSGACP00000011616	groupXI	1407689	1415853
1241	ENSGACG00000006244	ENSGACG00000006244	ENSGACP00000008252	groupV	8193654	8196476		ENSGACG00000008824	ENSGACG00000008824	ENSGACP00000011643	groupXI	1421116	1435461
1242	ENSGACG00000006267	ENSGACG00000006267	ENSGACP00000008366	groupV	8201399	8206378		ENSGACG00000008857	ENSGACG00000008857	ENSGACP00000011689	groupXI	2014186	2019126
1243	ENSGACG00000006369	ENSGACG00000006369	ENSGACP00000008420	groupV	8237061	8238376		ENSGACG00000009243	ENSGACG00000009243	ENSGACP00000012198	groupXI	1659578	1661485
1244	ENSGACG00000006374	ENSGACG00000006374	ENSGACP00000008427	groupV	8253033	8259125		ENSGACG00000009096	ENSGACG00000009096	ENSGACP00000012004	groupXI	8452753	8473473
1245	ENSGACG00000006460	ENSGACG00000006460	ENSGACP00000008572	groupV	8313280	8325312		ENSGACG00000008948	ENSGACG00000008948	ENSGACP00000011895	groupXI	8438680	8445722
1246	ENSGACG00000006837	ENSGACG00000006837	ENSGACP00000009060	groupV	9060530	9065297		ENSGACG00000009436	ENSGACG00000009436	ENSGACP00000012443	groupXI	15689937	15696651
1247	ENSGACG00000006847	ENSGACG00000006847	ENSGACP00000009073	groupV	9087921	9094082		ENSGACG00000009487	ENSGACG00000009487	ENSGACP00000012534	groupXI	14485981	14489471
1248	ENSGACG00000006851	ENSGACG00000006851	ENSGACP00000009081	groupV	9125837	9132564		ENSGACG00000009533	ENSGACG00000009533	ENSGACP00000012561	groupXI	14539339	14540405
1249	ENSGACG00000006858	ENSGACG00000006858	ENSGACP00000009087	groupV	9137751	9141510		ENSGACG00000009536	ENSGACG00000009536	ENSGACP00000012574	groupXI	14595153	14607919
1250	ENSGACG00000006899	ENSGACG00000006899	ENSGACP00000009149	groupV	9196696	9202051		ENSGACG00000009540	ENSGACG00000009540	ENSGACP00000012589	groupXI	14614251	14626268
1251	ENSGACG00000007018	ENSGACG00000007018	ENSGACP00000009315	groupV	9221391	9228699		ENSGACG00000009622	ENSGACG00000009622	ENSGACP00000012717	groupXI	13726297	13732972
1252	ENSGACG00000007057	ENSGACG00000007057	ENSGACP00000009343	groupV	9275177	9276600		ENSGACG00000009655	ENSGACG00000009655	ENSGACP00000012736	groupXI	13694769	13701920
1253	ENSGACG00000007080	ENSGACG00000007080	ENSGACP00000009376	groupV	9294683	9296160		ENSGACG00000009661	ENSGACG00000009661	ENSGACP00000012767	groupXI	4249654	4259187
1254	ENSGACG00000007083	ENSGACG00000007083	ENSGACP00000009381	groupV	9297831	9302148		ENSGACG00000009718	ENSGACG00000009718	ENSGACP00000012817	groupXI	4271092	4277892
1255	ENSGACG00000007088	ENSGACG00000007088	ENSGACP00000009393	groupV	9306097	9310641		ENSGACG00000009722	ENSGACG00000009722	ENSGACP00000012836	groupXI	4560383	4565290
1256	ENSGACG00000007113	ENSGACG00000007113	ENSGACP00000009419	groupV	9322739	9324840		ENSGACG00000009821	ENSGACG00000009821	ENSGACP00000012967	groupXI	4609050	4620187
1257	ENSGACG00000007182	ENSGACG00000007182	ENSGACP00000009552	groupV	9421587	9424849		ENSGACG00000013640	ENSGACG00000013640	ENSGACP00000018060	groupXI	4634138	4637374
1258	ENSGACG00000007217	ENSGACG00000007217	ENSGACP00000009555	groupV	9427298	9428558		ENSGACG00000013634	ENSGACG00000013634	ENSGACP00000018021	groupXI	4665256	4667381
1259	ENSGACG00000007227	ENSGACG00000007227	ENSGACP00000009572	groupV	9438717	9441147		ENSGACG00000013591	ENSGACG00000013591	ENSGACP00000017975	groupXI	4670284	4682337
1260	ENSGACG00000007239	ENSGACG00000007239	ENSGACP00000009583	groupV	9473672	9476294		ENSGACG00000013570	ENSGACG00000013570	ENSGACP00000017935	groupXI	4682864	4686837
1261	ENSGACG00000007364	ENSGACG00000007364	ENSGACP00000009792	groupV	9480719	9485818		ENSGACG00000013529	ENSGACG00000013529	ENSGACP00000017909	groupXI	4694606	4696770
1262	ENSGACG00000007397	ENSGACG00000007397	ENSGACP00000009823	groupV	9492039	9501201		ENSGACG00000013141	ENSGACG00000013141	ENSGACP00000017424	groupXI	4748362	4752125
1263	ENSGACG00000007513	ENSGACG00000007513	ENSGACP00000009969	groupV	9554436	9565121		ENSGACG00000015006	ENSGACG00000015006	ENSGACP00000019799	groupXI	5410816	5413266
1264	ENSGACG00000007577	ENSGACG00000007577	ENSGACP00000010045	groupV	9593495	9596985		ENSGACG00000014840	ENSGACG00000014840	ENSGACP00000019594	groupXI	11840257	11857775
1265	ENSGACG00000007584	ENSGACG00000007584	ENSGACP00000010060	groupV	9601743	9614869		ENSGACG00000014861	ENSGACG00000014861	ENSGACP00000019624	groupXI	11892998	11895105
1266	ENSGACG00000007591	ENSGACG00000007591	ENSGACP00000010092	groupV	9619299	9621532		ENSGACG00000012814	ENSGACG00000012814	ENSGACP00000016932	groupXI	5269219	5283214
1267	ENSGACG00000008110	ENSGACG00000008110	ENSGACP00000010807	groupV	10018872	10034886		ENSGACG00000013472	ENSGACG00000013472	ENSGACP00000017820	groupXI	12842678	12845614
1268	ENSGACG00000008204	ENSGACG00000008204	ENSGACP00000010849	groupV	10051108	10053334		ENSGACG00000013488	ENSGACG00000013488	ENSGACP00000017828	groupXI	9503050	9504150
1269	ENSGACG00000008211	ENSGACG00000008211	ENSGACP00000010858	groupV	10068042	10071545		ENSGACG00000014020	ENSGACG00000014020	ENSGACP00000018508	groupXI	9535475	9536398
1270	ENSGACG00000008214	ENSGACG00000008214	ENSGACP00000010868	groupV	10080845	10088948		ENSGACG00000014010	ENSGACG00000014010	ENSGACP00000018507	groupXI	9377756	9379937
1271	ENSGACG00000008541	ENSGACG00000008541	ENSGACP00000011289	groupV	10621959	10623263		ENSGACG00000012980	ENSGACG00000012980	ENSGACP00000017159	groupXI	11922124	11924367
1272	ENSGACG00000008640	ENSGACG00000008640	ENSGACP00000011412	groupV	10679789	10686214		ENSGACG00000012872	ENSGACG00000012872	ENSGACP00000017008	groupXI	15529253	15546887
1273	ENSGACG00000008665	ENSGACG00000008665	ENSGACP00000011436	groupV	10689272	10694007		ENSGACG00000012881	ENSGACG00000012881	ENSGACP00000017014	groupXI	6151636	6152709
1274	ENSGACG00000008670	ENSGACG00000008670	ENSGACP00000011444	groupV	10698702	10706104		ENSGACG00000012885	ENSGACG00000012885	ENSGACP00000017032	groupXI	5842754	5854706
1275	ENSGACG00000008689	ENSGACG00000008689	ENSGACP00000011484	groupV	10760247	10779914		ENSGACG00000013515	ENSGACG00000013515	ENSGACP00000017874	groupXI	5870465	5873553
1276	ENSGACG00000008706	ENSGACG00000008706	ENSGACP00000011501	groupV	10785152	10788629		ENSGACG00000013508	ENSGACG00000013508	ENSGACP00000017858	groupXI	6000782	6005360
1277	ENSGACG00000008733	ENSGACG00000008733	ENSGACP00000011528	groupV	10799655	10804596		ENSGACG00000014714	ENSGACG00000014714	ENSGACP00000019428	groupXI	6034300	6036554
1278	ENSGACG00000008980	ENSGACG00000008980	ENSGACP00000011856	groupV	10871825	10874232		ENSGACG00000014001	ENSGACG00000014001	ENSGACP00000018482	groupXI	6042689	6046676
1279	ENSGACG00000009145	ENSGACG00000009145	ENSGACP00000012074	groupV	11012183	11019412		ENSGACG00000011762	ENSGACG00000011762	ENSGACP00000015560	groupXI	6419935	6421392
1280	ENSGACG00000009152	ENSGACG00000009152	ENSGACP00000012089	groupV	11026861	11038247		ENSGACG00000011800	ENSGACG00000011800	ENSGACP00000015609	groupXI	6315488	6332711
1281	ENSGACG00000009221	ENSGACG00000009221	ENSGACP00000012168	groupV	11091408	11093110		ENSGACG00000011884	ENSGACG00000011884	ENSGACP00000015722	groupXI	6215044	6223326
1282	ENSGACG00000009286	ENSGACG00000009286	ENSGACP00000012266	groupV	11129230	11136396		ENSGACG00000012035	ENSGACG00000012035	ENSGACP00000015957	groupXI	6679970	6685721
1283	ENSGACG00000009357	ENSGACG00000009357	ENSGACP00000012340	groupV	11256608	11259614		ENSGACG00000012084	ENSGACG00000012084	ENSGACP00000015993	groupXI	6709856	6758191
1284	ENSGACG00000009367	ENSGACG00000009367	ENSGACP00000012351	groupV	11265977	11279015		ENSGACG00000012096	ENSGACG00000012096	ENSGACP00000016009	groupXI	6773056	6786431
1285	ENSGACG00000009374	ENSGACG00000009374	ENSGACP00000012384	groupV	11280726	11288964		ENSGACG00000012103	ENSGACG00000012103	ENSGACP00000016036	groupXI	6792415	6797789
1286	ENSGACG00000009455	ENSGACG00000009455	ENSGACP00000012475	groupV	11308451	11309548		ENSGACG00000012178	ENSGACG00000012178	ENSGACP00000016121	groupXI	6833415	6843108
1287	ENSGACG00000009581	ENSGACG00000009581	ENSGACP00000012703	groupV	11376040	11380955		ENSGACG00000011541	ENSGACG00000011541	ENSGACP00000015263	groupXI	7093673	7100906
1288	ENSGACG00000009694	ENSGACG00000009694	ENSGACP00000012791	groupV	11395658	11403738		ENSGACG00000011006	ENSGACG00000011006	ENSGACP00000014562	groupXI	7217832	7218605
1289	ENSGACG00000009932	ENSGACG00000009932	ENSGACP00000013114	groupV	11691946	11693798		ENSGACG00000014796	ENSGACG00000014796	ENSGACP00000019537	groupXI	7346387	7349024
1290	ENSGACG00000010103	ENSGACG00000010103	ENSGACP00000013347	groupV	12044379	12050306		ENSGACG00000014440	ENSGACG00000014440	ENSGACP00000019044	groupXI	7357226	7363743
1291	ENSGACG00000010130	ENSGACG00000010130	ENSGACP00000013377	groupV	12098553	12100685		ENSGACG00000014410	ENSGACG00000014410	ENSGACP00000019004	groupXI	7365361	7377833
1292	ENSGACG00000007727	ENSGACG00000007727	ENSGACP00000010255	groupV	9673592	9680896		ENSGACG00000004178	ENSGACG00000004178	ENSGACP00000005560	groupXI	7441925	7458807
1293	ENSGACG00000004490	ENSGACG00000004490	ENSGACP00000005928	groupV	5595271	5602102		ENSGACG00000004324	ENSGACG00000004324	ENSGACP00000005731	groupXI	13368253	13371517
1294	ENSGACG00000009715	ENSGACG00000009715	ENSGACP00000012813	groupV	11520659	11524884		ENSGACG00000004552	ENSGACG00000004552	ENSGACP00000006020	groupXI	13361290	13364230
1295	ENSGACG00000009737	ENSGACG00000009737	ENSGACP00000012849	groupV	11530314	11534646		ENSGACG00000004567	ENSGACG00000004567	ENSGACP00000006054	groupXI	13330361	13333371
1296	ENSGACG00000009745	ENSGACG00000009745	ENSGACP00000012860	groupV	11535858	11541122		ENSGACG00000004634	ENSGACG00000004634	ENSGACP00000006172	groupXI	13293451	13296507
1297	ENSGACG00000007964	ENSGACG00000007964	ENSGACP00000010551	groupV	9854759	9863173		ENSGACG00000004828	ENSGACG00000004828	ENSGACP00000006384	groupXI	13273176	13279635
1298	ENSGACG00000007901	ENSGACG00000007901	ENSGACP00000010486	groupV	9813451	9824646		ENSGACG00000004950	ENSGACG00000004950	ENSGACP00000006542	groupXI	12754742	12769556
1299	ENSGACG00000009888	ENSGACG00000009888	ENSGACP00000013056	groupV	11642069	11644013		ENSGACG00000005117	ENSGACG00000005117	ENSGACP00000006755	groupXI	16625350	16639414
1300	ENSGACG00000009881	ENSGACG00000009881	ENSGACP00000013050	groupV	11635055	11637439		ENSGACG00000005120	ENSGACG00000005120	ENSGACP00000006762	groupXI	16165171	16169430
1301	ENSGACG00000008073	ENSGACG00000008073	ENSGACP00000010684	groupV	9942067	9963447		ENSGACG00000005755	ENSGACG00000005755	ENSGACP00000007592	groupXI	16176836	16185499
1302	ENSGACG00000009872	ENSGACG00000009872	ENSGACP00000013042	groupV	11585899	11590773		ENSGACG00000005943	ENSGACG00000005943	ENSGACP00000007863	groupXI	12484952	12487885
1303	ENSGACG00000007972	ENSGACG00000007972	ENSGACP00000010567	groupV	9873036	9882672		ENSGACG00000006598	ENSGACG00000006598	ENSGACP00000008733	groupXI	13059902	13087747
1304	ENSGACG00000007987	ENSGACG00000007987	ENSGACP00000010584	groupV	9885787	9895081		ENSGACG00000006606	ENSGACG00000006606	ENSGACP00000008742	groupXI	13112136	13116786
1305	ENSGACG00000008009	ENSGACG00000008009	ENSGACP00000010604	groupV	9901221	9902798		ENSGACG00000006626	ENSGACG00000006626	ENSGACP00000008770	groupXI	13892399	13903776
1306	ENSGACG00000008019	ENSGACG00000008019	ENSGACP00000010630	groupV	9906473	9910321		ENSGACG00000006630	ENSGACG00000006630	ENSGACP00000008782	groupXI	13861286	13869600
1307	ENSGACG00000008893	ENSGACG00000008893	ENSGACP00000011777	groupV	10838648	10842446		ENSGACG00000008012	ENSGACG00000008012	ENSGACP00000010638	groupXI	12605649	12606908
1308	ENSGACG00000006608	ENSGACG00000006608	ENSGACP00000008738	groupV	8492360	8493613		ENSGACG00000008835	ENSGACG00000008835	ENSGACP00000011657	groupXIX	12536248	12541588
1309	ENSGACG00000008583	ENSGACG00000008583	ENSGACP00000011346	groupV	10666448	10667261		ENSGACG00000010502	ENSGACG00000010502	ENSGACP00000013877	groupXX	12546211	12550263
1434	ENSGACG00000002870	ENSGACG00000002870	ENSGACP00000003759	groupVI	2022951	2024073		ENSGACG00000002875	ENSGACG00000002875	ENSGACP00000003761	groupVI	13191712	13198885
1435	ENSGACG00000002875	ENSGACG00000002875	ENSGACP00000003761	groupVI	2028267	2029062		ENSGACG00000002870	ENSGACG00000002870	ENSGACP00000003759	groupVI	15802461	15807835
1436	ENSGACG00000005258	ENSGACG00000005258	ENSGACP00000006962	groupVI	6245324	6247771		ENSGACG00000007637	ENSGACG00000007637	ENSGACP00000010151	groupX	13798321	13799453
1437	ENSGACG00000011907	ENSGACG00000011907	ENSGACP00000015747	groupVI	16181217	16182953		ENSGACG00000007100	ENSGACG00000007100	ENSGACP00000009408	groupX	10807853	10822545
1438	ENSGACG00000010414	ENSGACG00000010414	ENSGACP00000013766	groupVI	13015849	13018747		ENSGACG00000014547	ENSGACG00000014547	ENSGACP00000019198	groupXI	10832093	10842021
1439	ENSGACG00000007857	ENSGACG00000007857	ENSGACP00000010433	groupVI	9198138	9201788		ENSGACG00000010986	ENSGACG00000010986	ENSGACP00000014537	groupXIII	10897156	10899020
1440	ENSGACG00000003077	ENSGACG00000003077	ENSGACP00000004037	groupVI	2548568	2553753		ENSGACG00000011876	ENSGACG00000011876	ENSGACP00000015708	groupXV	10949121	10960977
1441	ENSGACG00000010343	ENSGACG00000010343	ENSGACP00000013668	groupVI	12820572	12831690		ENSGACG00000012025	ENSGACG00000012025	ENSGACP00000015929	groupXV	11168262	11175017
1442	ENSGACG00000009894	ENSGACG00000009894	ENSGACP00000013063	groupVI	11969429	11989988		ENSGACG00000001886	ENSGACG00000001886	ENSGACP00000002443	groupXVI	11186570	11205319
1443	ENSGACG00000011701	ENSGACG00000011701	ENSGACP00000015479	groupVI	15664784	15669174		ENSGACG00000003648	ENSGACG00000003648	ENSGACP00000004799	groupXVI	11213063	11222344
1444	ENSGACG00000011699	ENSGACG00000011699	ENSGACP00000015466	groupVI	15656784	15658970		ENSGACG00000003669	ENSGACG00000003669	ENSGACP00000004809	groupXVI	11257429	11258830
1445	ENSGACG00000011901	ENSGACG00000011901	ENSGACP00000015738	groupVI	16143970	16148397		ENSGACG00000004584	ENSGACG00000004584	ENSGACP00000006048	groupXVI	10422125	10426741
1446	ENSGACG00000011894	ENSGACG00000011894	ENSGACP00000015736	groupVI	16131614	16138283		ENSGACG00000004638	ENSGACG00000004638	ENSGACP00000006127	groupXVI	9024039	9028104
1447	ENSGACG00000011939	ENSGACG00000011939	ENSGACP00000015802	groupVI	16271048	16276478		ENSGACG00000004687	ENSGACG00000004687	ENSGACP00000006205	groupXVI	15968213	15981607
1448	ENSGACG00000011933	ENSGACG00000011933	ENSGACP00000015786	groupVI	16265135	16268160		ENSGACG00000006043	ENSGACG00000006043	ENSGACP00000008007	groupXVI	15232426	15237003
1449	ENSGACG00000011614	ENSGACG00000011614	ENSGACP00000015356	groupVI	15490151	15498485		ENSGACG00000007013	ENSGACG00000007013	ENSGACP00000009326	groupXVI	15160001	15162964
1450	ENSGACG00000011638	ENSGACG00000011638	ENSGACP00000015391	groupVI	15545107	15550573		ENSGACG00000008166	ENSGACG00000008166	ENSGACP00000010795	groupXVI	4834	10104
1451	ENSGACG00000011818	ENSGACG00000011818	ENSGACP00000015627	groupVI	15684624	15689196		ENSGACG00000012426	ENSGACG00000012426	ENSGACP00000016428	groupXVIII	52383	61941
1658	ENSGACG00000018934	ENSGACG00000018934	ENSGACP00000025039	groupVII	1789284	1791942		ENSGACG00000018940	ENSGACG00000018940	ENSGACP00000025042	groupVII	10853645	10858434
1659	ENSGACG00000019028	ENSGACG00000019028	ENSGACP00000025151	groupVII	2335894	2336782		ENSGACG00000020440	ENSGACG00000020440	ENSGACP00000027030	groupVII	10860067	10863090
1660	ENSGACG00000019261	ENSGACG00000019261	ENSGACP00000025462	groupVII	3092201	3094459		ENSGACG00000020428	ENSGACG00000020428	ENSGACP00000027012	groupVII	10881353	10910999
1661	ENSGACG00000019280	ENSGACG00000019280	ENSGACP00000025490	groupVII	3145825	3147894		ENSGACG00000020427	ENSGACG00000020427	ENSGACP00000027009	groupVII	10940398	10945182
1662	ENSGACG00000019312	ENSGACG00000019312	ENSGACP00000025525	groupVII	4003245	4008614		ENSGACG00000020298	ENSGACG00000020298	ENSGACP00000026820	groupVII	10950224	10963455
1663	ENSGACG00000019338	ENSGACG00000019338	ENSGACP00000025559	groupVII	4156789	4158262		ENSGACG00000020399	ENSGACG00000020399	ENSGACP00000026964	groupVII	10966797	10979564
1664	ENSGACG00000019764	ENSGACG00000019764	ENSGACP00000026125	groupVII	7576613	7607584		ENSGACG00000020282	ENSGACG00000020282	ENSGACP00000026801	groupVII	10989308	10993656
1665	ENSGACG00000019919	ENSGACG00000019919	ENSGACP00000026312	groupVII	8149984	8153267		ENSGACG00000020299	ENSGACG00000020299	ENSGACP00000026822	groupVII	10994032	10995020
1666	ENSGACG00000019920	ENSGACG00000019920	ENSGACP00000026313	groupVII	8160493	8164391		ENSGACG00000020325	ENSGACG00000020325	ENSGACP00000026854	groupVII	11000782	11031400
1667	ENSGACG00000019935	ENSGACG00000019935	ENSGACP00000026335	groupVII	8647525	8654512		ENSGACG00000020322	ENSGACG00000020322	ENSGACP00000026850	groupVII	11091174	11094809
1668	ENSGACG00000019942	ENSGACG00000019942	ENSGACP00000026344	groupVII	8870275	8920981		ENSGACG00000020321	ENSGACG00000020321	ENSGACP00000026849	groupVII	11135265	11149842
1669	ENSGACG00000019943	ENSGACG00000019943	ENSGACP00000026349	groupVII	8932781	8945357		ENSGACG00000019946	ENSGACG00000019946	ENSGACP00000026351	groupVII	11198442	11224026
1670	ENSGACG00000019947	ENSGACG00000019947	ENSGACP00000026356	groupVII	8968580	8972567		ENSGACG00000020320	ENSGACG00000020320	ENSGACP00000026848	groupVII	11344900	11377049
1671	ENSGACG00000020078	ENSGACG00000020078	ENSGACP00000026531	groupVII	10374238	10379462		ENSGACG00000020402	ENSGACG00000020402	ENSGACP00000026969	groupVII	11878414	11880168
1672	ENSGACG00000020653	ENSGACG00000020653	ENSGACP00000027315	groupVII	21876769	21881377		ENSGACG00000020917	ENSGACG00000020917	ENSGACP00000027657	groupVII	11905446	11926297
1673	ENSGACG00000018940	ENSGACG00000018940	ENSGACP00000025042	groupVII	1793058	1794974		ENSGACG00000018934	ENSGACG00000018934	ENSGACP00000025039	groupVII	12131921	12135012
1674	ENSGACG00000020440	ENSGACG00000020440	ENSGACP00000027030	groupVII	18611320	18615153		ENSGACG00000019028	ENSGACG00000019028	ENSGACP00000025151	groupVII	12317367	12322274
1675	ENSGACG00000020428	ENSGACG00000020428	ENSGACP00000027012	groupVII	18417299	18419451		ENSGACG00000019261	ENSGACG00000019261	ENSGACP00000025462	groupVII	12349179	12353000
1676	ENSGACG00000020427	ENSGACG00000020427	ENSGACP00000027009	groupVII	18413920	18416643		ENSGACG00000019280	ENSGACG00000019280	ENSGACP00000025490	groupVII	12361944	12367073
1677	ENSGACG00000020298	ENSGACG00000020298	ENSGACP00000026820	groupVII	15839921	15844216		ENSGACG00000019312	ENSGACG00000019312	ENSGACP00000025525	groupVII	12470211	12493888
1678	ENSGACG00000020399	ENSGACG00000020399	ENSGACP00000026964	groupVII	17978322	17982388		ENSGACG00000019338	ENSGACG00000019338	ENSGACP00000025559	groupVII	12734935	12836723
1679	ENSGACG00000020282	ENSGACG00000020282	ENSGACP00000026801	groupVII	15489845	15501857		ENSGACG00000019764	ENSGACG00000019764	ENSGACP00000026125	groupVII	13157633	13159736
1680	ENSGACG00000020299	ENSGACG00000020299	ENSGACP00000026822	groupVII	15847275	15849776		ENSGACG00000019919	ENSGACG00000019919	ENSGACP00000026312	groupVII	13228998	13231622
1681	ENSGACG00000020325	ENSGACG00000020325	ENSGACP00000026854	groupVII	17024309	17031165		ENSGACG00000019920	ENSGACG00000019920	ENSGACP00000026313	groupVII	13250718	13294874
1682	ENSGACG00000020322	ENSGACG00000020322	ENSGACP00000026850	groupVII	16979133	17004317		ENSGACG00000019935	ENSGACG00000019935	ENSGACP00000026335	groupVII	13419186	13440418
1683	ENSGACG00000020321	ENSGACG00000020321	ENSGACP00000026849	groupVII	16916246	16936715		ENSGACG00000019942	ENSGACG00000019942	ENSGACP00000026344	groupVII	13479008	13605192
1684	ENSGACG00000019946	ENSGACG00000019946	ENSGACP00000026351	groupVII	8950083	8961286		ENSGACG00000019943	ENSGACG00000019943	ENSGACP00000026349	groupVII	13608626	13619086
1685	ENSGACG00000020320	ENSGACG00000020320	ENSGACP00000026848	groupVII	16901341	16905118		ENSGACG00000019947	ENSGACG00000019947	ENSGACP00000026356	groupVII	13626289	13631703
1686	ENSGACG00000020402	ENSGACG00000020402	ENSGACP00000026969	groupVII	18002418	18004778		ENSGACG00000020078	ENSGACG00000020078	ENSGACP00000026531	groupVII	13650351	13660833
1687	ENSGACG00000020917	ENSGACG00000020917	ENSGACP00000027657	groupVII	27905756	27917076		ENSGACG00000020653	ENSGACG00000020653	ENSGACP00000027315	groupVII	13663942	13670074
1688	ENSGACG00000019055	ENSGACG00000019055	ENSGACP00000025197	groupVII	2454404	2462002		ENSGACG00000009673	ENSGACG00000009673	ENSGACP00000012759	groupXII	13679903	13723606
1689	ENSGACG00000020249	ENSGACG00000020249	ENSGACP00000026755	groupVII	14910165	14914696		ENSGACG00000008754	ENSGACG00000008754	ENSGACP00000011563	groupXIII	13725256	13739469
1690	ENSGACG00000019436	ENSGACG00000019436	ENSGACP00000025694	groupVII	4828552	4830441		ENSGACG00000014639	ENSGACG00000014639	ENSGACP00000019323	groupXIII	13751016	13754770
1691	ENSGACG00000020069	ENSGACG00000020069	ENSGACP00000026514	groupVII	10326532	10327531		ENSGACG00000002280	ENSGACG00000002280	ENSGACP00000002959	groupXIX	13774012	13834603
1692	ENSGACG00000019902	ENSGACG00000019902	ENSGACP00000026300	groupVII	8116198	8127941		ENSGACG00000004951	ENSGACG00000004951	ENSGACP00000006556	groupXV	13903005	13923358
1693	ENSGACG00000020515	ENSGACG00000020515	ENSGACP00000027126	groupVII	19404758	19410345		ENSGACG00000005683	ENSGACG00000005683	ENSGACP00000007505	groupXV	13943750	13956004
1694	ENSGACG00000020668	ENSGACG00000020668	ENSGACP00000027334	groupVII	22160024	22168326		ENSGACG00000002362	ENSGACG00000002362	ENSGACP00000003075	groupXXI	13985038	14007301
1695	ENSGACG00000020672	ENSGACG00000020672	ENSGACP00000027338	groupVII	22188748	22191970		ENSGACG00000002599	ENSGACG00000002599	ENSGACP00000003404	groupXXI	14181462	14190981
1696	ENSGACG00000020669	ENSGACG00000020669	ENSGACP00000027335	groupVII	22177670	22180268		ENSGACG00000002620	ENSGACG00000002620	ENSGACP00000003434	groupXXI	14207318	14211154
1697	ENSGACG00000020671	ENSGACG00000020671	ENSGACP00000027337	groupVII	22183369	22188094		ENSGACG00000002625	ENSGACG00000002625	ENSGACP00000003442	groupXXI	14213403	14216706
1698	ENSGACG00000020683	ENSGACG00000020683	ENSGACP00000027351	groupVII	22258790	22263269		ENSGACG00000003147	ENSGACG00000003147	ENSGACP00000004120	groupXXI	14219642	14237938
1699	ENSGACG00000020385	ENSGACG00000020385	ENSGACP00000026945	groupVII	17795411	17818111		ENSGACG00000005455	ENSGACG00000005455	ENSGACP00000007216	groupXXI	14341623	14343831
1860	ENSGACG00000009059	ENSGACG00000009059	ENSGACP00000011952	groupVIII	11265078	11267742		ENSGACG00000009062	ENSGACG00000009062	ENSGACP00000011959	groupVIII	1373031	1389423
1861	ENSGACG00000014646	ENSGACG00000014646	ENSGACP00000019337	groupVIII	19316073	19320247		ENSGACG00000014653	ENSGACG00000014653	ENSGACP00000019360	groupVIII	1860724	1867957
1862	ENSGACG00000014677	ENSGACG00000014677	ENSGACP00000019380	groupVIII	19336528	19338557		ENSGACG00000014679	ENSGACG00000014679	ENSGACP00000019386	groupVIII	4314154	4328506
1863	ENSGACG00000009062	ENSGACG00000009062	ENSGACP00000011959	groupVIII	11269682	11272240		ENSGACG00000009059	ENSGACG00000009059	ENSGACP00000011952	groupVIII	5965675	5971025
1864	ENSGACG00000014653	ENSGACG00000014653	ENSGACP00000019360	groupVIII	19322257	19332604		ENSGACG00000014646	ENSGACG00000014646	ENSGACP00000019337	groupVIII	5980270	5988791
1865	ENSGACG00000014679	ENSGACG00000014679	ENSGACP00000019386	groupVIII	19341059	19347155		ENSGACG00000014677	ENSGACG00000014677	ENSGACP00000019380	groupVIII	5992600	5997872
1866	ENSGACG00000003046	ENSGACG00000003046	ENSGACP00000003993	groupVIII	727890	736429		ENSGACG00000016541	ENSGACG00000016541	ENSGACP00000021844	groupXIV	7605441	7613959
1867	ENSGACG00000004301	ENSGACG00000004301	ENSGACP00000005692	groupVIII	2431974	2441330		ENSGACG00000018180	ENSGACG00000018180	ENSGACP00000024022	groupXIV	11312755	11333588
1868	ENSGACG00000003289	ENSGACG00000003289	ENSGACP00000004321	groupVIII	1295880	1302382		ENSGACG00000010701	ENSGACG00000010701	ENSGACP00000014155	groupXV	25646196	25662767
1869	ENSGACG00000003329	ENSGACG00000003329	ENSGACP00000004366	groupVIII	1360083	1367088		ENSGACG00000010673	ENSGACG00000010673	ENSGACP00000014131	groupXV	26943450	26948639
1870	ENSGACG00000003577	ENSGACG00000003577	ENSGACP00000004709	groupVIII	1647239	1660227		ENSGACG00000009929	ENSGACG00000009929	ENSGACP00000013134	groupXV	23697241	23719986
1871	ENSGACG00000007937	ENSGACG00000007937	ENSGACP00000010509	groupVIII	9140859	9141772		ENSGACG00000009949	ENSGACG00000009949	ENSGACP00000013143	groupXV	27540551	27543676
1872	ENSGACG00000013421	ENSGACG00000013421	ENSGACP00000017743	groupVIII	17391353	17396624		ENSGACG00000009771	ENSGACG00000009771	ENSGACP00000012899	groupXV	27807398	27817337
1873	ENSGACG00000011536	ENSGACG00000011536	ENSGACP00000015249	groupVIII	14751428	14767887		ENSGACG00000009807	ENSGACG00000009807	ENSGACP00000012944	groupXV	6021863	6057838
1874	ENSGACG00000011516	ENSGACG00000011516	ENSGACP00000015238	groupVIII	14703805	14706523		ENSGACG00000009810	ENSGACG00000009810	ENSGACP00000012952	groupXV	5998991	6014852
1875	ENSGACG00000012588	ENSGACG00000012588	ENSGACP00000016658	groupVIII	15935644	15958396		ENSGACG00000009995	ENSGACG00000009995	ENSGACP00000013205	groupXV	815615	833164
1876	ENSGACG00000013329	ENSGACG00000013329	ENSGACP00000017616	groupVIII	17255045	17260675		ENSGACG00000010657	ENSGACG00000010657	ENSGACP00000014116	groupXV	916607	928231
1877	ENSGACG00000013618	ENSGACG00000013618	ENSGACP00000018004	groupVIII	17587367	17588960		ENSGACG00000010706	ENSGACG00000010706	ENSGACP00000014176	groupXV	12038074	12116857
1878	ENSGACG00000013373	ENSGACG00000013373	ENSGACP00000017674	groupVIII	17316493	17339892		ENSGACG00000011030	ENSGACG00000011030	ENSGACP00000014595	groupXV	8632145	8641795
1879	ENSGACG00000013397	ENSGACG00000013397	ENSGACP00000017712	groupVIII	17362145	17366859		ENSGACG00000011037	ENSGACG00000011037	ENSGACP00000014602	groupXV	12245982	12248222
1880	ENSGACG00000013409	ENSGACG00000013409	ENSGACP00000017729	groupVIII	17379998	17386799		ENSGACG00000011043	ENSGACG00000011043	ENSGACP00000014605	groupXV	12263326	12266169
1881	ENSGACG00000013587	ENSGACG00000013587	ENSGACP00000017963	groupVIII	17484815	17491902		ENSGACG00000011048	ENSGACG00000011048	ENSGACP00000014611	groupXV	8652062	8678843
1888	ENSGACG00000001860	ENSGACG00000001860	ENSGACP00000002415	groupX	44121	48250		ENSGACG00000002516	ENSGACG00000002516	ENSGACP00000003285	groupX	9241097	9249510
1889	ENSGACG00000002382	ENSGACG00000002382	ENSGACP00000003102	groupX	2022325	2030015		ENSGACG00000002383	ENSGACG00000002383	ENSGACP00000003106	groupX	1690582	1696077
1890	ENSGACG00000002516	ENSGACG00000002516	ENSGACP00000003285	groupX	2157855	2162652		ENSGACG00000001860	ENSGACG00000001860	ENSGACP00000002415	groupX	1714387	1718906
1891	ENSGACG00000002383	ENSGACG00000002383	ENSGACP00000003106	groupX	2030532	2033177		ENSGACG00000002382	ENSGACG00000002382	ENSGACP00000003102	groupX	10426565	10442892
1892	ENSGACG00000002327	ENSGACG00000002327	ENSGACP00000003027	groupX	1709141	1712672		ENSGACG00000005562	ENSGACG00000005562	ENSGACP00000007351	groupXII	9106666	9111042
1893	ENSGACG00000002029	ENSGACG00000002029	ENSGACP00000002637	groupX	1462736	1476573		ENSGACG00000012698	ENSGACG00000012698	ENSGACP00000016786	groupXV	9667972	9672075
1894	ENSGACG00000003200	ENSGACG00000003200	ENSGACP00000004189	groupX	4396935	4397081		ENSGACG00000009305	ENSGACG00000009305	ENSGACP00000012269	groupXV	9662673	9667347
1895	ENSGACG00000007254	ENSGACG00000007254	ENSGACP00000009646	groupX	10176356	10191087		ENSGACG00000005750	ENSGACG00000005750	ENSGACP00000007612	groupXV	1381685	1420334
1896	ENSGACG00000009219	ENSGACG00000009219	ENSGACP00000012167	groupX	14184250	14188905		ENSGACG00000006577	ENSGACG00000006577	ENSGACP00000008702	groupXV	8773998	8775656
1897	ENSGACG00000008505	ENSGACG00000008505	ENSGACP00000011245	groupX	12989692	12995742		ENSGACG00000006661	ENSGACG00000006661	ENSGACP00000008835	groupXV	8811789	8822629
1898	ENSGACG00000008503	ENSGACG00000008503	ENSGACP00000011239	groupX	12959843	12962601		ENSGACG00000006680	ENSGACG00000006680	ENSGACP00000008847	groupXV	8850137	8855521
1899	ENSGACG00000009267	ENSGACG00000009267	ENSGACP00000012223	groupX	14251993	14256888		ENSGACG00000006693	ENSGACG00000006693	ENSGACP00000008874	groupXV	8866707	8868989
1900	ENSGACG00000009240	ENSGACG00000009240	ENSGACP00000012189	groupX	14213305	14214535		ENSGACG00000007158	ENSGACG00000007158	ENSGACP00000009470	groupXV	8877594	8883062
1901	ENSGACG00000009242	ENSGACG00000009242	ENSGACP00000012196	groupX	14216318	14218814		ENSGACG00000007211	ENSGACG00000007211	ENSGACP00000009549	groupXV	8906145	8912085
1902	ENSGACG00000009058	ENSGACG00000009058	ENSGACP00000011983	groupX	13959595	13964263		ENSGACG00000007385	ENSGACG00000007385	ENSGACP00000009791	groupXV	8919560	8922106
1903	ENSGACG00000009088	ENSGACG00000009088	ENSGACP00000011993	groupX	13966894	13973125		ENSGACG00000007390	ENSGACG00000007390	ENSGACP00000009814	groupXV	8958002	8973430
1904	ENSGACG00000009095	ENSGACG00000009095	ENSGACP00000011996	groupX	13979153	13981811		ENSGACG00000007409	ENSGACG00000007409	ENSGACP00000009829	groupXV	8979360	8981389
1905	ENSGACG00000009521	ENSGACG00000009521	ENSGACP00000012552	groupX	14658688	14660689		ENSGACG00000010098	ENSGACG00000010098	ENSGACP00000013340	groupXVIII	1101686	1109323
1906	ENSGACG00000009530	ENSGACG00000009530	ENSGACP00000012556	groupX	14665337	14666933		ENSGACG00000010188	ENSGACG00000010188	ENSGACP00000013453	groupXVIII	1651826	1658273
1907	ENSGACG00000008328	ENSGACG00000008328	ENSGACP00000011087	groupX	12860144	12863850		ENSGACG00000006414	ENSGACG00000006414	ENSGACP00000008520	groupXVIII	1646630	1651055
1908	ENSGACG00000001879	ENSGACG00000001879	ENSGACP00000002435	groupX	59283	66786		ENSGACG00000009774	ENSGACG00000009774	ENSGACP00000012902	groupXX	16076418	16079556
1909	ENSGACG00000001882	ENSGACG00000001882	ENSGACP00000002462	groupX	73294	77404		ENSGACG00000009666	ENSGACG00000009666	ENSGACP00000012832	groupXX	490991	521391
1910	ENSGACG00000001959	ENSGACG00000001959	ENSGACP00000002552	groupX	945775	970597		ENSGACG00000009524	ENSGACG00000009524	ENSGACP00000012580	groupXX	613967	632308
1911	ENSGACG00000001968	ENSGACG00000001968	ENSGACP00000002556	groupX	1027221	1035519		ENSGACG00000009471	ENSGACG00000009471	ENSGACP00000012497	groupXX	599861	601840
1912	ENSGACG00000001981	ENSGACG00000001981	ENSGACP00000002571	groupX	1182383	1191766		ENSGACG00000009467	ENSGACG00000009467	ENSGACP00000012485	groupXX	565595	593939
1913	ENSGACG00000001987	ENSGACG00000001987	ENSGACP00000002578	groupX	1233473	1241626		ENSGACG00000009447	ENSGACG00000009447	ENSGACP00000012455	groupXX	639394	651698
1914	ENSGACG00000002318	ENSGACG00000002318	ENSGACP00000003014	groupX	1685091	1686799		ENSGACG00000005279	ENSGACG00000005279	ENSGACP00000006984	groupXX	659228	681226
1915	ENSGACG00000002319	ENSGACG00000002319	ENSGACP00000003023	groupX	1696901	1706009		ENSGACG00000013745	ENSGACG00000013745	ENSGACP00000018161	groupXX	10458584	10462503
1916	ENSGACG00000002331	ENSGACG00000002331	ENSGACP00000003035	groupX	1716419	1721089		ENSGACG00000013774	ENSGACG00000013774	ENSGACP00000018210	groupXX	10463781	10468051
1917	ENSGACG00000002341	ENSGACG00000002341	ENSGACP00000003045	groupX	1730996	1735402		ENSGACG00000013859	ENSGACG00000013859	ENSGACP00000018304	groupXX	5424596	5433556
1918	ENSGACG00000002413	ENSGACG00000002413	ENSGACP00000003152	groupX	2048132	2052324		ENSGACG00000003401	ENSGACG00000003401	ENSGACP00000004455	groupXX	5408793	5422048
1919	ENSGACG00000002417	ENSGACG00000002417	ENSGACP00000003163	groupX	2059295	2063825		ENSGACG00000003414	ENSGACG00000003414	ENSGACP00000004470	groupXX	7062853	7089306
1920	ENSGACG00000002433	ENSGACG00000002433	ENSGACP00000003178	groupX	2070461	2073621		ENSGACG00000003441	ENSGACG00000003441	ENSGACP00000004514	groupXX	13156738	13171395
1921	ENSGACG00000002455	ENSGACG00000002455	ENSGACP00000003216	groupX	2107359	2116687		ENSGACG00000012453	ENSGACG00000012453	ENSGACP00000016462	groupXX	13136933	13151610
1922	ENSGACG00000002481	ENSGACG00000002481	ENSGACP00000003235	groupX	2133538	2138778		ENSGACG00000012475	ENSGACG00000012475	ENSGACP00000016491	groupXX	9523275	9524245
1923	ENSGACG00000002484	ENSGACG00000002484	ENSGACP00000003239	groupX	2144380	2148680		ENSGACG00000013285	ENSGACG00000013285	ENSGACP00000017571	groupXX	9436195	9438496
1924	ENSGACG00000002503	ENSGACG00000002503	ENSGACP00000003281	groupX	2152948	2157570		ENSGACG00000012366	ENSGACG00000012366	ENSGACP00000016341	groupXX	9416328	9417536
1925	ENSGACG00000002526	ENSGACG00000002526	ENSGACP00000003306	groupX	2176422	2178269		ENSGACG00000005535	ENSGACG00000005535	ENSGACP00000007317	groupXX	16241440	16245486
1926	ENSGACG00000002533	ENSGACG00000002533	ENSGACP00000003317	groupX	2215163	2223633		ENSGACG00000005503	ENSGACG00000005503	ENSGACP00000007268	groupXX	7039319	7046081
1927	ENSGACG00000002545	ENSGACG00000002545	ENSGACP00000003332	groupX	2269766	2289402		ENSGACG00000005481	ENSGACG00000005481	ENSGACP00000007257	groupXX	9648814	9652858
1928	ENSGACG00000002548	ENSGACG00000002548	ENSGACP00000003338	groupX	2302752	2305397		ENSGACG00000005476	ENSGACG00000005476	ENSGACP00000007229	groupXX	2417581	2439942
1929	ENSGACG00000002573	ENSGACG00000002573	ENSGACP00000003367	groupX	2476485	2478519		ENSGACG00000005298	ENSGACG00000005298	ENSGACP00000007007	groupXX	6982409	6991911
1930	ENSGACG00000002619	ENSGACG00000002619	ENSGACP00000003440	groupX	2593493	2597832		ENSGACG00000013685	ENSGACG00000013685	ENSGACP00000018083	groupXX	13399453	13402673
1931	ENSGACG00000002629	ENSGACG00000002629	ENSGACP00000003452	groupX	2610330	2613934		ENSGACG00000013678	ENSGACG00000013678	ENSGACP00000018071	groupXX	13390658	13391837
1932	ENSGACG00000002984	ENSGACG00000002984	ENSGACP00000003907	groupX	3360304	3365628		ENSGACG00000006276	ENSGACG00000006276	ENSGACP00000008313	groupXX	9720045	9720668
1933	ENSGACG00000003017	ENSGACG00000003017	ENSGACP00000003954	groupX	3422531	3429425		ENSGACG00000006234	ENSGACG00000006234	ENSGACP00000008287	groupXX	9728901	9775986
1934	ENSGACG00000003083	ENSGACG00000003083	ENSGACP00000004036	groupX	3799986	3802085		ENSGACG00000007136	ENSGACG00000007136	ENSGACP00000009450	groupXX	9780024	9783458
1935	ENSGACG00000003109	ENSGACG00000003109	ENSGACP00000004071	groupX	3808700	3811680		ENSGACG00000003744	ENSGACG00000003744	ENSGACP00000004931	groupXX	9794901	9798464
1936	ENSGACG00000003120	ENSGACG00000003120	ENSGACP00000004083	groupX	3827284	3869718		ENSGACG00000004382	ENSGACG00000004382	ENSGACP00000005781	groupXX	9592395	9604984
1937	ENSGACG00000003140	ENSGACG00000003140	ENSGACP00000004123	groupX	3938771	3955496		ENSGACG00000003781	ENSGACG00000003781	ENSGACP00000004965	groupXX	9824378	9848106
1938	ENSGACG00000003160	ENSGACG00000003160	ENSGACP00000004154	groupX	4247053	4250366		ENSGACG00000006345	ENSGACG00000006345	ENSGACP00000008399	groupXX	5405267	5407603
1939	ENSGACG00000003183	ENSGACG00000003183	ENSGACP00000004174	groupX	4293947	4298804		ENSGACG00000012718	ENSGACG00000012718	ENSGACP00000016803	groupXX	6006282	6010221
1940	ENSGACG00000003192	ENSGACG00000003192	ENSGACP00000004185	groupX	4364784	4380750		ENSGACG00000014218	ENSGACG00000014218	ENSGACP00000018774	groupXX	5356966	5364824
1941	ENSGACG00000003232	ENSGACG00000003232	ENSGACP00000004232	groupX	4412859	4420877		ENSGACG00000011669	ENSGACG00000011669	ENSGACP00000015427	groupXX	8573054	8580376
1942	ENSGACG00000003246	ENSGACG00000003246	ENSGACP00000004274	groupX	4437037	4445941		ENSGACG00000011695	ENSGACG00000011695	ENSGACP00000015475	groupXX	8582456	8586301
1943	ENSGACG00000003274	ENSGACG00000003274	ENSGACP00000004288	groupX	4451534	4470299		ENSGACG00000011707	ENSGACG00000011707	ENSGACP00000015493	groupXX	8595630	8598672
1944	ENSGACG00000003280	ENSGACG00000003280	ENSGACP00000004298	groupX	4476813	4485782		ENSGACG00000011789	ENSGACG00000011789	ENSGACP00000015584	groupXX	8606524	8616555
1945	ENSGACG00000003295	ENSGACG00000003295	ENSGACP00000004317	groupX	4499270	4501595		ENSGACG00000011813	ENSGACG00000011813	ENSGACP00000015625	groupXX	8626030	8627779
1946	ENSGACG00000003363	ENSGACG00000003363	ENSGACP00000004403	groupX	4577651	4585903		ENSGACG00000011957	ENSGACG00000011957	ENSGACP00000015824	groupXX	8282200	8291204
1947	ENSGACG00000003375	ENSGACG00000003375	ENSGACP00000004437	groupX	4597356	4605078		ENSGACG00000011965	ENSGACG00000011965	ENSGACP00000015830	groupXX	8303946	8306630
1948	ENSGACG00000003409	ENSGACG00000003409	ENSGACP00000004482	groupX	4620701	4627957		ENSGACG00000008708	ENSGACG00000008708	ENSGACP00000011495	groupXX	8313142	8317554
1949	ENSGACG00000003436	ENSGACG00000003436	ENSGACP00000004488	groupX	4632911	4634389		ENSGACG00000008712	ENSGACG00000008712	ENSGACP00000011504	groupXX	8320817	8328460
1950	ENSGACG00000003457	ENSGACG00000003457	ENSGACP00000004532	groupX	4774304	4775900		ENSGACG00000008725	ENSGACG00000008725	ENSGACP00000011538	groupXX	8356909	8359794
1951	ENSGACG00000003469	ENSGACG00000003469	ENSGACP00000004535	groupX	4789142	4791510		ENSGACG00000008744	ENSGACG00000008744	ENSGACP00000011544	groupXX	8473472	8479006
1952	ENSGACG00000003472	ENSGACG00000003472	ENSGACP00000004544	groupX	4855559	4859301		ENSGACG00000008747	ENSGACG00000008747	ENSGACP00000011549	groupXX	8461592	8471107
1953	ENSGACG00000003591	ENSGACG00000003591	ENSGACP00000004708	groupX	5129342	5133262		ENSGACG00000004720	ENSGACG00000004720	ENSGACP00000006234	groupXX	8445625	8448765
1954	ENSGACG00000003666	ENSGACG00000003666	ENSGACP00000004812	groupX	5191874	5200415		ENSGACG00000003692	ENSGACG00000003692	ENSGACP00000004845	groupXX	8428963	8440049
1955	ENSGACG00000003844	ENSGACG00000003844	ENSGACP00000005074	groupX	5292247	5299137		ENSGACG00000013181	ENSGACG00000013181	ENSGACP00000017434	groupXX	7626736	7667203
1956	ENSGACG00000003870	ENSGACG00000003870	ENSGACP00000005095	groupX	5303181	5305110		ENSGACG00000013470	ENSGACG00000013470	ENSGACP00000017840	groupXX	6946360	6969304
1957	ENSGACG00000003902	ENSGACG00000003902	ENSGACP00000005116	groupX	5313483	5315330		ENSGACG00000013398	ENSGACG00000013398	ENSGACP00000017709	groupXX	9305144	9323989
1958	ENSGACG00000003919	ENSGACG00000003919	ENSGACP00000005148	groupX	5337399	5352880		ENSGACG00000013133	ENSGACG00000013133	ENSGACP00000017367	groupXX	9339756	9341114
1959	ENSGACG00000003937	ENSGACG00000003937	ENSGACP00000005161	groupX	5419651	5422992		ENSGACG00000005592	ENSGACG00000005592	ENSGACP00000007388	groupXX	16124121	16159719
1960	ENSGACG00000003938	ENSGACG00000003938	ENSGACP00000005199	groupX	5549149	5742920		ENSGACG00000006307	ENSGACG00000006307	ENSGACP00000008358	groupXX	16092058	16098924
1961	ENSGACG00000003981	ENSGACG00000003981	ENSGACP00000005234	groupX	6104679	6110318		ENSGACG00000007020	ENSGACG00000007020	ENSGACP00000009317	groupXX	13403333	13408575
1962	ENSGACG00000004021	ENSGACG00000004021	ENSGACP00000005280	groupX	6176151	6189656		ENSGACG00000008925	ENSGACG00000008925	ENSGACP00000011791	groupXX	14042563	14048061
1963	ENSGACG00000004032	ENSGACG00000004032	ENSGACP00000005289	groupX	6207305	6226049		ENSGACG00000008936	ENSGACG00000008936	ENSGACP00000011803	groupXX	8255629	8260397
1964	ENSGACG00000004037	ENSGACG00000004037	ENSGACP00000005292	groupX	6233532	6234862		ENSGACG00000008943	ENSGACG00000008943	ENSGACP00000011807	groupXX	8271140	8275905
1965	ENSGACG00000004051	ENSGACG00000004051	ENSGACP00000005324	groupX	6242528	6252272		ENSGACG00000008951	ENSGACG00000008951	ENSGACP00000011841	groupXX	12408089	12417412
1966	ENSGACG00000004184	ENSGACG00000004184	ENSGACP00000005509	groupX	6488984	6490992		ENSGACG00000013227	ENSGACG00000013227	ENSGACP00000017484	groupXX	12367900	12400959
1967	ENSGACG00000004248	ENSGACG00000004248	ENSGACP00000005612	groupX	6640279	6657863		ENSGACG00000007639	ENSGACG00000007639	ENSGACP00000010144	groupXX	12322870	12341345
1968	ENSGACG00000004267	ENSGACG00000004267	ENSGACP00000005619	groupX	6662791	6666412		ENSGACG00000007412	ENSGACG00000007412	ENSGACP00000009827	groupXX	12294067	12298888
1969	ENSGACG00000004307	ENSGACG00000004307	ENSGACP00000005681	groupX	6676041	6678139		ENSGACG00000011639	ENSGACG00000011639	ENSGACP00000015385	groupXX	12284493	12292802
1970	ENSGACG00000004332	ENSGACG00000004332	ENSGACP00000005775	groupX	6704711	6718157		ENSGACG00000012182	ENSGACG00000012182	ENSGACP00000016164	groupXX	12272737	12276035
1971	ENSGACG00000004387	ENSGACG00000004387	ENSGACP00000005792	groupX	6719206	6725533		ENSGACG00000012175	ENSGACG00000012175	ENSGACP00000016110	groupXX	7319416	7324550
1972	ENSGACG00000004393	ENSGACG00000004393	ENSGACP00000005841	groupX	6727023	6730315		ENSGACG00000012154	ENSGACG00000012154	ENSGACP00000016074	groupXX	5002434	5029835
1973	ENSGACG00000004466	ENSGACG00000004466	ENSGACP00000005879	groupX	6756296	6757966		ENSGACG00000012147	ENSGACG00000012147	ENSGACP00000016072	groupXX	16251876	16277818
1974	ENSGACG00000004468	ENSGACG00000004468	ENSGACP00000005886	groupX	6759695	6769534		ENSGACG00000012131	ENSGACG00000012131	ENSGACP00000016056	groupXX	12158680	12160523
1975	ENSGACG00000004526	ENSGACG00000004526	ENSGACP00000005967	groupX	6917318	6925218		ENSGACG00000012038	ENSGACG00000012038	ENSGACP00000015930	groupXX	12178153	12180290
1976	ENSGACG00000004534	ENSGACG00000004534	ENSGACP00000005980	groupX	6955694	6967472		ENSGACG00000012018	ENSGACG00000012018	ENSGACP00000015910	groupXX	7527791	7532419
1977	ENSGACG00000004540	ENSGACG00000004540	ENSGACP00000005995	groupX	6985750	6996985		ENSGACG00000011991	ENSGACG00000011991	ENSGACP00000015873	groupXX	5978529	5985941
1978	ENSGACG00000004952	ENSGACG00000004952	ENSGACP00000006544	groupX	7466075	7466995		ENSGACG00000012494	ENSGACG00000012494	ENSGACP00000016524	groupXX	13102288	13103869
1979	ENSGACG00000004997	ENSGACG00000004997	ENSGACP00000006600	groupX	7509878	7514648		ENSGACG00000012989	ENSGACG00000012989	ENSGACP00000017188	groupXX	13106071	13116555
1980	ENSGACG00000005128	ENSGACG00000005128	ENSGACP00000006790	groupX	7785046	7787391		ENSGACG00000006167	ENSGACG00000006167	ENSGACP00000008174	groupXX	8721764	8723000
1981	ENSGACG00000005220	ENSGACG00000005220	ENSGACP00000006917	groupX	7852324	7863130		ENSGACG00000006337	ENSGACG00000006337	ENSGACP00000008383	groupXX	8732915	8738288
1982	ENSGACG00000005383	ENSGACG00000005383	ENSGACP00000007112	groupX	7939140	7945973		ENSGACG00000008472	ENSGACG00000008472	ENSGACP00000011205	groupXX	1640895	1643703
1983	ENSGACG00000005401	ENSGACG00000005401	ENSGACP00000007139	groupX	7968712	7973392		ENSGACG00000008513	ENSGACG00000008513	ENSGACP00000011276	groupXX	10919920	10930582
1984	ENSGACG00000005968	ENSGACG00000005968	ENSGACP00000007903	groupX	8666553	8677287		ENSGACG00000006984	ENSGACG00000006984	ENSGACP00000009270	groupXX	10736743	10763037
1985	ENSGACG00000005983	ENSGACG00000005983	ENSGACP00000007918	groupX	8693774	8700829		ENSGACG00000006037	ENSGACG00000006037	ENSGACP00000007992	groupXX	5609825	5632154
1986	ENSGACG00000006036	ENSGACG00000006036	ENSGACP00000008001	groupX	8759662	8766978		ENSGACG00000012650	ENSGACG00000012650	ENSGACP00000016727	groupXX	5330147	5338281
1987	ENSGACG00000006108	ENSGACG00000006108	ENSGACP00000008098	groupX	8815409	8840688		ENSGACG00000008032	ENSGACG00000008032	ENSGACP00000010631	groupXX	7549663	7556170
1988	ENSGACG00000006364	ENSGACG00000006364	ENSGACP00000008438	groupX	9065145	9084408		ENSGACG00000008084	ENSGACG00000008084	ENSGACP00000010707	groupXX	7559943	7569122
1989	ENSGACG00000006420	ENSGACG00000006420	ENSGACP00000008490	groupX	9117625	9118182		ENSGACG00000008070	ENSGACG00000008070	ENSGACP00000010681	groupXX	7587478	7597314
1990	ENSGACG00000006849	ENSGACG00000006849	ENSGACP00000009088	groupX	9509713	9515132		ENSGACG00000008428	ENSGACG00000008428	ENSGACP00000011141	groupXX	9137224	9139019
1991	ENSGACG00000007031	ENSGACG00000007031	ENSGACP00000009332	groupX	9735093	9737437		ENSGACG00000008133	ENSGACG00000008133	ENSGACP00000010767	groupXX	9134461	9135592
1992	ENSGACG00000007049	ENSGACG00000007049	ENSGACP00000009342	groupX	9738420	9744125		ENSGACG00000008106	ENSGACG00000008106	ENSGACP00000010736	groupXX	9122054	9129523
1993	ENSGACG00000007074	ENSGACG00000007074	ENSGACP00000009377	groupX	9802474	9803516		ENSGACG00000008327	ENSGACG00000008327	ENSGACP00000011012	groupXX	9118253	9120295
1994	ENSGACG00000007123	ENSGACG00000007123	ENSGACP00000009434	groupX	9901356	9902621		ENSGACG00000008310	ENSGACG00000008310	ENSGACP00000010987	groupXX	7381900	7384231
1995	ENSGACG00000007128	ENSGACG00000007128	ENSGACP00000009439	groupX	9906813	9908446		ENSGACG00000008303	ENSGACG00000008303	ENSGACP00000010981	groupXX	7416267	7419629
1996	ENSGACG00000007132	ENSGACG00000007132	ENSGACP00000009442	groupX	9914069	9915690		ENSGACG00000008297	ENSGACG00000008297	ENSGACP00000010970	groupXX	7427682	7446663
1997	ENSGACG00000007134	ENSGACG00000007134	ENSGACP00000009457	groupX	9924555	9926349		ENSGACG00000008296	ENSGACG00000008296	ENSGACP00000010963	groupXX	7454019	7456672
1998	ENSGACG00000007155	ENSGACG00000007155	ENSGACP00000009494	groupX	9953828	9970376		ENSGACG00000008229	ENSGACG00000008229	ENSGACP00000010961	groupXX	7498177	7503316
1999	ENSGACG00000007180	ENSGACG00000007180	ENSGACP00000009505	groupX	9970894	9986196		ENSGACG00000008221	ENSGACG00000008221	ENSGACP00000010876	groupXX	7515357	7517592
2000	ENSGACG00000007192	ENSGACG00000007192	ENSGACP00000009519	groupX	9990043	9992514		ENSGACG00000008216	ENSGACG00000008216	ENSGACP00000010867	groupXX	7266517	7285700
2001	ENSGACG00000007208	ENSGACG00000007208	ENSGACP00000009548	groupX	10032649	10043240		ENSGACG00000008359	ENSGACG00000008359	ENSGACP00000011079	groupXX	7108939	7139661
2002	ENSGACG00000007547	ENSGACG00000007547	ENSGACP00000010030	groupX	11325773	11366320		ENSGACG00000007994	ENSGACG00000007994	ENSGACP00000010597	groupXX	7103486	7106144
2003	ENSGACG00000007801	ENSGACG00000007801	ENSGACP00000010348	groupX	11947482	11951981		ENSGACG00000013968	ENSGACG00000013968	ENSGACP00000018476	groupXX	7710663	7721459
2004	ENSGACG00000007815	ENSGACG00000007815	ENSGACP00000010355	groupX	12011977	12012753		ENSGACG00000013967	ENSGACG00000013967	ENSGACP00000018438	groupXX	5045318	5054197
2005	ENSGACG00000007819	ENSGACG00000007819	ENSGACP00000010363	groupX	12069833	12099979		ENSGACG00000013956	ENSGACG00000013956	ENSGACP00000018424	groupXX	4386571	4396709
2006	ENSGACG00000007826	ENSGACG00000007826	ENSGACP00000010372	groupX	12126255	12133705		ENSGACG00000013893	ENSGACG00000013893	ENSGACP00000018348	groupXX	7535753	7541850
2007	ENSGACG00000007986	ENSGACG00000007986	ENSGACP00000010577	groupX	12199664	12205457		ENSGACG00000012958	ENSGACG00000012958	ENSGACP00000017128	groupXX	9555206	9563329
2008	ENSGACG00000008471	ENSGACG00000008471	ENSGACP00000011197	groupX	12890429	12894382		ENSGACG00000014176	ENSGACG00000014176	ENSGACP00000018720	groupXX	9569177	9574344
2009	ENSGACG00000009354	ENSGACG00000009354	ENSGACP00000012331	groupX	14471630	14473040		ENSGACG00000010508	ENSGACG00000010508	ENSGACP00000013898	groupXX	9896928	9903499
2010	ENSGACG00000009365	ENSGACG00000009365	ENSGACP00000012344	groupX	14501579	14507522		ENSGACG00000010601	ENSGACG00000010601	ENSGACP00000014016	groupXX	9908942	9912862
2011	ENSGACG00000009384	ENSGACG00000009384	ENSGACP00000012374	groupX	14513209	14516063		ENSGACG00000010622	ENSGACG00000010622	ENSGACP00000014045	groupXX	9937004	9938628
2012	ENSGACG00000009395	ENSGACG00000009395	ENSGACP00000012403	groupX	14519878	14530414		ENSGACG00000011489	ENSGACG00000011489	ENSGACP00000015206	groupXX	1075302	1078538
2013	ENSGACG00000009411	ENSGACG00000009411	ENSGACP00000012418	groupX	14542694	14546226		ENSGACG00000010016	ENSGACG00000010016	ENSGACP00000013234	groupXX	11269682	11272240
2014	ENSGACG00000009422	ENSGACG00000009422	ENSGACP00000012473	groupX	14546539	14552132		ENSGACG00000009868	ENSGACG00000009868	ENSGACP00000013068	groupXX	19322257	19332604
2015	ENSGACG00000009871	ENSGACG00000009871	ENSGACP00000013041	groupX	15231093	15244742		ENSGACG00000013572	ENSGACG00000013572	ENSGACP00000017936	groupXX	19341059	19347155
2016	ENSGACG00000006054	ENSGACG00000006054	ENSGACP00000008011	groupX	8767502	8771773		ENSGACG00000002963	ENSGACG00000002963	ENSGACP00000003878	groupXX	11265078	11267742
2017	ENSGACG00000009977	ENSGACG00000009977	ENSGACP00000013172	groupX	15330083	15338731		ENSGACG00000003185	ENSGACG00000003185	ENSGACP00000004171	groupXX	19316073	19320247
2018	ENSGACG00000003599	ENSGACG00000003599	ENSGACP00000004743	groupX	5137406	5143997		ENSGACG00000003494	ENSGACG00000003494	ENSGACP00000004571	groupXX	19336528	19338557
2019	ENSGACG00000003656	ENSGACG00000003656	ENSGACP00000004796	groupX	5169759	5175141		ENSGACG00000003545	ENSGACG00000003545	ENSGACP00000004648	groupXX	4331919	4336540
2020	ENSGACG00000003771	ENSGACG00000003771	ENSGACP00000004964	groupX	5264307	5270721		ENSGACG00000003572	ENSGACG00000003572	ENSGACP00000004681	groupXX	12011314	12017087
2021	ENSGACG00000003695	ENSGACG00000003695	ENSGACP00000004851	groupX	5230245	5243315		ENSGACG00000003655	ENSGACG00000003655	ENSGACP00000004801	groupXX	9744821	9745684
2022	ENSGACG00000005147	ENSGACG00000005147	ENSGACP00000006810	groupX	7791656	7813251		ENSGACG00000004577	ENSGACG00000004577	ENSGACP00000006064	groupXX	9718255	9726270
2023	ENSGACG00000005185	ENSGACG00000005185	ENSGACP00000006858	groupX	7828917	7832779		ENSGACG00000004621	ENSGACG00000004621	ENSGACP00000006108	groupXX	8165902	8185602
2024	ENSGACG00000010376	ENSGACG00000010376	ENSGACP00000013712	groupX	15505619	15523465		ENSGACG00000004824	ENSGACG00000004824	ENSGACP00000006381	groupXX	8190715	8198369
2025	ENSGACG00000008319	ENSGACG00000008319	ENSGACP00000011002	groupX	12847757	12856501		ENSGACG00000006003	ENSGACG00000006003	ENSGACP00000007952	groupXX	7963758	7973125
2026	ENSGACG00000008225	ENSGACG00000008225	ENSGACP00000010891	groupX	12619123	12643081		ENSGACG00000006438	ENSGACG00000006438	ENSGACP00000008515	groupXX	7980740	7983248
2027	ENSGACG00000008174	ENSGACG00000008174	ENSGACP00000010823	groupX	12578667	12611207		ENSGACG00000006462	ENSGACG00000006462	ENSGACP00000008565	groupXX	7989774	8000193
2028	ENSGACG00000008953	ENSGACG00000008953	ENSGACP00000011827	groupX	13626799	13633552		ENSGACG00000006531	ENSGACG00000006531	ENSGACP00000008634	groupXX	8297535	8304173
2029	ENSGACG00000009006	ENSGACG00000009006	ENSGACP00000011891	groupX	13736878	13740450		ENSGACG00000006572	ENSGACG00000006572	ENSGACP00000008699	groupXX	9709554	9714564
2030	ENSGACG00000009012	ENSGACG00000009012	ENSGACP00000011897	groupX	13753836	13755884		ENSGACG00000006607	ENSGACG00000006607	ENSGACP00000008737	groupXX	9764580	9765878
2031	ENSGACG00000009020	ENSGACG00000009020	ENSGACP00000011923	groupX	13765594	13777572		ENSGACG00000006610	ENSGACG00000006610	ENSGACP00000008743	groupXX	10238391	10294952
2032	ENSGACG00000009053	ENSGACG00000009053	ENSGACP00000011944	groupX	13859672	13860778		ENSGACG00000006620	ENSGACG00000006620	ENSGACP00000008753	groupXX	10306494	10314194
2033	ENSGACG00000009573	ENSGACG00000009573	ENSGACP00000012643	groupX	14681072	14685142		ENSGACG00000006642	ENSGACG00000006642	ENSGACP00000008798	groupXX	10335046	10342463
2034	ENSGACG00000009644	ENSGACG00000009644	ENSGACP00000012731	groupX	14733929	14742988		ENSGACG00000006707	ENSGACG00000006707	ENSGACP00000009114	groupXX	10348413	10358210
2035	ENSGACG00000009609	ENSGACG00000009609	ENSGACP00000012709	groupX	14724687	14728964		ENSGACG00000006883	ENSGACG00000006883	ENSGACP00000009141	groupXX	27712031	27713385
2036	ENSGACG00000009702	ENSGACG00000009702	ENSGACP00000012816	groupX	14851285	14896889		ENSGACG00000007065	ENSGACG00000007065	ENSGACP00000009365	groupXX	16181217	16182953
2037	ENSGACG00000008144	ENSGACG00000008144	ENSGACP00000010790	groupX	12496310	12498705		ENSGACG00000007178	ENSGACG00000007178	ENSGACP00000009507	groupXX	6245324	6247771
2038	ENSGACG00000008136	ENSGACG00000008136	ENSGACP00000010765	groupX	12491943	12493652		ENSGACG00000007188	ENSGACG00000007188	ENSGACP00000009517	groupXX	2157855	2162652
2039	ENSGACG00000007627	ENSGACG00000007627	ENSGACP00000010121	groupX	11408495	11434291		ENSGACG00000007244	ENSGACG00000007244	ENSGACP00000009597	groupXX	2030532	2033177
2040	ENSGACG00000007683	ENSGACG00000007683	ENSGACP00000010185	groupX	11497466	11501239		ENSGACG00000007261	ENSGACG00000007261	ENSGACP00000009617	groupXX	44121	48250
2041	ENSGACG00000007689	ENSGACG00000007689	ENSGACP00000010191	groupX	11517367	11523244		ENSGACG00000007269	ENSGACG00000007269	ENSGACP00000009634	groupXX	2022325	2030015
2042	ENSGACG00000007694	ENSGACG00000007694	ENSGACP00000010205	groupX	11573723	11578789		ENSGACG00000007300	ENSGACG00000007300	ENSGACP00000009687	groupXX	6444659	6446315
2043	ENSGACG00000007702	ENSGACG00000007702	ENSGACP00000010221	groupX	11594000	11612797		ENSGACG00000007346	ENSGACG00000007346	ENSGACP00000009735	groupXX	13218985	13236356
2044	ENSGACG00000007719	ENSGACG00000007719	ENSGACP00000010265	groupX	11660822	11666044		ENSGACG00000007354	ENSGACG00000007354	ENSGACP00000009778	groupXX	7078760	7080167
2045	ENSGACG00000007747	ENSGACG00000007747	ENSGACP00000010298	groupX	11693269	11696201		ENSGACG00000007379	ENSGACG00000007379	ENSGACP00000009788	groupXX	1986848	1989417
2046	ENSGACG00000007773	ENSGACG00000007773	ENSGACP00000010321	groupX	11796739	11880195		ENSGACG00000007392	ENSGACG00000007392	ENSGACP00000009809	groupXX	2905071	2909919
2047	ENSGACG00000009746	ENSGACG00000009746	ENSGACP00000012862	groupX	14996770	15014430		ENSGACG00000007921	ENSGACG00000007921	ENSGACP00000010501	groupXX	2944448	2955939
2048	ENSGACG00000009862	ENSGACG00000009862	ENSGACP00000013027	groupX	15159926	15181533		ENSGACG00000009427	ENSGACG00000009427	ENSGACP00000012440	groupXX	2958568	2964684
2288	ENSGACG00000007143	ENSGACG00000007143	ENSGACP00000009459	groupXI	3829828	3831589		ENSGACG00000013602	ENSGACG00000013602	ENSGACP00000017982	groupXI	17363098	17371018
2289	ENSGACG00000008371	ENSGACG00000008371	ENSGACP00000011059	groupXI	5217978	5219542		ENSGACG00000008377	ENSGACG00000008377	ENSGACP00000011071	groupXI	15058688	15063665
2290	ENSGACG00000011563	ENSGACG00000011563	ENSGACP00000015303	groupXI	10436191	10439016		ENSGACG00000014271	ENSGACG00000014271	ENSGACP00000018843	groupXI	15053435	15053993
2291	ENSGACG00000012543	ENSGACG00000012543	ENSGACP00000016573	groupXI	11732121	11732990		ENSGACG00000012544	ENSGACG00000012544	ENSGACP00000016581	groupXI	15044046	15051661
2292	ENSGACG00000012984	ENSGACG00000012984	ENSGACP00000017163	groupXI	12624140	12625465		ENSGACG00000014491	ENSGACG00000014491	ENSGACP00000019121	groupXI	14952422	14955376
2293	ENSGACG00000013602	ENSGACG00000013602	ENSGACP00000017982	groupXI	13334851	13339038		ENSGACG00000007143	ENSGACG00000007143	ENSGACP00000009459	groupXI	10215136	10219032
2294	ENSGACG00000008377	ENSGACG00000008377	ENSGACP00000011071	groupXI	5239884	5245046		ENSGACG00000008371	ENSGACG00000008371	ENSGACP00000011059	groupXI	10221908	10223600
2295	ENSGACG00000014271	ENSGACG00000014271	ENSGACP00000018843	groupXI	14711130	14714878		ENSGACG00000011563	ENSGACG00000011563	ENSGACP00000015303	groupXI	10373687	10376871
2296	ENSGACG00000012544	ENSGACG00000012544	ENSGACP00000016581	groupXI	11734205	11735951		ENSGACG00000012543	ENSGACG00000012543	ENSGACP00000016573	groupXI	10425308	10446435
2297	ENSGACG00000014491	ENSGACG00000014491	ENSGACP00000019121	groupXI	15469360	15470288		ENSGACG00000012984	ENSGACG00000012984	ENSGACP00000017163	groupXI	16630442	16684711
2298	ENSGACG00000012196	ENSGACG00000012196	ENSGACP00000016138	groupXI	11281562	11284365		ENSGACG00000013371	ENSGACG00000013371	ENSGACP00000017666	groupXII	16779203	16780079
2299	ENSGACG00000012437	ENSGACG00000012437	ENSGACP00000016447	groupXI	11638070	11643920		ENSGACG00000014713	ENSGACG00000014713	ENSGACP00000019430	groupXIII	18022842	18029582
2300	ENSGACG00000013134	ENSGACG00000013134	ENSGACP00000017368	groupXI	12741840	12745285		ENSGACG00000009399	ENSGACG00000009399	ENSGACP00000012395	groupXIII	17973555	17980601
2301	ENSGACG00000014936	ENSGACG00000014936	ENSGACP00000019706	groupXI	16324933	16325388		ENSGACG00000010431	ENSGACG00000010431	ENSGACP00000013784	groupXIII	4423617	4442232
2302	ENSGACG00000005934	ENSGACG00000005934	ENSGACP00000007845	groupXI	2456024	2459726		ENSGACG00000010956	ENSGACG00000010956	ENSGACP00000014489	groupXV	4636527	4665245
2333	ENSGACG00000002613	ENSGACG00000002613	ENSGACP00000003428	groupXII	229155	235423		ENSGACG00000012014	ENSGACG00000012014	ENSGACP00000015892	groupXII	15709755	15736827
2334	ENSGACG00000002635	ENSGACG00000002635	ENSGACP00000003451	groupXII	318973	321374		ENSGACG00000011994	ENSGACG00000011994	ENSGACP00000015880	groupXII	15605566	15627045
2335	ENSGACG00000003002	ENSGACG00000003002	ENSGACP00000003958	groupXII	1335458	1340789		ENSGACG00000008549	ENSGACG00000008549	ENSGACP00000011315	groupXII	15566742	15569265
2336	ENSGACG00000003036	ENSGACG00000003036	ENSGACP00000003982	groupXII	1359988	1363178		ENSGACG00000008568	ENSGACG00000008568	ENSGACP00000011323	groupXII	17386483	17392777
2337	ENSGACG00000003042	ENSGACG00000003042	ENSGACP00000003999	groupXII	1375947	1395230		ENSGACG00000008575	ENSGACG00000008575	ENSGACP00000011337	groupXII	9673592	9680896
2338	ENSGACG00000003056	ENSGACG00000003056	ENSGACP00000004008	groupXII	1404688	1411972		ENSGACG00000008614	ENSGACG00000008614	ENSGACP00000011373	groupXII	5595271	5602102
2339	ENSGACG00000004196	ENSGACG00000004196	ENSGACP00000005519	groupXII	3687732	3690627		ENSGACG00000004198	ENSGACG00000004198	ENSGACP00000005538	groupXII	11520659	11524884
2340	ENSGACG00000004304	ENSGACG00000004304	ENSGACP00000005675	groupXII	3841582	3842758		ENSGACG00000012076	ENSGACG00000012076	ENSGACP00000015972	groupXII	11530314	11534646
2341	ENSGACG00000004338	ENSGACG00000004338	ENSGACP00000005745	groupXII	3891466	3896408		ENSGACG00000012061	ENSGACG00000012061	ENSGACP00000015969	groupXII	11535858	11541122
2342	ENSGACG00000004424	ENSGACG00000004424	ENSGACP00000005839	groupXII	3915232	3917896		ENSGACG00000012057	ENSGACG00000012057	ENSGACP00000015953	groupXII	9854759	9863173
2343	ENSGACG00000005619	ENSGACG00000005619	ENSGACP00000007425	groupXII	6590376	6598487		ENSGACG00000011931	ENSGACG00000011931	ENSGACP00000015796	groupXII	9813451	9824646
2344	ENSGACG00000006609	ENSGACG00000006609	ENSGACP00000008767	groupXII	8370785	8373492		ENSGACG00000006646	ENSGACG00000006646	ENSGACP00000008860	groupXII	11642069	11644013
2345	ENSGACG00000008681	ENSGACG00000008681	ENSGACP00000011467	groupXII	10794323	10798293		ENSGACG00000010636	ENSGACG00000010636	ENSGACP00000014075	groupXII	11635055	11637439
2346	ENSGACG00000008709	ENSGACG00000008709	ENSGACP00000011512	groupXII	10818673	10823101		ENSGACG00000010564	ENSGACG00000010564	ENSGACP00000014047	groupXII	9942067	9963447
2347	ENSGACG00000010310	ENSGACG00000010310	ENSGACP00000013629	groupXII	12996899	13000505		ENSGACG00000011977	ENSGACG00000011977	ENSGACP00000015847	groupXII	11585899	11590773
2348	ENSGACG00000010366	ENSGACG00000010366	ENSGACP00000013696	groupXII	13033573	13035637		ENSGACG00000011986	ENSGACG00000011986	ENSGACP00000015856	groupXII	9873036	9882672
2349	ENSGACG00000010370	ENSGACG00000010370	ENSGACP00000013743	groupXII	13044667	13048891		ENSGACG00000011924	ENSGACG00000011924	ENSGACP00000015780	groupXII	9885787	9895081
2350	ENSGACG00000010506	ENSGACG00000010506	ENSGACP00000013891	groupXII	13403771	13440485		ENSGACG00000011910	ENSGACG00000011910	ENSGACP00000015752	groupXII	9901221	9902798
2351	ENSGACG00000010520	ENSGACG00000010520	ENSGACP00000013908	groupXII	13475855	13477003		ENSGACG00000011912	ENSGACG00000011912	ENSGACP00000015765	groupXII	9906473	9910321
2352	ENSGACG00000012184	ENSGACG00000012184	ENSGACP00000016131	groupXII	16013265	16018662		ENSGACG00000012800	ENSGACG00000012800	ENSGACP00000016925	groupXII	10838648	10842446
2353	ENSGACG00000012208	ENSGACG00000012208	ENSGACP00000016150	groupXII	16032231	16033448		ENSGACG00000012780	ENSGACG00000012780	ENSGACP00000016887	groupXII	155582	158943
2354	ENSGACG00000012263	ENSGACG00000012263	ENSGACP00000016263	groupXII	16070839	16077624		ENSGACG00000013354	ENSGACG00000013354	ENSGACP00000017665	groupXII	2148987	2153880
2355	ENSGACG00000012816	ENSGACG00000012816	ENSGACP00000016935	groupXII	16955484	16964704		ENSGACG00000013224	ENSGACG00000013224	ENSGACP00000017495	groupXII	2198433	2199203
2356	ENSGACG00000012014	ENSGACG00000012014	ENSGACP00000015892	groupXII	15762583	15767601		ENSGACG00000002613	ENSGACG00000002613	ENSGACP00000003428	groupXII	2215611	2226340
2357	ENSGACG00000011994	ENSGACG00000011994	ENSGACP00000015880	groupXII	15749494	15751772		ENSGACG00000002635	ENSGACG00000002635	ENSGACP00000003451	groupXII	2233736	2238562
2358	ENSGACG00000008549	ENSGACG00000008549	ENSGACP00000011315	groupXII	10697368	10704341		ENSGACG00000003002	ENSGACG00000003002	ENSGACP00000003958	groupXII	2574389	2585680
2359	ENSGACG00000008568	ENSGACG00000008568	ENSGACP00000011323	groupXII	10710520	10716313		ENSGACG00000003036	ENSGACG00000003036	ENSGACP00000003982	groupXII	2602912	2629963
2360	ENSGACG00000008575	ENSGACG00000008575	ENSGACP00000011337	groupXII	10731068	10753422		ENSGACG00000003042	ENSGACG00000003042	ENSGACP00000003999	groupXII	2695953	2729486
2361	ENSGACG00000008614	ENSGACG00000008614	ENSGACP00000011373	groupXII	10763216	10767443		ENSGACG00000003056	ENSGACG00000003056	ENSGACP00000004008	groupXII	3037625	3102243
2362	ENSGACG00000004198	ENSGACG00000004198	ENSGACP00000005538	groupXII	3692240	3694594		ENSGACG00000004196	ENSGACG00000004196	ENSGACP00000005519	groupXII	3117528	3118562
2363	ENSGACG00000012076	ENSGACG00000012076	ENSGACP00000015972	groupXII	15844235	15847068		ENSGACG00000004304	ENSGACG00000004304	ENSGACP00000005675	groupXII	3415660	3430874
2364	ENSGACG00000012061	ENSGACG00000012061	ENSGACP00000015969	groupXII	15838946	15841141		ENSGACG00000004338	ENSGACG00000004338	ENSGACP00000005745	groupXII	3438514	3454716
2365	ENSGACG00000012057	ENSGACG00000012057	ENSGACP00000015953	groupXII	15835466	15837334		ENSGACG00000004424	ENSGACG00000004424	ENSGACP00000005839	groupXII	3502831	3530957
2366	ENSGACG00000011931	ENSGACG00000011931	ENSGACP00000015796	groupXII	15671206	15676609		ENSGACG00000005619	ENSGACG00000005619	ENSGACP00000007425	groupXII	3633823	3661744
2367	ENSGACG00000006646	ENSGACG00000006646	ENSGACP00000008860	groupXII	8374391	8380026		ENSGACG00000006609	ENSGACG00000006609	ENSGACP00000008767	groupXII	3761334	3773366
2368	ENSGACG00000010636	ENSGACG00000010636	ENSGACP00000014075	groupXII	13523742	13526684		ENSGACG00000008681	ENSGACG00000008681	ENSGACP00000011467	groupXII	3807185	3812135
2369	ENSGACG00000010564	ENSGACG00000010564	ENSGACP00000014047	groupXII	13514984	13519214		ENSGACG00000008709	ENSGACG00000008709	ENSGACP00000011512	groupXII	3814614	3820023
2370	ENSGACG00000011977	ENSGACG00000011977	ENSGACP00000015847	groupXII	15736143	15738244		ENSGACG00000010310	ENSGACG00000010310	ENSGACP00000013629	groupXII	3968428	3971421
2371	ENSGACG00000011986	ENSGACG00000011986	ENSGACP00000015856	groupXII	15746828	15748436		ENSGACG00000010366	ENSGACG00000010366	ENSGACP00000013696	groupXII	4188280	4202448
2372	ENSGACG00000011924	ENSGACG00000011924	ENSGACP00000015780	groupXII	15663866	15668225		ENSGACG00000010370	ENSGACG00000010370	ENSGACP00000013743	groupXII	4342121	4356911
2373	ENSGACG00000011910	ENSGACG00000011910	ENSGACP00000015752	groupXII	15651168	15655139		ENSGACG00000010506	ENSGACG00000010506	ENSGACP00000013891	groupXII	4357476	4363513
2374	ENSGACG00000011912	ENSGACG00000011912	ENSGACP00000015765	groupXII	15657883	15663201		ENSGACG00000010520	ENSGACG00000010520	ENSGACP00000013908	groupXII	4365976	4366884
2375	ENSGACG00000012800	ENSGACG00000012800	ENSGACP00000016925	groupXII	16931986	16939237		ENSGACG00000012184	ENSGACG00000012184	ENSGACP00000016131	groupXII	4429836	4435379
2376	ENSGACG00000012780	ENSGACG00000012780	ENSGACP00000016887	groupXII	16917851	16918972		ENSGACG00000012208	ENSGACG00000012208	ENSGACP00000016150	groupXII	4457199	4473272
2377	ENSGACG00000013354	ENSGACG00000013354	ENSGACP00000017665	groupXII	18312498	18336009		ENSGACG00000012263	ENSGACG00000012263	ENSGACP00000016263	groupXII	4513231	4520750
2378	ENSGACG00000013224	ENSGACG00000013224	ENSGACP00000017495	groupXII	18163480	18180859		ENSGACG00000012816	ENSGACG00000012816	ENSGACP00000016935	groupXII	4531713	4532033
2379	ENSGACG00000012510	ENSGACG00000012510	ENSGACP00000016539	groupXII	16499522	16504188		ENSGACG00000004325	ENSGACG00000004325	ENSGACP00000005697	groupXIX	4610433	4613711
2380	ENSGACG00000002655	ENSGACG00000002655	ENSGACP00000003476	groupXII	409174	434561		ENSGACG00000003043	ENSGACG00000003043	ENSGACP00000003990	groupXVII	4728614	4745773
2381	ENSGACG00000002661	ENSGACG00000002661	ENSGACP00000003480	groupXII	444800	448414		ENSGACG00000003062	ENSGACG00000003062	ENSGACP00000004010	groupXVII	4754222	4760766
2382	ENSGACG00000002695	ENSGACG00000002695	ENSGACP00000003528	groupXII	546504	551121		ENSGACG00000004249	ENSGACG00000004249	ENSGACP00000005606	groupXVII	5064938	5072919
2383	ENSGACG00000002707	ENSGACG00000002707	ENSGACP00000003550	groupXII	560982	576138		ENSGACG00000003495	ENSGACG00000003495	ENSGACP00000004588	groupXVII	5077980	5082926
2384	ENSGACG00000002717	ENSGACG00000002717	ENSGACP00000003585	groupXII	579325	592952		ENSGACG00000003490	ENSGACG00000003490	ENSGACP00000004569	groupXVII	5084849	5089743
2385	ENSGACG00000002760	ENSGACG00000002760	ENSGACP00000003609	groupXII	619119	621563		ENSGACG00000005678	ENSGACG00000005678	ENSGACP00000007522	groupXVII	5126085	5155808
2386	ENSGACG00000002777	ENSGACG00000002777	ENSGACP00000003632	groupXII	633741	636343		ENSGACG00000003935	ENSGACG00000003935	ENSGACP00000005165	groupXVII	5160119	5174027
2387	ENSGACG00000002781	ENSGACG00000002781	ENSGACP00000003635	groupXII	636476	638672		ENSGACG00000003980	ENSGACG00000003980	ENSGACP00000005222	groupXVII	5448309	5454183
2388	ENSGACG00000002797	ENSGACG00000002797	ENSGACP00000003666	groupXII	657639	663452		ENSGACG00000003376	ENSGACG00000003376	ENSGACP00000004422	groupXVII	5518629	5529576
2389	ENSGACG00000002806	ENSGACG00000002806	ENSGACP00000003682	groupXII	669406	674050		ENSGACG00000005480	ENSGACG00000005480	ENSGACP00000007254	groupXVII	5619682	5624540
2390	ENSGACG00000002852	ENSGACG00000002852	ENSGACP00000003744	groupXII	764558	805765		ENSGACG00000009341	ENSGACG00000009341	ENSGACP00000012318	groupXVII	5636712	5651104
2391	ENSGACG00000002865	ENSGACG00000002865	ENSGACP00000003753	groupXII	847025	855389		ENSGACG00000009306	ENSGACG00000009306	ENSGACP00000012277	groupXVII	5702899	5708386
2392	ENSGACG00000003068	ENSGACG00000003068	ENSGACP00000004025	groupXII	1413546	1418077		ENSGACG00000005724	ENSGACG00000005724	ENSGACP00000007560	groupXVII	5721294	5731425
2393	ENSGACG00000003075	ENSGACG00000003075	ENSGACP00000004043	groupXII	1421267	1448730		ENSGACG00000005765	ENSGACG00000005765	ENSGACP00000007607	groupXVII	5734960	5738538
2394	ENSGACG00000003096	ENSGACG00000003096	ENSGACP00000004065	groupXII	1454651	1462946		ENSGACG00000005817	ENSGACG00000005817	ENSGACP00000007718	groupXVII	5751416	5756801
2395	ENSGACG00000003194	ENSGACG00000003194	ENSGACP00000004181	groupXII	1494970	1501929		ENSGACG00000006732	ENSGACG00000006732	ENSGACP00000008918	groupXVII	5762164	5768382
2396	ENSGACG00000003221	ENSGACG00000003221	ENSGACP00000004213	groupXII	1555543	1571569		ENSGACG00000008148	ENSGACG00000008148	ENSGACP00000010781	groupXVII	5770444	5774325
2397	ENSGACG00000003225	ENSGACG00000003225	ENSGACP00000004240	groupXII	1575524	1582570		ENSGACG00000004651	ENSGACG00000004651	ENSGACP00000006195	groupXVII	5776821	5781009
2398	ENSGACG00000003252	ENSGACG00000003252	ENSGACP00000004256	groupXII	1649535	1655239		ENSGACG00000004645	ENSGACG00000004645	ENSGACP00000006123	groupXVII	5825555	5829622
2399	ENSGACG00000003293	ENSGACG00000003293	ENSGACP00000004311	groupXII	1713331	1717266		ENSGACG00000004904	ENSGACG00000004904	ENSGACP00000006479	groupXVII	5847265	5849811
2400	ENSGACG00000003298	ENSGACG00000003298	ENSGACP00000004314	groupXII	1720469	1725496		ENSGACG00000004912	ENSGACG00000004912	ENSGACP00000006489	groupXVII	6020535	6045121
2401	ENSGACG00000003301	ENSGACG00000003301	ENSGACP00000004337	groupXII	1728508	1748339		ENSGACG00000004918	ENSGACG00000004918	ENSGACP00000006501	groupXVII	6087150	6088160
2402	ENSGACG00000003359	ENSGACG00000003359	ENSGACP00000004397	groupXII	1976099	1984175		ENSGACG00000005015	ENSGACG00000005015	ENSGACP00000006625	groupXVII	6128423	6139279
2403	ENSGACG00000003388	ENSGACG00000003388	ENSGACP00000004430	groupXII	2026946	2030299		ENSGACG00000011779	ENSGACG00000011779	ENSGACP00000015579	groupXVII	6163632	6170057
2404	ENSGACG00000003402	ENSGACG00000003402	ENSGACP00000004462	groupXII	2035948	2046030		ENSGACG00000011839	ENSGACG00000011839	ENSGACP00000015660	groupXVII	6809195	6812177
2405	ENSGACG00000003425	ENSGACG00000003425	ENSGACP00000004476	groupXII	2053482	2071894		ENSGACG00000011875	ENSGACG00000011875	ENSGACP00000015723	groupXVII	6873319	6874868
2406	ENSGACG00000003431	ENSGACG00000003431	ENSGACP00000004489	groupXII	2082506	2091037		ENSGACG00000011892	ENSGACG00000011892	ENSGACP00000015733	groupXVII	7237391	7239248
2407	ENSGACG00000003444	ENSGACG00000003444	ENSGACP00000004507	groupXII	2096893	2099124		ENSGACG00000011898	ENSGACG00000011898	ENSGACP00000015739	groupXVII	7785564	7787476
2408	ENSGACG00000003505	ENSGACG00000003505	ENSGACP00000004610	groupXII	2166560	2177994		ENSGACG00000011458	ENSGACG00000011458	ENSGACP00000015149	groupXVII	7845349	7873774
2409	ENSGACG00000003613	ENSGACG00000003613	ENSGACP00000004730	groupXII	2323049	2325238		ENSGACG00000011527	ENSGACG00000011527	ENSGACP00000015237	groupXVII	7993879	7997169
2410	ENSGACG00000003711	ENSGACG00000003711	ENSGACP00000004872	groupXII	2696218	2707330		ENSGACG00000010825	ENSGACG00000010825	ENSGACP00000014326	groupXVII	8088836	8112273
2411	ENSGACG00000003717	ENSGACG00000003717	ENSGACP00000004876	groupXII	2759312	2766487		ENSGACG00000011317	ENSGACG00000011317	ENSGACP00000014955	groupXVII	8116939	8120965
2412	ENSGACG00000003767	ENSGACG00000003767	ENSGACP00000004949	groupXII	2896074	2918050		ENSGACG00000011376	ENSGACG00000011376	ENSGACP00000015048	groupXVII	8171418	8177833
2413	ENSGACG00000003800	ENSGACG00000003800	ENSGACP00000005133	groupXII	3021372	3029708		ENSGACG00000008033	ENSGACG00000008033	ENSGACP00000010633	groupXVII	8193654	8196476
2414	ENSGACG00000004001	ENSGACG00000004001	ENSGACP00000005266	groupXII	3084372	3108060		ENSGACG00000007995	ENSGACG00000007995	ENSGACP00000010595	groupXVII	8201399	8206378
2415	ENSGACG00000004256	ENSGACG00000004256	ENSGACP00000005600	groupXII	3738309	3742721		ENSGACG00000010194	ENSGACG00000010194	ENSGACP00000013466	groupXVII	8237061	8238376
2416	ENSGACG00000004709	ENSGACG00000004709	ENSGACP00000006219	groupXII	4410543	4416654		ENSGACG00000005904	ENSGACG00000005904	ENSGACP00000007808	groupXVII	8253033	8259125
2417	ENSGACG00000004740	ENSGACG00000004740	ENSGACP00000006257	groupXII	4435491	4449640		ENSGACG00000005875	ENSGACG00000005875	ENSGACP00000007777	groupXVII	8313280	8325312
2418	ENSGACG00000004780	ENSGACG00000004780	ENSGACP00000006325	groupXII	4743053	4896679		ENSGACG00000008199	ENSGACG00000008199	ENSGACP00000010859	groupXVII	9060530	9065297
2419	ENSGACG00000004801	ENSGACG00000004801	ENSGACP00000006339	groupXII	5079632	5080906		ENSGACG00000010830	ENSGACG00000010830	ENSGACP00000014330	groupXVII	9087921	9094082
2420	ENSGACG00000005322	ENSGACG00000005322	ENSGACP00000007044	groupXII	5828451	5848775		ENSGACG00000012225	ENSGACG00000012225	ENSGACP00000016204	groupXVII	9125837	9132564
2421	ENSGACG00000005452	ENSGACG00000005452	ENSGACP00000007206	groupXII	5926461	5954528		ENSGACG00000012145	ENSGACG00000012145	ENSGACP00000016084	groupXVII	9137751	9141510
2422	ENSGACG00000005593	ENSGACG00000005593	ENSGACP00000007394	groupXII	6460065	6463990		ENSGACG00000007720	ENSGACG00000007720	ENSGACP00000010244	groupXVII	9196696	9202051
2423	ENSGACG00000006055	ENSGACG00000006055	ENSGACP00000008012	groupXII	7518553	7522289		ENSGACG00000010763	ENSGACG00000010763	ENSGACP00000014242	groupXVII	9221391	9228699
2424	ENSGACG00000006217	ENSGACG00000006217	ENSGACP00000008247	groupXII	7624755	7628369		ENSGACG00000006335	ENSGACG00000006335	ENSGACP00000008396	groupXVII	9275177	9276600
2425	ENSGACG00000006279	ENSGACG00000006279	ENSGACP00000008312	groupXII	7698183	7710833		ENSGACG00000006532	ENSGACG00000006532	ENSGACP00000008709	groupXVII	9294683	9296160
2426	ENSGACG00000006294	ENSGACG00000006294	ENSGACP00000008327	groupXII	7728140	7741156		ENSGACG00000008135	ENSGACG00000008135	ENSGACP00000010771	groupXVII	9297831	9302148
2427	ENSGACG00000006423	ENSGACG00000006423	ENSGACP00000008494	groupXII	7838228	7843306		ENSGACG00000007583	ENSGACG00000007583	ENSGACP00000010051	groupXVII	9306097	9310641
2428	ENSGACG00000006781	ENSGACG00000006781	ENSGACP00000008995	groupXII	8624686	8627008		ENSGACG00000007437	ENSGACG00000007437	ENSGACP00000009863	groupXVII	9322739	9324840
2429	ENSGACG00000006798	ENSGACG00000006798	ENSGACP00000009007	groupXII	8642451	8648173		ENSGACG00000007453	ENSGACG00000007453	ENSGACP00000009888	groupXVII	9421587	9424849
2430	ENSGACG00000006945	ENSGACG00000006945	ENSGACP00000009207	groupXII	8827198	8835690		ENSGACG00000010815	ENSGACG00000010815	ENSGACP00000014319	groupXVII	9427298	9428558
[truncated: 509 more rows]

## Sheet: 7 Omy vs Stickle. mapchart file
group RT01
*OMM3109	21.6
*Omy1294INRA	21.6
*Omy1200INRA	24.1
*BX076085	36.5
*sSOD-1*	38.5
*Omy1282INRA	48.6
*OMM5267/1	48.6
*HMG-1	48.6
[truncated: 2,168 more rows]

## Sheet: 8 Oxford Omy vs stickleback
		groupI	groupII	groupIII	groupIV	groupV	groupVI	groupVII	groupVIII	groupIX	groupX	groupXI	groupXII	groupXIII	groupXIV	groupXV	groupXVI	groupXVII	groupXVIII	groupXIX	groupXX	groupXXI
[truncated: 52 more rows]

[truncated: 4 more sheets: 9 Omy vs zebrafish, 10 Oxford 3WGD zebrafish, 11 Omy vs zebra. mapchart file, 12 Oxford Omy vs zebrafish]
